# Supplementary material for: EffectorFisher: association of disease phenotype with pangenomic protein-isoform profiles for improved prediction of fungal pathogenicity effectors
Source: Sci Rep. 2026 Mar 11;16:13077. doi: 10.1038/s41598-026-43646-x (PMC13100121; doi:10.1038/s41598-026-43646-x)
Supplement: Supplementary file 2 — Supplementary Material 2 [file 41598_2026_43646_MOESM2_ESM.xlsx]

## Sheet: Phenotype-A
Supplementary Table 1A: Disease phenotyping panels used in this study
ID	Cadoux	Calingiri	Carnamah	Eradu	Halberd	Mace	Wyalkatchem
16FG165	7.17	7.5	7.67	7.17	8.5	5.33	7
16FG167	7.67	7.17	7.67	7.5	8	6.67	7
16FG168	7.5	7.83	7.33	7.17	7.67	6.33	5.83
205FG63	4.67	6.33	6.67	4.33	7.17	3.67	2.67
Meck1	7.5	6	7.33	7.17	8.17	4.67	7.17
Mur_S3	7.67	7.67	7.83	7.67	8.33	6.33	7.17
SN15	6.67	5.67	6	6.33	8	2.67	4.17
WAC13075	7.33	6.33	6.67	5.67	8	2.83	5
WAC13077	4.83	4.33	3.83	3	6.83	2	2.33
WAC13404	6.67	7	6.33	6.5	7.67	5	6.33
WAC13418	7.83	7.83	7.83	7	8.83	7	6.67
WAC13443	6.67	7	7	6	6.83	3.5	4.67
WAC13632	7.17	6.33	6.67	6.67	7.33	2.83	4.83
WAC8635	7.5	7	5.83	6.33	7.67	4.83	6

## Sheet: Phenotype-B
Supplementary Table 1B: Disease phenotyping panels used in this study
ID	avg7_lancer	avg_mace	avg7_calingiri	wyal_8dpiavg	avg_halberd	avg_scepter	avg_56zwb11	avg_105zif14	avg_h114	avgh30	suntop_8dpiavg	BG261_8dpiavg
14FG141	4	2.33	4.67	2.33	5	3	2.33	6.5	4.83	6.67	1.67	2
15FG033	4	4.33	4.83	2.5	6.33	4	3.83				2.33	2.33
15FG037	3.33	4.83	3.33	1	5	5	4.33				1.33	1.33
15FG038	4.33	6.67	5	5	6.5	6.83	5.83	6.33	4.5	5.83	6	6.33
15FG04				2.67							3	4.33
15FG047	2.67	2.33	2	1.33	2.33	3	2.5	5.33	3	4.67	1.67	1.67
15FG049	2	4.67	3.33	1.33	4	4	3.83	7.33	3.33	5.83	1.33	1.67
15FG100	5.33		5.33	4.17	6.67						2	2.33
15FG101	4	5.33	3.67	5.33	4.33	5.33	4.67				5.17	6.67
15FG102	2.33	3.33	3.67	2.83	3.67	3.33	2.67	6.83	4.67	6.17		2
15FG103	2.33	3.33	3	2.67	3.33	2.67	2.67	7.33	4.67	6.5	2	3
15FG104	3	4.17	3.33	1	3.67	4.33	3.67	6.33	4.5	5	2.33	2
15FG105	4.33		4.5	1	4.83						1	1
15FG107_4	3.33		3.67	2.5	4.33						3.33	3.33
15FG109	5	5.5	5.83	3	6	5.33	4	7	3.33	5.67	2.33	1.67
15FG110	3.67	6.33	4.33	2.33	4.33	7	6.5				2.67	2.67
15FG112	3.33		4.67	2.83	6						3.33	2.67
15FG113	3.33	3	4.67	2	6	4	2.33	5.67	2.33	4.5	3.5	1
15FG114	4.67	4.83	4.33	3.5	5.67	4.67	3.67	7	4.67	6.83	3	2.5
15FG115	5	3.33	5	1	5	3.67	3	6	3.17	5.5	1.83	2.33
15FG116				3.17							3	3.5
15FG117	4.33	2	4.67	3	4	1.67	2	3.67	3	4.17	2.5	2.17
15FG118	1.67	5	3	2	2	5.67	5.5	5.67	3.33	4.5	2.67	2.33
15FG119	2	5.33	2.67	1.33	3	5.5	4.67	6.33	5	6.67	1.33	1
15FG120	3	4	3	1	3.67	3.67	4				1.67	1
15FG226	2.33	4.33	3	2	3.33	3.33	3	5.17	3.67	5	1.33	2.67
15FG229	3	4	3.67	1.67	3.67	3	2.67	6	3.67	5.67	1.67	2.67
15FG237	3.67	4.33	4.33	3.5	5.33	4	3	6.67	3.67	5.17	1.33	1.33
15FG28	4.33	3.33	5.67	2	5.33	3.33	3	6	3	4.83	3	2
15FG99	4.33		4.33	1.33	5.33						2	1.67
16FG06	2.67	6.5	3.33	3	3.5	6	5.67	7.5	6.5	7.5	3.33	2.67
16FG158	4.33	3.33	5.33	4.67	6	2.83	2.33				4	4.67
16FG159	5.17	3.67	5	2	5.5	3.67	3.33	6.17	3.33	5.67	1.67	1.67
16FG160	5.33		6	1.33	7.17						2	1.67
16FG161	3	1.33	4.33	1	5.67	1.33	1	4.33	3.67	5	1.33	0.33
16FG162	2.67	5.67	4.5	2.67	4.33	6.33	6.33	7	5.17	6.33	3.67	2.33
16FG163_2	5	6.5	5.33	5.33	6.17	6	5.33	7.17	4.33	5.67	5	4.5
16FG164	4.67	4.67	5	2.33	5.33	4.67	4.33	7.83	5.33	6.33	2.67	2
16FG165	3	6	3.33	5.5	4	5.83	5	7.67	6.33	7	5	4.83
16FG166	6.83	5.33	6.83	2	7	5.5	6				1.67	3.17
16FG167	4.67	4.33	5.67	2.67	5.67	3.67	4.33	6.33	4.33	5.33	3	3.67
16FG168	2.67	5.33	2.67	1	4.33	6.17	5.67	6.17	4.33	5	1.33	1.33
16FG169	2.33	5.17	3.33	3.33	3.67	5	4.67				3	2
16FG170	4.67	3.33	5.67	3.67	5.67	4.33	3	7.33	5.33	6.5	3	2.67
16FG171	1.33		2	1.67	2.33						1.67	2.33
201FG208	5.33	4.5	5.67	1.67	6.67	4.17	3	7.33	6	7.67	1.67	1.33
201FG209	2.33	5.33	4.33	1	4.33	5.33	5	7.5	6.5	7.33	1.33	1
201FG211	3.67	4.67	5	2	5	5.67	3.33	6.17	3.33	4.83	1.67	3.33
201FG218	2.33	6	2.67	2.67	4.33	5.83	5.33	5.33	4.67	5	1.67	2
201FG219	5.33		6.33	2.5	6.17						3	3.67
201FG49	4.67	2.67	5.67	2	6.33	2	1.67	5.67	4.17	5.5	1	1
202FG212	4	4.17	3.67	1.33	3.67	4.67	4	4.33	3	4.83	2.33	2.33
202FG414	3.33	4.33	4	4.33	4.67	3.5	3	4.33	2	4.67	4.67	3.33
203FG213	3.33	2.67	3	0.67	3.5	2.67	1.33	5.17	3.67	5.33	0.67	0.33
203FG58	4	5	4.33	1.67	4.67	4.67	4.67	4	2	5.33	2.33	1.33
204FG214	2.33	3.67	3	3.33	3.33	4	3.5	6.67	4.83	5.67	3.33	4.33
204FG221	3		4.33	1	5						1.67	2.67
204FG222	5	5.33	6	1.83	6.67	5.67	4.33	7	5.17	6.5	2	1
204FG223	6.67	4.33	6.5	2.33	7.5	5.17	3.33	4.17	3	4.5	2	1.33
205FG142	2	3.67	2	2.67	2.5	4	3.33	5.33	3.67	5.33	2.33	2.33
205FG215_1	3	5.17	3.33	2	4	5.67	5.33	5.83	4.67	5.83	2.67	1.67
205FG215_2	3.33	4.67	3.67	2	3.67	4.67	3.83				2.33	1
205FG216	5.33		5.67	2.33	6.17						3.33	3
205FG225		5.33		1.33		5.33	5.5	6.33	5	6.17	2.33	1.67
205FG410	3	5.5	3	3	4	5	4.33	6.83	5.5	7	2	2.67
205FG63	4	2.33	5.33	1	5.33	3	2.67	4.67	4	6	1.67	1
206FG226	2.67	5.17	3.33	1	3.67	5	4.5	5.67	3.33	5	1.67	2.67
206FG227	4.33	5.33	4.33	2.67	4.67	5.17	4				0.67	3
206FG66	2	5.67	3	2	3.33	5.33	4.33				1.67	2.67
206FG67	1.67	3.67	2.67	1.33	2.67	4	2	4.33	2.33	3.33	1.33	1.67
206FG68	2	5.83	3	2.33	3.67	4.67	5	7.17	5.67	6.17	2.67	1
53FG143_1	5	5.33	5.33	3.33	5.67	5.33	5.33	7	6.5	6.83	3.33	3
53FG143_2	2.67	2	4.33	1.33	4.67	1.33	1.33	6.33	4	5.67	1.67	2
FG106	5.33	5	6.33	1.67	7.17	4.67	5.17	3	2.33	4.33		2
FG107	6	5	6.5	3	7.5	5.5	4.83	7.33	4.83	7.17	2.33	2.33
FG108	4.33	3.33	5	0.67	5.33	4	2.67	5	2.67	4.5	2	1.67
Gerald1	4	5.33	4.67	1.67	5.33	5	4	6.17	4.33	5.5	3	2
Gerald4	5.33	5	5.33	1.67	6.33	4.67	4.33	6.83	4.83	6.33	2	1.33
Meck1	3	5	3.33	1.33	4	5.67	4.67	6.33	4.83	5.67	1	2
Meck3	3.67	4	5	2	5.67	3.5	2.67	6.67	5.5	6.83	2.33	1.33
Meck5	5.17	4.33	5.67	1.67	6	5	3.33	5.5	3.83	5	1	1.33
Meck6	2.67	3.67	3.33	2	3.33	4.33	3.33	6.33	4.83	5.83	2	1.33
Meck8	4	4.67	5	1.33	4.67	5.5	4.83	7.33	5.5	6.67	1.67	1.33
Mur_51	5.67	4.67	6.5	2	6.83	5	4.5	7.17	5.5	6.83	2.67	2.67
Mur_S3	3	4.33	4	1	4.33	4.33	3.67	6.83	3	6	1.67	2.33
Nor_Emu1	5.67	5.33	6.83	3	6	6.5	6.17	6	4.17	5.5	2.33	1
Nor_Emu2	4.67	4.33	5	3.33	5.33	5.17	4.67	4.83	2	4	4.67	4.67
Nor_Mace1	2.67		3.33	4	4						4.83	4.17
Nor_Mace2	5.33	5	6.33	3.33	7	5	4.33				1.67	2
Nor_Magenta				4.33							3.17	2.17
RAC2182_1	3.33	4.67	3.83	1.67	4.67	4.83	4.5				2	1
RAC2182_2	4.83	2.67	4.67	1.33	5.33	3.67	2.67	7.75	5	6.83	2.33	2
S1FT3A	6	3.33	6	4.67	6	4	2.67	6.33	5.5	6	5.83	3.67
S1FT3B	4	4.83	4.33	4	4.33	4.67	3.5	6.33	4.83	5.67	3.67	4.67
S4FT3A	3.67	4.33	3.33	2.33	4.5	3.67	3.67	2.67	1	3	3.83	2.67
SN15	3	4.67	4.67	2.33	4.5	4.33	3.33	6	3.5	5.83	2.67	2.83
W003_5	3.33	5.33	4	0.67	5	5.67	4	6.67	5	7	1.67	1.33
WAC13068	4.67	6.33	5.33	1	4.5	5.67	5.33	6.5	3.33	5.33	2	1.67
WAC13069	3.67	3.83	4	0.67	4.33	3.33	3	4.17	2.83	4.33	1	0.33
WAC13070		3.33		1		4	2.33	6.33	4.83	4.67	1.67	1.33
WAC13071	3	4.67	3.67	2.67	4.33	4.67	4.67	6.5	5.33	6.5	3.5	3.67
WAC13072	2.67	4.67	4	1.33	4	4.67	3.33	4.33	3	4	3	1.33
WAC13073	1.67	4	2	1	2.67	4.33	4	3.67	3	4.83	1	1
WAC13074	1.33	4	2.33	3.33	2	4	4	6.83	6	6.17	3.5	2
WAC13075	5	5	5.33	2	5.5	5	5	6.5	5.5	7	1.67	0.67
WAC13076	4	4.67	4.33	2.67	3.67	4.33	3.33	5	2.67	5.33	3.67	3.33
WAC13077	3	3.33	3.33	1	4	2	1.33	2	1	3.33	2.67	1.5
WAC13402	2	5.33	2.67	1.67	3	5.33	4.67	4.33	2.67	5.17	1.67	2
WAC13403	2.33	4.33	2.33	2.33	2.67	5.17	5	5.33	3	5.17	3.67	1.33
WAC13404	1.33	5	2.33	1	2.33	5	4.67	3.83	2.33	4	2	2
WAC13405	3.33	5.33	3.67	2	4	5.33	3.67	7	5.5	7	1.67	2
WAC13418	2.33	3.83	3	1.67	4	3.67	4.17	5.83	4.33	6.17	2	1.67
WAC13443	4.33	3	5.25	1	5	3.33	3	4.33	2	4.33	1.33	2
WAC13446	4.67	4.33	4.17	1	4	3.5	2.5	6.83	5	6	2.67	1.33
WAC13447	3	5	4	4	3.67	4.67	4	7	6.5	7.17	4.17	2.17
WAC13523	3.33	5.83	2.33	2.33	3.33	5.5	5.17	6.5	3.67	5.5	1.33	1.67
WAC13524	3	5	3.33	1.67	3	5	4.33				0.67	1.67
WAC13525	2	3.67	2.67	3	3.33	2	1.33	6.33	5	6	2	1.67
WAC13526	5	5.83	5	2	5	5.83	6	6.33	4.67	6.83	1.67	2
WAC13527	4	3.33	4.5	0.67	4.33	2.67	2	2.33	1.33	3.33	1.33	0
WAC13528	5.33	4.67	6.67	2.67	7	5	4.33	5.17	3.83	5.33	2.33	1.67
WAC13529	0.67	2.67	1.67	1	1	2	2	3.33	2.33	4.83	1.33	0.67
WAC13530	2.67	3.33	2.33	1	3.33	3.33	2	3.67	2.67	4.33	1	1.33
WAC13531	1.33	2.33	1.67	1.33	2	1.67	2	3.67	2	4.17	2	2.67
WAC13532	2.67	5.17	4	2.25	4	5.67	4.83	6.67	5.17	6.5	3	2.67
WAC13615	4.67	4	4.33	4.67	5	3.67	2.33	5.5	3.67	5.67	5.83	7.17
WAC13616	4.67	3.67	6.33	2	6	5	4.67	6	4.67	5.83	2	1.67
WAC13617	1.67	4.83	2.67	3.17	3	5	4	4.83	3	6	2.33	1.67
WAC13630	4.75	4.75	4.33	2	5.33	5.83	4.67	7	5.17	6.5	2	1.33
WAC13631	3.67	4	4.67	2	6	4	3.67	6.17	4.33	6.17	2.17	2
WAC13632	7	4.67	6.17	1.67	7.17	5	3.33	4.33	2.67	4.5	1.33	2.33
WAC13666	4.5	4.33	4.67	2	5.67	5.67	5.5	5.67	3	6.5	2.33	3
WAC13667	4	5.67	4.33	1.33	4.33	6	5.17	6.67	5	5.67	3	2.67
WAC13690	4.33	4	5.67	1	6.5	4.67	2.67	4	2.83	4.33	0.67	0.5
WAC13691	4	6.33	4.67	1.67	5.17	6.33	5.17				1.67	1.67
WAC13955	2	4.33	3.5	0.67	3.67	4.67	3.33	6.5	5.67	6.83	1	1.33
WAC2216	3	2	2.67	1.67	3.33	1.67	1	3.5	1.67	3.33	1	1.33
WAC2285	3	4.67	4.33	3	4.67	4.67	4	5.83	6	6.5	3	2.67
WAC2810	5	4.17	5.67	2.67	6.33	3.67	2.67	6.33	4.83	6.67	1.67	2
WAC2813	2	3.5	2.33	0.67	2.67	3.5	3.33	5	3.83	6	2.67	2.67
WAC4303	1.67	4.33	1.67	1.67	1.5	4.33	3.33	6	5	6.17	2	3.67
WAC4319	3.33	3.83	4.17	3	3.67	4.5	3.83	7.33	5.5	6.83	2.17	2.67
WAC4321	3.67	3	3.33	2	4	4	3	6.33	6.17	6.33	2	4
WAC4648	3.33	5.5	4	3	3.67	5.67	4.33	7.17	5.33	6.33	4	4
WAC4808	4	3.67	4.83	1.33	5.5	3.67	3.33	5.67	3.67	5	1.67	0.33
WAC739	2.67	5.67	3.33	1.67	3.33	5.83	5.17	4.5	2.67	4.17	1.67	1.67
WAC740	0.67	3	1.33	0.67	1.67	2.67	3	4.33	3	4.33	1.33	0.67
WAC741	4.33	4.83	5	1.67	6.33	4.67	5	6	3.17	4.67	2	3.67
WAC8384	2.33	4	3	1	3	4	4	6	3.5	5.17	2	0.67
WAC8390	2	2.33	3.67	1.33	3.33	1.33	1	2.33	1.67	4	1	0.67
WAC8410	3	4.33	3	0.67	3	4.83	4.5	6.33	3.33	5	1.33	1
WAC8635	3.67	5.5	4.33	2.33	5	5.33	4.67	6.33	5.83	6.17	2.67	1.67
WAC9178	4.33	4.33	4.33	2	4.67	5.17	4.33	5.67	3.67	4.33	2	1
WGT	5	5	6.33	1	7	6	5	4	3	5.33	2.33	1.67

## Sheet: Phenotype-C
Supplementary Table 1C: Disease phenotyping panels used in this study
ID	avg7_lancer	avg_mace	avg7_calingiri	wyal_8dpiavg	avg_halberd	avg_scepter	avg_56zwb11	avg_105zif14	avg_h114	avgh30	suntop_8dpiavg	BG261_8dpiavg	Cadoux	Carnamah	Eradu
14FG141	4	2.33	4.67	2.33	5	3	2.33	6.5	4.83	6.67	1.67	2
15FG033	4	4.33	4.83	2.5	6.33	4	3.83				2.33	2.33
15FG037	3.33	4.83	3.33	1	5	5	4.33				1.33	1.33
15FG038	4.33	6.67	5	5	6.5	6.83	5.83	6.33	4.5	5.83	6	6.33
15FG04				2.67							3	4.33
15FG047	2.67	2.33	2	1.33	2.33	3	2.5	5.33	3	4.67	1.67	1.67
15FG049	2	4.67	3.33	1.33	4	4	3.83	7.33	3.33	5.83	1.33	1.67
15FG100	5.33		5.33	4.17	6.67						2	2.33
15FG101	4	5.33	3.67	5.33	4.33	5.33	4.67				5.17	6.67
15FG102	2.33	3.33	3.67	2.83	3.67	3.33	2.67	6.83	4.67	6.17		2
15FG103	2.33	3.33	3	2.67	3.33	2.67	2.67	7.33	4.67	6.5	2	3
15FG104	3	4.17	3.33	1	3.67	4.33	3.67	6.33	4.5	5	2.33	2
15FG105	4.33		4.5	1	4.83						1	1
15FG107_4	3.33		3.67	2.5	4.33						3.33	3.33
15FG109	5	5.5	5.83	3	6	5.33	4	7	3.33	5.67	2.33	1.67
15FG110	3.67	6.33	4.33	2.33	4.33	7	6.5				2.67	2.67
15FG112	3.33		4.67	2.83	6						3.33	2.67
15FG113	3.33	3	4.67	2	6	4	2.33	5.67	2.33	4.5	3.5	1
15FG114	4.67	4.83	4.33	3.5	5.67	4.67	3.67	7	4.67	6.83	3	2.5
15FG115	5	3.33	5	1	5	3.67	3	6	3.17	5.5	1.83	2.33
15FG116				3.17							3	3.5
15FG117	4.33	2	4.67	3	4	1.67	2	3.67	3	4.17	2.5	2.17
15FG118	1.67	5	3	2	2	5.67	5.5	5.67	3.33	4.5	2.67	2.33
15FG119	2	5.33	2.67	1.33	3	5.5	4.67	6.33	5	6.67	1.33	1
15FG120	3	4	3	1	3.67	3.67	4				1.67	1
15FG226	2.33	4.33	3	2	3.33	3.33	3	5.17	3.67	5	1.33	2.67
15FG229	3	4	3.67	1.67	3.67	3	2.67	6	3.67	5.67	1.67	2.67
15FG237	3.67	4.33	4.33	3.5	5.33	4	3	6.67	3.67	5.17	1.33	1.33
15FG28	4.33	3.33	5.67	2	5.33	3.33	3	6	3	4.83	3	2
15FG99	4.33		4.33	1.33	5.33						2	1.67
16FG06	2.67	6.5	3.33	3	3.5	6	5.67	7.5	6.5	7.5	3.33	2.67
16FG158	4.33	3.33	5.33	4.67	6	2.83	2.33				4	4.67
16FG159	5.17	3.67	5	2	5.5	3.67	3.33	6.17	3.33	5.67	1.67	1.67
16FG160	5.33		6	1.33	7.17						2	1.67
16FG161	3	1.33	4.33	1	5.67	1.33	1	4.33	3.67	5	1.33	0.33
16FG162	2.67	5.67	4.5	2.67	4.33	6.33	6.33	7	5.17	6.33	3.67	2.33
16FG163_2	5	6.5	5.33	5.33	6.17	6	5.33	7.17	4.33	5.67	5	4.5
16FG164	4.67	4.67	5	2.33	5.33	4.67	4.33	7.83	5.33	6.33	2.67	2
16FG165	3	5.665	5.415	6.25	6.25	5.83	5	7.67	6.33	7	5	4.83	7.17	7.67	7.17
16FG166	6.83	5.33	6.83	2	7	5.5	6				1.67	3.17
16FG167	4.67	5.5	6.42	4.835	6.835	3.67	4.33	6.33	4.33	5.33	3	3.67	7.67	7.67	7.5
16FG168	2.67	5.83	5.25	3.415	6	6.17	5.67	6.17	4.33	5	1.33	1.33	7.5	7.33	7.17
16FG169	2.33	5.17	3.33	3.33	3.67	5	4.67				3	2
16FG170	4.67	3.33	5.67	3.67	5.67	4.33	3	7.33	5.33	6.5	3	2.67
16FG171	1.33		2	1.67	2.33						1.67	2.33
201FG208	5.33	4.5	5.67	1.67	6.67	4.17	3	7.33	6	7.67	1.67	1.33
201FG209	2.33	5.33	4.33	1	4.33	5.33	5	7.5	6.5	7.33	1.33	1
201FG211	3.67	4.67	5	2	5	5.67	3.33	6.17	3.33	4.83	1.67	3.33
201FG218	2.33	6	2.67	2.67	4.33	5.83	5.33	5.33	4.67	5	1.67	2
201FG219	5.33		6.33	2.5	6.17						3	3.67
201FG49	4.67	2.67	5.67	2	6.33	2	1.67	5.67	4.17	5.5	1	1
202FG212	4	4.17	3.67	1.33	3.67	4.67	4	4.33	3	4.83	2.33	2.33
202FG414	3.33	4.33	4	4.33	4.67	3.5	3	4.33	2	4.67	4.67	3.33
203FG213	3.33	2.67	3	0.67	3.5	2.67	1.33	5.17	3.67	5.33	0.67	0.33
203FG58	4	5	4.33	1.67	4.67	4.67	4.67	4	2	5.33	2.33	1.33
204FG214	2.33	3.67	3	3.33	3.33	4	3.5	6.67	4.83	5.67	3.33	4.33
204FG221	3		4.33	1	5						1.67	2.67
204FG222	5	5.33	6	1.83	6.67	5.67	4.33	7	5.17	6.5	2	1
204FG223	6.67	4.33	6.5	2.33	7.5	5.17	3.33	4.17	3	4.5	2	1.33
205FG142	2	3.67	2	2.67	2.5	4	3.33	5.33	3.67	5.33	2.33	2.33
205FG215_1	3	5.17	3.33	2	4	5.67	5.33	5.83	4.67	5.83	2.67	1.67
205FG215_2	3.33	4.67	3.67	2	3.67	4.67	3.83				2.33	1
205FG216	5.33		5.67	2.33	6.17						3.33	3
205FG225		5.33		1.33		5.33	5.5	6.33	5	6.17	2.33	1.67
205FG410	3	5.5	3	3	4	5	4.33	6.83	5.5	7	2	2.67
205FG63	4	3	5.83	1.835	6.25	3	2.67	4.67	4	6	1.67	1	4.67	6.67	4.33
206FG226	2.67	5.17	3.33	1	3.67	5	4.5	5.67	3.33	5	1.67	2.67
206FG227	4.33	5.33	4.33	2.67	4.67	5.17	4				0.67	3
206FG66	2	5.67	3	2	3.33	5.33	4.33				1.67	2.67
206FG67	1.67	3.67	2.67	1.33	2.67	4	2	4.33	2.33	3.33	1.33	1.67
206FG68	2	5.83	3	2.33	3.67	4.67	5	7.17	5.67	6.17	2.67	1
53FG143_1	5	5.33	5.33	3.33	5.67	5.33	5.33	7	6.5	6.83	3.33	3
53FG143_2	2.67	2	4.33	1.33	4.67	1.33	1.33	6.33	4	5.67	1.67	2
FG106	5.33	5	6.33	1.67	7.17	4.67	5.17	3	2.33	4.33		2
FG107	6	5	6.5	3	7.5	5.5	4.83	7.33	4.83	7.17	2.33	2.33
FG108	4.33	3.33	5	0.67	5.33	4	2.67	5	2.67	4.5	2	1.67
Gerald1	4	5.33	4.67	1.67	5.33	5	4	6.17	4.33	5.5	3	2
Gerald4	5.33	5	5.33	1.67	6.33	4.67	4.33	6.83	4.83	6.33	2	1.33
Meck1	3	4.835	4.665	4.25	6.085	5.67	4.67	6.33	4.83	5.67	1	2	7.5	7.33	7.17
Meck3	3.67	4	5	2	5.67	3.5	2.67	6.67	5.5	6.83	2.33	1.33
Meck5	5.17	4.33	5.67	1.67	6	5	3.33	5.5	3.83	5	1	1.33
Meck6	2.67	3.67	3.33	2	3.33	4.33	3.33	6.33	4.83	5.83	2	1.33
Meck8	4	4.67	5	1.33	4.67	5.5	4.83	7.33	5.5	6.67	1.67	1.33
Mur_51	5.67	4.67	6.5	2	6.83	5	4.5	7.17	5.5	6.83	2.67	2.67
Mur_S3	3	5.33	5.835	4.085	6.33	4.33	3.67	6.83	3	6	1.67	2.33	7.67	7.83	7.67
Nor_Emu1	5.67	5.33	6.83	3	6	6.5	6.17	6	4.17	5.5	2.33	1
Nor_Emu2	4.67	4.33	5	3.33	5.33	5.17	4.67	4.83	2	4	4.67	4.67
Nor_Mace1	2.67		3.33	4	4						4.83	4.17
Nor_Mace2	5.33	5	6.33	3.33	7	5	4.33				1.67	2
Nor_Magenta				4.33							3.17	2.17
RAC2182_1	3.33	4.67	3.83	1.67	4.67	4.83	4.5				2	1
RAC2182_2	4.83	2.67	4.67	1.33	5.33	3.67	2.67	7.75	5	6.83	2.33	2
S1FT3A	6	3.33	6	4.67	6	4	2.67	6.33	5.5	6	5.83	3.67
S1FT3B	4	4.83	4.33	4	4.33	4.67	3.5	6.33	4.83	5.67	3.67	4.67
S4FT3A	3.67	4.33	3.33	2.33	4.5	3.67	3.67	2.67	1	3	3.83	2.67
SN15	3	3.67	5.17	3.25	6.25	4.33	3.33	6	3.5	5.83	2.67	2.83	6.67	6	6.33
W003_5	3.33	5.33	4	0.67	5	5.67	4	6.67	5	7	1.67	1.33
WAC13068	4.67	6.33	5.33	1	4.5	5.67	5.33	6.5	3.33	5.33	2	1.67
WAC13069	3.67	3.83	4	0.67	4.33	3.33	3	4.17	2.83	4.33	1	0.33
WAC13070		3.33		1		4	2.33	6.33	4.83	4.67	1.67	1.33
WAC13071	3	4.67	3.67	2.67	4.33	4.67	4.67	6.5	5.33	6.5	3.5	3.67
WAC13072	2.67	4.67	4	1.33	4	4.67	3.33	4.33	3	4	3	1.33
WAC13073	1.67	4	2	1	2.67	4.33	4	3.67	3	4.83	1	1
WAC13074	1.33	4	2.33	3.33	2	4	4	6.83	6	6.17	3.5	2
WAC13075	5	3.915	5.83	3.5	6.75	5	5	6.5	5.5	7	1.67	0.67	7.33	6.67	5.67
WAC13076	4	4.67	4.33	2.67	3.67	4.33	3.33	5	2.67	5.33	3.67	3.33
WAC13077	3	2.665	3.83	1.665	5.415	2	1.33	2	1	3.33	2.67	1.5	4.83	3.83	3
WAC13402	2	5.33	2.67	1.67	3	5.33	4.67	4.33	2.67	5.17	1.67	2
WAC13403	2.33	4.33	2.33	2.33	2.67	5.17	5	5.33	3	5.17	3.67	1.33
WAC13404	1.33	5	4.665	3.665	5	5	4.67	3.83	2.33	4	2	2	6.67	6.33	6.5
WAC13405	3.33	5.33	3.67	2	4	5.33	3.67	7	5.5	7	1.67	2
WAC13418	2.33	5.415	5.415	4.17	6.415	3.67	4.17	5.83	4.33	6.17	2	1.67	7.83	7.83	7
WAC13443	4.33	3.25	6.125	2.835	5.915	3.33	3	4.33	2	4.33	1.33	2	6.67	7	6
WAC13446	4.67	4.33	4.17	1	4	3.5	2.5	6.83	5	6	2.67	1.33
WAC13447	3	5	4	4	3.67	4.67	4	7	6.5	7.17	4.17	2.17
WAC13523	3.33	5.83	2.33	2.33	3.33	5.5	5.17	6.5	3.67	5.5	1.33	1.67
WAC13524	3	5	3.33	1.67	3	5	4.33				0.67	1.67
WAC13525	2	3.67	2.67	3	3.33	2	1.33	6.33	5	6	2	1.67
WAC13526	5	5.83	5	2	5	5.83	6	6.33	4.67	6.83	1.67	2
WAC13527	4	3.33	4.5	0.67	4.33	2.67	2	2.33	1.33	3.33	1.33	0
WAC13528	5.33	4.67	6.67	2.67	7	5	4.33	5.17	3.83	5.33	2.33	1.67
WAC13529	0.67	2.67	1.67	1	1	2	2	3.33	2.33	4.83	1.33	0.67
WAC13530	2.67	3.33	2.33	1	3.33	3.33	2	3.67	2.67	4.33	1	1.33
WAC13531	1.33	2.33	1.67	1.33	2	1.67	2	3.67	2	4.17	2	2.67
WAC13532	2.67	5.17	4	2.25	4	5.67	4.83	6.67	5.17	6.5	3	2.67
WAC13615	4.67	4	4.33	4.67	5	3.67	2.33	5.5	3.67	5.67	5.83	7.17
WAC13616	4.67	3.67	6.33	2	6	5	4.67	6	4.67	5.83	2	1.67
WAC13617	1.67	4.83	2.67	3.17	3	5	4	4.83	3	6	2.33	1.67
WAC13630	4.75	4.75	4.33	2	5.33	5.83	4.67	7	5.17	6.5	2	1.33
WAC13631	3.67	4	4.67	2	6	4	3.67	6.17	4.33	6.17	2.17	2
WAC13632	7	3.75	6.25	3.25	7.25	5	3.33	4.33	2.67	4.5	1.33	2.33	7.17	6.67	6.67
WAC13666	4.5	4.33	4.67	2	5.67	5.67	5.5	5.67	3	6.5	2.33	3
WAC13667	4	5.67	4.33	1.33	4.33	6	5.17	6.67	5	5.67	3	2.67
WAC13690	4.33	4	5.67	1	6.5	4.67	2.67	4	2.83	4.33	0.67	0.5
WAC13691	4	6.33	4.67	1.67	5.17	6.33	5.17				1.67	1.67
WAC13955	2	4.33	3.5	0.67	3.67	4.67	3.33	6.5	5.67	6.83	1	1.33
WAC2216	3	2	2.67	1.67	3.33	1.67	1	3.5	1.67	3.33	1	1.33
WAC2285	3	4.67	4.33	3	4.67	4.67	4	5.83	6	6.5	3	2.67
WAC2810	5	4.17	5.67	2.67	6.33	3.67	2.67	6.33	4.83	6.67	1.67	2
WAC2813	2	3.5	2.33	0.67	2.67	3.5	3.33	5	3.83	6	2.67	2.67
WAC4303	1.67	4.33	1.67	1.67	1.5	4.33	3.33	6	5	6.17	2	3.67
WAC4319	3.33	3.83	4.17	3	3.67	4.5	3.83	7.33	5.5	6.83	2.17	2.67
WAC4321	3.67	3	3.33	2	4	4	3	6.33	6.17	6.33	2	4
WAC4648	3.33	5.5	4	3	3.67	5.67	4.33	7.17	5.33	6.33	4	4
WAC4808	4	3.67	4.83	1.33	5.5	3.67	3.33	5.67	3.67	5	1.67	0.33
WAC739	2.67	5.67	3.33	1.67	3.33	5.83	5.17	4.5	2.67	4.17	1.67	1.67
WAC740	0.67	3	1.33	0.67	1.67	2.67	3	4.33	3	4.33	1.33	0.67
WAC741	4.33	4.83	5	1.67	6.33	4.67	5	6	3.17	4.67	2	3.67
WAC8384	2.33	4	3	1	3	4	4	6	3.5	5.17	2	0.67
WAC8390	2	2.33	3.67	1.33	3.33	1.33	1	2.33	1.67	4	1	0.67
WAC8410	3	4.33	3	0.67	3	4.83	4.5	6.33	3.33	5	1.33	1
WAC8635	3.67	5.165	5.665	4.165	6.335	5.33	4.67	6.33	5.83	6.17	2.67	1.67	7.5	5.83	6.33
WAC9178	4.33	4.33	4.33	2	4.67	5.17	4.33	5.67	3.67	4.33	2	1
WGT	5	5	6.33	1	7	6	5	4	3	5.33	2.33	1.67

## Sheet: Phenotype-D-raw-data
Supplementary Table 1D: Disease phenotyping panels used in this study
Isolate	SRR_ID	1011	1204	4391	5254	ArinaLr34	Chinese_Spring	Drifter	Gene	Greina	Runal	Titlis	Toronit
ST01AUS_1A4	SRR3740341	3.39	71.43	98.2	2.6	8.05	17.87	9.8	15.57	91.41	14.76	63.58	8.75
ST01AUS_1A5	SRR3740262	4.55	84.99	75.19	19.24	59.64	14.47	41.33	20.22	4.7	28.37	79.76	14.67
ST01AUS_1A6	SRR3740263	3.46	95.46	96.61	0	11.76	8.69	18.24	3.78	13.69	25.65	73.11	12.45
ST01AUS_1A9	SRR3740256	2.8	98.27	98.14	3.94	14.3	6.17	3.38	6.1	7.81	36.6	32.36	2.35
ST01AUS_1B2	SRR3740319	2.25	2.75	90.26	0	9.31	35.59	18.54	64	23.42	32.66	76.14	9.4
ST01AUS_1B8	SRR3740253	3.82	3.83	28.72	1.15	29.02	98.47	71.04	22.64	82.29	37.34	98.38	26.98
ST01AUS_1C1	SRR4907766	1.72	98.39	98.07	5.42	98.34	45.25	40.7	28.57	14.71	20.18	60.29	8.95
ST01AUS_1C2	SRR3740308	5.61	22.97	87.51	11.55	98.49	98.23	40.8	78.62	97.26	19.52	82.96	27.05
ST01AUS_1C3	SRR4907762	10.29	96.76	98.26	14.7	60.53	98.41	47.49	1.09	83.46	69.35	98.3	98.53
ST01AUS_1C6	SRR4907754	2.52	98.28	98.21	51.61	87.1	98.31	37.44	36.66	96.85	73	98.47	95.43
ST01AUS_1C8	SRR3740284	3.04	98.2	98.05	9.87	0.83	32.69	10.8	15.56	23.2	5.22	39.88	3.45
ST01AUS_1D4	SRR3740255	2.95	98.11	98.05	37.39	24.31	74.39	55.86	36.73	80.56	54.3	79.51	53.99
ST01AUS_1D5	SRR3740259	3.14	4.99	6.22	7.1	32.69	4.47	3.81	3.39	1.26	13.83	46.93	2.02
ST01AUS_1D8	SRR3740260	2.5	0	6.22	10.7	16.35	5.43	31.88	6.46	1.3	28.4	64.54	18.58
ST01AUS_1E1	SRR3740258	3.95	96.25	97.64	94.22	23.87	98.14	25.56	5.45	41.02	14.86	77.52	3.94
ST01AUS_1F2	SRR3740330	4.01	68.43	59.93	22.96	98.28	36.93	53.42	65.02	13.23	58.75	89.81	3.64
ST01AUS_1F3	SRR4907753	2.58	98.17	92.43	24.41	17.6	97.96	5.14	8.82	96.57	26.24	69.42	32.38
ST01AUS_1F8	SRR3740261	4.18	6.14	10.51	26.65	100	3.61	8.68	12.87	8.98	15.6	25.67	7.83
ST01AUS_1G2	SRR4907748	3.43	98.07	97.93	31.95	8.36	95.18	68.5	33.75	58.29	62.48	98.31	51.44
ST01AUS_1G5	SRR3740251	4.02	4.5	86.16	20.58	98.24	5.69	30.05	98.19	15.09	63.77	82.44	5.9
ST01AUS_1H6	SRR3740254	5.19	69.55	64.03	18.01	62.09	39.68	5.39	46.49	31.62	46.31	87.39	17.46
ST01AUS_1H8	SRR3740257	2.25	5.98	12.31	33.17	98.14	17.98	29.27	45.38	36.53	16.7	98.29	4.12
ST90ORE_a12_3B_10	SRR11026708	4.36	97.78	98.15	22.86	81.37	62.79	56.86	34.33	33.72	34.07	67.99	7.88
ST90ORE_a12_3B_11	SRR3740303	98.55	97.91	98.13	94.93	98.28	98.34	98.55	3.1	26.15	56.33	85.51	11.46
ST90ORE_a12_3B_13	SRR13020817	97.84	98.1	98.29	100	98.35	98.31	98.24	19.97	72.74	73.53	52.74	76.09
ST90ORE_a12_3B_14	SRR3740305	90.03	98.14	97.98	97.16	98.53	100	98.4	61.22	84.98	98.46	98.35	51.23
ST90ORE_a12_3B_15	SRR3740285	54.93	98.2	98.25	100	98.47	98.26	98.59	46.09	98.21	98.46	98.42	61.78
ST90ORE_a12_3B_17	SRR3740300	96.1	98.11	97.78	96.94	97.32	51.34	98.65	18.86	15.59	51.87	17.17	5.26
ST90ORE_a12_3B_18	SRR3740299	97.57	98.1	98.13	96.4	98.43	54.27	28.81	98.19	17.24	25.13	98.1	11.31
ST90ORE_a12_3B_19	SRR3740306	2.66	98.03	98.21	5.07	39.95	46.69	16.15	2.38	6.57	26.55	97.28	6.14
ST90ORE_a12_3B_2	SRR3740286	35	98.32	98.17	98.42	91.42	97.85	83.55	19.34	47.8	38.41	72.38	31.11
ST90ORE_a12_3B_21	SRR3740283	3.4	98.16	97.94	98.49	86.5	78.36	92.25	5.62	97.68	98.5	56.79	51.8
ST90ORE_a12_3B_3	SRR3740298	98.32	98.1	98.16	98.35	98.42	98.09	98.58	22.76	82.14	89.45	98.19	60.25
ST90ORE_a12_3B_4	SRR11026700	98.28	98.13	98.15	97.55	98.07	90.53	98.05	70.65	88.8	98.45	100	61.93
ST90ORE_a12_3B_5	SRR3740292	4.49	98.17	98.21	1	36.05	96.35	98.39	17.85	51.53	74.76	90.69	3.32
ST90ORE_a12_3B_7	SRR3740291	98.4	98.04	98.2	98.2	92.97	98.24	98.4	9.09	83.49	98.3	98.31	71.37
ST90ORE_a12_3B_8	SRR3740293	2.9	98.06	98.23	21.77	20.45	41.08	70.46	18.87	10.71	6.89	83.32	10.7
ST90ORE_a12_3B_9	SRR11026699	98.27	98.12	97.83	98.19	98.08	4.56	11.75	65.33	4.73	19.91	59.09	2.38
ST90ORE_a12_4A_1	SRR3740307	11.87	98.07	97.83	69.13	87.21	32.05	31.63	17.28	19.96	21.19	78.28	40.64
ST90ORE_a12_4A_10	SRR3740289	98.21	98.28	97.93	98.55	98.49	98.28	98.39	23.4	56.96	93.19	91.81	30.69
ST90ORE_a12_4A_11	SRR3740302	76.82	98.34	98.14	98.28	88.83	90.67	95.46	26.23	39.43	46.39	100	8.47
ST90ORE_a12_4A_2	SRR3740294	2.69	98.26	98.21	97.18	98.12	78.54	72.08	12.57	79.12	90.22	98.43	72.33
ST90ORE_a12_4A_5	SRR3740287	43.38	98.08	97.89	91.2	32.43	100	98.32	9.73	97.07	96.26	98.28	92.27
ST90ORE_a12_4A_6	SRR4907751	98.18	98.05	98.17	100	98.35	98.42	98.25	45.19	86.42	98.41	98.16	74.87
ST90ORE_a12_4A_7	SRR3740288	94.81	98.17	98.18	97.23	98.34	97.95	98.13	34.01	92.47	98.41	98.32	63.35
ST90ORE_a15_2A_11	SRR3740326	98.16	98.16	98.19	98.39	98.22	98.42	98.47	66.95	79.26	98.52	98.61	83.86
ST90ORE_a15_2A_13	SRR3740323	98.43	98.18	98.07	98.34	98.23	100	98.36	12.16	81.72	98.31	98.32	69.95
ST90ORE_a15_2A_15	SRR3740314	3.62	23.68	52.73	98.44	98.54	98.29	98.39	98.05	95.51	98.32	98.37	92
ST90ORE_a15_2A_16	SRR3740332	97.81	98.33	97.81	20.32	98.28	98.32	98.36	13.62	73.48	98.44	90.53	40.61
ST90ORE_a15_2A_20	SRR4907744	98.4	98.21	97.87	98.23	98.23	100	95.43	19.33	74.03	75.94	88.06	61.26
ST90ORE_a15_2A_6	SRR3740312	99.48	97.99	98.04	98.4	98.37	69.93	3.25	80.59	11.64	68.61	85.27	4.6
ST90ORE_a15_2A_7	SRR3740333	100	98.11	98.22	98.26	98.49	91.65	94.12	98.07	39.95	96.99	98.55	12.98
ST90ORE_a15_2A_8	SRR11026698	98.44	97.7	98.18	100	98.31	98.24	97.27	28.84	98.26	92.76	98.29	70.38
ST90ORE_a15_3B_1	SRR11026697	98.33	97.94	98.26	100	98.21	98.31	98.44	86.08	71.69	98.3	98.31	33.74
ST90ORE_a15_3B_10	SRR3740321	8.75	98.05	98.01	97.98	98.27	78.44	59.05	17.27	6.82	49.79	82.82	8.83
ST90ORE_a15_3B_13	SRR3740334	98.33	97.88	91.76	97.26	98.18	98.14	98.39	8.35	76.61	95.47	82.36	56.11
ST90ORE_a15_3B_15	SRR3740313	6.24	65.94	84.44	97.49	98.48	98.36	100	54.4	28.72	98.52	98.47	28.01
ST90ORE_a15_3B_18	SRR3740320	28.64	70.24	69.04	19.32	86.15	98.3	97.47	7.92	47.84	32.21	98.39	16.14
ST90ORE_a15_3B_3	SRR4907757	71.49	97.91	98.1	97.5	98.2	98.07	100	13.89	88.8	98.26	98.28	79.02
ST90ORE_a15_3B_4	SRR3740315	69.74	89.56	66.96	98.43	88.35	17.9	16.2	20.42	8.61	27.17	84.35	9.55
ST90ORE_a15_3B_5	SRR3740316	97.66	75.3	98.35	98.46	98.36	98.1	98.49	78.12	97.79	99.55	98.17	98.15
ST90ORE_a15_3B_6	SRR3740324	98.37	98.24	97.81	98.23	98.49	98.01	85.4	6.37	65.84	98.04	98.37	43.57
ST90ORE_a15_3B_9	SRR3740309	98.35	98.14	98.55	85.1	98.34	98.27	98.47	53.66	98	98.55	86.73	72.97
ST90ORE_a15_4A_10	SRR3740331	6.98	0	8.48	98.31	82.91	98.19	98.53	22.3	81.85	97.01	98.26	46.3
ST90ORE_a15_4A_11	SRR4907755	14.74	4.91	49.27	8.91	98.4	41.1	19.75	4.83	8.24	43.04	100	25.32
ST90ORE_a15_4A_13	SRR3740311	78.59	98.09	98.18	98.31	97.57	53.38	71.81	12.94	48.44	33.44	70.27	25.4
ST90ORE_a15_4A_15	SRR3740322	80.49	94	98.29	98.57	56.34	97.84	98.42	4.63	94.68	79.18	96.31	29.13
ST90ORE_a15_4A_17	SRR3740318	98.41	78.32	97.78	98.53	98.43	20.79	44.67	5.95	6.72	25.19	54.12	17.15
ST90ORE_a15_4A_19	SRR3740317	2.39	7.37	27.33	67.81	20.06	98.1	98.45	12.97	86.42	72.01	98.34	60.69
ST90ORE_a15_4A_2	SRR3740325	98.52	98.19	98.25	97.94	97.77	33.68	9.38	42.81	8.44	54.15	63.87	12.54
ST90ORE_a15_4A_3	SRR3740328	41.24	35.41	35.02	98.39	97.5	100	98.6	16.46	98.13	98.56	98.43	98.21
ST90ORE_a15_4A_4	SRR3740327	85.28	98.31	98.21	98.42	98.45	80.3	98.37	64.47	49.86	81.92	88	24.32
ST90ORE_a15_4A_7	SRR3740310	43.81	98.25	27.36	50.11	100	98.25	98.37	26.45	98.22	98.35	98.4	98.33
ST92ISR_Ar_11g	SRR3740282	2.24	97.67	98.16	29.24	17.54	66.76	49.06	83.26	36.22	35.73	85.05	6.27
ST92ISR_Ar_11i	SRR3740269	2.55	97.72	98.14	79.33	98.12	100	97.97	98.31	98.54	75.7	98.07	97.99
ST92ISR_Ar_12d	SRR3740279	3.14	95.89	98.11	100	98.28	73.32	93.59	98.11	76.51	59.68	28.45	3.5
ST92ISR_Ar_12e	SRR3740270	4.79	98.15	98.22	64.01	57.05	88.35	97.96	93.43	96.93	29.49	91.7	2.98
ST92ISR_Ar_12f	SRR3740276	2.68	96.09	56.75	100	64.48	47.42	85.44	48.39	48.6	39.63	85.75	5.7
ST92ISR_Ar_15a	SRR3740281	3.05	98.01	98.25	95.41	97.21	96.12	92.86	98.27	65.1	53.94	87.12	28.39
ST92ISR_Ar_15c	SRR11026695	2.63	98.2	98.17	19.42	50	29.9	95.97	67.83	58.24	42.1	59.19	16.45
ST92ISR_Ar_16a	SRR3740267	24.75	98.43	49.06	53.02	98.35	98.49	98.61	77.72	57.43	91.3	92.27	53.02
ST92ISR_Ar_16h	SRR3740271	10.95	98.22	98.28	5.29	98.15	97.69	92.83	98.24	78.57	35.47	59.11	32.57
ST92ISR_Ar_17b	SRR3740275	2.08	74.6	52.1	25.18	98.48	97.96	100	98.09	82.48	24.97	93.16	33.04
ST92ISR_Ar_17d	SRR11026696	4	98.15	69.58	98.34	69.28	43.95	76.62	98.1	73.13	67.44	91.38	10.5
ST92ISR_Ar_17e	SRR3740264	71.32	64.09	98.15	72.29	98.49	8.97	21.59	98.31	8.16	33.03	76.61	5.95
ST92ISR_Ar_17i	SRR3740280	2.68	96.99	14.94	14.24	15.33	4.73	12.89	98.42	7.25	33.37	63.96	23.14
ST92ISR_Ar_17r	SRR3740272	98.32	64.84	98.09	98.12	98.16	39.38	79.06	98.32	54.36	42.78	88.29	58.55
ST92ISR_Ar_18b	SRR3740274	25.81	97.07	98.19	78.53	98.17	98.39	98.18	96.79	93.23	37.13	80.75	97
ST92ISR_Ar_19e	SRR4907767	2.67	97.83	98.03	98.34	35.88	100	99.84	98.09	98.01	40.46	95.1	34.04
ST92ISR_Ar_1b	SRR3740268	3.61	100	98.05	97.98	91.31	95.1	98.99	86.43	55.62	34.89	81.67	25.1
ST92ISR_Ar_1c	SRR11026694	77.3	97.23	81.39	98.45	100	21.9	8.04	98.31	66.43	37.18	86.93	32.35
ST92ISR_Ar_1j	SRR4907759	84.23	96.67	66.32	24.11	98.39	83.07	98.29	98.07	94.66	46.15	86.67	59.21
ST92ISR_Ar_21a	SRR3740278	4.43	98.32	98.27	69.01	98.29	98.09	98.39	97.77	1.33	32.48	89.42	9.85
ST92ISR_Ar_22f	SRR3740265	5.12	83.63	49.95	52.03	98.49	23.16	43.48	76.04	92.76	42.65	79.54	21.25
ST92ISR_Ar_2b	SRR4907760	98.34	97.39	88.89	61.39	60.02	99.75	98.35	98.11	98.08	49.6	97.91	97.27
ST92ISR_Ar_2c	SRR11026693	40.95	55.26	23.51	12.56	98.31	97	98.48	98.23	97.23	53.39	98.42	86.6
ST92ISR_Ar_2f	SRR3740277	3.93	97.54	98.29	29.39	98.46	98.01	39.02	98.32	63.43	53.52	91.71	21.37
ST92ISR_Ar_4b	SRR4907765	2.02	91.25	97.33	96.69	98.2	98.12	95.28	98.36	75.03	12.39	71.5	75.41
ST92ISR_Ar_4e	SRR11026706	32.69	0	84.17	100	65.46	95.1	9.51	98.1	98.49	35.06	72.88	20.53
ST92ISR_Ar_4f	SRR4907750	12.21	95.77	98.16	100	94.25	99.96	98.43	98.21	14.89	62.37	98.19	98.62
ST92ISR_Ar_4g	SRR4907749	3.27	0	98.09	82.15	17.36	19.84	15.09	98.18	0	44.59	65.46	14.81
ST92ISR_Ar_5a	SRR3740266	3.54	96.85	80.68	61.01	85.67	10.85	73.06	63.31	88.96	32.17	82.07	8.42
ST92ISR_Ar_5g	SRR4907763	3.07	98.31	98.14	67.05	98.51	98.15	98.14	98.04	90.48	97.8	98.5	97.28
ST99CH_28	SRR11026703	2.9	85.6	98	98.41	91.39	85.64	98.4	9.69	71.14	92.72	98.63	14
ST99CH_3A1	SRR3740349	3.19	69.38	96.54	98.14	96.35	98.26	98.49	39.05	75.94	97.11	98.15	95.86
ST99CH_3A10	SRR4907761	2.85	39.47	29.08	98.34	98.46	4.02	13.37	98.41	9.33	50.44	72.96	1.35
ST99CH_3A2	SRR3740338	96.66	15.42	3.33	98.33	98.49	18.06	56.75	98.02	47.27	47.07	75.07	9.94
ST99CH_3A4	SRR3740339	2.9	53.79	84.79	98.24	98.56	100	98.41	98.47	56.14	69.58	49.92	3.9
ST99CH_3A5	SRR3740340	6.37	98.15	97.89	98.41	98.45	39.55	65.97	98.38	52.34	78.72	97.6	11.82
ST99CH_3A6	SRR3740344	3.12	4.6	84.3	88.89	94.09	11.88	19.12	31.5	55.38	82.14	62.25	1.22
ST99CH_3A8	SRR13020816	4.34	98.32	98.24	98.22	98.33	98.03	100	98.41	60.2	86.96	98.33	59.62
ST99CH_3A9	SRR4907747	3.65	66.21	98.24	96.13	98.47	98.31	98.46	24.18	91.78	85.28	98.36	80.95
ST99CH_3B2	SRR3740347	5.58	98.14	98.17	98.1	98.31	97.76	98.34	50.64	59.16	98.25	98.48	81.66
ST99CH_3B4	SRR3740345	3.29	92.65	94.88	67.35	98.44	67.24	98.38	9.41	41.12	27.72	98.45	6.72
ST99CH_3B8	SRR643899	6.4	98.24	98.22	98.42	98.51	78.15	98.4	50.32	44.87	36.82	91.25	30.47
ST99CH_3C4	SRR643900	83.52	85.27	98.36	98.4	98.39	34.21	79.71	81.04	39.91	98.38	81.25	13.99
ST99CH_3C7	SRR3740342	35.54	18.41	76.09	97.93	98.25	98.08	100	98.09	93.12	94.87	98.31	45.62
ST99CH_3D1	SRR643901	2.8	98.24	97.96	98.39	98.33	26.92	78.69	58.34	31.25	13.18	95.22	11.57
ST99CH_3D3	SRR3740335	68.39	97.81	97.82	100	98.24	28.69	98.54	38.85	77.34	42.78	92.39	27.26
ST99CH_3D5	SRR3740337	98.15	98.09	98.15	100	98.2	98.13	98.48	97.99	98.31	98.36	100	64.44
ST99CH_3D7	SRR643902	70.52	54.27	98.28	98.02	98.13	97.99	98.2	98.12	98.65	95.16	98.28	98.23
ST99CH_3D8	SRR4907752	61.05	98.21	97.96	100	98.11	56.02	98.43	92.5	62.03	98.38	98.42	34.32
ST99CH_3F1	SRR3740346	98.16	98.24	98.14	99.39	98.22	93.4	86.66	84.63	36.37	75.47	98.37	6.75
ST99CH_3F2	SRR3740350	97.19	98.11	96.23	97.73	98.43	93.18	98.33	94.92	95.8	91.6	98.46	97.55
ST99CH_3F3	SRR3740343	2.93	95.52	98.25	100	98.49	5.26	36.27	98.41	3.16	40.58	59.58	6.04
ST99CH_3F4	SRR4907746	2.57	76.37	98.24	95.86	98.28	3.48	12.72	64.23	7.63	16.01	53.11	10.01
ST99CH_3F5	SRR643903	98.4	97.99	98.26	98.41	98.34	64.8	98.25	98.3	32.41	91.77	70.45	18.9
ST99CH_3G2	SRR4907758	16.36	98.04	98.27	98.48	98.32	19.82	7.55	14.54	9.73	28.58	82.03	3.7
ST99CH_3G6	SRR3740348	3.97	4.54	53.31	98.58	98.26	12.93	63.34	10.68	7.77	44.4	60.08	26.86
ST99CH_3H1	SRR3740336	5.22	98.21	97.99	98.32	98.4	98.24	98.36	98.25	68.16	94.8	98.31	52.6
ST99CH_3H3	SRR3740252	84.35	1.59	44.2	98.13	98.41	98.28	98.46	97.95	76.23	89.68	98.47	57.33
ST99CH_3H4	SRR3740351	3.13	35.51	97.99	98.44	98.42	98.27	98.41	62.33	98.35	98.44	98.46	98.32

## Sheet: Phenotype-D-converted
Supplementary Table 1E: Disease phenotyping panels used in this study
Isolate	SRR_ID	1011	1204	4391	5254	ArinaLr34	Chinese_Spring	Drifter	Gene	Greina	Runal	Titlis
ST01AUS_1A4	SRR3740341	0.34	7.14	9.82	0.26	0.81	1.79	0.98	1.56	9.14	1.48	6.36
ST01AUS_1A5	SRR3740262	0.45	8.5	7.52	1.92	5.96	1.45	4.13	2.02	0.47	2.84	7.98
ST01AUS_1A6	SRR3740263	0.35	9.55	9.66	0	1.18	0.87	1.82	0.38	1.37	2.57	7.31
ST01AUS_1A9	SRR3740256	0.28	9.83	9.81	0.39	1.43	0.62	0.34	0.61	0.78	3.66	3.24
ST01AUS_1B2	SRR3740319	0.23	0.28	9.03	0	0.93	3.56	1.85	6.4	2.34	3.27	7.61
ST01AUS_1B8	SRR3740253	0.38	0.38	2.87	0.11	2.9	9.85	7.1	2.26	8.23	3.73	9.84
ST01AUS_1C1	SRR4907766	0.17	9.84	9.81	0.54	9.83	4.53	4.07	2.86	1.47	2.02	6.03
ST01AUS_1C2	SRR3740308	0.56	2.3	8.75	1.16	9.85	9.82	4.08	7.86	9.73	1.95	8.3
ST01AUS_1C3	SRR4907762	1.03	9.68	9.83	1.47	6.05	9.84	4.75	0.11	8.35	6.94	9.83
ST01AUS_1C6	SRR4907754	0.25	9.83	9.82	5.16	8.71	9.83	3.74	3.67	9.68	7.3	9.85
ST01AUS_1C8	SRR3740284	0.3	9.82	9.81	0.99	0.08	3.27	1.08	1.56	2.32	0.52	3.99
ST01AUS_1D4	SRR3740255	0.3	9.81	9.81	3.74	2.43	7.44	5.59	3.67	8.06	5.43	7.95
ST01AUS_1D5	SRR3740259	0.31	0.5	0.62	0.71	3.27	0.45	0.38	0.34	0.13	1.38	4.69
ST01AUS_1D8	SRR3740260	0.25	0	0.62	1.07	1.64	0.54	3.19	0.65	0.13	2.84	6.45
ST01AUS_1E1	SRR3740258	0.4	9.63	9.76	9.42	2.39	9.81	2.56	0.55	4.1	1.49	7.75
ST01AUS_1F2	SRR3740330	0.4	6.84	5.99	2.3	9.83	3.69	5.34	6.5	1.32	5.88	8.98
ST01AUS_1F3	SRR4907753	0.26	9.82	9.24	2.44	1.76	9.8	0.51	0.88	9.66	2.62	6.94
ST01AUS_1F8	SRR3740261	0.42	0.61	1.05	2.67	10	0.36	0.87	1.29	0.9	1.56	2.57
ST01AUS_1G2	SRR4907748	0.34	9.81	9.79	3.2	0.84	9.52	6.85	3.38	5.83	6.25	9.83
ST01AUS_1G5	SRR3740251	0.4	0.45	8.62	2.06	9.82	0.57	3.01	9.82	1.51	6.38	8.24
ST01AUS_1H6	SRR3740254	0.52	6.96	6.4	1.8	6.21	3.97	0.54	4.65	3.16	4.63	8.74
ST01AUS_1H8	SRR3740257	0.23	0.6	1.23	3.32	9.81	1.8	2.93	4.54	3.65	1.67	9.83
ST90ORE_a12_3B_10	SRR11026708	0.44	9.78	9.82	2.29	8.14	6.28	5.69	3.43	3.37	3.41	6.8
ST90ORE_a12_3B_11	SRR3740303	9.86	9.79	9.81	9.49	9.83	9.83	9.86	0.31	2.61	5.63	8.55
ST90ORE_a12_3B_13	SRR13020817	9.78	9.81	9.83	10	9.83	9.83	9.82	2	7.27	7.35	5.27
ST90ORE_a12_3B_14	SRR3740305	9	9.81	9.8	9.72	9.85	10	9.84	6.12	8.5	9.85	9.83
ST90ORE_a12_3B_15	SRR3740285	5.49	9.82	9.83	10	9.85	9.83	9.86	4.61	9.82	9.85	9.84
ST90ORE_a12_3B_17	SRR3740300	9.61	9.81	9.78	9.69	9.73	5.13	9.87	1.89	1.56	5.19	1.72
ST90ORE_a12_3B_18	SRR3740299	9.76	9.81	9.81	9.64	9.84	5.43	2.88	9.82	1.72	2.51	9.81
ST90ORE_a12_3B_19	SRR3740306	0.27	9.8	9.82	0.51	4	4.67	1.61	0.24	0.66	2.66	9.73
ST90ORE_a12_3B_2	SRR3740286	3.5	9.83	9.82	9.84	9.14	9.79	8.36	1.93	4.78	3.84	7.24
ST90ORE_a12_3B_21	SRR3740283	0.34	9.82	9.79	9.85	8.65	7.84	9.23	0.56	9.77	9.85	5.68
ST90ORE_a12_3B_3	SRR3740298	9.83	9.81	9.82	9.83	9.84	9.81	9.86	2.28	8.21	8.95	9.82
ST90ORE_a12_3B_4	SRR11026700	9.83	9.81	9.82	9.75	9.81	9.05	9.81	7.07	8.88	9.85	10
ST90ORE_a12_3B_5	SRR3740292	0.45	9.82	9.82	0.1	3.6	9.64	9.84	1.79	5.15	7.48	9.07
ST90ORE_a12_3B_7	SRR3740291	9.84	9.8	9.82	9.82	9.3	9.82	9.84	0.91	8.35	9.83	9.83
ST90ORE_a12_3B_8	SRR3740293	0.29	9.81	9.82	2.18	2.05	4.11	7.05	1.89	1.07	0.69	8.33
ST90ORE_a12_3B_9	SRR11026699	9.83	9.81	9.78	9.82	9.81	0.46	1.18	6.53	0.47	1.99	5.91
ST90ORE_a12_4A_1	SRR3740307	1.19	9.81	9.78	6.91	8.72	3.2	3.16	1.73	2	2.12	7.83
ST90ORE_a12_4A_10	SRR3740289	9.82	9.83	9.79	9.86	9.85	9.83	9.84	2.34	5.7	9.32	9.18
ST90ORE_a12_4A_11	SRR3740302	7.68	9.83	9.81	9.83	8.88	9.07	9.55	2.62	3.94	4.64	10
ST90ORE_a12_4A_2	SRR3740294	0.27	9.83	9.82	9.72	9.81	7.85	7.21	1.26	7.91	9.02	9.84
ST90ORE_a12_4A_5	SRR3740287	4.34	9.81	9.79	9.12	3.24	10	9.83	0.97	9.71	9.63	9.83
ST90ORE_a12_4A_6	SRR4907751	9.82	9.81	9.82	10	9.83	9.84	9.83	4.52	8.64	9.84	9.82
ST90ORE_a12_4A_7	SRR3740288	9.48	9.82	9.82	9.72	9.83	9.8	9.81	3.4	9.25	9.84	9.83
ST90ORE_a15_2A_11	SRR3740326	9.82	9.82	9.82	9.84	9.82	9.84	9.85	6.7	7.93	9.85	9.86
ST90ORE_a15_2A_13	SRR3740323	9.84	9.82	9.81	9.83	9.82	10	9.84	1.22	8.17	9.83	9.83
ST90ORE_a15_2A_15	SRR3740314	0.36	2.37	5.27	9.84	9.85	9.83	9.84	9.81	9.55	9.83	9.84
ST90ORE_a15_2A_16	SRR3740332	9.78	9.83	9.78	2.03	9.83	9.83	9.84	1.36	7.35	9.84	9.05
ST90ORE_a15_2A_20	SRR4907744	9.84	9.82	9.79	9.82	9.82	10	9.54	1.93	7.4	7.59	8.81
ST90ORE_a15_2A_6	SRR3740312	9.95	9.8	9.8	9.84	9.84	6.99	0.33	8.06	1.16	6.86	8.53
ST90ORE_a15_2A_7	SRR3740333	10	9.81	9.82	9.83	9.85	9.17	9.41	9.81	4	9.7	9.86
ST90ORE_a15_2A_8	SRR11026698	9.84	9.77	9.82	10	9.83	9.82	9.73	2.88	9.83	9.28	9.83
ST90ORE_a15_3B_1	SRR11026697	9.83	9.79	9.83	10	9.82	9.83	9.84	8.61	7.17	9.83	9.83
ST90ORE_a15_3B_10	SRR3740321	0.88	9.81	9.8	9.8	9.83	7.84	5.9	1.73	0.68	4.98	8.28
ST90ORE_a15_3B_13	SRR3740334	9.83	9.79	9.18	9.73	9.82	9.81	9.84	0.84	7.66	9.55	8.24
ST90ORE_a15_3B_15	SRR3740313	0.62	6.59	8.44	9.75	9.85	9.84	10	5.44	2.87	9.85	9.85
ST90ORE_a15_3B_18	SRR3740320	2.86	7.02	6.9	1.93	8.62	9.83	9.75	0.79	4.78	3.22	9.84
ST90ORE_a15_3B_3	SRR4907757	7.15	9.79	9.81	9.75	9.82	9.81	10	1.39	8.88	9.83	9.83
ST90ORE_a15_3B_4	SRR3740315	6.97	8.96	6.7	9.84	8.83	1.79	1.62	2.04	0.86	2.72	8.43
ST90ORE_a15_3B_5	SRR3740316	9.77	7.53	9.83	9.85	9.84	9.81	9.85	7.81	9.78	9.96	9.82
ST90ORE_a15_3B_6	SRR3740324	9.84	9.82	9.78	9.82	9.85	9.8	8.54	0.64	6.58	9.8	9.84
ST90ORE_a15_3B_9	SRR3740309	9.83	9.81	9.86	8.51	9.83	9.83	9.85	5.37	9.8	9.86	8.67
ST90ORE_a15_4A_10	SRR3740331	0.7	0	0.85	9.83	8.29	9.82	9.85	2.23	8.18	9.7	9.83
ST90ORE_a15_4A_11	SRR4907755	1.47	0.49	4.93	0.89	9.84	4.11	1.98	0.48	0.82	4.3	10
ST90ORE_a15_4A_13	SRR3740311	7.86	9.81	9.82	9.83	9.76	5.34	7.18	1.29	4.84	3.34	7.03
ST90ORE_a15_4A_15	SRR3740322	8.05	9.4	9.83	9.86	5.63	9.78	9.84	0.46	9.47	7.92	9.63
ST90ORE_a15_4A_17	SRR3740318	9.84	7.83	9.78	9.85	9.84	2.08	4.47	0.6	0.67	2.52	5.41
ST90ORE_a15_4A_19	SRR3740317	0.24	0.74	2.73	6.78	2.01	9.81	9.85	1.3	8.64	7.2	9.83
ST90ORE_a15_4A_2	SRR3740325	9.85	9.82	9.83	9.79	9.78	3.37	0.94	4.28	0.84	5.42	6.39
ST90ORE_a15_4A_3	SRR3740328	4.12	3.54	3.5	9.84	9.75	10	9.86	1.65	9.81	9.86	9.84
ST90ORE_a15_4A_4	SRR3740327	8.53	9.83	9.82	9.84	9.85	8.03	9.84	6.45	4.99	8.19	8.8
ST90ORE_a15_4A_7	SRR3740310	4.38	9.83	2.74	5.01	10	9.83	9.84	2.65	9.82	9.83	9.84
ST92ISR_Ar_11g	SRR3740282	0.22	9.77	9.82	2.92	1.75	6.68	4.91	8.33	3.62	3.57	8.5
ST92ISR_Ar_11i	SRR3740269	0.26	9.77	9.81	7.93	9.81	10	9.8	9.83	9.85	7.57	9.81
ST92ISR_Ar_12d	SRR3740279	0.31	9.59	9.81	10	9.83	7.33	9.36	9.81	7.65	5.97	2.84
ST92ISR_Ar_12e	SRR3740270	0.48	9.82	9.82	6.4	5.71	8.83	9.8	9.34	9.69	2.95	9.17
ST92ISR_Ar_12f	SRR3740276	0.27	9.61	5.68	10	6.45	4.74	8.54	4.84	4.86	3.96	8.58
ST92ISR_Ar_15a	SRR3740281	0.31	9.8	9.83	9.54	9.72	9.61	9.29	9.83	6.51	5.39	8.71
ST92ISR_Ar_15c	SRR11026695	0.26	9.82	9.82	1.94	5	2.99	9.6	6.78	5.82	4.21	5.92
ST92ISR_Ar_16a	SRR3740267	2.48	9.84	4.91	5.3	9.83	9.85	9.86	7.77	5.74	9.13	9.23
ST92ISR_Ar_16h	SRR3740271	1.1	9.82	9.83	0.53	9.82	9.77	9.28	9.82	7.86	3.55	5.91
ST92ISR_Ar_17b	SRR3740275	0.21	7.46	5.21	2.52	9.85	9.8	10	9.81	8.25	2.5	9.32
ST92ISR_Ar_17d	SRR11026696	0.4	9.82	6.96	9.83	6.93	4.4	7.66	9.81	7.31	6.74	9.14
ST92ISR_Ar_17e	SRR3740264	7.13	6.41	9.82	7.23	9.85	0.9	2.16	9.83	0.82	3.3	7.66
ST92ISR_Ar_17i	SRR3740280	0.27	9.7	1.49	1.42	1.53	0.47	1.29	9.84	0.73	3.34	6.4
ST92ISR_Ar_17r	SRR3740272	9.83	6.48	9.81	9.81	9.82	3.94	7.91	9.83	5.44	4.28	8.83
ST92ISR_Ar_18b	SRR3740274	2.58	9.71	9.82	7.85	9.82	9.84	9.82	9.68	9.32	3.71	8.08
ST92ISR_Ar_19e	SRR4907767	0.27	9.78	9.8	9.83	3.59	10	9.98	9.81	9.8	4.05	9.51
ST92ISR_Ar_1b	SRR3740268	0.36	10	9.81	9.8	9.13	9.51	9.9	8.64	5.56	3.49	8.17
ST92ISR_Ar_1c	SRR11026694	7.73	9.72	8.14	9.85	10	2.19	0.8	9.83	6.64	3.72	8.69
ST92ISR_Ar_1j	SRR4907759	8.42	9.67	6.63	2.41	9.84	8.31	9.83	9.81	9.47	4.62	8.67
ST92ISR_Ar_21a	SRR3740278	0.44	9.83	9.83	6.9	9.83	9.81	9.84	9.78	0.13	3.25	8.94
ST92ISR_Ar_22f	SRR3740265	0.51	8.36	5	5.2	9.85	2.32	4.35	7.6	9.28	4.27	7.95
ST92ISR_Ar_2b	SRR4907760	9.83	9.74	8.89	6.14	6	9.98	9.83	9.81	9.81	4.96	9.79
ST92ISR_Ar_2c	SRR11026693	4.1	5.53	2.35	1.26	9.83	9.7	9.85	9.82	9.72	5.34	9.84
ST92ISR_Ar_2f	SRR3740277	0.39	9.75	9.83	2.94	9.85	9.8	3.9	9.83	6.34	5.35	9.17
ST92ISR_Ar_4b	SRR4907765	0.2	9.13	9.73	9.67	9.82	9.81	9.53	9.84	7.5	1.24	7.15
ST92ISR_Ar_4e	SRR11026706	3.27	0	8.42	10	6.55	9.51	0.95	9.81	9.85	3.51	7.29
ST92ISR_Ar_4f	SRR4907750	1.22	9.58	9.82	10	9.43	10	9.84	9.82	1.49	6.24	9.82
ST92ISR_Ar_4g	SRR4907749	0.33	0	9.81	8.22	1.74	1.98	1.51	9.82	0	4.46	6.55
ST92ISR_Ar_5a	SRR3740266	0.35	9.68	8.07	6.1	8.57	1.09	7.31	6.33	8.9	3.22	8.21
ST92ISR_Ar_5g	SRR4907763	0.31	9.83	9.81	6.71	9.85	9.82	9.81	9.8	9.05	9.78	9.85
ST99CH_28	SRR11026703	0.29	8.56	9.8	9.84	9.14	8.56	9.84	0.97	7.11	9.27	9.86
ST99CH_3A1	SRR3740349	0.32	6.94	9.65	9.81	9.64	9.83	9.85	3.91	7.59	9.71	9.82
ST99CH_3A10	SRR4907761	0.29	3.95	2.91	9.83	9.85	0.4	1.34	9.84	0.93	5.04	7.3
ST99CH_3A2	SRR3740338	9.67	1.54	0.33	9.83	9.85	1.81	5.68	9.8	4.73	4.71	7.51
ST99CH_3A4	SRR3740339	0.29	5.38	8.48	9.82	9.86	10	9.84	9.85	5.61	6.96	4.99
ST99CH_3A5	SRR3740340	0.64	9.82	9.79	9.84	9.85	3.95	6.6	9.84	5.23	7.87	9.76
ST99CH_3A6	SRR3740344	0.31	0.46	8.43	8.89	9.41	1.19	1.91	3.15	5.54	8.21	6.23
ST99CH_3A8	SRR13020816	0.43	9.83	9.82	9.82	9.83	9.8	10	9.84	6.02	8.7	9.83
ST99CH_3A9	SRR4907747	0.37	6.62	9.82	9.61	9.85	9.83	9.85	2.42	9.18	8.53	9.84
ST99CH_3B2	SRR3740347	0.56	9.81	9.82	9.81	9.83	9.78	9.83	5.06	5.92	9.83	9.85
ST99CH_3B4	SRR3740345	0.33	9.27	9.49	6.73	9.84	6.72	9.84	0.94	4.11	2.77	9.85
ST99CH_3B8	SRR643899	0.64	9.82	9.82	9.84	9.85	7.82	9.84	5.03	4.49	3.68	9.13
ST99CH_3C4	SRR643900	8.35	8.53	9.84	9.84	9.84	3.42	7.97	8.1	3.99	9.84	8.13
ST99CH_3C7	SRR3740342	3.55	1.84	7.61	9.79	9.83	9.81	10	9.81	9.31	9.49	9.83
ST99CH_3D1	SRR643901	0.28	9.82	9.8	9.84	9.83	2.69	7.87	5.83	3.13	1.32	9.52
ST99CH_3D3	SRR3740335	6.84	9.78	9.78	10	9.82	2.87	9.85	3.89	7.73	4.28	9.24
ST99CH_3D5	SRR3740337	9.82	9.81	9.82	10	9.82	9.81	9.85	9.8	9.83	9.84	10
ST99CH_3D7	SRR643902	7.05	5.43	9.83	9.8	9.81	9.8	9.82	9.81	9.87	9.52	9.83
ST99CH_3D8	SRR4907752	6.1	9.82	9.8	10	9.81	5.6	9.84	9.25	6.2	9.84	9.84
ST99CH_3F1	SRR3740346	9.82	9.82	9.81	9.94	9.82	9.34	8.67	8.46	3.64	7.55	9.84
ST99CH_3F2	SRR3740350	9.72	9.81	9.62	9.77	9.84	9.32	9.83	9.49	9.58	9.16	9.85
ST99CH_3F3	SRR3740343	0.29	9.55	9.83	10	9.85	0.53	3.63	9.84	0.32	4.06	5.96
ST99CH_3F4	SRR4907746	0.26	7.64	9.82	9.59	9.83	0.35	1.27	6.42	0.76	1.6	5.31
ST99CH_3F5	SRR643903	9.84	9.8	9.83	9.84	9.83	6.48	9.83	9.83	3.24	9.18	7.05
ST99CH_3G2	SRR4907758	1.64	9.8	9.83	9.85	9.83	1.98	0.76	1.45	0.97	2.86	8.2
ST99CH_3G6	SRR3740348	0.4	0.45	5.33	9.86	9.83	1.29	6.33	1.07	0.78	4.44	6.01
ST99CH_3H1	SRR3740336	0.52	9.82	9.8	9.83	9.84	9.82	9.84	9.83	6.82	9.48	9.83
ST99CH_3H3	SRR3740252	8.43	0.16	4.42	9.81	9.84	9.83	9.85	9.8	7.62	8.97	9.85
ST99CH_3H4	SRR3740351	0.31	3.55	9.8	9.84	9.84	9.83	9.84	6.23	9.83	9.84	9.85
