# Supplementary material for: EffectorFisher: association of disease phenotype with pangenomic protein-isoform profiles for improved prediction of fungal pathogenicity effectors
Source: Sci Rep. 2026 Mar 11;16:13077. doi: 10.1038/s41598-026-43646-x (PMC13100121; doi:10.1038/s41598-026-43646-x)
Supplement: Supplementary file 3 — Supplementary Material 3 [file 41598_2026_43646_MOESM3_ESM.xlsx]

## Sheet: phenotype-A
Supplementary Table 5A: Final predicted CSEP list for P. nodorum, versus 3 different phenotype panels (phenotype-A, phenotype-B, phenotype-C and non-quantitative phenotype data).
locus_id	isoform	Wyalkatchem	Calingiri	Mace	Halberd	Cadoux	Carnamah	Eradu	p-value_lowest	effector_score	residue_number	aa_c_number	manual_effector_score	manual_secretion_score	effector_matches	known_effector	phibase_genes	phibase_phenotypes	phibase_ids	has_phibase_effector_match	has_phibase_virulence_match	has_phibase_lethal_match	pfam_ids	pfam_names	has_pfam_virulence_match	dbcan_matches	has_dbcan_virulence_match	effectorp1	effectorp2	effectorp3_cytoplasmic	effectorp3_apoplastic	effectorp3_noneffector	deepredeff_fungi	deepredeff_oomycete	apoplastp	is_secreted	any_signal_peptide	single_transmembrane	multiple_transmembrane	molecular_weight	charge	isoelectric_point	aa_tiny_number	aa_small_number	aa_aliphatic_number	aa_aromatic_number	aa_nonpolar_number	aa_charged_number	aa_basic_number
SNOO_047630	SNOO_047630A_2	0.244755	0.15984	0.244755	0.244755	0.244755	0.0128629	0.244755	0.0128629	3.941	80	10	9.143	3.312	.		.	.	.	0	0	0	PF00187	Domain:Chitin_bind_1	1	CBM18	0	1	0.979	0.749	0.925	.	0.994	0.698	0.88	1	1	0	0	8442.77	6	8.492	36	50	18	8	51	14	10
SNOO_165710	SNOO_165710A_1	0.244755	0.15984	0.244755	0.244755	0.244755	0.0128629	0.244755	0.0128629	3.76	178	2	8.474	2.971	PnToxA,PtrToxA,ChToxA,Fom_2	ToxA	.	.	.	0	0	0	PF11584	Family:Toxin_ToxA	1	.	0	0.998	0.95	0.551	0.767	.	0.98	0.691	0.48	1	1	0	0	19650.2	-1	5.248	53	97	57	12	96	35	17
SNOO_027620	SNOO_027620A_1	0.403846	0.0565968	0.035373	0.403846	0.403846	0.035373	0.035373	0.035373	3.735	90	6	6.691	3.312	.		.	.	.	0	0	0	.	.	0	.	0	0.998	0.976	.	0.923	.	0.698	0.622	0.89	1	1	0	0	9502.81	5	8.487	40	58	24	8	53	14	10
SNOO_428580	SNOO_428580A_1	0.244755	0.15984	0.0128629	0.244755	0.244755	0.440559	0.244755	0.0128629	3.687	92	8	6.847	3.312	.		.	.	.	0	0	0	.	.	0	.	0	1	0.971	0.647	0.781	.	0.328	0.309	0.72	1	1	0	0	9942.34	4	8.089	41	52	21	11	52	19	12
SNOO_082110	SNOO_082110A_3	0.403846	0.0565968	0.035373	0.403846	0.403846	0.035373	0.035373	0.035373	3.327	74	6	7.043	3.312	.		.	.	.	0	0	0	.	.	0	.	0	1	0.987	0.867	0.607	.	0.793	0.244	0.47	1	1	0	0	8244.73	3.5	8.244	24	39	23	5	42	18	11
SNOO_529790	SNOO_529790_1	0.244755	0.15984	0.244755	0.244755	0.244755	0.0128629	0.244755	0.0128629	3.027	87	8	9.044	3.312	PnTox1		.	.	.	0	0	0	.	.	0	.	0	1	0.966	0.809	0.836	.	0.897	0.627	0.68	1	1	0	0	9058.38	3.5	8.085	37	57	22	5	52	20	12
SNOO_432070	SNOO_432070A_2	0.403846	0.0565968	0.035373	0.403846	0.403846	0.035373	0.035373	0.035373	3.02	136	13	6.559	3.311	.		.	.	.	0	0	0	.	.	0	.	0	1	0.954	.	0.795	.	0.901	0.501	0.77	1	1	0	0	14979.2	-1.5	5.568	50	79	36	15	81	28	14
SNOO_428570	SNOO_428570A_2	0.244755	0.15984	0.0128629	0.244755	0.244755	0.440559	0.244755	0.0128629	2.929	82	8	6.898	3.312	.		.	.	.	0	0	0	.	.	0	.	0	1	0.965	0.664	0.765	.	0.729	0.322	0.68	1	1	0	0	9204.57	3	7.543	30	45	20	14	48	19	12
SNOO_107590	SNOO_107590A_1	0.244755	0.111888	0.048951	0.244755	0.244755	0.244755	0.244755	0.048951	2.925	241	2	7.313	3.285	FgXYLA		.	.	.	0	0	0	PF00457	Domain:Glyco_hydro_11	1	GH11	0	0.439	0.817	.	0.838	.	0.927	0.53	0.8	1	1	0	0	26591.8	11	9.81	88	139	60	37	135	39	26
SNOO_447550	SNOO_447550A_2	0.403846	0.32967	0.403846	0.403846	0.403846	0.035373	0.403846	0.035373	2.876	237	5	3.963	3.273	.		.	.	.	0	0	0	.	.	0	.	0	0.826	0.871	.	.	0.561	0.057	0.264	0.58	1	1	0	0	26180.5	2.5	7.083	77	131	52	31	130	54	30
SNOO_131250	SNOO_131250A_2	0.403846	0.0565968	0.035373	0.403846	0.403846	0.035373	0.035373	0.035373	2.85	89	10	6.419	3.312	.		.	.	.	0	0	0	.	.	0	.	0	1	0.934	.	0.727	.	0.865	0.176	0.83	1	1	0	0	9879.55	1	6.969	33	53	25	9	51	18	10
SNOO_432060	SNOO_432060A_1	0.403846	0.0565968	0.035373	0.403846	0.403846	0.035373	0.035373	0.035373	2.85	143	12	6.61	3.308	.		.	.	.	0	0	0	.	.	0	.	0	1	0.935	0.72	0.734	.	0.004	0.356	0.8	1	1	0	0	15690.1	0.5	6.641	49	82	37	14	82	30	16
SNOO_089810	SNOO_089810AB_2	0.403846	0.0565968	0.035373	0.403846	0.403846	0.035373	0.035373	0.035373	2.784	230	6	7.976	3.289	PnTox3,SnTox5,SnTox267	Tox3	.	.	.	0	0	0	.	.	0	.	0	0.87	0.89	.	0.573	.	0.901	0.56	0.27	1	1	0	0	25842.2	0	6.484	65	129	59	23	119	59	31
SNOO_443980	SNOO_443980A_1	0.403846	0.0565968	0.035373	0.403846	0.403846	0.035373	0.035373	0.035373	2.695	86	4	4.118	3.291	.		.	.	.	0	0	0	.	.	0	.	0	0.965	0.866	.	.	0.604	0.707	0.264	0.42	1	1	0	0	9410.99	3	8.134	30	47	29	8	51	16	10
SNOO_309130	SNOO_309130A_1	0.035373	0.32967	0.035373	0.035373	0.035373	0.403846	0.035373	0.035373	2.624	189	11	7.72	3.259	UvHrip1,MoHrip2		.	.	.	0	0	0	PF04681	Family:Bys1	0	.	0	0.978	0.808	.	0.807	.	0.695	0.62	0.92	1	1	0	0	20129.8	-2	5.884	79	118	50	22	109	35	18
SNOO_531030	SNOO_531030_1	0.128497	0.048951	0.0142774	0.128497	0.128497	0.128497	0.128497	0.0142774	2.569	151	9	8.108	3.311	PnTox1		.	.	.	0	0	0	PF18973	Family:CBL	1	.	0	1	0.887	0.53	.	.	0.985	0.719	0.4	1	1	0	0	16517.9	11	9.576	59	83	37	11	83	36	24
SNOO_105990	SNOO_105990A_2	0.244755	0.15984	0.0128629	0.244755	0.244755	0.440559	0.244755	0.0128629	2.531	138	6	5.947	3.31	.		.	.	.	0	0	0	.	.	0	.	0	0.993	0.785	0.501	0.909	.	0.569	0.397	0.9	1	1	0	0	14350.4	3	7.933	59	84	41	13	85	24	14
SNOO_588840	SNOO_588840_2	0.244755	0.15984	0.0128629	0.244755	0.244755	0.440559	0.244755	0.0128629	2.502	64	7	6.519	3.312	.		.	.	.	0	0	0	.	.	0	.	0	1	0.942	.	0.894	.	0.746	0.439	0.7	1	1	0	0	6735.97	4	8.163	28	41	22	6	44	11	8
SNOO_434130	SNOO_434130A_1	0.244755	0.335664	0.244755	0.244755	0.244755	0.0128629	0.0128629	0.0128629	2.478	155	8	7.421	3.306	CfPDIP1		.	.	.	0	0	0	.	.	0	.	0	0.782	0.791	.	0.63	.	0.815	0.387	0.58	1	1	0	0	16673.1	3.5	7.834	63	94	41	19	92	23	14
SNOO_135120	SNOO_135120A_2	0.403846	0.0565968	0.035373	0.403846	0.403846	0.035373	0.035373	0.035373	2.433	262	12	5.089	3.312	PIIN_08944,MoHTR1,MoHTR2		.	.	.	0	0	0	.	.	0	.	0	0.9	0.656	.	.	0.532	0.134	0.313	0.4	1	1	0	0	30121.4	11.5	7.828	73	123	63	42	137	73	47
SNOO_143690	SNOO_143690A_2	0.244755	0.34965	0.244755	0.244755	0.244755	0.048951	0.048951	0.048951	2.415	132	11	6.425	3.312	.		.	.	.	0	0	0	.	.	0	.	0	1	0.927	.	0.765	.	0.974	0.456	0.75	1	1	0	0	14393.5	-1.5	5.563	49	75	35	17	84	26	13
SNOO_438040	SNOO_438040A_2	0.244755	0.15984	0.244755	0.244755	0.244755	0.0128629	0.244755	0.0128629	2.406	163	20	6.439	3.312	.		.	.	.	0	0	0	.	.	0	.	0	1	0.88	0.851	0.798	.	0.008	0.462	0.47	1	1	0	0	18097.7	0.5	6.684	61	106	39	15	92	41	21
SNOO_060150	SNOO_060150A_1	0.356935	0.244755	0.356935	0.356935	0.356935	0.0142774	0.128497	0.0142774	2.385	199	7	5.214	2.98	.		.	.	.	0	0	0	.	.	0	.	0	0.936	0.75	.	0.904	.	0.985	0.526	0.85	1	1	0	0	21145.6	-6.5	4.644	75	120	51	23	112	40	18
SNOO_447090	SNOO_447090A_1	0.244755	0.13986	0.048951	0.244755	0.244755	0.244755	0.244755	0.048951	2.377	191	17	6.23	3.311	.		.	.	.	0	0	0	.	.	0	.	0	1	0.892	.	0.832	.	0.716	0.369	0.58	1	1	0	0	20831.7	3.5	7.548	76	116	42	21	114	39	22
SNOO_430740	SNOO_430740A_3	0.403846	0.32967	0.403846	0.403846	0.403846	0.035373	0.403846	0.035373	2.375	96	8	6.485	3.312	.		.	.	.	0	0	0	.	.	0	.	0	1	0.885	0.883	0.744	.	0.171	0.377	0.64	1	1	0	0	10417	3.5	8.074	39	53	23	7	52	22	13
SNOO_503200	SNOO_503200_1	0.356935	0.244755	0.356935	0.356935	0.356935	0.0142774	0.128497	0.0142774	2.366	217	6	7.939	3.232	SnTox5,PnTox3,SnTox267	Tox5	.	.	.	0	0	0	.	.	0	.	0	0.972	0.851	.	0.764	.	0.99	0.611	0.49	1	1	0	0	23972.2	-3	5.019	65	126	65	18	117	44	21
SNOO_144930	SNOO_144930A_2	0.403846	0.0565968	0.035373	0.403846	0.403846	0.035373	0.035373	0.035373	2.343	265	10	4.695	3.263	SnTox267,SnTox5,PnTox3	Tox267	.	.	.	0	0	0	.	.	0	.	0	0.797	0.62	.	.	0.562	0.203	0.585	0.14	1	1	0	0	28998	0	6.469	89	155	77	25	149	62	32
SNOO_134050	SNOO_134050A_2	0.403846	0.0565968	0.035373	0.403846	0.403846	0.035373	0.035373	0.035373	2.343	115	6	3.746	3.311	.		.	.	.	0	0	0	.	.	0	.	0	0.99	0.743	.	.	0.536	0.849	0.78	0.65	1	1	0	0	12320.4	10	9.071	41	67	35	14	71	24	19
SNOO_088760	SNOO_088760A_4	0.403846	0.32967	0.403846	0.403846	0.403846	0.035373	0.403846	0.035373	2.335	217	11	5.274	3.298	BghBEC2,GoEC2,MoCDIP2,MoCDIP11,BghBEC4		.	.	.	0	0	0	PF05730	Domain:CFEM	1	.	0	0.894	0.71	.	.	0.626	0.987	0.27	0.8	1	1	0	0	24392.6	8.5	7.978	77	118	56	38	124	42	28
SNOO_014540	SNOO_014540A_2	0.244755	0.0257258	0.0128629	0.244755	0.244755	0.0128629	0.0128629	0.0128629	2.335	211	18	6.729	3.312	.		.	.	.	0	0	0	.	.	0	.	0	1	0.905	0.816	0.914	.	0.636	0.543	0.24	1	1	0	0	23515.5	-2	5.696	75	125	46	23	109	60	30
SNOO_031140	SNOO_031140A_3	0.244755	0.0257258	0.0128629	0.244755	0.244755	0.0128629	0.0128629	0.0128629	2.33	110	8	6.697	3.217	.		.	.	.	0	0	0	.	.	0	.	0	1	0.91	0.89	0.778	.	0.98	0.597	0.36	1	1	0	0	11813.8	2	7.482	40	66	37	6	62	29	16
SNOO_154720	SNOO_154720A_3	0.403846	0.32967	0.403846	0.403846	0.403846	0.035373	0.403846	0.035373	2.325	168	4	2.971	2.818	.		.	.	.	0	0	0	.	.	0	.	0	0.864	0.751	.	.	0.547	0.005	0.613	0.68	1	1	0	0	18647.4	3	8.102	53	92	47	20	97	32	18
SNOO_126440	SNOO_126440A_2	0.407925	0.37296	0.407925	0.407925	0.407925	0.048951	0.244755	0.048951	2.324	208	3	3.559	2.963	.		.	.	.	0	0	0	.	.	0	.	0	0.902	0.823	.	.	0.607	0.981	0.557	0.47	1	1	0	0	23134	2	6.905	68	117	50	39	124	42	24
SNOO_051980	SNOO_051980A_3	0.407925	0.37296	0.407925	0.407925	0.407925	0.048951	0.244755	0.048951	2.251	258	2	0.649	2.689	.		MoHPX1	reduced_virulence	PHI:5188	0	1	0	PF01328	Family:Peroxidase_2	0	.	0	0.278	0.6	.	.	0.751	0.798	0.304	0.49	1	1	0	0	28730.3	3	7.906	91	140	64	31	133	59	32
SNOO_503980	SNOO_503980_1	0.244755	0.15984	0.244755	0.244755	0.244755	0.0128629	0.244755	0.0128629	2.25	91	6	5.316	3.312	.		.	.	.	0	0	0	.	.	0	.	0	0.544	0.78	.	0.933	.	0.966	0.654	0.93	1	1	0	0	9585.78	2.5	7.924	45	63	24	9	52	15	9
SNOO_082060	SNOO_082060A_3	0.403846	0.32967	0.403846	0.403846	0.403846	0.035373	0.403846	0.035373	2.231	109	7	6.173	3.312	.		.	.	.	0	0	0	.	.	0	.	0	0.997	0.876	.	0.777	.	0.976	0.371	0.65	1	1	0	0	11879.8	2	7.517	39	68	32	10	66	19	11
SNOO_010970	SNOO_010970A_1	0.244755	0.111888	0.048951	0.244755	0.244755	0.244755	0.244755	0.048951	2.231	224	6	4.51	3.25	PnTox3,SnTox5,SnTox267		SnTox3	effector_(plant_avirulence_determinant),loss_of_pathogenicity	PHI:6368,PHI:2264	1	0	0	.	.	0	.	0	0.519	0.635	.	.	0.612	0.981	0.506	0.25	1	1	0	0	24832.2	-1	6.098	71	127	59	21	122	49	25
SNOO_057500	SNOO_057500A_3	0.244755	0.0257258	0.0128629	0.244755	0.244755	0.0128629	0.0128629	0.0128629	2.216	286	4	6.009	3.299	MoCDIP4,CoNIS1,ChNIS1,MoNIS1		GzOB021,GzOB015,Plegl1	unaffected_pathogenicity	PHI:1581,PHI:1575,PHI:3378	0	0	0	PF03443	Family:AA9	1	AA9	0	0.104	0.647	.	0.554	.	0.969	0.428	0.48	1	1	0	0	31388.7	2.5	6.876	100	162	63	44	150	66	37
SNOO_160850	SNOO_160850A_1	0.356935	0.244755	0.356935	0.356935	0.356935	0.0142774	0.128497	0.0142774	2.208	100	3	5.157	3.312	.		.	.	.	0	0	0	.	.	0	.	0	0.974	0.716	.	0.61	.	0.43	0.414	0.63	1	1	0	0	10868.4	0	6.464	34	58	33	10	56	20	11
SNOO_033850	SNOO_033850A_2	0.407925	0.111888	0.244755	0.407925	0.407925	0.048951	0.244755	0.048951	2.181	208	8	5.844	3.27	.		.	.	.	0	0	0	.	.	0	.	0	0.99	0.826	0.782	.	.	0.814	0.347	0.49	1	1	0	0	22654.3	3.5	7.568	79	120	38	19	96	56	31
SNOO_103820	SNOO_103820A_1	0.403846	0.32967	0.035373	0.403846	0.403846	0.403846	0.403846	0.035373	2.131	284	2	4.184	3.11	.		.	.	.	0	0	0	PF18271	Domain:GH131_N	0	GH131	0	0.355	0.703	0.584	.	.	0.06	0.408	0.74	1	1	0	0	31289.9	4	8.403	89	159	75	35	143	58	32
SNOO_128110	SNOO_128110A_1	0.244755	0.0257258	0.0128629	0.244755	0.244755	0.0128629	0.0128629	0.0128629	2.114	289	16	4.705	3.309	.		.	.	.	0	0	0	.	.	0	.	0	0.746	0.681	.	0.565	.	0.31	0.51	0.44	1	1	0	0	32221.4	4	7.249	105	170	72	33	149	76	42
SNOO_078860	SNOO_078860A_2	0.407925	0.34965	0.407925	0.407925	0.407925	0.048951	0.244755	0.048951	2.108	91	6	5.347	3.312	.		.	.	.	0	0	0	.	.	0	.	0	0.96	0.776	.	0.58	.	0.025	0.584	0.71	1	1	0	0	9641.08	-2.5	4.542	38	60	27	7	53	16	7
SNOO_019220	SNOO_019220A_2	0.244755	0.37296	0.244755	0.244755	0.244755	0.244755	0.048951	0.048951	2.101	255	2	4.115	3.29	MoCDIP4,ChNIS1,CoNIS1		GzOB015,GzOB021,MoCDIP4,Plegl1	unaffected_pathogenicity,effector_(plant_avirulence_determinant)	PHI:1575,PHI:1581,PHI:3216,PHI:3378	1	0	0	PF03443	Family:AA9	1	AA9	0	0.205	0.557	.	.	0.504	0.974	0.426	0.8	1	1	0	0	27171.6	4.5	7.947	90	160	79	32	149	46	27
SNOO_050200	SNOO_050200A_2	0.403846	0.0565968	0.035373	0.403846	0.403846	0.035373	0.035373	0.035373	2.069	220	3	1.417	-0.168	.		.	.	.	0	0	0	PF01105	Domain:EMP24_GP25L	0	.	0	0.657	0.732	0.706	.	.	0.074	0.324	0.07	1	1	1	0	24955.2	4	7.481	63	108	61	29	106	58	33
SNOO_428550	SNOO_428550A_2	0.244755	0.15984	0.0128629	0.244755	0.244755	0.440559	0.244755	0.0128629	2.057	77	5	6.038	3.312	.		.	.	.	0	0	0	.	.	0	.	0	0.996	0.876	0.899	.	.	0.003	0.575	0.58	1	1	0	0	8698.29	6	8.946	24	38	17	10	49	21	14
SNOO_009900	SNOO_009900A_2	0.403846	0.0565968	0.035373	0.403846	0.403846	0.035373	0.035373	0.035373	2.049	268	4	1.111	2.916	.		MoHPX1	reduced_virulence	PHI:5188	0	1	0	PF01328	Family:Peroxidase_2	0	.	0	0.484	0.585	.	.	0.719	0.917	0.313	0.35	1	1	0	0	29357.1	1	6.746	83	149	75	33	146	62	33
SNOO_437190	SNOO_437190A_1	0.403846	0.32967	0.403846	0.403846	0.403846	0.035373	0.403846	0.035373	2.035	117	2	2.715	0.246	.		.	.	.	0	0	0	.	.	0	.	0	0.964	0.819	0.68	.	.	0.852	0.463	0.07	1	1	1	0	12800.8	4.5	8.519	39	60	40	13	65	29	18
SNOO_526830	SNOO_526830_1	0.403846	0.0565968	0.035373	0.403846	0.403846	0.035373	0.035373	0.035373	2.021	113	3	5.292	2.03	.		.	.	.	0	0	0	.	.	0	.	0	0.992	0.945	0.537	0.527	.	0.566	0.252	0.36	1	1	0	0	12485.3	2	7.289	35	60	37	13	63	24	14
SNOO_434120	SNOO_434120A_1	0.244755	0.335664	0.244755	0.244755	0.244755	0.0128629	0.0128629	0.0128629	2.011	149	8	4.606	3.108	CfPDIP1		.	.	.	0	0	0	.	.	0	.	0	0.973	0.625	.	.	0.614	0.174	0.383	0.42	1	1	0	0	15754	0	6.206	60	90	34	13	90	26	13
[truncated: 50 more columns]

## Sheet: phenotype-B
Supplementary Table 5B: Final predicted CSEP list for P. nodorum, versus 3 different phenotype panels (phenotype-A, phenotype-B, phenotype-C and non-quantitative phenotype data).
locus_id	isoform	wyal_8dpiavg	avg7_calingiri	avgh30	avg_h114	avg_mace	avg_scepter	avg7_lancer	avg_halberd	suntop_8dpiavg	BG261_8dpiavg	avg_56zwb11	avg_105zif14	p-value_lowest	effector_score	residue_number	aa_c_number	manual_effector_score	manual_secretion_score	effector_matches	known_effector	phibase_genes	phibase_phenotypes	phibase_ids	has_phibase_effector_match	has_phibase_virulence_match	has_phibase_lethal_match	pfam_ids	pfam_names	has_pfam_virulence_match	dbcan_matches	has_dbcan_virulence_match	effectorp1	effectorp2	effectorp3_cytoplasmic	effectorp3_apoplastic	effectorp3_noneffector	deepredeff_fungi	deepredeff_oomycete	apoplastp	is_secreted	any_signal_peptide	single_transmembrane	multiple_transmembrane	molecular_weight	charge	isoelectric_point	aa_tiny_number	aa_small_number
SNOO_047630	SNOO_047630A_2	0.0223852	0.068737	0.0610243	0.0735632	0.132708	0.0986432	0.125261	0.0802551	0.0781047	0.113219	0.0661832	0.099991	0.0223852	3.941	80	10	9.143	3.312	.		.	.	.	0	0	0	PF00187	Domain:Chitin_bind_1	1	CBM18	0	1	0.979	0.749	0.925	.	0.994	0.698	0.88	1	1	0	0	8442.77	6	8.492	36	50
SNOO_443140	SNOO_443140A_2	0.0871291	0.132256	0.0320771	0.0224398	0.128457	0.058415	0.0737852	0.00831872	0.0726708	0.10295	0.0741647	0.119718	0.00831872	3.83	89	10	6.961	3.312	.		.	.	.	0	0	0	.	.	0	.	0	1	0.971	0.88	0.772	.	0.338	0.375	0.83	1	1	0	0	9618.29	3.5	7.966	38	54
SNOO_165710	SNOO_165710A_1	0.0215021	0.0520988	0.136022	0.142453	0.0510971	0.124303	0.124338	0.139694	0.06206	0.128724	0.122573	0.0710219	0.0215021	3.76	178	2	8.474	2.971	PnToxA,PtrToxA,ChToxA,Fom_2	ToxA	.	.	.	0	0	0	PF11584	Family:Toxin_ToxA	1	.	0	0.998	0.95	0.551	0.767	.	0.98	0.691	0.48	1	1	0	0	19650.2	-1	5.248	53	97
SNOO_027620	SNOO_027620A_3	0.0424591	0.221456	0.0167601	0.0879008	0.233145	0.146212	0.219953	0.048846	0.0456673	0.00947174	0.102751	0.192458	0.00947174	3.735	90	6	6.691	3.312	.		.	.	.	0	0	0	.	.	0	.	0	0.998	0.976	.	0.923	.	0.698	0.622	0.89	1	1	0	0	9502.81	5	8.487	40	58
SNOO_200780	SNOO_200780A_2	0.148297	0.186507	0.196987	0.179317	0.0369654	0.154164	0.177901	0.19863	0.0467736	0.0142203	0.0460877	0.197667	0.0142203	3.729	117	16	8.879	3.312	PnTox1	Tox1	.	.	.	0	0	0	PF18973	Family:CBL	1	.	0	1	0.969	0.725	0.884	.	0.087	0.388	0.64	1	1	0	0	12145	2.5	7.322	59	72
SNOO_428580	SNOO_428580A_1	0.148876	0.0312422	0.0617192	0.146376	0.158901	0.140855	0.148724	0.142331	0.163661	0.147479	0.0801277	0.136331	0.0312422	3.687	92	8	6.847	3.312	.		.	.	.	0	0	0	.	.	0	.	0	1	0.971	0.647	0.781	.	0.328	0.309	0.72	1	1	0	0	9942.34	4	8.089	41	52
SNOO_082110	SNOO_082110A_3	0.178066	0.159929	0.0612894	0.150557	0.0925179	0.178283	0.116857	0.14638	0.00239461	0.0325976	0.178066	0.161715	0.00239461	3.327	74	6	7.043	3.312	.		.	.	.	0	0	0	.	.	0	.	0	1	0.987	0.867	0.607	.	0.793	0.244	0.47	1	1	0	0	8244.73	3.5	8.244	24	39
SNOO_149030	SNOO_149030A_1	0.173053	0.0600833	0.167786	0.172524	0.0187753	0.173146	0.157211	0.095815	0.0371329	0.180204	0.162638	0.175806	0.0187753	3.126	124	8	6.321	3.312	.		.	.	.	0	0	0	.	.	0	.	0	0.998	0.932	.	0.895	.	0.013	0.454	0.91	1	1	0	0	13257	1	7.379	52	83
SNOO_428480	SNOO_428480A_4	0.0140615	0.032895	0.208222	0.172206	0.00157388	0.0864178	0.218562	0.221895	0.150406	0.00201271	0.0140615	0.0271194	0.00157388	3.102	73	6	7.056	3.312	.		.	.	.	0	0	0	.	.	0	.	0	1	0.967	0.987	0.647	.	0.959	0.383	0.41	1	1	0	0	8173.68	3	7.947	21	39
SNOO_423420	SNOO_423420AB_2	0.178412	0.0746335	0.163404	0.0913153	0.122452	0.00315241	0.0521881	0.149409	0.192093	0.202966	0.178412	0.00176607	0.00176607	3.077	124	16	8.827	3.312	PnTox1		.	.	.	0	0	0	PF18973	Family:CBL	1	.	0	1	0.95	0.765	0.866	.	0.244	0.355	0.72	1	1	0	0	13115	0.5	6.582	56	78
SNOO_109810	SNOO_109810A_3	0.342776	0.35094	0.167778	0.204469	0.181308	0.132523	0.0103625	0.153928	0.165257	0.165257	0.342776	0.0103625	0.0103625	3.038	233	2	7.621	3.191	MoCDIP4,ChNIS1,CoNIS1		.	.	.	0	0	0	PF03443	Family:AA9	1	AA9	0	0.834	0.815	0.568	0.658	.	0.039	0.229	0.73	1	1	0	0	25297.8	7.5	9.302	79	129
SNOO_529790	SNOO_529790_1	0.0182775	0.150858	0.142022	0.133083	0.0458667	0.019357	0.124702	0.149097	0.100441	0.100441	0.0363035	0.0329992	0.0182775	3.027	87	8	9.044	3.312	PnTox1		.	.	.	0	0	0	.	.	0	.	0	1	0.966	0.809	0.836	.	0.897	0.627	0.68	1	1	0	0	9058.38	3.5	8.085	37	57
SNOO_432070	SNOO_432070A_1	0.00397932	0.0900584	0.133831	0.133144	0.0403906	0.124208	0.0994869	0.120828	0.0617392	0.0359444	0.0345568	0.134969	0.00397932	3.02	136	13	6.559	3.311	.		.	.	.	0	0	0	.	.	0	.	0	1	0.954	.	0.795	.	0.901	0.501	0.77	1	1	0	0	14979.2	-1.5	5.568	50	79
SNOO_011240	SNOO_011240A_2	0.302449	0.277314	0.0411918	0.335987	0.0529793	0.226069	0.0214651	0.0449924	0.0482371	0.0482371	0.371685	0.246542	0.0214651	3.015	137	8	6.81	3.297	.		.	.	.	0	0	0	.	.	0	.	0	0.999	0.941	0.504	0.934	.	0.953	0.218	0.78	1	1	0	0	14266.9	-1	5.091	60	92
SNOO_446770	SNOO_446770A_5	0.148297	0.0833734	0.0206126	0.0297129	0.122452	0.123995	0.145642	0.00832181	0.140194	0.0784473	0.0179056	0.189217	0.00832181	3.005	126	6	6.6	3.306	.		.	.	.	0	0	0	.	.	0	.	0	0.997	0.937	0.525	0.627	.	0.679	0.689	0.29	1	1	0	0	14182.1	0.5	6.618	40	67
SNOO_082030	SNOO_082030A_1	0.334074	0.277314	0.366451	0.335987	0.0529793	0.0518011	0.380085	0.377698	0.0482371	0.368592	0.412679	0.0459786	0.0459786	2.981	66	6	6.975	3.312	.		.	.	.	0	0	0	.	.	0	.	0	1	0.964	0.709	0.782	.	0.987	0.451	0.92	1	1	0	0	7141.19	1.5	6.927	22	40
SNOO_428570	SNOO_428570A_1	0.125935	0.0231889	0.0269576	0.0721697	0.0341965	0.0895105	0.133955	0.108616	0.0667946	0.0203544	0.00375217	0.133955	0.00375217	2.929	82	8	6.898	3.312	.		.	.	.	0	0	0	.	.	0	.	0	1	0.965	0.664	0.765	.	0.729	0.322	0.68	1	1	0	0	9204.57	3	7.543	30	45
SNOO_107590	SNOO_107590A_1	0.0596036	0.0785486	0.0660861	0.139393	0.0601277	0.142516	0.106257	0.112638	0.0754654	0.00854541	0.0596036	0.135998	0.00854541	2.925	241	2	7.313	3.285	FgXYLA		.	.	.	0	0	0	PF00457	Domain:Glyco_hydro_11	1	GH11	0	0.439	0.817	.	0.838	.	0.927	0.53	0.8	1	1	0	0	26591.8	11	9.81	88	139
SNOO_441730	SNOO_441730A_2	0.0460302	0.201144	0.234642	0.231927	0.217159	0.0344755	0.0245572	0.235884	0.240541	0.149489	0.198667	0.0644627	0.0245572	2.914	95	10	6.945	3.312	.		.	.	.	0	0	0	.	.	0	.	0	1	0.945	0.737	0.896	.	0.954	0.519	0.27	1	1	0	0	10310.6	0	6.406	39	55
SNOO_134860	SNOO_134860A_1	0.0704949	0.0390098	0.158747	0.0978476	0.158745	0.0280666	0.0650209	0.14999	0.18128	0.18128	0.155575	0.00661182	0.00661182	2.898	161	5	6.229	3.3	.		.	.	.	0	0	0	.	.	0	.	0	0.993	0.921	.	0.757	.	0.259	0.415	0.77	1	1	0	0	17504.8	3	8.004	56	100
SNOO_447550	SNOO_447550A_2	0.0293135	0.0535996	0.162084	0.163131	0.0670328	0.124701	0.138952	0.153142	0.163168	0.0898385	0.100326	0.138952	0.0293135	2.876	237	5	3.963	3.273	.		.	.	.	0	0	0	.	.	0	.	0	0.826	0.871	.	.	0.561	0.057	0.264	0.58	1	1	0	0	26180.5	2.5	7.083	77	131
SNOO_131250	SNOO_131250A_2	0.000507788	0.0254553	0.157701	0.169897	0.151087	0.10565	0.151358	0.165546	0.0062123	0.0186936	0.0361497	0.151358	0.000507788	2.85	89	10	6.419	3.312	.		.	.	.	0	0	0	.	.	0	.	0	1	0.934	.	0.727	.	0.865	0.176	0.83	1	1	0	0	9879.55	1	6.969	33	53
SNOO_432060	SNOO_432060A_4	0.140351	0.167009	0.180059	0.122904	0.00205965	0.0323576	0.0986944	0.121421	0.183941	0.162183	0.100814	0.00712414	0.00205965	2.85	143	12	6.61	3.308	.		.	.	.	0	0	0	.	.	0	.	0	1	0.935	0.72	0.734	.	0.004	0.356	0.8	1	1	0	0	15690.1	0.5	6.641	49	82
SNOO_112950	SNOO_112950A_2	0.138933	0.0953887	0.155755	0.101733	0.0371808	0.0139699	0.10109	0.147163	0.160067	0.0257498	0.110228	0.0661896	0.0139699	2.85	97	8	6.405	3.312	.		.	.	.	0	0	0	.	.	0	.	0	1	0.932	.	0.93	.	0.337	0.454	0.91	1	1	0	0	10130.6	2	7.796	42	63
SNOO_304660	SNOO_304660A_1	0.130132	0.111777	0.122381	0.120591	0.141413	0.0802813	0.131042	0.119264	0.0613026	0.0358085	0.0837461	0.0731661	0.0358085	2.808	84	8	8.78	3.312	PnTox1		.	.	.	0	0	0	PF18973	Family:CBL	1	.	0	1	0.931	0.603	0.854	.	0.921	0.436	0.5	1	1	0	0	8878.29	1	7.002	36	54
SNOO_089810	SNOO_089810AB_1	0.118544	0.110714	0.0509177	0.0482545	0.165031	0.00903565	0.0620605	0.0390392	0.108122	0.0583517	0.149798	0.032	0.00903565	2.784	230	6	7.976	3.289	PnTox3,SnTox5,SnTox267	Tox3	.	.	.	0	0	0	.	.	0	.	0	0.87	0.89	.	0.573	.	0.901	0.56	0.27	1	1	0	0	25842.2	0	6.484	65	129
SNOO_307660	SNOO_307660A_2	0.0647368	0.0945737	0.157748	0.169497	0.0250379	0.032895	0.0468158	0.170126	0.192093	0.0332404	0.0302666	0.0189977	0.0189977	2.78	113	4	7.653	3.311	CfPDIP1		.	.	.	0	0	0	.	.	0	.	0	0.999	0.802	.	0.852	.	0.034	0.336	0.79	1	1	0	0	12134.5	-3	4.539	40	72
SNOO_021820	SNOO_021820A_2	0.022083	0.00731905	0.115158	0.133267	0.0223162	0.113662	0.131072	0.0954943	0.012808	0.012808	0.000627471	0.112347	0.000627471	2.779	168	4	8.196	3.304	Zt6		.	.	.	0	0	0	.	.	0	.	0	0.997	0.877	0.869	.	.	0.878	0.446	0.29	1	1	0	0	18979.6	7	9.309	47	87
SNOO_118530	SNOO_118530A_2	0.0198064	0.0484614	0.114332	0.0751396	0.0289459	0.163274	0.138952	0.161444	0.134091	0.0390873	0.0198064	0.161449	0.0198064	2.765	138	5	6.563	3.305	.		.	.	.	0	0	0	.	.	0	.	0	0.988	0.901	0.596	0.756	.	0.949	0.322	0.79	1	1	0	0	15288.1	3	8.008	47	76
SNOO_001820	SNOO_001820A_2	0.334074	0.277314	0.366451	0.335987	0.0812183	0.358762	0.380085	0.0449924	0.086867	0.086867	0.334074	0.380085	0.0449924	2.746	169	2	7.971	3.276	Zt6,BghBEC1011,BgtAvrPm2		.	.	.	0	0	0	.	.	0	.	0	0.991	0.837	0.848	.	.	0.975	0.366	0.39	1	1	0	0	18213.5	1.5	7.243	51	96
SNOO_042990	SNOO_042990A_1	0.136338	0.169046	0.102169	0.0621821	0.104754	0.0635929	0.121564	0.11896	0.151673	0.134056	0.162354	0.0205411	0.0205411	2.722	68	4	6.255	3.312	.		.	.	.	0	0	0	.	.	0	.	0	1	0.892	0.904	.	.	0.651	0.23	0.37	1	1	0	0	7355.6	-0.5	5.737	24	36
SNOO_517560	SNOO_517560_1	0.0196709	0.101158	0.157701	0.113144	0.169617	0.104061	0.121564	0.138526	0.171019	0.18128	0.073259	0.121564	0.0196709	2.722	189	10	5.826	3.115	.		.	.	.	0	0	0	.	.	0	.	0	0.993	0.875	.	0.824	.	0.156	0.419	0.61	1	1	0	0	20683.3	2	6.974	67	105
SNOO_083550	SNOO_083550A_1	0.125235	0.124139	0.0355855	0.0631223	0.141964	0.130056	0.099356	0.0156589	0.142619	0.0360097	0.0801927	0.131164	0.0156589	2.718	74	8	9.089	3.312	PnTox1		.	.	.	0	0	0	.	.	0	.	0	1	0.963	0.739	0.989	.	0.987	0.681	0.68	1	1	0	0	7842.07	3	8.078	31	46
SNOO_545910	SNOO_545910_3	0.000286635	0.00372276	0.225886	0.110438	0.23598	0.134358	0.08036	0.234069	0.247213	0.0575217	0.000286635	0.216765	0.000286635	2.704	68	6	6.544	3.312	.		.	.	.	0	0	0	.	.	0	CBM18	0	1	0.956	.	0.792	.	0.777	0.537	0.76	1	1	0	0	7471.75	5	8.766	28	38
SNOO_443980	SNOO_443980A_2	0.100814	0.158928	0.137603	0.173618	0.0862841	0.167304	0.142559	0.175884	0.00758651	0.0275011	0.183368	0.149347	0.00758651	2.695	86	4	4.118	3.291	.		.	.	.	0	0	0	.	.	0	.	0	0.965	0.866	.	.	0.604	0.707	0.264	0.42	1	1	0	0	9410.99	3	8.134	30	47
SNOO_439680	SNOO_439680A_2	0.276699	0.219819	0.307211	0.278667	0.00785288	0.132523	0.1509	0.317046	0.00933167	0.00933167	0.00611606	0.1509	0.00611606	2.691	147	3	5.41	3.068	.		.	.	.	0	0	0	.	.	0	.	0	0.992	0.802	.	0.581	.	0.751	0.413	0.29	1	1	0	0	15654.9	-1	6.076	48	84
SNOO_112580	SNOO_112580A_1	0.342776	0.0302197	0.32583	0.342623	0.181308	0.132523	0.314553	0.317046	0.325096	0.165257	0.206674	0.1509	0.0302197	2.681	120	7	6.654	3.296	.		.	.	.	0	0	0	.	.	0	.	0	0.998	0.927	0.743	0.512	.	0.987	0.422	0.32	1	1	0	0	13330	1	6.726	42	60
SNOO_062020	SNOO_062020A_3	0.302449	0.439878	0.0195436	0.199467	0.0529793	0.226069	0.0214651	0.249961	0.0482371	0.0482371	0.302449	0.246542	0.0195436	2.669	104	6	6.441	3.312	.		.	.	.	0	0	0	.	.	0	.	0	0.999	0.911	0.569	0.525	.	0.643	0.285	0.22	1	1	0	0	11710.4	2	7.22	32	55
SNOO_148890	SNOO_148890A_3	0.276699	0.219819	0.307211	0.278667	0.00785288	0.132523	0.1509	0.317046	0.00933167	0.00933167	0.00611606	0.1509	0.00611606	2.656	206	6	5.673	3.07	MoCDIP4		.	.	.	0	0	0	PF03067	Domain:LPMO_10	0	AA16,AA15	0	0.887	0.816	.	.	0.561	0.694	0.377	0.27	1	1	0	0	22693.9	1	6.831	64	116
SNOO_148260	SNOO_148260A_1	0.121758	0.149185	0.123006	0.0810004	0.0871567	0.124993	0.134907	0.0968508	0.0103594	0.10593	0.0866622	0.0357066	0.0103594	2.655	119	13	6.666	3.312	.		.	.	.	0	0	0	.	.	0	.	0	1	0.945	0.508	0.766	.	0.456	0.328	0.8	1	1	0	0	13079	5	7.863	49	71
SNOO_033340	SNOO_033340A_2	0.206899	0.232808	0.211073	0.106634	0.0204923	0.182616	0.219953	0.159222	0.209795	0.131122	0.206899	0.162574	0.0204923	2.624	175	8	6.042	3.301	.		.	.	.	0	0	0	.	.	0	.	0	0.99	0.864	.	0.874	.	0.472	0.591	0.84	1	1	0	0	19138.4	-0.5	6.202	64	109
SNOO_309130	SNOO_309130A_1	0.0647368	0.0501355	0.00750426	0.0304348	0.0088024	0.120766	0.179217	0.0687903	0.00331952	0.0127131	0.0302666	0.179217	0.00331952	2.624	189	11	7.72	3.259	UvHrip1,MoHrip2		.	.	.	0	0	0	PF04681	Family:Bys1	0	.	0	0.978	0.808	.	0.807	.	0.695	0.62	0.92	1	1	0	0	20129.8	-2	5.884	79	118
SNOO_113030	SNOO_113030A_1	0.117293	0.132316	0.13314	0.113365	0.130805	0.042068	0.0748059	0.132595	0.141745	0.116025	0.117293	0.120462	0.042068	2.624	233	14	5.849	3.311	.		.	.	.	0	0	0	PF02015	Domain:Glyco_hydro_45	0	GH45	0	0.948	0.829	.	0.83	.	0.653	0.441	0.91	1	1	0	0	24791.8	1.5	7.267	102	146
SNOO_072400	SNOO_072400A_2	0.111225	0.163346	0.0421562	0.0199214	1.68828e-05	0.109621	0.0930908	0.0543601	0.000249119	0.000249119	0.111225	0.0930908	1.68828e-05	2.619	147	8	6.446	3.307	.		.	.	.	0	0	0	.	.	0	.	0	0.998	0.929	0.794	.	.	0.993	0.643	0.5	1	1	0	0	16652.9	-1.5	5.637	49	80
SNOO_515630	SNOO_515630_1	0.0293135	0.0850766	0.169488	0.133135	0.151918	0.0817622	0.10089	0.156666	0.183808	0.175098	0.0939927	0.10089	0.0293135	2.609	201	5	5.598	2.908	.		.	.	.	0	0	0	.	.	0	.	0	0.893	0.816	0.511	0.725	.	0.996	0.568	0.47	1	1	0	0	22287	-0.5	6.323	62	112
SNOO_125640	SNOO_125640A_2	0.178412	0.172774	0.0232771	0.0678816	0.0427006	0.146817	0.125102	0.121421	0.0325976	0.0760611	0.15192	0.125102	0.0232771	2.605	122	7	5.826	3.266	.		.	.	.	0	0	0	.	.	0	.	0	0.992	0.868	.	0.552	.	0.26	0.368	0.65	1	1	0	0	13305.2	-2	5.532	43	67
SNOO_300260	SNOO_300260A_1	0.208092	0.21253	0.0241647	0.0130282	0.221331	0.112096	0.0913635	0.0830955	0.131122	0.236321	0.188499	0.159194	0.0130282	2.589	148	8	5.864	3.308	.		.	.	.	0	0	0	.	.	0	.	0	0.999	0.841	.	0.896	.	0.02	0.429	0.84	1	1	0	0	15930.1	1.5	7.43	57	90
SNOO_531030	SNOO_531030_3	0.126159	0.103055	0.136971	0.143678	0.15417	0.0444292	0.0998072	0.124133	0.0983471	0.0633296	0.0762088	0.0710219	0.0444292	2.569	151	9	8.108	3.311	PnTox1		.	.	.	0	0	0	PF18973	Family:CBL	1	.	0	1	0.887	0.53	.	.	0.985	0.719	0.4	1	1	0	0	16517.9	11	9.576	59	83
SNOO_121270	SNOO_121270A_2	0.0960272	0.00654886	0.169998	0.176948	0.00452681	0.0915086	0.114902	0.16062	0.171019	0.109565	0.0274784	0.114902	0.00452681	2.562	232	2	6.339	3.227	MoCDIP4,ChNIS1,CoNIS1,MoNIS1		.	.	.	0	0	0	PF03443	Family:AA9	1	AA9	0	0.204	0.682	.	0.84	.	0.888	0.358	0.78	1	1	0	0	25207.6	7.5	9.368	77	137
SNOO_081250	SNOO_081250A_1	0.0384447	0.0236281	0.130838	0.110545	0.127328	0.132349	0.13161	0.107935	0.0359444	0.0617392	0.00505851	0.13161	0.00505851	2.547	176	10	6.395	3.276	.		.	.	.	0	0	0	.	.	0	.	0	0.998	0.859	0.653	0.818	.	0.953	0.717	0.47	1	1	0	0	19236.7	-0.5	5.903	69	104
SNOO_096500	SNOO_096500A_1	0.216588	0.17289	0.00301753	0.00492602	0.262897	0.0739923	0.0880253	0.0511051	0.247886	0.247886	0.216588	0.0880253	0.00301753	2.544	221	2	5.971	3.312	FgXYLA		.	.	.	0	0	0	PF00457	Domain:Glyco_hydro_11	1	GH11	0	0.059	0.639	.	0.938	.	0.18	0.276	0.87	1	1	0	0	23759.2	7.5	9.541	93	139
SNOO_105990	SNOO_105990A_2	0.0288822	0.0470687	0.126909	0.06284	0.0316399	0.0611537	0.0900576	0.132664	0.112352	0.0790624	0.00277712	0.0900576	0.00277712	2.531	138	6	5.947	3.31	.		.	.	.	0	0	0	.	.	0	.	0	0.993	0.785	0.501	0.909	.	0.569	0.397	0.9	1	1	0	0	14350.4	3	7.933	59	84
SNOO_124490	SNOO_124490A_1	0.0949824	0.0373341	0.129134	0.126462	0.120439	0.0253576	0.100762	0.135019	0.127765	0.118552	0.014481	0.0161362	0.014481	2.51	113	2	7.503	3.181	VdPevD1		.	.	.	0	0	0	.	.	0	.	0	0.978	0.818	.	0.687	.	0.048	0.491	0.72	1	1	0	0	12177.8	-2.5	4.907	39	63
SNOO_588840	SNOO_588840_3	0.132355	0.154071	0.0176221	0.0363308	0.121114	0.122752	0.173059	0.0713573	0.0171567	0.0171567	0.085434	0.173059	0.0171567	2.502	64	7	6.519	3.312	.		.	.	.	0	0	0	.	.	0	.	0	1	0.942	.	0.894	.	0.746	0.439	0.7	1	1	0	0	6735.97	4	8.163	28	41
SNOO_434130	SNOO_434130A_2	0.0651627	0.150858	0.00228324	0.00844156	0.129646	0.144551	0.130014	0.010623	0.0651411	0.0651411	0.145609	0.100777	0.00228324	2.478	155	8	7.421	3.306	CfPDIP1		.	.	.	0	0	0	.	.	0	.	0	0.782	0.791	.	0.63	.	0.815	0.387	0.58	1	1	0	0	16673.1	3.5	7.834	63	94
SNOO_134570	SNOO_134570A_2	0.240574	0.293594	0.287087	0.299232	0.0372933	0.263631	0.277105	0.27947	0.0445648	0.0445648	0.0287088	0.277105	0.0287088	2.459	91	9	6.734	3.312	.		.	.	.	0	0	0	.	.	0	.	0	1	0.908	0.717	0.926	.	0.801	0.281	0.82	1	1	0	0	9539.75	2	7.446	40	60
SNOO_072410	SNOO_072410A_1	0.202271	0.0777346	0.088477	0.21129	0.0390661	0.0115632	0.032144	0.162126	0.0322182	0.0322182	0.219127	0.032144	0.0115632	2.44	117	8	5.518	3.312	.		.	.	.	0	0	0	.	.	0	.	0	0.997	0.766	.	0.821	.	0.34	0.266	0.85	1	1	0	0	12449.2	-3	4.61	45	73
SNOO_127480	SNOO_127480A_1	0.108703	0.0302197	0.167778	0.204469	0.181308	0.273904	0.25339	0.317046	0.142406	0.309365	0.342776	0.25339	0.0302197	2.435	122	12	6.754	3.312	.		.	.	.	0	0	0	.	.	0	.	0	1	0.934	0.585	0.789	.	0.924	0.316	0.68	1	1	0	0	13163.1	-1.5	5.942	47	74
SNOO_135120	SNOO_135120A_2	0.0938126	0.102446	0.0670828	0.17419	0.19115	0.174747	0.194717	0.120914	0.0271798	0.00498296	0.0452311	0.197667	0.00498296	2.433	262	12	5.089	3.312	PIIN_08944,MoHTR1,MoHTR2		.	.	.	0	0	0	.	.	0	.	0	0.9	0.656	.	.	0.532	0.134	0.313	0.4	1	1	0	0	30121.4	11.5	7.828	73	123
SNOO_076790	SNOO_076790A_2	0.139518	0.0454077	0.0398964	0.083664	0.00250774	0.0976043	0.137765	0.111904	0.0781047	0.0781047	0.13066	0.0431386	0.00250774	2.424	140	6	7.863	3.307	CfPDIP1		.	.	.	0	0	0	.	.	0	.	0	0.908	0.849	.	0.663	.	0.856	0.438	0.45	1	1	0	0	15443.4	-1.5	5.621	48	85
SNOO_129450	SNOO_129450A_3	0.168582	0.17455	0.0304227	0.00876201	0.165031	0.040931	0.100466	0.00214031	0.15918	0.108122	0.165094	0.100466	0.00214031	2.421	254	10	2.655	2.997	.		.	.	.	0	0	0	.	.	0	.	0	0.808	0.615	.	.	0.529	0.987	0.449	0.77	1	1	0	0	28231	1.5	6.8	85	140
SNOO_075740	SNOO_075740A_2	0.174976	0.0450185	0.128233	0.172524	0.124387	0.0928925	0.115922	0.175505	0.162183	0.183941	0.150607	0.175806	0.0450185	2.42	144	8	7.34	3.311	.		.	.	.	0	0	0	PF00734	Domain:CBM_1	1	CBM1	0	0.979	0.733	.	0.616	.	0.887	0.427	0.86	1	1	0	0	15422.6	3.5	8.07	59	92
SNOO_438040	SNOO_438040A_1	0.122799	0.130308	0.12648	0.116597	0.0319003	0.00508502	0.0741501	0.126843	0.0867929	0.0867929	0.121499	0.00785475	0.00508502	2.406	163	20	6.439	3.312	.		.	.	.	0	0	0	.	.	0	.	0	1	0.88	0.851	0.798	.	0.008	0.462	0.47	1	1	0	0	18097.7	0.5	6.684	61	106
SNOO_060150	SNOO_060150A_3	0.176916	0.12644	0.137603	0.173618	0.152835	0.182345	0.197667	0.175884	0.0325976	0.0760611	0.119582	0.148901	0.0325976	2.385	199	7	5.214	2.98	.		.	.	.	0	0	0	.	.	0	.	0	0.936	0.75	.	0.904	.	0.985	0.526	0.85	1	1	0	0	21145.6	-6.5	4.644	75	120
SNOO_447090	SNOO_447090A_3	0.371685	0.342455	0.264555	0.0324758	0.355393	0.0266102	0.0226744	0.0220036	0.387021	0.368592	0.371685	0.0226744	0.0220036	2.377	191	17	6.23	3.311	.		.	.	.	0	0	0	.	.	0	.	0	1	0.892	.	0.832	.	0.716	0.369	0.58	1	1	0	0	20831.7	3.5	7.548	76	116
SNOO_430740	SNOO_430740A_2	0.121758	0.157833	0.160418	0.160702	0.00387746	0.00429274	0.0743641	0.14999	0.01827	0.0429457	0.0531702	0.00284144	0.00284144	2.375	96	8	6.485	3.312	.		.	.	.	0	0	0	.	.	0	.	0	1	0.885	0.883	0.744	.	0.171	0.377	0.64	1	1	0	0	10417	3.5	8.074	39	53
SNOO_503200	SNOO_503200_1	0.0829787	0.124139	0.103123	0.132316	0.144481	0.0363277	0.0622153	0.136872	0.0477734	0.133125	0.10496	0.00456871	0.00456871	2.366	217	6	7.939	3.232	SnTox5,PnTox3,SnTox267	Tox5	.	.	.	0	0	0	.	.	0	.	0	0.972	0.851	.	0.764	.	0.99	0.611	0.49	1	1	0	0	23972.2	-3	5.019	65	126
SNOO_446760	SNOO_446760A_4	0.0682533	0.0257987	0.0103568	0.0169199	0.0222519	0.0468261	0.118137	0.00339497	0.143432	0.0293053	0.00961245	0.118137	0.00339497	2.357	134	6	3.454	3.31	.		.	.	.	0	0	0	.	.	0	.	0	0.999	0.742	.	.	0.627	0.513	0.417	0.48	1	1	0	0	14958.1	3.5	7.644	47	71
SNOO_088860	SNOO_088860A_1	0.0321856	0.119368	0.125851	0.126462	0.0833708	0.0938838	0.127071	0.135019	0.0860643	0.00727248	0.0321856	0.127071	0.00727248	2.35	117	6	6.087	3.298	.		.	.	.	0	0	0	.	.	0	.	0	0.981	0.881	.	0.616	.	0.976	0.602	0.64	1	1	0	0	12940.8	-2.5	5.072	35	67
SNOO_134050	SNOO_134050A_2	0.0134194	0.105015	0.0311746	0.00443216	0.0985592	0.137502	0.137394	0.00921947	0.0223175	0.0223175	0.1005	0.104147	0.00443216	2.343	115	6	3.746	3.311	.		.	.	.	0	0	0	.	.	0	.	0	0.99	0.743	.	.	0.536	0.849	0.78	0.65	1	1	0	0	12320.4	10	9.071	41	67
SNOO_144930	SNOO_144930A_2	0.0368572	0.0862094	0.201248	0.204392	0.217159	0.059049	0.194717	0.22076	0.174829	0.174829	0.0368572	0.0947554	0.0368572	2.343	265	10	4.695	3.263	SnTox267,SnTox5,PnTox3	Tox267	.	.	.	0	0	0	.	.	0	.	0	0.797	0.62	.	.	0.562	0.203	0.585	0.14	1	1	0	0	28998	0	6.469	89	155
SNOO_088760	SNOO_088760A_1	0.120697	0.116325	0.00361708	0.0205342	0.133838	0.0474435	0.0149969	0.0156589	0.108868	0.134321	0.120697	0.0757125	0.00361708	2.335	217	11	5.274	3.298	BghBEC2,GoEC2,MoCDIP2,MoCDIP11,BghBEC4		.	.	.	0	0	0	PF05730	Domain:CFEM	1	.	0	0.894	0.71	.	.	0.626	0.987	0.27	0.8	1	1	0	0	24392.6	8.5	7.978	77	118
SNOO_014540	SNOO_014540A_2	0.0754822	0.117401	0.137427	0.0963137	0.10969	0.108076	0.0748702	0.0772289	0.0235565	0.00900037	0.110228	0.14581	0.00900037	2.335	211	18	6.729	3.312	.		.	.	.	0	0	0	.	.	0	.	0	1	0.905	0.816	0.914	.	0.636	0.543	0.24	1	1	0	0	23515.5	-2	5.696	75	125
SNOO_031140	SNOO_031140A_2	0.0494906	0.0906242	0.11497	0.0920909	0.00189459	0.0671634	0.124702	0.149097	0.00360406	0.00360406	0.00176109	0.0593562	0.00176109	2.33	110	8	6.697	3.217	.		.	.	.	0	0	0	.	.	0	.	0	1	0.91	0.89	0.778	.	0.98	0.597	0.36	1	1	0	0	11813.8	2	7.482	40	66
SNOO_154720	SNOO_154720A_1	0.0251001	0.0218658	0.132439	0.134808	0.0175691	0.0850577	0.126503	0.118181	0.00789961	0.00311827	0.00628098	0.126503	0.00311827	2.325	168	4	2.971	2.818	.		.	.	.	0	0	0	.	.	0	.	0	0.864	0.751	.	.	0.547	0.005	0.613	0.68	1	1	0	0	18647.4	3	8.102	53	92
SNOO_126440	SNOO_126440A_1	0.130981	0.0669056	0.0131543	0.0732986	0.0487925	0.0850479	0.13023	0.0228605	0.083795	0.083795	0.0694389	0.0992475	0.0131543	2.324	208	3	3.559	2.963	.		.	.	.	0	0	0	.	.	0	.	0	0.902	0.823	.	.	0.607	0.981	0.557	0.47	1	1	0	0	23134	2	6.905	68	117
SNOO_154930	SNOO_154930A_1	0.0420611	0.0421728	0.0462865	0.0265391	0.0211083	0.0138069	0.00732424	0.0414314	0.0359444	0.00813287	0.0241126	0.0295358	0.00732424	2.305	198	4	5.414	3.286	.		.	.	.	0	0	0	.	.	0	.	0	0.919	0.757	.	0.655	.	0.981	0.536	0.59	1	1	0	0	21546.9	-1.5	5.651	76	118
SNOO_029140	SNOO_029140A_4	0.143727	0.0177436	0.167786	0.172524	0.00498249	0.114849	0.167692	0.175505	0.0570023	0.0075159	0.143727	0.136998	0.00498249	2.253	106	6	4.157	3.294	.		.	.	.	0	0	0	.	.	0	.	0	0.123	0.688	0.55	.	.	0.624	0.282	0.46	1	1	0	0	12016.1	-1	5.665	36	58
SNOO_051980	SNOO_051980A_2	0.138951	0.0698726	0.0465554	0.105406	0.00481743	0.0520941	0.151404	0.0158215	0.00013108	0.000640515	0.148876	0.0752471	0.00013108	2.251	258	2	0.649	2.689	.		MoHPX1	reduced_virulence	PHI:5188	0	1	0	PF01328	Family:Peroxidase_2	0	.	0	0.278	0.6	.	.	0.751	0.798	0.304	0.49	1	1	0	0	28730.3	3	7.906	91	140
SNOO_503980	SNOO_503980_7	0.0140615	0.032895	0.208222	0.172206	0.00157388	0.0864178	0.218562	0.221895	0.150406	0.00201271	0.0140615	0.0271194	0.00157388	2.25	91	6	5.316	3.312	.		.	.	.	0	0	0	.	.	0	.	0	0.544	0.78	.	0.933	.	0.966	0.654	0.93	1	1	0	0	9585.78	2.5	7.924	45	63
SNOO_114520	SNOO_114520A_1	0.101686	0.122084	0.147425	0.15123	0.0620549	0.0804829	0.0470676	0.0795303	0.150453	0.0815343	0.127661	0.0255589	0.0255589	2.244	80	8	6.832	3.312	.		.	.	.	0	0	0	.	.	0	.	0	1	0.941	0.645	0.958	.	0.564	0.506	0.57	1	1	0	0	8665.14	-0.5	5.695	25	47
SNOO_307320	SNOO_307320A_1	0.142624	0.104103	0.138103	0.127307	0.0292511	0.111157	0.0545984	0.146781	0.150453	0.11262	0.103565	0.0847525	0.0292511	2.234	224	2	3.797	2.608	.		.	.	.	0	0	0	PF01161	Domain:PBP	0	.	0	0.661	0.636	0.555	.	.	0.853	0.32	0.22	1	1	0	0	24781.3	8	9.319	67	117
SNOO_082060	SNOO_082060A_1	0.0854955	0.127498	0.105808	0.0890931	0.0522797	0.118302	0.0998999	0.0542918	0.085326	0.0317814	0.108812	0.120158	0.0317814	2.231	109	7	6.173	3.312	.		.	.	.	0	0	0	.	.	0	.	0	0.997	0.876	.	0.777	.	0.976	0.371	0.65	1	1	0	0	11879.8	2	7.517	39	68
SNOO_134960	SNOO_134960A_1	0.108812	0.0161221	0.0962733	0.113365	0.0867929	0.0526337	0.0620466	0.0943782	0.141474	0.116556	0.0220155	0.0876199	0.0161221	2.231	125	5	6.961	3.29	CfPDIP1		.	.	.	0	0	0	.	.	0	.	0	0.964	0.682	0.693	.	.	0.253	0.322	0.43	1	1	0	0	13837.8	-3	4.819	37	71
SNOO_010970	SNOO_010970A_2	0.00788821	0.108782	0.147148	0.144655	0.00114157	0.00558195	0.046356	0.144705	0.00676676	0.00676676	0.00788821	0.0247232	0.00114157	2.231	224	6	4.51	3.25	PnTox3,SnTox5,SnTox267		SnTox3	effector_(plant_avirulence_determinant),loss_of_pathogenicity	PHI:6368,PHI:2264	1	0	0	.	.	0	.	0	0.519	0.635	.	.	0.612	0.981	0.506	0.25	1	1	0	0	24832.2	-1	6.098	71	127
SNOO_057500	SNOO_057500A_3	0.0452311	0.140067	0.106162	0.19478	0.183982	0.193544	0.145642	0.152619	0.0130393	0.0994104	0.187843	0.189217	0.0130393	2.216	286	4	6.009	3.299	MoCDIP4,CoNIS1,ChNIS1,MoNIS1		GzOB021,GzOB015,Plegl1	unaffected_pathogenicity	PHI:1581,PHI:1575,PHI:3378	0	0	0	PF03443	Family:AA9	1	AA9	0	0.104	0.647	.	0.554	.	0.969	0.428	0.48	1	1	0	0	31388.7	2.5	6.876	100	162
SNOO_007320	SNOO_007320A_4	0.202271	0.0911446	0.22469	0.206107	0.0204923	0.146212	0.18688	0.159222	0.209795	0.131122	0.175758	0.0587337	0.0204923	2.216	218	6	4.18	1.959	.		.	.	.	0	0	0	.	.	0	.	0	0.99	0.765	.	0.713	.	0.747	0.386	0.67	1	1	0	0	23737.1	1	6.83	71	131
SNOO_502020	SNOO_502020_1	0.110362	0.108344	0.045938	0.02526	0.136535	0.118873	0.0753741	0.0417687	0.114459	0.144218	0.0864489	0.132281	0.02526	2.212	173	2	4.674	3.307	.		.	.	.	0	0	0	PF00135	Domain:COesterase	0	.	0	0.661	0.656	.	0.712	.	0.851	0.213	0.74	1	1	0	0	18206.6	3.5	8.906	62	108
SNOO_160850	SNOO_160850A_2	0.0220155	0.127498	0.0635652	0.043146	0.111948	0.0826923	0.127105	0.0669905	0.0555742	0.085326	0.100441	0.07359	0.0220155	2.208	100	3	5.157	3.312	.		.	.	.	0	0	0	.	.	0	.	0	0.974	0.716	.	0.61	.	0.43	0.414	0.63	1	1	0	0	10868.4	0	6.464	34	58
SNOO_446780	SNOO_446780A_1	0.141246	0.147387	0.0070096	0.0269258	0.0095766	0.0939505	0.100777	0.048284	0.0590002	0.031424	0.0689747	0.0680658	0.0070096	2.185	133	6	3.359	3.31	.		.	.	.	0	0	0	.	.	0	.	0	0.944	0.731	.	.	0.597	0.208	0.447	0.46	1	1	0	0	15143.1	1	6.731	43	71
SNOO_033850	SNOO_033850A_3	0.111914	0.0623635	0.260203	0.268756	0.23598	0.139739	0.0640479	0.1639	0.247213	0.0575217	0.0364057	0.160434	0.0364057	2.181	208	8	5.844	3.27	.		.	.	.	0	0	0	.	.	0	.	0	0.99	0.826	0.782	.	.	0.814	0.347	0.49	1	1	0	0	22654.3	3.5	7.568	79	120
SNOO_072430	SNOO_072430A_2	0.131822	0.139448	0.0929597	0.0255019	0.104754	0.15511	0.161449	0.117992	0.134056	0.170616	0.0939927	0.161449	0.0255019	2.18	285	8	1.727	2.982	.		.	.	.	0	0	0	.	.	0	.	0	0.454	0.653	.	.	0.822	0.905	0.701	0.32	1	1	0	0	31522.8	6	7.872	97	155
SNOO_148770	SNOO_148770A_2	0.112201	0.0227541	0.0908883	0.101633	0.0410167	0.134908	0.0618153	0.0803948	0.138828	0.113552	0.0182417	0.1347	0.0182417	2.178	208	8	3.915	3.303	.		.	.	.	0	0	0	.	.	0	.	0	0.961	0.81	.	.	0.588	0.856	0.474	0.63	1	1	0	0	23613.6	0.5	6.672	66	108
SNOO_154600	SNOO_154600A_1	0.0198064	0.0690714	0.165813	0.16554	0.0302517	0.0698565	0.158802	0.156666	0.00531366	0.00132091	0.0198064	0.0930908	0.00132091	2.161	199	4	4.285	2.892	.		.	.	.	0	0	0	.	.	0	.	0	0.704	0.661	.	0.73	.	0.596	0.412	0.68	1	1	0	0	21894.6	-2.5	5.175	66	114
SNOO_309100	SNOO_309100A_2	0.0313328	0.0335095	0.143324	0.0574713	0.0224347	0.0140411	0.0759205	0.124133	0.147384	0.0175206	0.0313328	0.013277	0.013277	2.159	162	4	5.321	3.279	.		.	.	.	0	0	0	PF09056	Domain:Phospholip_A2_3	0	.	0	0.991	0.749	0.805	.	.	0.017	0.373	0.02	1	1	0	0	18369.3	-1.5	5.381	52	82
SNOO_103820	SNOO_103820A_1	0.125084	0.0558482	0.0395415	0.0299787	0.0909115	0.0953806	0.0660026	0.0306332	0.166481	0.108332	0.117839	0.166803	0.0299787	2.131	284	2	4.184	3.11	.		.	.	.	0	0	0	PF18271	Domain:GH131_N	0	GH131	0	0.355	0.703	0.584	.	.	0.06	0.408	0.74	1	1	0	0	31289.9	4	8.403	89	159
SNOO_424680	SNOO_424680A_4	0.0140615	0.032895	0.208222	0.172206	0.00157388	0.0864178	0.218562	0.221895	0.150406	0.00201271	0.0140615	0.0271194	0.00157388	2.127	86	5	2.3	2.743	.		bEC1005,BGL2	.	.	0	0	0	.	.	0	.	0	0.83	0.621	.	.	0.537	0.319	0.401	0.56	1	1	0	0	9128.47	-4	4.287	33	49
SNOO_151080	SNOO_151080A_2	0.226351	0.194909	0.147111	0.110438	0.233145	0.0430219	0.162574	0.162126	0.220592	0.102481	0.226351	0.032144	0.032144	2.116	165	10	6.371	3.245	.		.	.	.	0	0	0	.	.	0	.	0	0.998	0.857	0.611	0.881	.	0.986	0.44	0.65	1	1	0	0	18030.2	-7	4.51	59	94
SNOO_128110	SNOO_128110A_3	0.0322911	0.0208424	0.0411918	0.0326397	0.398285	0.358762	0.374949	0.377698	0.368592	0.368592	0.0322911	0.374949	0.0208424	2.114	289	16	4.705	3.309	.		.	.	.	0	0	0	.	.	0	.	0	0.746	0.681	.	0.565	.	0.31	0.51	0.44	1	1	0	0	32221.4	4	7.249	105	170
SNOO_078860	SNOO_078860A_2	0.0163831	0.0290938	0.0298243	0.0412741	0.151385	0.105612	0.0486495	0.125207	0.0801575	0.152945	0.0544437	0.104803	0.0163831	2.108	91	6	5.347	3.312	.		.	.	.	0	0	0	.	.	0	.	0	0.96	0.776	.	0.58	.	0.025	0.584	0.71	1	1	0	0	9641.08	-2.5	4.542	38	60
SNOO_558690	SNOO_558690_2	0.128993	0.0987508	0.0535464	0.101492	0.0449019	0.0921752	0.138823	0.0961555	0.0166556	0.00676676	0.00708982	0.0907325	0.00676676	2.104	198	13	5.799	3.242	.		.	.	.	0	0	0	.	.	0	.	0	0.996	0.816	.	0.825	.	0.84	0.656	0.79	1	1	0	0	20975	0.5	6.638	79	124
SNOO_019220	SNOO_019220A_2	0.0136495	0.0380295	0.115497	0.0921244	0.0537195	0.0602457	0.062123	0.130637	0.00183328	0.000570586	0.026473	0.0897333	0.000570586	2.101	255	2	4.115	3.29	MoCDIP4,ChNIS1,CoNIS1		GzOB015,GzOB021,MoCDIP4,Plegl1	unaffected_pathogenicity,effector_(plant_avirulence_determinant)	PHI:1575,PHI:1581,PHI:3216,PHI:3378	1	0	0	PF03443	Family:AA9	1	AA9	0	0.205	0.557	.	.	0.504	0.974	0.426	0.8	1	1	0	0	27171.6	4.5	7.947	90	160
SNOO_448260	SNOO_448260A_2	0.240574	0.182681	0.148358	0.114517	0.13467	0.139447	0.0495527	0.16275	0.150406	0.150406	0.0287088	0.15943	0.0287088	2.098	108	4	2.707	3.242	.		.	.	.	0	0	0	.	.	0	.	0	0.939	0.638	.	.	0.629	0.043	0.65	0.43	1	1	0	0	11841.4	-1.5	5.103	41	60
SNOO_078250	SNOO_078250A_1	0.0359015	0.0271272	0.137381	0.125294	0.0761494	0.00498983	0.00169359	0.13774	0.114184	0.0293142	0.00977345	0.00995345	0.00169359	2.089	211	24	8.395	3.312	.		.	.	.	0	0	0	PF00187	Domain:Chitin_bind_1	1	CBM18	0	1	0.856	0.636	0.782	.	0.968	0.669	0.93	1	1	0	0	21598.9	1.5	6.926	108	148
SNOO_432430	SNOO_432430A_1	0.298895	0.139107	0.32583	0.342623	0.333838	0.0135804	0.157277	0.317046	0.325096	0.325096	0.216811	0.157277	0.0135804	2.086	104	3	2.326	2.855	.		.	.	.	0	0	0	.	.	0	.	0	0.63	0.64	.	.	0.557	0.671	0.506	0.32	1	1	0	0	11499	2	7.038	36	59
SNOO_428540	SNOO_428540A_1	0.110362	0.126316	0.123404	0.12304	0.0385053	0.129979	0.127497	0.0667419	0.00821883	0.0032304	0.126591	0.0862528	0.0032304	2.077	73	5	3.731	3.312	.		.	.	.	0	0	0	.	.	0	.	0	0.612	0.806	.	.	0.522	0.909	0.454	0.88	1	1	0	0	7843.06	-2.5	4.426	27	46
SNOO_077770	SNOO_077770A_1	0.14754	0.0698547	0.0792364	0.0722528	0.0137297	0.0858414	0.140868	0.0970608	0.0209508	0.00799941	0.121758	0.140868	0.00799941	2.063	205	6	4.338	2.837	.		.	.	.	0	0	0	.	.	0	.	0	0.959	0.642	0.857	.	.	0.014	0.368	0.2	1	1	0	0	23040.8	-1	6.224	66	110
SNOO_428550	SNOO_428550A_4	0.18974	0.191648	0.0347138	0.117268	0.183982	0.119289	0.186351	0.121824	0.0130393	0.0130393	0.172632	0.186351	0.0130393	2.057	77	5	6.038	3.312	.		.	.	.	0	0	0	.	.	0	.	0	0.996	0.876	0.899	.	.	0.003	0.575	0.58	1	1	0	0	8698.29	6	8.946	24	38
SNOO_009900	SNOO_009900A_1	0.18974	0.158928	0.0347138	0.173618	0.151274	0.146817	0.189217	0.0655122	0.021847	0.021847	0.18974	0.125102	0.021847	2.049	268	4	1.111	2.916	.		MoHPX1	reduced_virulence	PHI:5188	0	1	0	PF01328	Family:Peroxidase_2	0	.	0	0.484	0.585	.	.	0.719	0.917	0.313	0.35	1	1	0	0	29357.1	1	6.746	83	149
SNOO_081090	SNOO_081090A_1	0.0531702	0.0842692	0.114805	0.15799	0.160372	0.147305	0.14581	0.154572	0.144356	0.0621843	0.0280828	0.140868	0.0280828	2.045	173	9	4.398	3.311	.		.	.	.	0	0	0	.	.	0	.	0	0.626	0.604	0.717	.	.	0.912	0.373	0.42	1	1	0	0	20680.9	8.5	8.549	43	77
SNOO_007260	SNOO_007260A_5	0.371685	0.141449	0.264555	0.0324758	0.355393	0.273904	0.25339	0.249961	0.0482371	0.368592	0.371685	0.25339	0.0324758	2.039	227	6	4.279	2.481	.		.	.	.	0	0	0	.	.	0	.	0	0.949	0.718	.	0.621	.	0.243	0.405	0.59	1	1	0	0	24465.2	0.5	6.687	74	130
SNOO_437190	SNOO_437190A_6	0.240574	0.0107801	0.177472	0.214858	0.19176	0.29077	0.166263	0.27947	0.150406	0.272666	0.216811	0.281008	0.0107801	2.035	117	2	2.715	0.246	.		.	.	.	0	0	0	.	.	0	.	0	0.964	0.819	0.68	.	.	0.852	0.463	0.07	1	1	1	0	12800.8	4.5	8.519	39	60
SNOO_431760	SNOO_431760A_3	0.240574	0.182681	0.270444	0.299232	0.13467	0.139447	0.0495527	0.27947	0.0445648	0.150406	0.0287088	0.15943	0.0287088	2.031	91	7	5.795	3.312	.		.	.	.	0	0	0	.	.	0	.	0	1	0.811	.	0.676	.	0.949	0.552	0.79	1	1	0	0	9615.82	0	6.045	42	57
SNOO_526830	SNOO_526830_1	0.0424591	0.169112	0.0167601	0.0879008	0.142742	0.146212	0.219953	0.048846	0.00947174	0.00947174	0.102751	0.192458	0.00947174	2.021	113	3	5.292	2.03	.		.	.	.	0	0	0	.	.	0	.	0	0.992	0.945	0.537	0.527	.	0.566	0.252	0.36	1	1	0	0	12485.3	2	7.289	35	60
SNOO_434120	SNOO_434120A_1	0.0831061	0.147387	0.00428307	0.0056728	0.150153	0.136189	0.116046	0.0168617	0.0880708	0.0880708	0.138728	0.0844452	0.00428307	2.011	149	8	4.606	3.108	CfPDIP1		.	.	.	0	0	0	.	.	0	.	0	0.973	0.625	.	.	0.614	0.174	0.383	0.42	1	1	0	0	15754	0	6.206	60	90
SNOO_089000	SNOO_089000A_1	0.0819514	0.0836969	0.0675676	0.0821106	0.102765	0.0394097	0.00343608	0.0672003	0.0882432	0.0585404	0.0819514	0.11977	0.00343608	2.008	98	4	5.657	3.12	.		.	.	.	0	0	0	.	.	0	.	0	0.992	0.841	0.862	.	.	0.044	0.436	0.07	1	1	0	0	10578.2	-0.5	5.835	34	54
SNOO_148650	SNOO_148650A_3	0.342776	0.35094	0.167778	0.204469	0.0273581	0.330574	0.157277	0.153928	0.0241185	0.0241185	0.108703	0.318922	0.0241185	2.007	114	6	3.694	3.164	.		.	.	.	0	0	0	.	.	0	.	0	0.988	0.75	.	.	0.507	0.798	0.26	0.31	1	1	0	0	12414.2	-4.5	4.408	42	62
[truncated: 55 more columns]

## Sheet: phenotype-C
Supplementary Table 5C: Final predicted CSEP list for P. nodorum, versus 3 different phenotype panels (phenotype-A, phenotype-B, phenotype-C and non-quantitative phenotype data).
locus_id	isoform	wyal	calingiri	avgh30	avg_h114	mace	scepter	lancer	halberd	suntop	BG261	56zwb11	105zif14	Carnamah	Cadoux	Eradu	p-value_lowest	effector_score	residue_number	aa_c_number	manual_effector_score	manual_secretion_score	effector_matches	known_effector	phibase_genes	phibase_phenotypes	phibase_ids	has_phibase_effector_match	has_phibase_virulence_match	has_phibase_lethal_match	pfam_ids	pfam_names	has_pfam_virulence_match	dbcan_matches	has_dbcan_virulence_match	effectorp1	effectorp2	effectorp3_cytoplasmic	effectorp3_apoplastic	effectorp3_noneffector	deepredeff_fungi	deepredeff_oomycete	apoplastp	is_secreted	any_signal_peptide	single_transmembrane	multiple_transmembrane	molecular_weight	charge
SNOO_047630	SNOO_047630A_2	0.0223852	0.068737	0.0661832	0.0986432	0.132708	0.0128629	0.125261	0.244755	0.099991	0.0735632	0.244755	0.0802551	0.0781047	0.0610243	0.113219	0.0128629	3.941	80	10	9.143	3.312	.		.	.	.	0	0	0	PF00187	Domain:Chitin_bind_1	1	CBM18	0	1	0.979	0.749	0.925	.	0.994	0.698	0.88	1	1	0	0	8442.77	6
SNOO_443140	SNOO_443140A_2	0.0871291	0.132256	0.0741647	0.058415	0.128457	0.128497	0.0737852	0.356935	0.119718	0.0224398	0.356935	0.00831872	0.0726708	0.0320771	0.10295	0.00831872	3.83	89	10	6.961	3.312	.		.	.	.	0	0	0	.	.	0	.	0	1	0.971	0.88	0.772	.	0.338	0.375	0.83	1	1	0	0	9618.29	3.5
SNOO_165710	SNOO_165710A_1	0.0215021	0.0520988	0.122573	0.124303	0.0510971	0.0128629	0.124338	0.244755	0.0710219	0.142453	0.244755	0.139694	0.06206	0.136022	0.128724	0.0128629	3.76	178	2	8.474	2.971	PnToxA,PtrToxA,ChToxA,Fom_2	ToxA	.	.	.	0	0	0	PF11584	Family:Toxin_ToxA	1	.	0	0.998	0.95	0.551	0.767	.	0.98	0.691	0.48	1	1	0	0	19650.2	-1
SNOO_027620	SNOO_027620A_3	0.0424591	0.221456	0.102751	0.146212	0.233145	0.035373	0.219953	0.403846	0.192458	0.0879008	0.035373	0.048846	0.0456673	0.0167601	0.00947174	0.00947174	3.735	90	6	6.691	3.312	.		.	.	.	0	0	0	.	.	0	.	0	0.998	0.976	.	0.923	.	0.698	0.622	0.89	1	1	0	0	9502.81	5
SNOO_200780	SNOO_200780A_2	0.148297	0.186507	0.0460877	0.154164	0.0369654	0.538462	0.177901	0.0848953	0.197667	0.179317	0.0848953	0.19863	0.0467736	0.196987	0.0142203	0.0142203	3.729	117	16	8.879	3.312	PnTox1	Tox1	.	.	.	0	0	0	PF18973	Family:CBL	1	.	0	1	0.969	0.725	0.884	.	0.087	0.388	0.64	1	1	0	0	12145	2.5
SNOO_428580	SNOO_428580A_1	0.148876	0.0312422	0.0801277	0.140855	0.158901	0.440559	0.148724	0.244755	0.136331	0.146376	0.244755	0.142331	0.163661	0.0617192	0.147479	0.0312422	3.687	92	8	6.847	3.312	.		.	.	.	0	0	0	.	.	0	.	0	1	0.971	0.647	0.781	.	0.328	0.309	0.72	1	1	0	0	9942.34	4
SNOO_082110	SNOO_082110A_3	0.178066	0.159929	0.178066	0.178283	0.0925179	0.035373	0.116857	0.403846	0.161715	0.150557	0.035373	0.14638	0.00239461	0.0612894	0.0325976	0.00239461	3.327	74	6	7.043	3.312	.		.	.	.	0	0	0	.	.	0	.	0	1	0.987	0.867	0.607	.	0.793	0.244	0.47	1	1	0	0	8244.73	3.5
SNOO_149030	SNOO_149030A_1	0.173053	0.0600833	0.162638	0.173146	0.0187753	0.0848953	0.157211	0.0848953	0.175806	0.172524	0.0848953	0.095815	0.0371329	0.167786	0.180204	0.0187753	3.126	124	8	6.321	3.312	.		.	.	.	0	0	0	.	.	0	.	0	0.998	0.932	.	0.895	.	0.013	0.454	0.91	1	1	0	0	13257	1
SNOO_428480	SNOO_428480A_4	0.0140615	0.032895	0.0140615	0.0864178	0.00157388	0.367879	0.218562	0.367879	0.0271194	0.172206	0.367879	0.221895	0.150406	0.208222	0.00201271	0.00157388	3.102	73	6	7.056	3.312	.		.	.	.	0	0	0	.	.	0	.	0	1	0.967	0.987	0.647	.	0.959	0.383	0.41	1	1	0	0	8173.68	3
SNOO_423420	SNOO_423420AB_2	0.178412	0.0746335	0.178412	0.00315241	0.122452	0.18394	0.0521881	0.18394	0.00176607	0.0913153	0.18394	0.149409	0.192093	0.163404	0.202966	0.00176607	3.077	124	16	8.827	3.312	PnTox1		.	.	.	0	0	0	PF18973	Family:CBL	1	.	0	1	0.95	0.765	0.866	.	0.244	0.355	0.72	1	1	0	0	13115	0.5
SNOO_109810	SNOO_109810A_3	0.342776	0.35094	0.342776	0.132523	0.181308	0.367879	0.0103625	0.367879	0.0103625	0.204469	0.367879	0.153928	0.165257	0.167778	0.165257	0.0103625	3.038	233	2	7.621	3.191	MoCDIP4,ChNIS1,CoNIS1		.	.	.	0	0	0	PF03443	Family:AA9	1	AA9	0	0.834	0.815	0.568	0.658	.	0.039	0.229	0.73	1	1	0	0	25297.8	7.5
SNOO_529790	SNOO_529790_1	0.0182775	0.150858	0.0363035	0.019357	0.0458667	0.0128629	0.124702	0.244755	0.0329992	0.133083	0.244755	0.149097	0.100441	0.142022	0.100441	0.0128629	3.027	87	8	9.044	3.312	PnTox1		.	.	.	0	0	0	.	.	0	.	0	1	0.966	0.809	0.836	.	0.897	0.627	0.68	1	1	0	0	9058.38	3.5
SNOO_432070	SNOO_432070A_1	0.00397932	0.0900584	0.0345568	0.124208	0.0403906	0.122378	0.0994869	0.122378	0.134969	0.133144	0.122378	0.120828	0.0617392	0.133831	0.0359444	0.00397932	3.02	136	13	6.559	3.311	.		.	.	.	0	0	0	.	.	0	.	0	1	0.954	.	0.795	.	0.901	0.501	0.77	1	1	0	0	14979.2	-1.5
SNOO_011240	SNOO_011240A_2	0.302449	0.277314	0.371685	0.226069	0.0529793	0.367879	0.0214651	0.367879	0.246542	0.335987	0.367879	0.0449924	0.0482371	0.0411918	0.0482371	0.0214651	3.015	137	8	6.81	3.297	.		.	.	.	0	0	0	.	.	0	.	0	0.999	0.941	0.504	0.934	.	0.953	0.218	0.78	1	1	0	0	14266.9	-1
SNOO_446770	SNOO_446770A_5	0.148297	0.0833734	0.0179056	0.123995	0.122452	0.538462	0.145642	0.0848953	0.189217	0.0297129	0.0848953	0.00832181	0.140194	0.0206126	0.0784473	0.00832181	3.005	126	6	6.6	3.306	.		.	.	.	0	0	0	.	.	0	.	0	0.997	0.937	0.525	0.627	.	0.679	0.689	0.29	1	1	0	0	14182.1	0.5
SNOO_082030	SNOO_082030A_1	0.334074	0.277314	0.412679	0.0518011	0.0529793	0.367879	0.380085	0.367879	0.0459786	0.335987	0.367879	0.377698	0.0482371	0.366451	0.368592	0.0459786	2.981	66	6	6.975	3.312	.		.	.	.	0	0	0	.	.	0	.	0	1	0.964	0.709	0.782	.	0.987	0.451	0.92	1	1	0	0	7141.19	1.5
SNOO_428570	SNOO_428570A_1	0.125935	0.0231889	0.00375217	0.0895105	0.0341965	0.407925	0.133955	0.407925	0.133955	0.0721697	0.244755	0.108616	0.0667946	0.0269576	0.0203544	0.00375217	2.929	82	8	6.898	3.312	.		.	.	.	0	0	0	.	.	0	.	0	1	0.965	0.664	0.765	.	0.729	0.322	0.68	1	1	0	0	9204.57	3
SNOO_107590	SNOO_107590A_1	0.0596036	0.0785486	0.0596036	0.142516	0.0601277	0.244755	0.106257	0.244755	0.135998	0.139393	0.244755	0.112638	0.0754654	0.0660861	0.00854541	0.00854541	2.925	241	2	7.313	3.285	FgXYLA		.	.	.	0	0	0	PF00457	Domain:Glyco_hydro_11	1	GH11	0	0.439	0.817	.	0.838	.	0.927	0.53	0.8	1	1	0	0	26591.8	11
SNOO_441730	SNOO_441730A_2	0.0460302	0.201144	0.198667	0.0344755	0.217159	0.367879	0.0245572	0.367879	0.0644627	0.231927	0.367879	0.235884	0.240541	0.234642	0.149489	0.0245572	2.914	95	10	6.945	3.312	.		.	.	.	0	0	0	.	.	0	.	0	1	0.945	0.737	0.896	.	0.954	0.519	0.27	1	1	0	0	10310.6	0
SNOO_134860	SNOO_134860A_1	0.0704949	0.0390098	0.155575	0.0280666	0.158745	0.18394	0.0650209	0.18394	0.00661182	0.0978476	0.18394	0.14999	0.18128	0.158747	0.18128	0.00661182	2.898	161	5	6.229	3.3	.		.	.	.	0	0	0	.	.	0	.	0	0.993	0.921	.	0.757	.	0.259	0.415	0.77	1	1	0	0	17504.8	3
SNOO_447550	SNOO_447550A_2	0.0293135	0.0535996	0.100326	0.124701	0.0670328	0.035373	0.138952	0.403846	0.138952	0.163131	0.403846	0.153142	0.163168	0.162084	0.0898385	0.0293135	2.876	237	5	3.963	3.273	.		.	.	.	0	0	0	.	.	0	.	0	0.826	0.871	.	.	0.561	0.057	0.264	0.58	1	1	0	0	26180.5	2.5
SNOO_432060	SNOO_432060A_4	0.140351	0.167009	0.100814	0.0323576	0.00205965	0.403846	0.0986944	0.403846	0.00712414	0.122904	0.403846	0.121421	0.183941	0.180059	0.162183	0.00205965	2.85	143	12	6.61	3.308	.		.	.	.	0	0	0	.	.	0	.	0	1	0.935	0.72	0.734	.	0.004	0.356	0.8	1	1	0	0	15690.1	0.5
SNOO_131250	SNOO_131250A_2	0.000507788	0.0254553	0.0361497	0.10565	0.151087	0.035373	0.151358	0.403846	0.151358	0.169897	0.035373	0.165546	0.0062123	0.157701	0.0186936	0.000507788	2.85	89	10	6.419	3.312	.		.	.	.	0	0	0	.	.	0	.	0	1	0.934	.	0.727	.	0.865	0.176	0.83	1	1	0	0	9879.55	1
SNOO_112950	SNOO_112950A_2	0.138933	0.0953887	0.110228	0.0139699	0.0371808	0.403846	0.10109	0.403846	0.0661896	0.101733	0.403846	0.147163	0.160067	0.155755	0.0257498	0.0139699	2.85	97	8	6.405	3.312	.		.	.	.	0	0	0	.	.	0	.	0	1	0.932	.	0.93	.	0.337	0.454	0.91	1	1	0	0	10130.6	2
SNOO_304660	SNOO_304660A_1	0.130132	0.111777	0.0837461	0.0802813	0.141413	0.367133	0.131042	0.367133	0.0731661	0.120591	0.367133	0.119264	0.0613026	0.122381	0.0358085	0.0358085	2.808	84	8	8.78	3.312	PnTox1		.	.	.	0	0	0	PF18973	Family:CBL	1	.	0	1	0.931	0.603	0.854	.	0.921	0.436	0.5	1	1	0	0	8878.29	1
SNOO_089810	SNOO_089810AB_1	0.118544	0.110714	0.149798	0.00903565	0.165031	0.244755	0.0620605	0.440559	0.032	0.0482545	0.244755	0.0390392	0.108122	0.0509177	0.0583517	0.00903565	2.784	230	6	7.976	3.289	PnTox3,SnTox5,SnTox267	Tox3	.	.	.	0	0	0	.	.	0	.	0	0.87	0.89	.	0.573	.	0.901	0.56	0.27	1	1	0	0	25842.2	0
SNOO_307660	SNOO_307660A_2	0.0647368	0.0945737	0.0302666	0.032895	0.0250379	0.18394	0.0468158	0.18394	0.0189977	0.169497	0.18394	0.170126	0.192093	0.157748	0.0332404	0.0189977	2.78	113	4	7.653	3.311	CfPDIP1		.	.	.	0	0	0	.	.	0	.	0	0.999	0.802	.	0.852	.	0.034	0.336	0.79	1	1	0	0	12134.5	-3
SNOO_021820	SNOO_021820A_2	0.022083	0.00731905	0.000627471	0.113662	0.0223162	0.367133	0.131072	0.367133	0.112347	0.133267	0.367133	0.0954943	0.012808	0.115158	0.012808	0.000627471	2.779	168	4	8.196	3.304	Zt6		.	.	.	0	0	0	.	.	0	.	0	0.997	0.877	0.869	.	.	0.878	0.446	0.29	1	1	0	0	18979.6	7
SNOO_118530	SNOO_118530A_2	0.0198064	0.0484614	0.0198064	0.163274	0.0289459	0.367879	0.138952	0.367879	0.161449	0.0751396	0.367879	0.161444	0.134091	0.114332	0.0390873	0.0198064	2.765	138	5	6.563	3.305	.		.	.	.	0	0	0	.	.	0	.	0	0.988	0.901	0.596	0.756	.	0.949	0.322	0.79	1	1	0	0	15288.1	3
SNOO_001820	SNOO_001820A_1	0.334074	0.277314	0.334074	0.358762	0.0812183	0.367879	0.380085	0.367879	0.380085	0.335987	0.367879	0.0449924	0.086867	0.366451	0.086867	0.0449924	2.746	169	2	7.971	3.276	Zt6,BghBEC1011,BgtAvrPm2		.	.	.	0	0	0	.	.	0	.	0	0.991	0.837	0.848	.	.	0.975	0.366	0.39	1	1	0	0	18213.5	1.5
SNOO_517560	SNOO_517560_1	0.0196709	0.101158	0.073259	0.104061	0.169617	0.18394	0.121564	0.18394	0.121564	0.113144	0.18394	0.138526	0.171019	0.157701	0.18128	0.0196709	2.722	189	10	5.826	3.115	.		.	.	.	0	0	0	.	.	0	.	0	0.993	0.875	.	0.824	.	0.156	0.419	0.61	1	1	0	0	20683.3	2
SNOO_042990	SNOO_042990A_2	0.136338	0.169046	0.162354	0.0635929	0.104754	0.367133	0.121564	0.367133	0.0205411	0.0621821	0.367133	0.11896	0.151673	0.102169	0.134056	0.0205411	2.722	68	4	6.255	3.312	.		.	.	.	0	0	0	.	.	0	.	0	1	0.892	0.904	.	.	0.651	0.23	0.37	1	1	0	0	7355.6	-0.5
SNOO_083550	SNOO_083550A_1	0.125235	0.124139	0.0801927	0.130056	0.141964	0.18394	0.099356	0.18394	0.131164	0.0631223	0.18394	0.0156589	0.142619	0.0355855	0.0360097	0.0156589	2.718	74	8	9.089	3.312	PnTox1		.	.	.	0	0	0	.	.	0	.	0	1	0.963	0.739	0.989	.	0.987	0.681	0.68	1	1	0	0	7842.07	3
SNOO_545910	SNOO_545910_3	0.000286635	0.00372276	0.000286635	0.134358	0.23598	0.367879	0.08036	0.367879	0.216765	0.110438	0.367879	0.234069	0.247213	0.225886	0.0575217	0.000286635	2.704	68	6	6.544	3.312	.		.	.	.	0	0	0	.	.	0	CBM18	0	1	0.956	.	0.792	.	0.777	0.537	0.76	1	1	0	0	7471.75	5
SNOO_443980	SNOO_443980A_2	0.100814	0.158928	0.183368	0.167304	0.0862841	0.035373	0.142559	0.403846	0.149347	0.173618	0.035373	0.175884	0.00758651	0.137603	0.0275011	0.00758651	2.695	86	4	4.118	3.291	.		.	.	.	0	0	0	.	.	0	.	0	0.965	0.866	.	.	0.604	0.707	0.264	0.42	1	1	0	0	9410.99	3
SNOO_439680	SNOO_439680A_2	0.276699	0.219819	0.00611606	0.132523	0.00785288	0.538462	0.1509	0.0848953	0.1509	0.278667	0.0848953	0.317046	0.00933167	0.307211	0.00933167	0.00611606	2.691	147	3	5.41	3.068	.		.	.	.	0	0	0	.	.	0	.	0	0.992	0.802	.	0.581	.	0.751	0.413	0.29	1	1	0	0	15654.9	-1
SNOO_112580	SNOO_112580A_1	0.342776	0.0302197	0.206674	0.132523	0.181308	0.367879	0.314553	0.367879	0.1509	0.342623	0.367879	0.317046	0.325096	0.32583	0.165257	0.0302197	2.681	120	7	6.654	3.296	.		.	.	.	0	0	0	.	.	0	.	0	0.998	0.927	0.743	0.512	.	0.987	0.422	0.32	1	1	0	0	13330	1
SNOO_062020	SNOO_062020A_3	0.302449	0.439878	0.302449	0.226069	0.0529793	0.367879	0.0214651	0.367879	0.246542	0.199467	0.367879	0.249961	0.0482371	0.0195436	0.0482371	0.0195436	2.669	104	6	6.441	3.312	.		.	.	.	0	0	0	.	.	0	.	0	0.999	0.911	0.569	0.525	.	0.643	0.285	0.22	1	1	0	0	11710.4	2
SNOO_148890	SNOO_148890A_3	0.276699	0.219819	0.00611606	0.132523	0.00785288	0.538462	0.1509	0.0848953	0.1509	0.278667	0.0848953	0.317046	0.00933167	0.307211	0.00933167	0.00611606	2.656	206	6	5.673	3.07	MoCDIP4		.	.	.	0	0	0	PF03067	Domain:LPMO_10	0	AA16,AA15	0	0.887	0.816	.	.	0.561	0.694	0.377	0.27	1	1	0	0	22693.9	1
SNOO_148260	SNOO_148260A_1	0.121758	0.149185	0.0866622	0.124993	0.0871567	0.18394	0.134907	0.18394	0.0357066	0.0810004	0.18394	0.0968508	0.0103594	0.123006	0.10593	0.0103594	2.655	119	13	6.666	3.312	.		.	.	.	0	0	0	.	.	0	.	0	1	0.945	0.508	0.766	.	0.456	0.328	0.8	1	1	0	0	13079	5
SNOO_033340	SNOO_033340A_2	0.206899	0.232808	0.206899	0.182616	0.0204923	0.403846	0.219953	0.403846	0.162574	0.106634	0.403846	0.159222	0.209795	0.211073	0.131122	0.0204923	2.624	175	8	6.042	3.301	.		.	.	.	0	0	0	.	.	0	.	0	0.99	0.864	.	0.874	.	0.472	0.591	0.84	1	1	0	0	19138.4	-0.5
SNOO_309130	SNOO_309130A_1	0.0647368	0.0501355	0.0302666	0.120766	0.0088024	0.403846	0.179217	0.035373	0.179217	0.0304348	0.035373	0.0687903	0.00331952	0.00750426	0.0127131	0.00331952	2.624	189	11	7.72	3.259	UvHrip1,MoHrip2		.	.	.	0	0	0	PF04681	Family:Bys1	0	.	0	0.978	0.808	.	0.807	.	0.695	0.62	0.92	1	1	0	0	20129.8	-2
SNOO_113030	SNOO_113030A_1	0.117293	0.132316	0.117293	0.042068	0.130805	0.403846	0.0748059	0.403846	0.120462	0.113365	0.403846	0.132595	0.141745	0.13314	0.116025	0.042068	2.624	233	14	5.849	3.311	.		.	.	.	0	0	0	PF02015	Domain:Glyco_hydro_45	0	GH45	0	0.948	0.829	.	0.83	.	0.653	0.441	0.91	1	1	0	0	24791.8	1.5
SNOO_072400	SNOO_072400A_2	0.111225	0.163346	0.111225	0.109621	1.68828e-05	0.538462	0.0930908	0.0848953	0.0930908	0.0199214	0.0848953	0.0543601	0.000249119	0.0421562	0.000249119	1.68828e-05	2.619	147	8	6.446	3.307	.		.	.	.	0	0	0	.	.	0	.	0	0.998	0.929	0.794	.	.	0.993	0.643	0.5	1	1	0	0	16652.9	-1.5
SNOO_515630	SNOO_515630_1	0.0293135	0.0850766	0.0939927	0.0817622	0.151918	0.18394	0.10089	0.18394	0.10089	0.133135	0.18394	0.156666	0.183808	0.169488	0.175098	0.0293135	2.609	201	5	5.598	2.908	.		.	.	.	0	0	0	.	.	0	.	0	0.893	0.816	0.511	0.725	.	0.996	0.568	0.47	1	1	0	0	22287	-0.5
SNOO_125640	SNOO_125640A_2	0.178412	0.172774	0.15192	0.146817	0.0427006	0.18394	0.125102	0.18394	0.125102	0.0678816	0.18394	0.121421	0.0325976	0.0232771	0.0760611	0.0232771	2.605	122	7	5.826	3.266	.		.	.	.	0	0	0	.	.	0	.	0	0.992	0.868	.	0.552	.	0.26	0.368	0.65	1	1	0	0	13305.2	-2
SNOO_300260	SNOO_300260A_1	0.208092	0.21253	0.188499	0.112096	0.221331	0.18394	0.0913635	0.18394	0.159194	0.0130282	0.18394	0.0830955	0.131122	0.0241647	0.236321	0.0130282	2.589	148	8	5.864	3.308	.		.	.	.	0	0	0	.	.	0	.	0	0.999	0.841	.	0.896	.	0.02	0.429	0.84	1	1	0	0	15930.1	1.5
SNOO_531030	SNOO_531030_3	0.126159	0.103055	0.0762088	0.0444292	0.15417	0.18394	0.0998072	0.18394	0.0710219	0.143678	0.18394	0.124133	0.0983471	0.136971	0.0633296	0.0444292	2.569	151	9	8.108	3.311	PnTox1		.	.	.	0	0	0	PF18973	Family:CBL	1	.	0	1	0.887	0.53	.	.	0.985	0.719	0.4	1	1	0	0	16517.9	11
SNOO_121270	SNOO_121270A_2	0.0960272	0.00654886	0.0274784	0.0915086	0.00452681	0.244755	0.114902	0.440559	0.114902	0.176948	0.244755	0.16062	0.171019	0.169998	0.109565	0.00452681	2.562	232	2	6.339	3.227	MoCDIP4,ChNIS1,CoNIS1,MoNIS1		.	.	.	0	0	0	PF03443	Family:AA9	1	AA9	0	0.204	0.682	.	0.84	.	0.888	0.358	0.78	1	1	0	0	25207.6	7.5
SNOO_081250	SNOO_081250A_2	0.0384447	0.0236281	0.00505851	0.132349	0.127328	0.18394	0.13161	0.18394	0.13161	0.110545	0.18394	0.107935	0.0359444	0.130838	0.0617392	0.00505851	2.547	176	10	6.395	3.276	.		.	.	.	0	0	0	.	.	0	.	0	0.998	0.859	0.653	0.818	.	0.953	0.717	0.47	1	1	0	0	19236.7	-0.5
SNOO_096500	SNOO_096500A_2	0.216588	0.17289	0.216588	0.0739923	0.262897	0.367879	0.0880253	0.367879	0.0880253	0.00492602	0.367879	0.0511051	0.247886	0.00301753	0.247886	0.00301753	2.544	221	2	5.971	3.312	FgXYLA		.	.	.	0	0	0	PF00457	Domain:Glyco_hydro_11	1	GH11	0	0.059	0.639	.	0.938	.	0.18	0.276	0.87	1	1	0	0	23759.2	7.5
SNOO_105990	SNOO_105990A_2	0.0288822	0.0470687	0.00277712	0.0611537	0.0316399	0.440559	0.0900576	0.244755	0.0900576	0.06284	0.244755	0.132664	0.112352	0.126909	0.0790624	0.00277712	2.531	138	6	5.947	3.31	.		.	.	.	0	0	0	.	.	0	.	0	0.993	0.785	0.501	0.909	.	0.569	0.397	0.9	1	1	0	0	14350.4	3
SNOO_124490	SNOO_124490A_1	0.0949824	0.0373341	0.014481	0.0253576	0.120439	0.356935	0.100762	0.356935	0.0161362	0.126462	0.356935	0.135019	0.127765	0.129134	0.118552	0.014481	2.51	113	2	7.503	3.181	VdPevD1		.	.	.	0	0	0	.	.	0	.	0	0.978	0.818	.	0.687	.	0.048	0.491	0.72	1	1	0	0	12177.8	-2.5
SNOO_588840	SNOO_588840_3	0.132355	0.154071	0.085434	0.122752	0.121114	0.035373	0.173059	0.403846	0.173059	0.0363308	0.035373	0.0713573	0.0171567	0.0176221	0.0171567	0.0171567	2.502	64	7	6.519	3.312	.		.	.	.	0	0	0	.	.	0	.	0	1	0.942	.	0.894	.	0.746	0.439	0.7	1	1	0	0	6735.97	4
SNOO_434130	SNOO_434130A_2	0.0651627	0.150858	0.145609	0.144551	0.129646	0.0128629	0.130014	0.244755	0.100777	0.00844156	0.0128629	0.010623	0.0651411	0.00228324	0.0651411	0.00228324	2.478	155	8	7.421	3.306	CfPDIP1		.	.	.	0	0	0	.	.	0	.	0	0.782	0.791	.	0.63	.	0.815	0.387	0.58	1	1	0	0	16673.1	3.5
SNOO_134570	SNOO_134570A_2	0.240574	0.293594	0.0287088	0.263631	0.0372933	0.538462	0.277105	0.0848953	0.277105	0.299232	0.0848953	0.27947	0.0445648	0.287087	0.0445648	0.0287088	2.459	91	9	6.734	3.312	.		.	.	.	0	0	0	.	.	0	.	0	1	0.908	0.717	0.926	.	0.801	0.281	0.82	1	1	0	0	9539.75	2
SNOO_072410	SNOO_072410A_1	0.202271	0.0777346	0.219127	0.0115632	0.0390661	0.367879	0.032144	0.367879	0.032144	0.21129	0.367879	0.162126	0.0322182	0.088477	0.0322182	0.0115632	2.44	117	8	5.518	3.312	.		.	.	.	0	0	0	.	.	0	.	0	0.997	0.766	.	0.821	.	0.34	0.266	0.85	1	1	0	0	12449.2	-3
SNOO_127480	SNOO_127480A_1	0.108703	0.0302197	0.342776	0.273904	0.181308	0.367879	0.25339	0.367879	0.25339	0.204469	0.367879	0.317046	0.142406	0.167778	0.309365	0.0302197	2.435	122	12	6.754	3.312	.		.	.	.	0	0	0	.	.	0	.	0	1	0.934	0.585	0.789	.	0.924	0.316	0.68	1	1	0	0	13163.1	-1.5
SNOO_135120	SNOO_135120A_2	0.0938126	0.102446	0.0452311	0.174747	0.19115	0.035373	0.194717	0.403846	0.197667	0.17419	0.035373	0.120914	0.0271798	0.0670828	0.00498296	0.00498296	2.433	262	12	5.089	3.312	PIIN_08944,MoHTR1,MoHTR2		.	.	.	0	0	0	.	.	0	.	0	0.9	0.656	.	.	0.532	0.134	0.313	0.4	1	1	0	0	30121.4	11.5
SNOO_076790	SNOO_076790A_2	0.139518	0.0454077	0.13066	0.0976043	0.00250774	0.403846	0.137765	0.403846	0.0431386	0.083664	0.403846	0.111904	0.0781047	0.0398964	0.0781047	0.00250774	2.424	140	6	7.863	3.307	CfPDIP1		.	.	.	0	0	0	.	.	0	.	0	0.908	0.849	.	0.663	.	0.856	0.438	0.45	1	1	0	0	15443.4	-1.5
SNOO_129450	SNOO_129450A_3	0.168582	0.17455	0.165094	0.040931	0.165031	0.367879	0.100466	0.367879	0.100466	0.00876201	0.367879	0.00214031	0.15918	0.0304227	0.108122	0.00214031	2.421	254	10	2.655	2.997	.		.	.	.	0	0	0	.	.	0	.	0	0.808	0.615	.	.	0.529	0.987	0.449	0.77	1	1	0	0	28231	1.5
SNOO_075740	SNOO_075740A_1	0.174976	0.0450185	0.150607	0.0928925	0.124387	0.18394	0.115922	0.18394	0.175806	0.172524	0.18394	0.175505	0.162183	0.128233	0.183941	0.0450185	2.42	144	8	7.34	3.311	.		.	.	.	0	0	0	PF00734	Domain:CBM_1	1	CBM1	0	0.979	0.733	.	0.616	.	0.887	0.427	0.86	1	1	0	0	15422.6	3.5
SNOO_143690	SNOO_143690A_1	0.12867	0.132087	0.12867	0.125026	0.126358	0.048951	0.112282	0.244755	0.128064	0.0711089	0.048951	0.0670762	0.141454	0.0644191	0.127765	0.048951	2.415	132	11	6.425	3.312	.		.	.	.	0	0	0	.	.	0	.	0	1	0.927	.	0.765	.	0.974	0.456	0.75	1	1	0	0	14393.5	-1.5
SNOO_438040	SNOO_438040A_1	0.122799	0.130308	0.121499	0.00508502	0.0319003	0.048951	0.0741501	0.048951	0.00785475	0.116597	0.048951	0.126843	0.0867929	0.12648	0.0867929	0.00508502	2.406	163	20	6.439	3.312	.		.	.	.	0	0	0	.	.	0	.	0	1	0.88	0.851	0.798	.	0.008	0.462	0.47	1	1	0	0	18097.7	0.5
SNOO_060150	SNOO_060150A_1	0.0881812	0.142431	0.0725893	0.111157	0.0653921	0.0142774	0.115291	0.356935	0.115291	0.139414	0.128497	0.146167	0.113219	0.142689	0.0781047	0.0142774	2.385	199	7	5.214	2.98	.		.	.	.	0	0	0	.	.	0	.	0	0.936	0.75	.	0.904	.	0.985	0.526	0.85	1	1	0	0	21145.6	-6.5
SNOO_447090	SNOO_447090A_3	0.371685	0.342455	0.371685	0.0266102	0.355393	0.367879	0.0226744	0.367879	0.0226744	0.0324758	0.367879	0.0220036	0.387021	0.264555	0.368592	0.0220036	2.377	191	17	6.23	3.311	.		.	.	.	0	0	0	.	.	0	.	0	1	0.892	.	0.832	.	0.716	0.369	0.58	1	1	0	0	20831.7	3.5
SNOO_430740	SNOO_430740A_2	0.121758	0.157833	0.0531702	0.00429274	0.00387746	0.18394	0.0743641	0.18394	0.00284144	0.160702	0.18394	0.14999	0.01827	0.160418	0.0429457	0.00284144	2.375	96	8	6.485	3.312	.		.	.	.	0	0	0	.	.	0	.	0	1	0.885	0.883	0.744	.	0.171	0.377	0.64	1	1	0	0	10417	3.5
SNOO_503200	SNOO_503200_1	0.0829787	0.124139	0.10496	0.0363277	0.144481	0.0142774	0.0622153	0.356935	0.00456871	0.132316	0.128497	0.136872	0.0477734	0.103123	0.133125	0.00456871	2.366	217	6	7.939	3.232	SnTox5,PnTox3,SnTox267	Tox5	.	.	.	0	0	0	.	.	0	.	0	0.972	0.851	.	0.764	.	0.99	0.611	0.49	1	1	0	0	23972.2	-3
SNOO_446760	SNOO_446760A_4	0.0682533	0.0257987	0.00961245	0.0468261	0.0222519	0.367879	0.118137	0.367879	0.118137	0.0169199	0.367879	0.00339497	0.143432	0.0103568	0.0293053	0.00339497	2.357	134	6	3.454	3.31	.		.	.	.	0	0	0	.	.	0	.	0	0.999	0.742	.	.	0.627	0.513	0.417	0.48	1	1	0	0	14958.1	3.5
SNOO_088860	SNOO_088860A_1	0.0321856	0.119368	0.0321856	0.0938838	0.0833708	0.244755	0.127071	0.440559	0.127071	0.126462	0.440559	0.135019	0.0860643	0.125851	0.00727248	0.00727248	2.35	117	6	6.087	3.298	.		.	.	.	0	0	0	.	.	0	.	0	0.981	0.881	.	0.616	.	0.976	0.602	0.64	1	1	0	0	12940.8	-2.5
SNOO_134050	SNOO_134050A_2	0.0134194	0.105015	0.1005	0.137502	0.0985592	0.035373	0.137394	0.403846	0.104147	0.00443216	0.035373	0.00921947	0.0223175	0.0311746	0.0223175	0.00443216	2.343	115	6	3.746	3.311	.		.	.	.	0	0	0	.	.	0	.	0	0.99	0.743	.	.	0.536	0.849	0.78	0.65	1	1	0	0	12320.4	10
SNOO_144930	SNOO_144930A_1	0.0714763	0.138649	0.0714763	0.146817	0.229166	0.035373	0.117634	0.403846	0.125102	0.200509	0.035373	0.197028	0.0938612	0.201912	0.0938612	0.035373	2.343	265	10	4.695	3.263	SnTox267,SnTox5,PnTox3	Tox267	.	.	.	0	0	0	.	.	0	.	0	0.797	0.62	.	.	0.562	0.203	0.585	0.14	1	1	0	0	28998	0
SNOO_088760	SNOO_088760A_1	0.120697	0.116325	0.120697	0.0474435	0.133838	0.407925	0.0149969	0.407925	0.0757125	0.0205342	0.244755	0.0156589	0.108868	0.00361708	0.134321	0.00361708	2.335	217	11	5.274	3.298	BghBEC2,GoEC2,MoCDIP2,MoCDIP11,BghBEC4		.	.	.	0	0	0	PF05730	Domain:CFEM	1	.	0	0.894	0.71	.	.	0.626	0.987	0.27	0.8	1	1	0	0	24392.6	8.5
SNOO_014540	SNOO_014540A_2	0.0754822	0.117401	0.110228	0.108076	0.10969	0.0128629	0.0748702	0.244755	0.14581	0.0963137	0.0128629	0.0772289	0.0235565	0.137427	0.00900037	0.00900037	2.335	211	18	6.729	3.312	.		.	.	.	0	0	0	.	.	0	.	0	1	0.905	0.816	0.914	.	0.636	0.543	0.24	1	1	0	0	23515.5	-2
SNOO_031140	SNOO_031140A_2	0.0494906	0.0906242	0.00176109	0.0671634	0.00189459	0.538462	0.124702	0.0848953	0.0593562	0.0920909	0.0848953	0.149097	0.00360406	0.11497	0.00360406	0.00176109	2.33	110	8	6.697	3.217	.		.	.	.	0	0	0	.	.	0	.	0	1	0.91	0.89	0.778	.	0.98	0.597	0.36	1	1	0	0	11813.8	2
SNOO_154720	SNOO_154720A_1	0.0251001	0.0218658	0.00628098	0.0850577	0.0175691	0.403846	0.126503	0.403846	0.126503	0.134808	0.403846	0.118181	0.00789961	0.132439	0.00311827	0.00311827	2.325	168	4	2.971	2.818	.		.	.	.	0	0	0	.	.	0	.	0	0.864	0.751	.	.	0.547	0.005	0.613	0.68	1	1	0	0	18647.4	3
SNOO_126440	SNOO_126440A_1	0.130981	0.0669056	0.0694389	0.0850479	0.0487925	0.128497	0.13023	0.356935	0.0992475	0.0732986	0.356935	0.0228605	0.083795	0.0131543	0.083795	0.0131543	2.324	208	3	3.559	2.963	.		.	.	.	0	0	0	.	.	0	.	0	0.902	0.823	.	.	0.607	0.981	0.557	0.47	1	1	0	0	23134	2
SNOO_154930	SNOO_154930A_1	0.0420611	0.0421728	0.0241126	0.0138069	0.0211083	0.407925	0.00732424	0.407925	0.0295358	0.0265391	0.244755	0.0414314	0.0359444	0.0462865	0.00813287	0.00732424	2.305	198	4	5.414	3.286	.		.	.	.	0	0	0	.	.	0	.	0	0.919	0.757	.	0.655	.	0.981	0.536	0.59	1	1	0	0	21546.9	-1.5
SNOO_029140	SNOO_029140A_4	0.143727	0.0177436	0.143727	0.114849	0.00498249	0.367879	0.167692	0.367879	0.136998	0.172524	0.367879	0.175505	0.0570023	0.167786	0.0075159	0.00498249	2.253	106	6	4.157	3.294	.		.	.	.	0	0	0	.	.	0	.	0	0.123	0.688	0.55	.	.	0.624	0.282	0.46	1	1	0	0	12016.1	-1
SNOO_051980	SNOO_051980A_2	0.138951	0.0698726	0.148876	0.0520941	0.00481743	0.367879	0.151404	0.367879	0.0752471	0.105406	0.367879	0.0158215	0.00013108	0.0465554	0.000640515	0.00013108	2.251	258	2	0.649	2.689	.		MoHPX1	reduced_virulence	PHI:5188	0	1	0	PF01328	Family:Peroxidase_2	0	.	0	0.278	0.6	.	.	0.751	0.798	0.304	0.49	1	1	0	0	28730.3	3
SNOO_503980	SNOO_503980_7	0.0140615	0.032895	0.0140615	0.0864178	0.00157388	0.367879	0.218562	0.367879	0.0271194	0.172206	0.367879	0.221895	0.150406	0.208222	0.00201271	0.00157388	2.25	91	6	5.316	3.312	.		.	.	.	0	0	0	.	.	0	.	0	0.544	0.78	.	0.933	.	0.966	0.654	0.93	1	1	0	0	9585.78	2.5
SNOO_114520	SNOO_114520A_1	0.101686	0.122084	0.127661	0.0804829	0.0620549	0.18394	0.0470676	0.18394	0.0255589	0.15123	0.18394	0.0795303	0.150453	0.147425	0.0815343	0.0255589	2.244	80	8	6.832	3.312	.		.	.	.	0	0	0	.	.	0	.	0	1	0.941	0.645	0.958	.	0.564	0.506	0.57	1	1	0	0	8665.14	-0.5
SNOO_307320	SNOO_307320A_1	0.142624	0.104103	0.103565	0.111157	0.0292511	0.367879	0.0545984	0.367879	0.0847525	0.127307	0.367879	0.146781	0.150453	0.138103	0.11262	0.0292511	2.234	224	2	3.797	2.608	.		.	.	.	0	0	0	PF01161	Domain:PBP	0	.	0	0.661	0.636	0.555	.	.	0.853	0.32	0.22	1	1	0	0	24781.3	8
SNOO_134960	SNOO_134960A_1	0.108812	0.0161221	0.0220155	0.0526337	0.0867929	0.244755	0.0620466	0.244755	0.0876199	0.113365	0.407925	0.0943782	0.141474	0.0962733	0.116556	0.0161221	2.231	125	5	6.961	3.29	CfPDIP1		.	.	.	0	0	0	.	.	0	.	0	0.964	0.682	0.693	.	.	0.253	0.322	0.43	1	1	0	0	13837.8	-3
SNOO_082060	SNOO_082060A_1	0.0854955	0.127498	0.108812	0.118302	0.0522797	0.128497	0.0998999	0.356935	0.120158	0.0890931	0.356935	0.0542918	0.085326	0.105808	0.0317814	0.0317814	2.231	109	7	6.173	3.312	.		.	.	.	0	0	0	.	.	0	.	0	0.997	0.876	.	0.777	.	0.976	0.371	0.65	1	1	0	0	11879.8	2
SNOO_010970	SNOO_010970A_2	0.00788821	0.108782	0.00788821	0.00558195	0.00114157	0.122378	0.046356	0.122378	0.0247232	0.144655	0.122378	0.144705	0.00676676	0.147148	0.00676676	0.00114157	2.231	224	6	4.51	3.25	PnTox3,SnTox5,SnTox267		SnTox3	effector_(plant_avirulence_determinant),loss_of_pathogenicity	PHI:6368,PHI:2264	1	0	0	.	.	0	.	0	0.519	0.635	.	.	0.612	0.981	0.506	0.25	1	1	0	0	24832.2	-1
SNOO_057500	SNOO_057500A_3	0.0452311	0.140067	0.187843	0.193544	0.183982	0.0128629	0.145642	0.244755	0.189217	0.19478	0.0128629	0.152619	0.0130393	0.106162	0.0994104	0.0128629	2.216	286	4	6.009	3.299	MoCDIP4,CoNIS1,ChNIS1,MoNIS1		GzOB021,GzOB015,Plegl1	unaffected_pathogenicity	PHI:1581,PHI:1575,PHI:3378	0	0	0	PF03443	Family:AA9	1	AA9	0	0.104	0.647	.	0.554	.	0.969	0.428	0.48	1	1	0	0	31388.7	2.5
SNOO_007320	SNOO_007320A_4	0.202271	0.0911446	0.175758	0.146212	0.0204923	0.403846	0.18688	0.403846	0.0587337	0.206107	0.403846	0.159222	0.209795	0.22469	0.131122	0.0204923	2.216	218	6	4.18	1.959	.		.	.	.	0	0	0	.	.	0	.	0	0.99	0.765	.	0.713	.	0.747	0.386	0.67	1	1	0	0	23737.1	1
SNOO_502020	SNOO_502020_1	0.110362	0.108344	0.0864489	0.118873	0.136535	0.407925	0.0753741	0.407925	0.132281	0.02526	0.407925	0.0417687	0.114459	0.045938	0.144218	0.02526	2.212	173	2	4.674	3.307	.		.	.	.	0	0	0	PF00135	Domain:COesterase	0	.	0	0.661	0.656	.	0.712	.	0.851	0.213	0.74	1	1	0	0	18206.6	3.5
SNOO_160850	SNOO_160850A_1	0.0493363	0.132256	0.110751	0.111893	0.0724028	0.0142774	0.11046	0.356935	0.0744887	0.0821106	0.128497	0.118181	0.10295	0.118498	0.128488	0.0142774	2.208	100	3	5.157	3.312	.		.	.	.	0	0	0	.	.	0	.	0	0.974	0.716	.	0.61	.	0.43	0.414	0.63	1	1	0	0	10868.4	0
SNOO_446780	SNOO_446780A_1	0.141246	0.147387	0.0689747	0.0939505	0.0095766	0.244755	0.100777	0.440559	0.0680658	0.0269258	0.244755	0.048284	0.0590002	0.0070096	0.031424	0.0070096	2.185	133	6	3.359	3.31	.		.	.	.	0	0	0	.	.	0	.	0	0.944	0.731	.	.	0.597	0.208	0.447	0.46	1	1	0	0	15143.1	1
SNOO_033850	SNOO_033850A_3	0.111914	0.0623635	0.0364057	0.139739	0.23598	0.367879	0.0640479	0.367879	0.160434	0.268756	0.367879	0.1639	0.247213	0.260203	0.0575217	0.0364057	2.181	208	8	5.844	3.27	.		.	.	.	0	0	0	.	.	0	.	0	0.99	0.826	0.782	.	.	0.814	0.347	0.49	1	1	0	0	22654.3	3.5
SNOO_072430	SNOO_072430A_2	0.131822	0.139448	0.0939927	0.15511	0.104754	0.367879	0.161449	0.367879	0.161449	0.0255019	0.367879	0.117992	0.134056	0.0929597	0.170616	0.0255019	2.18	285	8	1.727	2.982	.		.	.	.	0	0	0	.	.	0	.	0	0.454	0.653	.	.	0.822	0.905	0.701	0.32	1	1	0	0	31522.8	6
SNOO_148770	SNOO_148770A_2	0.112201	0.0227541	0.0182417	0.134908	0.0410167	0.128497	0.0618153	0.356935	0.1347	0.101633	0.356935	0.0803948	0.138828	0.0908883	0.113552	0.0182417	2.178	208	8	3.915	3.303	.		.	.	.	0	0	0	.	.	0	.	0	0.961	0.81	.	.	0.588	0.856	0.474	0.63	1	1	0	0	23613.6	0.5
SNOO_154600	SNOO_154600A_1	0.0198064	0.0690714	0.0198064	0.0698565	0.0302517	0.18394	0.158802	0.18394	0.0930908	0.16554	0.18394	0.156666	0.00531366	0.165813	0.00132091	0.00132091	2.161	199	4	4.285	2.892	.		.	.	.	0	0	0	.	.	0	.	0	0.704	0.661	.	0.73	.	0.596	0.412	0.68	1	1	0	0	21894.6	-2.5
SNOO_309100	SNOO_309100A_2	0.0313328	0.0335095	0.0313328	0.0140411	0.0224347	0.244755	0.0759205	0.244755	0.013277	0.0574713	0.244755	0.124133	0.147384	0.143324	0.0175206	0.013277	2.159	162	4	5.321	3.279	.		.	.	.	0	0	0	PF09056	Domain:Phospholip_A2_3	0	.	0	0.991	0.749	0.805	.	.	0.017	0.373	0.02	1	1	0	0	18369.3	-1.5
SNOO_103820	SNOO_103820A_1	0.125084	0.0558482	0.117839	0.0953806	0.0909115	0.403846	0.0660026	0.403846	0.166803	0.0299787	0.403846	0.0306332	0.166481	0.0395415	0.108332	0.0299787	2.131	284	2	4.184	3.11	.		.	.	.	0	0	0	PF18271	Domain:GH131_N	0	GH131	0	0.355	0.703	0.584	.	.	0.06	0.408	0.74	1	1	0	0	31289.9	4
SNOO_424680	SNOO_424680A_4	0.0140615	0.032895	0.0140615	0.0864178	0.00157388	0.367879	0.218562	0.367879	0.0271194	0.172206	0.367879	0.221895	0.150406	0.208222	0.00201271	0.00157388	2.127	86	5	2.3	2.743	.		bEC1005,BGL2	.	.	0	0	0	.	.	0	.	0	0.83	0.621	.	.	0.537	0.319	0.401	0.56	1	1	0	0	9128.47	-4
SNOO_151080	SNOO_151080A_2	0.226351	0.194909	0.226351	0.0430219	0.233145	0.367879	0.162574	0.367879	0.032144	0.110438	0.367879	0.162126	0.220592	0.147111	0.102481	0.032144	2.116	165	10	6.371	3.245	.		.	.	.	0	0	0	.	.	0	.	0	0.998	0.857	0.611	0.881	.	0.986	0.44	0.65	1	1	0	0	18030.2	-7
SNOO_128110	SNOO_128110A_1	0.11289	0.134543	0.128243	0.0697859	0.0655034	0.0128629	0.0753741	0.244755	0.0753741	0.134827	0.0128629	0.0668799	0.139399	0.0903675	0.0695672	0.0128629	2.114	289	16	4.705	3.309	.		.	.	.	0	0	0	.	.	0	.	0	0.746	0.681	.	0.565	.	0.31	0.51	0.44	1	1	0	0	32221.4	4
SNOO_078860	SNOO_078860A_2	0.0163831	0.0290938	0.0544437	0.105612	0.151385	0.048951	0.0486495	0.407925	0.104803	0.0412741	0.244755	0.125207	0.0801575	0.0298243	0.152945	0.0163831	2.108	91	6	5.347	3.312	.		.	.	.	0	0	0	.	.	0	.	0	0.96	0.776	.	0.58	.	0.025	0.584	0.71	1	1	0	0	9641.08	-2.5
SNOO_558690	SNOO_558690_2	0.128993	0.0987508	0.00708982	0.0921752	0.0449019	0.403846	0.138823	0.403846	0.0907325	0.101492	0.403846	0.0961555	0.0166556	0.0535464	0.00676676	0.00676676	2.104	198	13	5.799	3.242	.		.	.	.	0	0	0	.	.	0	.	0	0.996	0.816	.	0.825	.	0.84	0.656	0.79	1	1	0	0	20975	0.5
SNOO_019220	SNOO_019220A_2	0.0136495	0.0380295	0.026473	0.0602457	0.0537195	0.244755	0.062123	0.244755	0.0897333	0.0921244	0.048951	0.130637	0.00183328	0.115497	0.000570586	0.000570586	2.101	255	2	4.115	3.29	MoCDIP4,ChNIS1,CoNIS1		GzOB015,GzOB021,MoCDIP4,Plegl1	unaffected_pathogenicity,effector_(plant_avirulence_determinant)	PHI:1575,PHI:1581,PHI:3216,PHI:3378	1	0	0	PF03443	Family:AA9	1	AA9	0	0.205	0.557	.	.	0.504	0.974	0.426	0.8	1	1	0	0	27171.6	4.5
SNOO_448260	SNOO_448260A_2	0.240574	0.182681	0.0287088	0.139447	0.13467	0.538462	0.0495527	0.0848953	0.15943	0.114517	0.0848953	0.16275	0.150406	0.148358	0.150406	0.0287088	2.098	108	4	2.707	3.242	.		.	.	.	0	0	0	.	.	0	.	0	0.939	0.638	.	.	0.629	0.043	0.65	0.43	1	1	0	0	11841.4	-1.5
SNOO_078250	SNOO_078250A_1	0.0359015	0.0271272	0.00977345	0.00498983	0.0761494	0.356935	0.00169359	0.356935	0.00995345	0.125294	0.356935	0.13774	0.114184	0.137381	0.0293142	0.00169359	2.089	211	24	8.395	3.312	.		.	.	.	0	0	0	PF00187	Domain:Chitin_bind_1	1	CBM18	0	1	0.856	0.636	0.782	.	0.968	0.669	0.93	1	1	0	0	21598.9	1.5
SNOO_432430	SNOO_432430A_1	0.298895	0.139107	0.216811	0.0135804	0.333838	0.367879	0.157277	0.367879	0.157277	0.342623	0.367879	0.317046	0.325096	0.32583	0.325096	0.0135804	2.086	104	3	2.326	2.855	.		.	.	.	0	0	0	.	.	0	.	0	0.63	0.64	.	.	0.557	0.671	0.506	0.32	1	1	0	0	11499	2
SNOO_428540	SNOO_428540A_1	0.110362	0.126316	0.126591	0.129979	0.0385053	0.440559	0.127497	0.244755	0.0862528	0.12304	0.440559	0.0667419	0.00821883	0.123404	0.0032304	0.0032304	2.077	73	5	3.731	3.312	.		.	.	.	0	0	0	.	.	0	.	0	0.612	0.806	.	.	0.522	0.909	0.454	0.88	1	1	0	0	7843.06	-2.5
SNOO_050200	SNOO_050200A_2	0.107357	0.141121	0.0712292	0.0720505	0.0892724	0.035373	0.0830378	0.403846	0.0830378	0.155118	0.035373	0.147163	0.149396	0.155755	0.0701316	0.035373	2.069	220	3	1.417	-0.168	.		.	.	.	0	0	0	PF01105	Domain:EMP24_GP25L	0	.	0	0.657	0.732	0.706	.	.	0.074	0.324	0.07	1	1	1	0	24955.2	4
SNOO_077770	SNOO_077770A_1	0.14754	0.0698547	0.121758	0.0858414	0.0137297	0.403846	0.140868	0.403846	0.140868	0.0722528	0.403846	0.0970608	0.0209508	0.0792364	0.00799941	0.00799941	2.063	205	6	4.338	2.837	.		.	.	.	0	0	0	.	.	0	.	0	0.959	0.642	0.857	.	.	0.014	0.368	0.2	1	1	0	0	23040.8	-1
SNOO_428550	SNOO_428550A_4	0.18974	0.191648	0.172632	0.119289	0.183982	0.035373	0.186351	0.403846	0.186351	0.117268	0.035373	0.121824	0.0130393	0.0347138	0.0130393	0.0130393	2.057	77	5	6.038	3.312	.		.	.	.	0	0	0	.	.	0	.	0	0.996	0.876	0.899	.	.	0.003	0.575	0.58	1	1	0	0	8698.29	6
SNOO_009900	SNOO_009900A_1	0.18974	0.158928	0.18974	0.146817	0.151274	0.035373	0.189217	0.403846	0.125102	0.173618	0.035373	0.0655122	0.021847	0.0347138	0.021847	0.021847	2.049	268	4	1.111	2.916	.		MoHPX1	reduced_virulence	PHI:5188	0	1	0	PF01328	Family:Peroxidase_2	0	.	0	0.484	0.585	.	.	0.719	0.917	0.313	0.35	1	1	0	0	29357.1	1
SNOO_081090	SNOO_081090A_1	0.0531702	0.0842692	0.0280828	0.147305	0.160372	0.18394	0.14581	0.18394	0.140868	0.15799	0.18394	0.154572	0.144356	0.114805	0.0621843	0.0280828	2.045	173	9	4.398	3.311	.		.	.	.	0	0	0	.	.	0	.	0	0.626	0.604	0.717	.	.	0.912	0.373	0.42	1	1	0	0	20680.9	8.5
SNOO_007260	SNOO_007260A_5	0.371685	0.141449	0.371685	0.273904	0.355393	0.367879	0.25339	0.367879	0.25339	0.0324758	0.367879	0.249961	0.0482371	0.264555	0.368592	0.0324758	2.039	227	6	4.279	2.481	.		.	.	.	0	0	0	.	.	0	.	0	0.949	0.718	.	0.621	.	0.243	0.405	0.59	1	1	0	0	24465.2	0.5
SNOO_437190	SNOO_437190A_6	0.240574	0.0107801	0.216811	0.29077	0.19176	0.367879	0.166263	0.367879	0.281008	0.214858	0.367879	0.27947	0.150406	0.177472	0.272666	0.0107801	2.035	117	2	2.715	0.246	.		.	.	.	0	0	0	.	.	0	.	0	0.964	0.819	0.68	.	.	0.852	0.463	0.07	1	1	1	0	12800.8	4.5
SNOO_431760	SNOO_431760A_3	0.240574	0.182681	0.0287088	0.139447	0.13467	0.538462	0.0495527	0.0848953	0.15943	0.299232	0.0848953	0.27947	0.0445648	0.270444	0.150406	0.0287088	2.031	91	7	5.795	3.312	.		.	.	.	0	0	0	.	.	0	.	0	1	0.811	.	0.676	.	0.949	0.552	0.79	1	1	0	0	9615.82	0
SNOO_526830	SNOO_526830_1	0.0424591	0.169112	0.102751	0.146212	0.142742	0.035373	0.219953	0.403846	0.192458	0.0879008	0.035373	0.048846	0.00947174	0.0167601	0.00947174	0.00947174	2.021	113	3	5.292	2.03	.		.	.	.	0	0	0	.	.	0	.	0	0.992	0.945	0.537	0.527	.	0.566	0.252	0.36	1	1	0	0	12485.3	2
SNOO_434120	SNOO_434120A_2	0.0831061	0.147387	0.138728	0.136189	0.150153	0.0128629	0.116046	0.244755	0.0844452	0.0056728	0.0128629	0.0168617	0.0880708	0.00428307	0.0880708	0.00428307	2.011	149	8	4.606	3.108	CfPDIP1		.	.	.	0	0	0	.	.	0	.	0	0.973	0.625	.	.	0.614	0.174	0.383	0.42	1	1	0	0	15754	0
SNOO_089000	SNOO_089000A_1	0.0819514	0.0836969	0.0819514	0.0394097	0.102765	0.356935	0.00343608	0.356935	0.11977	0.0821106	0.356935	0.0672003	0.0882432	0.0675676	0.0585404	0.00343608	2.008	98	4	5.657	3.12	.		.	.	.	0	0	0	.	.	0	.	0	0.992	0.841	0.862	.	.	0.044	0.436	0.07	1	1	0	0	10578.2	-0.5
SNOO_148650	SNOO_148650A_3	0.342776	0.35094	0.108703	0.330574	0.0273581	0.18394	0.157277	0.18394	0.318922	0.204469	0.18394	0.153928	0.0241185	0.167778	0.0241185	0.0241185	2.007	114	6	3.694	3.164	.		.	.	.	0	0	0	.	.	0	.	0	0.988	0.75	.	.	0.507	0.798	0.26	0.31	1	1	0	0	12414.2	-4.5
[truncated: 58 more columns]

## Sheet: non-quantitative-data-0.1
Supplementary Table 5D: Final predicted CSEP list for P. nodorum, versus 3 different phenotype panels (phenotype-A, phenotype-B, phenotype-C and non-quantitative phenotype data).
locus_id	isoform	p-value_lowest	effector_score	residue_number	aa_c_number	effector_matches	known_effector	SN15_exp_up	L1_Function	L2_Function	L3_Function	sequence
SNOO_047630	SNOO_047630A_3	0.00875476	3.941	80	10	.		0				FSTLVLAALAAVHIAQGASPAISRTARCGSAFALTCQGSSFGNCCSKNGYCGSSKDYC
SNOO_165710	SNOO_165710A_2	0.0280783	3.76	178	2	PnToxA,PtrToxA,ChToxA,Fom_2	ToxA	1				MRSILVLLFSAAAVLAAPTPEADPGYEIVKLFEAANSSELDARGLSLDWTLKPRGLLQERQGSCMSITINPSRPSVNNIGQVDIDSVILGRPGAIGSWELNNFITIGLNRVNANTVRVNINNTGRTNRLIITQWENTLTRGDVYELFGDYALIQGRGSFCLNIRSDSGRENWRMQLEN
SNOO_027620	SNOO_027620A_3	0.0569985	3.735	90	6	.		0				MRYSASIIAALTLTTVHDLCGNRPLATVYAQAKVADSNGEGGETPYVCSKGYGTVVCNPGQKANSNTRHGPRLIDGIMYCSTT
SNOO_200780	SNOO_200780A_2	0.0094507	3.729	117	16	PnTox1	Tox1	1				MKLTMVLSVAFATLTFANEGILTFEGLGLARRQTICHTPGGSGCRASISGDQCCCTSCTPEDCSDLCKNGKQAAHEAQNQKKCAKCCNAGGESHELCCSIASAGIDCNPCPAGL
SNOO_443020	SNOO_443020A_2	0.0757168	3.687	71	8	.		0				MKSFIAIIATTLAMLPGSAAQAVDICGICYVTGVKYLDLRCDNGAVSSCSYKCYQEEVDAAREVCC
SNOO_428580	SNOO_428580A_4	0.0373045	3.687	92	8	.		0				MHILNLTLFFAFVGAADANFQGCTPCRTVDARQCAGQGSEQRLEECVSDGTPYGGCWKKLQQCSCKFTAPIQFETIKTKTFAGSKAGGAHCT
SNOO_546430	SNOO_546430_1	0.00600852	3.329	139	4	MoCDIP4		0				MIKIAVISAISILGHCGAHLTLEHPKPYGIKTLNNSPLNKTGADFPCKQRNGVYEIAEMNNWRAGETQTVSFLGTAVHGGGSCQFSLTTDRHPTKDSRWKVVHSIVGGCP
SNOO_082110	SNOO_082110A_2	0.0395528	3.327	74	6	.		0				MKISQLLVGLAMLASPIFAAPTEAVSKDLSSPQCVSWMVRCRISRGILEDCVNNKWHDKIKCIKGCYADETRCN
SNOO_149030	SNOO_149030A_1	0.0353819	3.126	124	8	.		1				MRTSILLPSLLATFASAVCPGANFAVGNVQTTGDTSTWNVYDSQCNVVESLVTKENPCTSGMFGCVGGTFRQYTNSASKLMYDCRKVYDGQACGANTIDVCCRNDGKKFTTIVDFKRAEATPVA
SNOO_428480	SNOO_428480A_2	0.0640447	3.102	73	6	.		0				MKLFMITLIIAMASIVSANDPKSKPEPDCTLKAQKCDGNLLVTCHKFVNKHIWVPERVCKECTGGDKEPVCYF
SNOO_423420	SNOO_423420AB_2	0.0305428	3.077	124	16	PnTox1		0				MKLSMVLSVAFATLTFANKEIHTFDSLGLTRRQGQQGGICHSIEGGGCRAYSTKGHCCCTDCSNVECNEVCTNIKPTEICATCCNSGGEAHDVCCPVGLHESPCDPCKSAGAGLVSPFLCYDTK
SNOO_109810	SNOO_109810A_1	0.0293495	3.038	233	2	MoCDIP4,ChNIS1,CoNIS1		1				MVKATAVLALLAPLTQAHYIFNQLLVDNKAIGGDYAYTRKNTNTYMPSFTSEIVNSPDLRCNKGAVAGNTATYTVKAGQTIGFKLAFGEKIEHPGPGFVYIAKAPGAVKSYDGSGDWVKVMESGLKNPSTPGVDTAWDSWQKDRLEWKIQNSIPAGEYLVRVEHIAIHEGHVGKAQFYMECFQLKIESSGTGKLGPTAKIPGIYKATDPGIAFDKWTNPKSYTMPGPAKYSGN
SNOO_529790	SNOO_529790_1	0.0165273	3.027	87	8	PnTox1		0				ASEPATRLRKKNVRPINGSNETCGKCCNAGGESREVCCPHEFGRFVCDPCETAGAGL
SNOO_432070	SNOO_432070A_1	0.0173368	3.02	136	13	.		0				MHFRPLLIIGAISYRCTAGPVEETSLMDLNGHVTPPMNLTSIQNITTAGDIGRCSLNSLYCFKQIVKDFGMYHFRSQLPPTHDAHLGYPIDQLIYQYCRDVGDKDPDCRTCATTGCVCAADCLRAVFQCADDKGWYSYTGSCLHNRCAVGECL
SNOO_446770	SNOO_446770A_1	0.0294575	3.005	126	6	.		0				MHLYTILTVITPAIISVQADCYKSGDVWEPNYGQAFVALETLCDTMSGDFAEAETRYACVNAVYENPVRKMEFWVHNIDHAHSRNVKKEDCILHLGYEISGCKRGGVTGLDWFSFRS
SNOO_428570	SNOO_428570A_3	0.0368057	2.929	82	8	.		0				MYLVTLLALAYTFFSVAIAKIPPPDCSNCPDIGAKRCHYANFKRQVQECKYDTKVAHGCWKTFQSCGLHTCKSQLVRFAQQRAEIATGTEDGGAHCWEN
SNOO_107590	SNOO_107590A_2	0.00798574	2.925	241	2	FgXYLA		0				MFSLKLIIATTVAFFTLAQSQQFFIQNWGNGEKATNYTYKSLDAGRFTVDWILGGGGNFVVGKGYRGSQTLFVNYTANYNPQGNSYLALYGFTSNPRVEFYVMDAFAEHNPSDNAGHSFYGYHNSDGAQYELWSKYNGDLRQYFSVRRTNRRGGTITFNNHYKAWIAAGLPMGSLGNTYMVVEGQQGRGNADITVGVRPTGTIRETPTPTTRSIVCVTPTQTIGTVCRPRAAKRTAAAYVA
SNOO_441730	SNOO_441730A_1	0.030089	2.914	95	10	.		0				MQFTNFTVAALSAFLFAGNVAAKECHARENCCYSSEGACRRQLGLAYAFIGGCSFDGHDQDKLTLCEQVNVTRKDCDADCCDIQTKKGRGCPKEG
SNOO_134860	SNOO_134860A_1	0.0165273	2.898	161	5	.		1				MVSFTTLALLATSAIAGPVVRDIAIPKNWHWKVENCEAGCGRRGCYYYFNVTVPSVENGPAGVKALCNVYEQGYENSFTVPSTYTDCRLLEGVNNGVAARPSLRTSDGNGSPKEIEVSFLYAGYGDRPAYNFSGSHKVTYNQFVSPPLNFTITPKKVFGVA
SNOO_447550	SNOO_447550A_2	0.0728398	2.876	237	5	.		0				MIVMLGSLLALVSGDCKPKPAPDEIFDIFYKPSDKWDLDTSTGTHGCEIAVPFDKPRIHPCPGNNGFNVWNFNAYNPDNFNETIAWSYLLGVGNAYPFQGGTAGFIWVNVEISFANGFWLRAKMENGRPPGETGHANISTSGAGSTARWGIIPLGWNSTKNGEIHTHREEHGKYQLGLTGTMDMKAVNTWGERSSMPKPNPRERVYVERDGKLQARDMISGRKCLCHQSSTSQSDIS
SNOO_432060	SNOO_432060A_4	0.00286533	2.85	143	12	.		0				MNSLSALALLALSSCTIAVSTMDAIDFKNNMNPLMKATGPLRDPYRGKVVGRCNLGQLYCFNQIVYDLSYSIDDLTHQFCRDNPGMVGCSDCDLGGYKCLDKCLNAVFTCKDRIDKYEHQKSCMGEVHTMNSAGSLCIAGSCF
SNOO_131250	SNOO_131250A_2	0.0478601	2.85	89	10	.		0				MKALTFLLSLFALFTVAMSTTIPQVDDSTSASPISVLDANKYNCRDCSALLRKCHEVSETCWHDCKPLICKAVVDGKWCGPMCLWHC
SNOO_112950	SNOO_112950A_2	0.0294575	2.85	97	8	.		0				LKVTTTLVALLSAVSAVTAIAGTTADKPDVNSPEYQLKIKKLLKKQFPNGRPSTQPKKQINQSFGAFACAICAWGCGDAPGGWACDCCYPGGACDPC
SNOO_001520	SNOO_001520A_1	0.0193523	2.808	81	8	.		1				MRFIAPLFTTFALMSTAFTAPTESTTIEVRDSQTNAIVEGLAIDKRQVCYCYGGTCTPGCHEKVKRQVCYCYGGVCTPGCH
SNOO_089810	SNOO_089810AB_1	0.0166117	2.784	230	6	PnTox3,SnTox5,SnTox267	Tox3	0				MHFTKFLLVVQAAATAIALALEPRGPGDIQLTREEHEAIFNGSPSDWTEDPNFKPDVPEQQRPATANDLSKRYIKANDINFGTRSVHDCRERTGIQRDVKVRADIPFETDDGPNQVLRVTWSNALNVDRFDPLPIVTVPGNAASTTITAIHDFCLMNPTTSPPTRCLYQLRQPFTLGFDRTRMHNNIYLTPPNPQRPTMHEVCIRADECPAGRVFLECSTRTYGAIPRGE
SNOO_307660	SNOO_307660A_2	0.00726025	2.78	113	4	CfPDIP1		0				MKSTLSTLALLFASADASVLFALSPDTNGGNAQKSWVVNRWTCHDLAIDNFDNQASWAFVEGGLANGCQLYENNNCTGNSVYIEKNNSNILGPGPVNLVDVGFDKVASSFQCF
SNOO_021820	SNOO_021820A_2	0.0340799	2.779	168	4	Zt6		0				MYFTKTIFPLALVAAPIFALPVDESSNDLVARANKYTCKPENNESDVKSFTVSEKRAKEQVKVAMFTAGTSGDPHQYGNGDGIKWGVKGCDKKGEKKNQLYECKSFWDTANMEWKKDELSKTQEKTPLRVVYFEDKGNSNRPKICGVMTHSKVGKNFQGTAFFQKCKD
SNOO_118530	SNOO_118530A_1	0.0368929	2.765	138	5	.		0				MVKLFIPILCAITGTQALWLAVSNQKWENYANRGGVFPTRYCVVGRGENEQQAIANSKKRDLKAISVGGAGYCDQLPYSKSNQGGGYWNDHGTINYIDDNWHWYCNPLKGETGAFYWDGACDAGSGAPRKKREVEFAA
SNOO_146180	SNOO_146180A_2	0.0622042	2.732	171	6	.		0				MYFSSIATSMLFATAVSASPLLEQRKAHPEVIPGPGLPSLASLGLTTAQLYETPVPGAEFSAQFDLKCGPNNRAYGPVNDVIACYNYLRNLGGRACQVPGNSVLITFCTAGNGKATGQGLNSNAQSSACSDVAGGLLQVINGCTRSDQTVAGFQAANGNGNLIVGGVNRNY
SNOO_042990	SNOO_042990A_1	0.023742	2.722	68	4	.		0				MKLLLTVMIIAVALGVITEAKCPPHVSCPWPLKSCQGEGCSGSAQDKRFQFIYDSEAAKVKTVEDTEE
SNOO_517560	SNOO_517560_1	0.0547285	2.722	189	10	.		0				MTALIICVVCSCLFAVSFGKPLLQGRSEQQSHGGSSIVCIRCHCQPSLIQAQARSSSLKNSIQILYTENVFSYAHGWSAYSGPQGVRVDPCTISPFTRVYHGAEQIGAQQTRYSDVNNPPPVPAGEWAGLTGIYNTECVIKGDGKNPPVLQCGSDQMTFREDPGRGEPTVTCHDGLYYHRAYFAEYEKI
SNOO_083550	SNOO_083550A_1	0.0525337	2.718	74	8	PnTox1		1				MRFYTIVSVLLVGIAAASPTFEANQPAFEESALEARNPQGRTCGRCCNVGGEFRGKSCCPGKNCAVCNPGL
SNOO_545910	SNOO_545910_1	0.023742	2.704	68	6	.		0	molecular_function	binding	carbohydrate derivative binding	MRVFAWLIVALAPLTVAQGISKSARCGPAFGLTCKGS
SNOO_434860	SNOO_434860A_2	0.0266691	2.704	72	6	.		0				MRFFIAAATIVSVALAAPKDPYPAPCGRSDPSGICATKTSCYKQGGFWVQRDCTYNVLDIGCCYDIPGKKE
SNOO_443980	SNOO_443980A_1	0.0158522	2.695	86	4	.		0				MLLIVSFLLICAISWAIARRMHQGIPVAASCSLVISAACTPKQEEVDLQLKKVKWGVVGPTYNDRAGHCSFSTNTVEMPESGNTYR
SNOO_062020	SNOO_062020A_1	0.0432819	2.669	104	6	.		0				MKLQLSALLPFLAASTALAKHTPVILPKEMCTVIGARRCVRQGAFENRRWVIRDCDYKGDDRVFEICPGGCKCFLLPFPSLLPAVNVYGDGDEEMGAFADVCTGAMEPYGFVRCVSPETQTTTNFHHNGINDEWGHD
SNOO_148890	SNOO_148890A_1	0.0707777	2.656	206	6	MoCDIP4		0				MQFTVAALLTIVPAVLGHGLIQSPPSRPVGPAIIANCGPKVEQDIRLDNTSHVEGLPELAAKDTAYNAEKCNLWLCKGLQFADNMNNTQTWHAGQVIPLKVWVRIPHEGSANVSIVDTQTNEIVGDMLKVWSEGYAPGKKESDVPEDQKVFSVTVPEGLETRCATAGACVLQWWWYGNSARQTYESCVDFKIANKTMPRRRASFRA
SNOO_148260	SNOO_148260A_1	0.0193358	2.655	119	13	.		0				MVHFSKHLMVFIMALCLALQAAVVLSATINIDPGQYKATNSTCSTPASIFRRAATKCYHGPKAYGCDQGSCWKKCDDNTGNGHWCWLELSAKYWVNCQKDTDCEPRWTGNKCSTGDCGACGCSC
SNOO_107420	SNOO_107420A_2	0.00627162	2.646	146	6	CfPDIP1		0				MQFTTIALALSSYGLTLGAAVDSLTVTPGIAIHVPGTPVATTLNISQVAGPVERSVEKRGNGNFYVCTDKNFGGICQNLAFTTDVCCKHAMFRIPCSRPVANTCIDTLASPFQDSISSAGPDSYACSVYQDSGCNGNNILITKPGINNLADFNFNDIISSYRCHI
SNOO_309130	SNOO_309130A_2	0.000308216	2.624	189	11	UvHrip1,MoHrip2		0				MHLSTITLASLCFALRTQAIGRAIVTNQCDEPVYLWSVGGSVGEQKVITKDTSYSEVFHTDPASGGVALKISPVEGGLFKPNVSQTIFAYSLDASQVWYDMSDMFGDGFAGRTLKVTPTDLTCESITWGSGKPPAGSQVKSCGAEANVELTFCTGHADSECSLPSWYPCGRNAPNDTRICCTHCIGSHHCVAAP
SNOO_033340	SNOO_033340A_2	0.030182	2.624	175	8	.		0				MRAFIIVVISSLSVAMACSKVTKVTHTFYGYPDNDPPGPATAYDCGRGYKAGGTGTYADPLTFASAPGEFNQCEIIYDPYTRKYLRFEDFCAQCDSDWKASPKIAHIDLWTGSATVNGGQDQINCENNLTPNSQTIVRQPSKNLPVDCEYLLSAMRLNDTNTTSATALYVKGVNPSCRTSHVYSSYNIGDYC
SNOO_113030	SNOO_113030A_2	0.00130885	2.624	233	14	.		1				MVSFTQIAFLALATGLATVDAQTKTGKTTRYWDCCKGSCGWSGKAAVSQPIQSCDKSDNPLADMAAKNGCENGGQAYMCTNQSPWAINDQLAYGFAAVKLAGQTESNWCCACYELTFTSGPVSGKKMIVQTTNTGGDLGQNHFDIAMPGGGVGLFNACTSQWGAPPQGWGQQYGGISSRSACDSFPEKLKAGCYWRFDWFGGADNPDVSFKEVTCPKALTDKSRCIRNGQTPT
SNOO_072400	SNOO_072400A_1	0.00511123	2.619	147	8	.		0				MLFFKLIAAIAATTAVFAAPTSNHTAIAAEAADCPKASRYACGQYMLRDGTRQDFVSQVYKCIPRDQFMCNIFKYEQFDPNHPNAPDRMIAAKVDPGCACTFY
SNOO_515630	SNOO_515630_2	0.00863947	2.609	201	5	.		0				MRFLLVCLLAYFATTNAVPTPQSGSISSTHASTLPKLAHRRDQAGKHSVQILYGQQPAVKKPDGKEQAGAYLWKVYHGPYGMAVNPCDATQFQWSGDYSAIIDKNDINNPPFPPQGQWNGALPLFAGDDNCIIRGMADGPPTLMCGPPSGEKGYENIPSRNRLTFIADFQKDVQYDDSVIVCTTEDEKETRYHRTWTVEYA
SNOO_125640	SNOO_125640A_1	0.0507091	2.605	122	7	.		0				MHPLALLIIIASTTAKVKAICYTSGDDWGSDQGQANAALEEVCSHLANSDYKHLEERYFCVNADSGNKKLEFWIKCHSMGGKFVDVPLCVQSLGDEINGCSLGGASMWMSLFFR
SNOO_300260	SNOO_300260A_1	0.051107	2.589	148	8	.		0				MVSLTGIRILAATVTVSMLATTGLADFHILGCANNENDASAYAFVSLAPSDRYNCDGLGKGGNSRLVMNWDGLGQAPSYFRIVSDTCRKTYNLYKNGDKYDFFEAGGNGKALGACYPNSGPAFTCTNLVPFELVCREKFVCYGPICAY
SNOO_531030	SNOO_531030_2	0.0149323	2.569	151	9	PnTox1		0				MRFSIVLSIAFATSALGHATMKMLQLEENPLQPRAQACEAQGGKGCRGYNRGGHCCCTACTPVGTLCRVLVTYDNADTPCRRNAKTFAARGANNSVSTVPLSRFECGGWPLLMQEVGRRGTRRQREGRGEERVRKMDASGFQSTIGFELRV
SNOO_121270	SNOO_121270A_3	0.0198981	2.562	232	2	MoCDIP4,ChNIS1,CoNIS1,MoNIS1		0				MQLIKVLLLAITTVQAHTFPRLVVNGKSEEKDWSATRQTKNANTKQGIENPTVADIRCYSSKNAANVMTVPAGANIHYISTQQVNHPGPTQYYLAKVPAGADVKTWDGSGAVWFRFSTTKPSVNTQKQMSWPGQSEYKTPNTTIPVTVPDGDYLLRVEHIALHMAMQANKAQFYLSCTQVKITDGGSGQPSPLAALPGAYKSTDPGILVDLGKYVSNPGDYQPPGPTLWTG
SNOO_308020	SNOO_308020A_1	0.0163922	2.553	143	8	.		0				MHASKSILWAFAVLTLQLPTTTADPYDLTIYQSHFCDAGLSPESYYSFEGDDVECHGFGLPDDNCRFYYDGGFENDDCQNNGQPAYGTSIAFRDEGGGRGCQFWADQYCSVDRYPEALGEVDQFNGCFDFQTEGRIGSFKCNV
SNOO_081250	SNOO_081250A_1	0.00151496	2.547	176	10	.		1				MRFVVFAASLPGAFALWNQELCKGAGACIDIGVLVSYPFRCPDGSAITRPSFGTDLQKAALAGATRITKEEFPKTCYAGKVPSANAIFVRTTTRNGQTAYTFIEEGCTDPNPKFPKDCYHYTTNASTYTFCQLVDAKGGQCTENLQAGRCERWGDTAGRTECKDWKIGQPDFPDDE
SNOO_096500	SNOO_096500A_2	0.0204337	2.544	221	2	FgXYLA		1				MVAFTSIVLALSAAVGSFAAPTAVADAPDFELTASNIVRRQDYNQNYKTSGNVNFQPTNNGYSVQFSNAGDFVVGKGWRTGRDRKINFSGSTSATAGTVLVSIYGWTTYPLVEYYIQEYTSNGAGSAQGQKMGTVTCDGSVYDIWKHTQTNQPSIQGTSTFPQYISNRRTKRPGSGTVTTKCHFDAWAKLGMKLGTHNYQTLSTEGWGNAGGNSKYTVSGS
SNOO_156130	SNOO_156130A_2	0.0271699	2.531	226	8	.		1				MHYIALISATLLASAAASAIPGTTPVSVNALTKREEKVWDPKGNIKLTSQETVKIGDLNIDAIIHQLAAVCHESGQCETNEIEMKSRFWKSENNHNLKVTLGPHGTYPVIRNGLVDLLGVAVKAIAKCTSGTYTNTCPGVTAMAYCPRKKTQYTNCEVPQFWGITYQTADSANAAPPAISVDLASENSDAAVCKDALEITGTVAGAVNGYAGTAFTLLSYACGA
SNOO_105990	SNOO_105990A_2	0.00733921	2.531	138	6	.		0				MKLSGMVGLAALAGIIEALPTVESGSASIEVSHLSRQPPGEHKCALMIWATVGMNGQGATVVDGSCKDIRAKAKYDTGKGKGFSADLTTTYGPHLYMGAAYIGVNNLDAVTYQYKGQSYTGKDCNKLSPNLFQCNFAC
SNOO_124490	SNOO_124490A_2	0.0227589	2.51	113	2	VdPevD1		0				MKFAITALFAGLAVAENVTISNFLYVGVNGYDQISFSLSVDDINCGADHYVIGGMYACDNKAWTFQINEAQGHQIKLLHAVNGKTLSGDFDIKMNGPITTVRQQIGTSTAELN
SNOO_588840	SNOO_588840_4	0.0247717	2.502	64	7	.		0				MKFLCTLIVIATYVIAVSAKTDCAASDQCSPNGSMRCGVFRRRGAVMHCVNGCWVAGDICGIGH
SNOO_120370	SNOO_120370A_1	0.0821994	2.496	246	4	MoCDIP4,ChNIS1,CoNIS1		0				MKLFAILAALPALSSAHTIAQRVRVNGQDNGLSNGIRVATSNNPRSVSNVNDASIACKSGFQSPVSSKVIDVKAGDKVGVNWGHIIGGAQFANDADHPIAKSHKGPVLFYMAKVDNAASASTSGQKWFKVYEDGLDMSSGTWGVDRMISNGGWVDFTMPSCIAPGNYLLRAEIIALHSATKSQGVQFYMGCAQINVSGSGSKTGTTVSFPGAYGQSDPGILVSIYDKQGNPKGNGSPYQIPGPAVMTC
SNOO_541650	SNOO_541650_1	0.00863947	2.489	121	6	.		0				MRLRDLLAVTAVIALVRAKCYGTTTGMYGQSMTGAGTAVNDFCAHDLAGDFTESQTKYRCLQLSKNKVEFWVAWKGHGGWTLNSEDCKLRLTNEINGCTLGGENVEADWAFR
SNOO_434130	SNOO_434130A_1	0.00931153	2.478	155	8	CfPDIP1		0				MLHATMSFPSILLLLTLSHLSTAAPFALANSPTKYATPKNLRSIWSHTPFIAAPDPNQSCASNLGRPGAVYFCPEANFANTSSQTCTWQAQMGICITWAEGNEPAASVGPDPGTYCDLYGQKDCKGSVVKRLECPGFKSSAGKRFFSSMVCWDIV
SNOO_134570	SNOO_134570A_2	0.0394793	2.459	91	9	.		0				NPVFERAAAAICNAGRGDSCPQPNQRACENNGGHSMVCVEKSRGKYNWIYADNCPSSGQHCDCADGFCKPN
SNOO_072410	SNOO_072410A_1	0.0879077	2.44	117	8	.		0				MQLLALLSLLPVVLSTPIALATCGAPNDSICAQFLFANGTVSQDIHINDGGCTDVLNSGSIAGIKVYDCWCGLWKAQDAGACNNGYDEDVAKIERCTGWVDGGKWKLRATHVSCYRP
SNOO_135120	SNOO_135120A_3	0.0504716	2.433	262	12	PIIN_08944,MoHTR1,MoHTR2		0				PHAPYVAARMLYEPQTFCPTLPDVHQIDTDYTALIDYVARVRTQSLMNENVQYINANETTIQPATVQAHIEDIYTPGDRLDKTSSRKAPHRRQAPRPGGYSCRHEGCMKTFDRACELSRHRKTHLGSFERPHQCDICNEGFLYPKGLHRHQKKHIEHTAAKNTFYCQARGCNNFEGFSRRDNLLRHQRRQHPTMVAAT
SNOO_076790	SNOO_076790A_3	0.0208952	2.424	140	6	CfPDIP1		1				MKTTIVILVTIFTTLISAVDERKPTGTIIIGLPLPKPSKPPAAPPPTDPDSTPGHFYACTNVDLMGTCQKFEDTTKTCHNFPAEYVGSISSIQPDRHQTCYFYDKADCGGEMDELIWPGSSNLRGRRFDNRAVSWTCNEN
SNOO_129450	SNOO_129450A_1	0.0283819	2.421	254	10	.		0				MLSFHFFLGILLGLATLLHAAPITENDFEPMNVTLPHGNFTGKGYDPSLEYHDYSTAQVWMGTKMTTVGSVIGLELYSAVYGALDRNFPARPGPSGCSGVKNSNFGGRCMKAWPALTVPCKSTSLLRHARWESPDIRHLLIQAAAGALQQMTYENVIGPTNCYDMAGTRACNVGSAVRVSPFPNSDGGGTNYLHFMLYNYWTDYGNYDCCQGNKRERIDKVLDKLGPSIKGQFSGWKDKDFTRDSRCIINGWQSC
SNOO_075740	SNOO_075740A_2	0.00878074	2.42	144	8	.		0				APAKEHALVPRQTYIITCIGGRCDDGSTPQPTAKPTSSKKPDPPKTTTTKPTPIKPSSKVPEQPTKTTTGEETGPSSTSCPVPLFYKCGGWDYDKPWSGCTVCVKGAKCVMQNEWYYQCVADDGS
SNOO_143690	SNOO_143690A_2	0.0811223	2.415	132	11	.		0				IDPQIILRQYCDVQFEHDALSCHACKKWPWPLDTCGSGPGAWKSVFTCVSGDKYTFKERCDTCEAGKCLGN
SNOO_438040	SNOO_438040A_1	0.0210232	2.406	163	20	.		0				MKFSSLLLAATASVMVAATPLAAPQDTSTNYANVNTVFARAECKQCSDWFDKCMRSWFCWLNPNACVVTCRREMCKAIQECRDNCPGDCPPKAAEAATEVVPIVVAEPKVEARDDCKKCDDFYNKCRGSPWCWLNPYGCDVSCRADTCRKNGDDCHNKCGYSC
SNOO_060150	SNOO_060150A_3	0.0159418	2.385	199	7	.	Tox8	1				MLSKISIIATLATFGSLVAADNIYTYINPGCQGCAFFFKDIDHNVCAVSITGNASSIADAIAKGYTTVQSGKFVTQECGEKHFLGWDDGPGKNADGPLQCGTVVGNEKVWETETCIGMPPYGVDGFHGFSWTEPSSNKSEKRDQWTCTGSVEPDGVVLNGKNYNLHGISQSDADRLKELAMAGGGEVPADLQQHEVAQF
SNOO_447090	SNOO_447090A_1	0.0628784	2.377	191	17	.		0				MFTILLYILLISADLARCVAVPAELLTRNDDAMTIERTCRWSNCDERCPVGFVVVPRTGKGARKDEVMGDALQCNGRGRSIFCCPSSLPQPTCGWRGHHNSGGCTPGCNAGEAEVWSIAWGCKTGHQSACCTTNTPSIEAYNNCQWKGPYFWCSGPSKEGPGKYLCNPEFPNVAVRSRVEFGGERACFYGT
SNOO_430740	SNOO_430740A_3	0.000632789	2.375	96	8	.		0				MQLTTLILTTLLALTSASAIPAETPKIPETKCSWSSKRDDCGKTYNGLGNCKSKCHTELYGYPKPGQCVTLSVWGKQECRCLPECKGEAGEKAVVY
SNOO_503200	SNOO_503200_2	0.012999	2.366	217	6	SnTox5,PnTox3,SnTox267	Tox5	0				MLFSKLLFIVQVAATAIPLALGDAELTGEQIEAIRNSPLSDWTEVADYNPDVPKEQRSTPANSVANDLSKRYIIHNILEIGMLANFDCNVNKGILREVKARVDVPYENDNNNAAGTTASWTNIRNVDSFDPLPRVSVPAGASGTSITLVHNFCLTNGNQRCVYSMRAPIKLLFRPMSTRVYDPIAQQPTLYEFCSESDTCPTGRVLRPCETGMFQNT
SNOO_446760	SNOO_446760A_2	0.0121615	2.357	134	6	.		0				MQFAHLTLLALAIASVQAICNDAGDVWGAELDQVVDNLDAVCDELVGDYESQAYKSTCRKSGASGKLFGFHVSRTGLQMRTLRHAECVWHLANEVYGCRRGGMTTVLGWYFRYEAIGCRRYRASVHSRLITWNT
SNOO_088860	SNOO_088860A_2	0.0193671	2.35	117	6	.		0				MLFKVPIFACLASLAVADFDMFWFAENVLDVGVGAERYSSIKFLNEPPNCKDFVNGAQMKPGFGGDVSDSKHGGIACDGCPVNKAWKEWTPSRVEVHDYNKQVFANGAWHFSECICI
SNOO_134050	SNOO_134050A_2	0.0190514	2.343	115	6	.		1				MRLEIIAIVFATVVAAKPWPWAAPAANLVPTANAQPNKTHRGNRTKHHHHEHTPTFKEPCNCPQPIVPMNLLSENEKCLMKHAAAIGCYIGSKGGCPSPAPACGLGVTKAIPYTH
SNOO_144930	SNOO_144930A_2	0.0759548	2.343	265	10	SnTox267,SnTox5,PnTox3	Tox267	1				MRSTIVLLLSAAAVLAAPAPDSEVFTKDFGAYSAPEVANAPEVANAPEAVKVVPRADCVLPDYVEIDPTRKYTKEEFDAIWDPKTHCGSSSASAKRDLGIISHEPPSNAVVPRAIEKGLSNKIGIRADFSCPRTGGAALPLTRNMVSQCTVAAQNTGDTIVYPIWKNIENSERFSIVGRAEARRDGFQNNNASHNFCLTFREPQFICFFRMGMPLTCEWDTINLNVNKMRAAPTKMWEKCVPISEGGCGSVFPDTECTRLSWHGI
SNOO_088760	SNOO_088760A_4	0.00807246	2.335	217	11	BghBEC2,GoEC2,MoCDIP2,MoCDIP11,BghBEC4		0				MFLQLPLLFLFCVLRPAPTHAQHTYNITDAFQPGNFQKYHCADTAKVNTWLPSCLHECHIKANKNDGCAYDDLACHCVNYANYTSVRPPCAFPAALHGNGTCTMSDLLTARPIIQSMCNFFNATLYAAYTGCPQELSKAKTLALVARNDTIVRGVSLWNGTVGGWNGTHWAREHHFNETQGYGRVGKWNASVGEGWSWSNGTWRHWNETGRGIWWKR
SNOO_014540	SNOO_014540A_3	0.00954896	2.335	211	18	.		0				MHFTVLAITSLLGLTLATPNTPSLLNKRDKFDKCSVFGSNCATQDQRFCDPDTGKISVCHAFGDDCWVRYTMDSCASKREAEPAPAIEKRDRFNKCSVFGSVCDVDRNEFCDSNTGKMSVCHQIGWGSGECWIRYTMDACPAKREATPEPEAVVEKREPVEKRDLFNKCSAFGADCAVDDNVFCKNGRKSICHQVGWGTEDCWIQYTAQAC
SNOO_031140	SNOO_031140A_1	0.0374966	2.33	110	8	.		0				MHFFKDLIILFNVLLIVSVTTAALTKLNVVDTAASPKVRAKSLCRICAAEVVTCTRVSQASPSCKDLGIGSRALGEEMDSVTVDKE
SNOO_001310	SNOO_001310A_2	0.0425195	2.329	229	4	MoCDIP4,CoNIS1		1				MKLSTTLFFATAASAHTIFVSVNGGKVGDGVRVPSYDGPINDVSSNDIVCNGGPNPTASTSTVITLQAGSSATLTWRHTLTSGDNDIIDPSHKGPVMAYLKKVSDAKTDSGVGGGWFKVSEDAFDGSKWGVDRLIANKGVQTVKIPACIAPGQYLLRGELIALHSASSSMGAQFYMECAQINIVGGSADKTPATVSFPGAYKQNDVGIIYNLYSGQKTYTSPGPSVFTC
SNOO_142780	SNOO_142780A_2	0.0829116	2.329	251	6	.		0				MRSSTSLVVLLAGLAAGRQIPQNVKTFYESWKSKSRPNPLSPAYDTGVGGKSKNSVYCMDKTSNIVFLKNQQGGFADMDIDCDGAGKGQGGCSDDPTGLGDTSFKSQLQDLTKGAVKDLNTNKHTFVVLSNFIINDAQGDSRKPFDIETAGVEPLSIVAVICGNQMFYGVYGDQNGGVVTGEASLSLGKLCFPNEGLSGNKGHGAADVLYLAFPGAKAPANASWKANDAKTFEASLAAEGDKLVARIGKAQ
SNOO_154720	SNOO_154720A_1	0.0111659	2.325	168	4	.		0				MRLTTTAILLPLLSLLSPTQAKPGSCPNAKYPTKPQYIEGYTAFCDNYMPTTGYYNLHTDDTLISNSPLIQADGSIVRWVFKISIWTSNSYSNLLVNKYVDKDVCLRHFGAMLDLGGMGRDWCTVDGMFVAGEKGNEDLVAFKGGKNSLQIREIGNTQVVFESYRMRV
SNOO_126440	SNOO_126440A_1	0.0146392	2.324	208	3	.		0				MRNMSLYAFVCAFATSVAAMPTSAGHGATGFYKRNAQYFYLRANPGQPWHGRHVVALPTSHQLGFENFTVHPETPPLKFVPFRLRNGNFALQGEGSNEDPIKATYLAALKSTTGTRTASMAVMYFSKPSKHSETTFDACPEGYECAVDQWMFDAAVDNVYPNFRFEGFNGSWIPFKDAGTEGWHVYWKGDAGPTHPIQIDMVPVNGS
SNOO_154930	SNOO_154930A_2	0.00440609	2.305	198	4	.		1				MRSFLPILSALATATTAAALPAPAEQPAVPNLPEGFFAGFNNPDGTTTLQFLDLNQNLTFTPTEAPEAAGLERRVAGSSCWGGALDSQGTDRGMNAMRERTSHTPIGLGQYSDWPAYFGYNNLGVYVYFCVNNGAWFYQHAFTRADLDAMSGFMDQRCGAYRDGYVWHNEDDAFLFGKARSGTKVCQGNPRSSRSTAK
SNOO_630090	SNOO_630090_1	0.00376355	2.304	91	4	.		0				DLDTATCTHGCEIAVPFDKPRIHPCPGNKGFNVWNFSAYNRDNLNETIA
SNOO_441750	SNOO_441750A_2	0.0235981	2.276	97	10	.		0				MQFSVFSTSFLVAILAGTAFAAPSNLKERSSTNPCGKGRDCCYSSKPACERQVGSLAYYLTCFDPDVVTYCSDEGITMAQCDADCCSIKTTFGRSCS
SNOO_029140	SNOO_029140A_2	0.010747	2.253	106	6	.		1				MFILLTSFLFLFTTSAKNPNWDATVSMKAAAMGSVFRDCYLRTDEIDSLCITTVMTHTARQEACTVTVDTHPMEMPTPKFKVVVACEPTGLVEPWCRRKIEDCA
SNOO_051980	SNOO_051980A_1	0.0104665	2.251	258	2	.		0				MKVLSVLSFSSIFASALAFPTYGNVNARQTWQPRNWTAPGPNDARGPCPGMNTLANHGYLPHNGRKITRDILADAMLSGFNIAKSDAIILFSQAVRTNPESFARTFDLDTLGREGVLEHDFSLSRSDRFFANPLPFNETVWAETASFFKTPEITIQQLADARMARLETSKRTNPQHKTSALADGFSWGECASFFEIMADGTTGTVRKDFIEYWLRKFQYPFSGWTRRPTVMETSERTKFTRALMDAAGQGTGLSLSS
SNOO_503980	SNOO_503980_1	0.0253044	2.25	91	6	.		0				MRFYASIIAALTLSTVHALCDTKRPLTTVYARATVVGSDGAGGDTPYACTNGYGTVVCNPGQKATSTTRRGPYYIGDAEVCSTT
SNOO_114520	SNOO_114520A_1	0.00665109	2.244	80	8	.		0				MKFLSIVALVALPAFAAAVAVPLELQERTCKGPGSLCSGEYECCPNLDCVRIICNDVQYFCEPKNAAPCINKPNRHPPTQ
SNOO_307320	SNOO_307320A_1	0.0204531	2.234	224	2	.		0				MFIKRLAALVCSLQLFSPALALPGKQQPLSSHNSKGFQAVRAEVIDDFLPSLTLSVSWPKTHAKLGNTIKPKHLQKQPTITLHDETTSDMTYYITLTDPDAPSRENPKWSEMCHWIATNLTSSSNTIPMPISESGPDDVMPYKPPGPPPKTGKHRYVFLVFAPRNGTSETLHPSKPGDRQHWGFGKEGKGVREWAGENGLVAVGAQFIYAENEKQ
SNOO_082060	SNOO_082060A_1	0.0212151	2.231	109	7	.		0				MKLSDTVIVACVTLLPVALAADYSAGCSDKNMGESMCGGGIGHRRLRRCYKGLWRNFQCPRGCTPVPFAQCSTYEFTWMADPPVNLTVATNITLPANSTVATNVTVPANLTVVNNSTEL
SNOO_134960	SNOO_134960A_1	0.0144374	2.231	125	5	CfPDIP1		0				MRALPPFLALLALAAADDLVTKGRIKVQLFAAPAFVSEVSVDAYHDQCLSLDNNLIDGRVQSLLVGGHDVATVLRRDDYWNCRFFENYDCIETDDCLTIPDGANNLASKGWGTRIKSLKCKNFET
SNOO_010970	SNOO_010970A_1	0.0128243	2.231	224	6	PnTox3,SnTox5,SnTox267		0				MLFTKLLLLVAAVATATPVATPAEDDPHGLNLTPAEKELMKDPSAWQLTENSIADRVQELSPRQTPEPFPIPTNRFEVGSGGVFDCSVLKGLRRQMISLLSIRSSDGTRNGATFANWTSHENVDEFRPQSIYPIDWTTTAIDTTGVHNFCGTLLGSDPPIYCEVEMMVPLHARWNVGNNVPRDVASLRPTMKEACVRLQGRGICPPGGFIQRDCTTRSWYQTRF
SNOO_007320	SNOO_007320A_4	0.030182	2.216	218	6	.		0				MKLYFLVVLLAAFIMPLAAVPVAVVLHSKRASISYLRPRTGAFTVELGQNGVALGSSNNVLEETADAIRHGLRTACPDGTAQGCTNGVGTFAGLFEKEITVTVMSAKWGGNREVYDILMDAVALLAVNGVGPVTGRKCTDNTYCTTWDRFNVTFKDGLWHMNVALENKYNVYNTHDCYKGLQNAKNVLSDLQPRMEKASDDGDVYVDATCYDPNKKSG
SNOO_057500	SNOO_057500A_2	0.0508752	2.216	286	4	MoCDIP4,CoNIS1,ChNIS1,MoNIS1		0				MSKLFQTGALLAALVAGVAGHTSVEKFEAGGKTYDGFYQSSKQDPDNKSPAWWTNQGWGYQPIYGNQLQSPDIIAHKDASPSPYTVEAPAGEKVTFTWHHDGSCGGGEEGWDCSHHGWTATYLAPCKGDCKDVVKTNLDFFKIHESALIDYRDGRFSQGSKQAQTGYWGTDAIFYDNGNKQSVTIPKEIPSGNYVLRTEVVSIHNNGDVSQRQFWPQAFNIKVTGGDDSAQMPPGKKGTELYHTTDPLLQWNLYWHDAGKTIKAAPGPQLASVASVTRRHPRDFSS
SNOO_502020	SNOO_502020_1	0.0492052	2.212	173	2	.		0				SKLQETGNYYNFSNIRYAEPPVGSLRFALPVSPRGRNTTVDTGSIARICPQAYPTGGRVNERYNTYYSLTGNTSIAGFENATQGFDYPRNTPSDPRATEDCLFLDVMVPREIF
SNOO_160850	SNOO_160850A_1	0.0507063	2.208	100	3	.		0				MHPIVPLSLLLSAVSCAAISTSGGYNLNLTLEGSGNDQHWVLREENYPVVLTHDDLTTINSFPPIGDMQCDHRNSAPAADCRALIKAIAVDQGYIPK
SNOO_446780	SNOO_446780A_1	0.0440171	2.185	133	6	.		0				MHLLALFSLIATTIVAVPHDCYPRGEWWSPDYGHALDAVEDVCNTLADKFEPNETKYRCINSNKGHLKFEFWTQNVNTGYARVMEKSLCVHWLQLIVSGCWLGGTVTRDGWYYRADPNHGRCGSLDSVARTTI
SNOO_033850	SNOO_033850A_2	0.0458429	2.181	208	8	.		0				MSKALLFFSLVCHVTSMSIRSEKTSRDTNLGKGSCASAKLPTEEQFVSGYTKVCDTFIEGYGMHRIKHDDPLRATITLTNADGSTSEWVYRISIQNDKSSDRHDIDRTTCKNQFQEFLDGNKGLDGSQETGLGKTYCVVDGTGGDRIGTEPNRRPTANHGQGKVCMSGKGKSWISGLGSDGKAMMTFESYNRANGKPNDPSDCGNILC
SNOO_072430	SNOO_072430A_1	0.030089	2.18	285	8	.		0				MRFPTILGALAAVGSVIAAPLVSAPSSLRIAGEVITNKGVHYSMTDLNEIKAFDNQIDNGRYPYPVDYNVESGFHCIFYREATRGVGSPIGEYYGPVTGKFEEWIAFYKCFVVNGKEVAARAPEDDDEMIPCGQVTTAAGDTHDLNETTKNAGQHAEFTVNGERYEPWLFHVTDTCTCNFFRLVYPGYPHLLLPPAFGGDKSLQGYPALMIRSRYTDALAASMIAASRLESSEGPLTRHSLPRMRVATCAGSMSYHRCSQVARCWGGFRSKKAGRRYGRDMMKQK
SNOO_148770	SNOO_148770A_1	0.00436283	2.178	208	8	.		1				MMKSSVLLSFILLTSTTLAQNGTNLFWPKLHFGLLECDNGLEGYGWPDPNHEGRVSWNLVGMFPNGNPRPTDLNSTYIYTLPQGGYPYHKYEGWNSSAFFWADPDQLKDYPRGWLDIAIPASAKGMKTEIQAGTIGFEGVEFNCRRENTQLFMGGGVECRASNREFCAGYTYCQLRYLCRREKWPADKGCVGSQANFCYPSWDFPGSS
SNOO_154600	SNOO_154600A_1	0.0283285	2.161	199	4	.		0				MIFKALALLFLVSSGLSAPTSDASTNDCHPTKELKTAKYDDLRFNDGGFNLIPPHYYGLSYIAFQVDQYDGWFPPTSGNQTAVAYGGSGNFSVPDSPPKQTFDLESFSYACIGGIPQPECAISVWGWKPDGRKLFRPITFPRLDPGHYPNEFVMNATTFGKDWQGLKSVGFSIARKDNGGDMYAGLWLDDVKYTITTGC
SNOO_056880	SNOO_056880A_2	0.0999012	2.134	116	8	.		0				FPGSQRTDSAQNIAGSGDLFTGCNKVTDACKASLRLSGLKPGCKVTIWSDETCSSVRQFANVTSYDCYALGPPIKSISVTC
SNOO_103820	SNOO_103820A_2	0.00236092	2.131	284	2	.		1				MYTQTLFSLAAVASTALAAPHKYARAEVKCTVVFDGRVPVNSTPTSFDTSNALFNPDYVKGNNLTWSQILQFPKDASRFDGNKFKAVEVTISDKSIFQKQNGFRRAGLQFAKDAPDGEGGKGVKTLHWSVKQDQARPLNLTHEYLNVWHETADYSANQIQFQTGSLIGKSDADKSNFKILDRSGNFLWSVGIDQRNWQNFAVKLDYNQSQVSIYYSIGNSELSEVVTNKTVNIAGGGQFQLGMLKKPTGTSDVANAGYQSPNLNEGQIYGGIFLEDSANGCVSR
SNOO_424680	SNOO_424680A_1	0.0512673	2.127	86	5	.		0				MCCWAALVAIARWPSPAFLQCALVLGCKVGFVNGEGHEDSWVVLEEGQLEGGDQPLVQISTHGGMFKTLLPGSSYQCLTSSVSDSI
SNOO_151080	SNOO_151080A_2	0.00770662	2.116	165	10	.		0				MLSFLHPFVLLAVAAPTVLSSRFEWHRCDCEIPGEGQQATVELMTTTFTQQDGKEASVSGNVECNTIGARPDGCALWLLLEHCVDTGICGVGQICYNQEVVQSDKFKVNGNEYKKNDYTNYDIDLEGTGACESHCANYGYTFQANRAIAKYGRVVEGFAQPTACS
SNOO_128110	SNOO_128110A_2	0.0113246	2.114	289	16	.		0				MRIVLLVGALAALATAFPRPQDDTPDDTPDEPSDDPATISLGFPTATIPVTLITSLNIPVTESFEIVKPTKSKRPHWEPIPIFTKQCKCDVATVRYPCWATDALQVSRYDKRSLQTNTHDRPSSLRFWRKSASIADTVSEHHYTGTYIDDIDMECVAADWEYHGTCGADCKRHAACAADWKCHFADYTSCVRLVSSREDRLDPGESFPCCKAAKSLLFRRAKKYMHTNGTSCKPVTAQVQDNASLLRIYTVPSNTCIRSPYTDRLRSSR
SNOO_104140	SNOO_104140A_2	0.0244242	2.111	123	8	.		1				MIMTRISIPIFSLWLASLSMATPVDVYLRDIITLPPASTSNMACQRCLNSTGNPNYLYANGKCNTLDNGDKYYACSSRWRCGICMMFKGEQCMGDMVRLDDSSAGSGGWHWGDLKEAQSYYCF
SNOO_078860	SNOO_078860A_2	0.0186313	2.108	91	6	.		0				MKFFSLVSAMLFGLAAAAPTVTVDSELAKRQDGNNCVTCAVDGSTRCVPIGLDLCTSCVDGTVSFPMLNLESMRWSHCTDSVADAPITGSK
SNOO_558690	SNOO_558690_2	0.0360659	2.104	198	13	.		0				LPFSIRNSLDRILVAFFCLQAVLAIPTNPDGTDVVKYVLSSSPCIAPGSGHDYSVQPVADAKRFNFKDAPWFPNCINIEDPTPQEAKCYACMSVAGGVFYGAIATCTPESFACTIDVWECETVCIAVATYALWAAEQACYCEHADCSSVSVRNGGRIGGPPTITSAGRKFNLHLPDGWGYLGTRSLNINPLGKGLAQAC
SNOO_019220	SNOO_019220A_2	0.0266691	2.101	255	2	MoCDIP4,ChNIS1,CoNIS1		1				MKSFIAAIALPALVAAHGHVDKVIADGTEYQGWNAALKYQNPIPATVGWQADNLDNGFVSPDSFGKVDVVCHKQGKSNGASVPVKPGSKVTFKWDTWPISHVGPVQEYIAPVSGDFSTANPATLQWTKIASSAWKSGSNPGTWATDDLIKNNFSWDLTIPNLAPGNYVLRHEILALHAAGQQNGAQAYPQCINIVVSGSGTVKPTGGVVGTSLYTATDPGILFNVFRSFTSYPVPGPAVASLKKRDEREHARDFA
SNOO_448260	SNOO_448260A_1	0.0365694	2.098	108	4	.		0				MRLRDLLAVTTVIALVRADCYGITTGMYGQSMTGAGIAVNDFCAHDLAGDFTESQTKNRSLKLSKNKVEFWVAWKGRSGWTLRSEDCELRLTDEINGCTLGGGNFEAD
SNOO_078250	SNOO_078250A_1	0.0508752	2.089	211	24	.		0				MRFSIFATLALVSGVFAGNCGPDNGNAKCGSNECCTQYGWCGTTVDHCDASTCLKSFSGSRSSCGGATPTTFKTATKQGTSPAQTFPTAVPEIDVCGHAQGGVTCPGAGANGYFYRCCSSAGHCGTSHDIQDQNLYCGDGCQAGFGKCDKQNKPAEPAAQRGVSGEGETCGPIVNKECGNGLCCSGSNFCGSGEDFCGKANWCQSKWGRCN
SNOO_432430	SNOO_432430A_2	0.0829116	2.086	104	3	.		0				MSFHRLLSSHLQAVVLWWSSLCTGHESDKDWNPSAQDRGRDRATGSMRHSVGNVLIADRVEASEMRDAVSTLMPPSGQPQLTRAFVAAAQPATCLHDPLMNFDC
SNOO_428540	SNOO_428540A_2	0.0358986	2.077	73	5	.		0				MKLAFMVVLMVVLTLMIVAPVSADAIMARSKKCGSGDNAEEFWLYNCNSAGSWEQGTDCTNGCVGGPNDPHCW
SNOO_050200	SNOO_050200A_2	0.0834433	2.069	220	3	.		0				IPGHYHAESWSDQTKSFQDSSDVGVFVTVEETFDNNHRIVAQRGKQSGRFTFSAADSGQHRICVTPQNVPSGGGWLGTGVHGTVKFTLDMAIGETSKIESTDKDKVQTLVQKVQDLNSRLQDVRREQIFQRVRESEFRDQSEHTNSRVVRWTLIQLFVLGVTCVWQLSHLRAFFIKQKLT
SNOO_077770	SNOO_077770A_2	0.0021399	2.063	205	6	.		0				MILPSTAALLLGVLTSLAASTPLRESTALDQPYTNTTTLERRGKTTDPWHFCSDKNWSSFGERAFLAGLRLMGKTDDRQMRLDKEAREQIPDYYMGVRGMCENLWCGGNHSKGRGVVFYLCLHDTTPDGPYLSGDLAQKFHDGFYDCNGEREPQDDPDNKSLAFHVWEAGYDLHVEGGYDGMKCPGDTKKTRFRRPSSLDSPPYT
SNOO_428550	SNOO_428550A_3	0.0259168	2.057	77	5	.		0				MRLSSTLVGLFMLARPILAKDPPPKMIPGWKCRDYDFKCLDGAQIGYCMDKGWHTSEARVGPYAKCVMREGKPYCTHG
SNOO_009900	SNOO_009900A_2	0.0662547	2.049	268	4	.		0				MKLLFLLSALIAFVCADANFADWHPQGDGEVRSPCPALNSLANHGILPRDGHNLTVPILVKAMGEGLNVSPEVATSLSNLGMTLSKNTASGAFNLDDLNKHNAIEHDGSLSRKDIDLGGNEKLDADTFKQTLGFYKGASNIGLDEVAAARWGRVQNSKTRNSKVQYGDAQRFPSYFESSAYYQLFKDPNSSKARVDWIKVFFRKFLYHVILGWIRAN
SNOO_081090	SNOO_081090A_2	0.0201244	2.045	173	9	.		0				MFIRKLTPLLALFCLLTLATAQLVPTTSANGCVVRPPLPSTSPFPRLTISPHPQSGAVEYCNKQVWPPGSPDLHCMSVSDTPWSNEMALMRSKCYCLRKDLQQTWWTCFYQQAALCPKDQVTMREIWQEWEVHRYQRRLYCLDDYKPSPPWHLINNNYMKMHYNMLRPYQYSYEFAQYR
SNOO_007260	SNOO_007260A_3	0.014718	2.039	227	6	.		0				MLSTVKILGALLPLISLASPLATSIPSGDTIQLALGNKPVNVGSMWGNELRDTLIANLRTACPDATRDFCGVVPAGIKAISNFPIYAWHAKTRPVNDEDLTEVTLEIESMRWNGNREIYDILMDAVASAASLAITGNCNEYWVNQKVGPPLRYNFCNTVDRVNVQLPGEKGLHVHVKLKSLGFSGQNGMDCVKVRETAMQGLIGMEGRIAGAVGKTENQVYTAAYCL
SNOO_437190	SNOO_437190A_1	0.00480652	2.035	117	2	.		0				MYSLFIAPFFTALAHAHTYAHAKSQYDSNNAIWVPSRINETIGVAMKVLAGLLLLATMAVFFAMRKDKYKIASVRTGQPVGGKQAASSRYDGYGYGSSEKDRKPQLACTGGEDVKVI
SNOO_431760	SNOO_431760A_3	0.00280849	2.031	91	7	.		0				MRFALSLLLTLLSATGGLAESCYCGDPATGREGWWNGRTWAQICCDENGGTYSLNYIPAMVFVRNSCKNTGNRGGFNACCGRLGGGDAICG
SNOO_526830	SNOO_526830_1	0.0662547	2.021	113	3	.		0				MALLIRLPVAAAAVLEAQRNSSVYQIGMATCYHEDEALQKREELVRIVTEKSCKVFYVDPLYGSFFIIPRGVNNPLSGITDKQTHVAIQKFDHSVGTMTPCAHTNATGQNNA
SNOO_434120	SNOO_434120A_1	0.00786357	2.011	149	8	CfPDIP1		0				MLSQLTSPLSLSLLLLPLSSAAPLSSSERSLNFPPTPATNTCTAGTGTPGAFYMCPDANFGSSSKIPCQYVPANGVCMSFPVEFPELKPRSFGPDIGGVCDFYKEASCKGEIVRQLECPGLSDMGDRGWFGSVRCRAKFELSKEAGGRG
SNOO_089000	SNOO_089000A_2	0.0163922	2.008	98	4	.		0				TATGCQLIVLVLAGFASASAINHANRRRAPAYGTLAECLMKEVPGFDKNSMVSIQALRACKDNMQKREVMETEEAEEDAANYIIDGGKPNVKVA
SNOO_148650	SNOO_148650A_1	0.0227589	2.007	114	6	.		0				MLILLLFTLIYPAAASYPACGRRARIDPISPNTADLLLEPAVQMDYAHCSSLCGLTAECGGYASTAKKQASDWCFVFRKGLSYEDIFGAGDEQWSLEDGVPVGFWEADCPKRIG
SNOO_505400	SNOO_505400_1	0.0587093	2.004	61	4	.		0				MSAVGLMLLCVHLLWSVSQLECRCGARATCCAPTLCSQLEDIDAPEVTRVTEYPSIDEGS
