# Supplementary material for: EffectorFisher: association of disease phenotype with pangenomic protein-isoform profiles for improved prediction of fungal pathogenicity effectors
Source: Sci Rep. 2026 Mar 11;16:13077. doi: 10.1038/s41598-026-43646-x (PMC13100121; doi:10.1038/s41598-026-43646-x)
Supplement: Supplementary file 4 — Supplementary Material 4 [file 41598_2026_43646_MOESM4_ESM.xlsx]

## Sheet: Sheet1
Supplementary Table 6: Final predicted CSEP list for Z. tritici, phenotype panel “phenotype-D”.
locus_id	isoform	1011	1204	4391	5254	ArinaLr34	Chinese_Spring	Drifter	Gene	Greina	Runal	Titlis	Toronit	p-value_lowest	effector_score	residue_number	aa_c_number	effector_matches	known_effector	residue_number.1	aa_c_number.1	effector_matches.1	manual_effector_score	manual_secretion_score	phibase_genes	phibase_phenotypes	phibase_ids	has_phibase_effector_match	has_phibase_virulence_match	has_phibase_lethal_match	pfam_ids	pfam_names	has_pfam_virulence_match	dbcan_matches	has_dbcan_virulence_match	effectorp1	effectorp2	effectorp3_cytoplasmic	effectorp3_apoplastic	effectorp3_noneffector	deepredeff_fungi	deepredeff_oomycete	apoplastp	is_secreted	any_signal_peptide	single_transmembrane	multiple_transmembrane	molecular_weight	charge
zym_gene_07464	zym_gene_07464_2	3.63e-05	0.000156133	0.00460186	0.121761	0.0814244	0.0259623	0.000110061	0.0333624	0.145655	0.0607445	0.112742	0.125058	3.63e-05	3.798	83	12	AvrStb6	AvrStb6	83	12	ZtAvrStb6	8.802	3.312	.	.	.	0	0	0	.	.	0	.	0	1	0.983	.	0.961	.	0.97	0.705	0.73	1	1	0	0	8881.03	1.5
zym_gene_07395	zym_gene_07395_3	0.000279166	8.11e-08	0.000213523	0.0164007	0.167946	0.0321056	1.55e-05	2.56e-06	0.146709	0.164016	0.0438007	0.167433	8.11e-08	3.571	99	12	.		99	12	.	6.801	3.312	.	.	.	0	0	0	.	.	0	.	0	1	0.97	0.538	0.742	.	0.495	0.349	0.85	1	1	0	0	11181.9	4.5
zym_gene_08100	zym_gene_08100_2	0.011824	0.00130802	0.0745051	0.180673	0.00560355	0.000169321	2.59e-06	0.186148	0.0108617	1.03e-08	0.150561	0.067032	1.03e-08	3.56	115	6	.		115	6	.	4.654	3.309	.	.	.	0	0	0	.	.	0	.	0	0.999	0.948	.	.	0.544	0.331	0.556	0.26	1	1	0	0	12257.6	0
zym_gene_10096	zym_gene_10096_2	0.000580829	1.41e-07	0.000590282	0.0691169	0.177824	0.106817	0.000251631	4.94e-05	0.148771	0.173115	0.0388783	0.102854	1.41e-07	3.425	67	6	.		67	6	.	6.733	3.312	.	.	.	0	0	0	.	.	0	.	0	1	0.983	.	0.824	.	0.968	0.345	0.63	1	1	0	0	6952.97	0.5
zym_gene_06369	zym_gene_06369_1	0.009122	0.00045265	0.00044511	0.00378559	0.00906493	3.09e-06	6.6e-05	0.114902	0.125323	0.00374236	0.137099	0.0731155	3.09e-06	3.398	58	6	.		58	6	.	6.58	3.312	.	.	.	0	0	0	.	.	0	.	0	1	0.948	.	0.881	.	0.938	0.382	0.9	1	1	0	0	6061.79	-1
zym_gene_12774	zym_gene_12774_2	0.000432504	0.110565	0.0964587	0.206388	0.255786	0.199352	0.0414619	0.125494	0.14108	0.133217	0.117936	0.231459	0.000432504	3.369	103	10	.		103	10	.	7.176	3.312	.	.	.	0	0	0	.	.	0	.	0	1	0.985	0.724	0.967	.	0.964	0.459	0.71	1	1	0	0	10910.5	1
zym_gene_16098	zym_gene_16098_3	0.0860357	0.0141415	0.144355	0.251726	0.0141415	0.000432158	0.000578041	0.175691	0.13668	0.000372321	0.251726	0.264932	0.000372321	3.351	104	8	.		104	8	.	6.669	3.28	.	.	.	0	0	0	.	.	0	.	0	1	0.984	.	0.954	.	0.457	0.197	0.82	1	1	0	0	11183.7	0.5
zym_gene_06409	zym_gene_06409_1	0.000384842	1.05e-05	0.00666227	0.074632	0.128944	0.00931898	1.92e-05	0.0107072	0.0620132	0.0299872	0.0864159	0.12547	1.05e-05	3.314	113	13	.		113	13	.	6.677	3.312	.	.	.	0	0	0	.	.	0	.	0	1	0.969	.	0.885	.	0.886	0.403	0.67	1	1	0	0	12206.4	7
zym_gene_17890	zym_gene_17890_3	0.0280781	0.0168132	0.042789	0.221307	0.000447688	7.33e-06	1.18e-05	0.0643233	0.0110146	5.75e-06	0.221307	0.0382913	5.75e-06	3.234	86	8	.		86	8	.	6.734	3.312	.	.	.	0	0	0	.	.	0	.	0	1	0.96	0.505	0.797	.	0.355	0.616	0.86	1	1	0	0	9180.6	8
zym_gene_14730	zym_gene_14730_2	2.08e-05	0.0434906	0.05454	0.0434906	0.0148386	0.0172341	0.00300936	0.0108519	0.0606816	0.0199281	0.195906	0.0229435	2.08e-05	3.204	94	6	.		94	6	.	6.945	3.312	.	.	.	0	0	0	.	.	0	.	0	1	0.97	0.57	0.864	.	0.83	0.391	0.89	1	1	0	0	10235.5	2
zym_gene_04990	zym_gene_04990_1	0.000246627	0.000931935	0.00552488	0.1209	0.00954376	0.0119706	0.000679207	0.0018661	0.0395818	0.00170186	0.0823611	0.0395818	0.000246627	3.2	132	6	PpCBEL		132	6	PpCBEL	6.449	3.291	.	.	.	0	0	0	.	.	0	.	0	0.998	0.931	.	.	0.637	0.986	0.604	0.73	1	1	0	0	14293	5
zym_gene_08084	zym_gene_08084_2	0.102201	0.0596047	0.100889	0.144241	0.0028458	0.0275166	0.0697812	0.145309	0.0169379	0.000409876	0.141036	0.0590203	0.000409876	3.199	159	8	.		159	8	.	6.713	3.311	.	.	.	0	0	0	.	.	0	.	0	0.999	0.959	0.536	0.879	.	0.004	0.443	0.75	1	1	0	0	17488.3	-1.5
zym_gene_04958	zym_gene_04958_1	0.00173202	0.0570881	0.140704	0.0657755	0.000463271	7.01e-05	2.99e-05	0.0211559	0.0163921	4.64e-05	0.151231	0.13357	2.99e-05	3.178	86	6	.		86	6	.	6.555	3.312	.	.	.	0	0	0	.	.	0	.	0	1	0.946	.	0.922	.	0.76	0.727	0.8	1	1	0	0	9190.62	4.5
zym_gene_11574	zym_gene_11574_1	4.75e-08	6.58e-07	0.00752661	0.0697812	0.0100646	0.000620694	3.52e-07	0.00199158	0.0703209	0.00284069	0.120851	0.129909	4.75e-08	3.133	107	11	.		107	11	.	6.502	3.312	.	.	.	0	0	0	.	.	0	.	0	1	0.959	.	0.661	.	0.819	0.429	0.74	1	1	0	0	11977.6	3
zym_gene_04232	zym_gene_04232_2	0.0772147	0.000447688	0.101138	0.116807	0.187294	0.220537	0.019215	0.00494933	0.149366	0.141193	0.124863	0.149366	0.000447688	3.125	96	8	.		96	8	.	6.943	3.312	.	.	.	0	0	0	.	.	0	.	0	1	0.969	0.844	0.802	.	0.314	0.218	0.42	1	1	0	0	10818.1	-1
zym_gene_02770	zym_gene_02770_3	0.00365822	0.0357782	0.140302	0.123521	0.00500448	0.00103164	8.08e-06	0.165084	0.0219099	2.31e-05	0.172554	0.0878937	8.08e-06	3.109	89	4	.		89	4	.	4.505	3.248	.	.	.	0	0	0	.	.	0	.	0	0.998	0.951	.	.	0.585	0.33	0.462	0.48	1	1	0	0	9835.99	3
zym_gene_15789	zym_gene_15789_3	0.00355379	4.72e-05	0.00133756	0.0462247	0.202609	0.00158669	0.0510066	0.00259776	0.0925724	0.0997515	0.236377	0.232243	4.72e-05	3.094	111	6	.		111	6	.	4.912	3.312	.	.	.	0	0	0	.	.	0	.	0	0.999	0.989	.	.	0.569	0.891	0.343	0.55	1	1	0	0	12518.7	3
zym_gene_13772	zym_gene_13772_1	6.25e-05	0.0105602	0.155951	0.120075	0.0105602	0.000409265	0.000199891	0.000594962	0.00830725	0.00646999	0.157139	0.112126	6.25e-05	3.091	139	2	Zt6,BghBEC1011,BgtAvrPm2,BghCSEP0055,BgAVRA13,BgtSvrPm3a1f1	Zt6	139	2	Zt6,BghBEC1011,BgtAvrPm2,BghCSEP0055,BgAVRA13,BgtSvrPm3a1f1	7.348	3.31	.	.	.	0	0	0	PF00545	Domain:Ribonuclease	1	.	0	0.312	0.897	.	0.677	.	0.014	0.565	0.62	1	1	0	0	15030	1
zym_gene_03827	zym_gene_03827_1	2.97e-06	0.00234346	0.0134725	0.101964	0.00234346	0.0192722	0.00139492	0.10177	0.0193086	0.00234985	0.087802	0.0882428	2.97e-06	3.089	118	10	.		118	10	.	6.612	3.306	.	.	.	0	0	0	.	.	0	.	0	1	0.958	.	0.857	.	0.936	0.374	0.8	1	1	0	0	12576.6	3.5
zym_gene_04897	zym_gene_04897_3	0.0229435	0.0127188	0.0723354	0.199284	0.0127188	0.00248044	1.01e-06	0.191751	0.0655186	0.00030368	0.199284	0.181309	1.01e-06	3.084	147	10	.		147	10	.	6.631	3.312	.	.	.	0	0	0	.	.	0	.	0	1	0.941	0.772	0.645	.	0.028	0.524	0.69	1	1	0	0	15804.5	-1.5
zym_gene_16045	zym_gene_16045_2	0.000170073	4.59e-07	0.00078223	0.0148571	0.123521	0.0122458	0.000385591	1.04e-06	0.171509	0.16887	0.0415027	0.16526	4.59e-07	3.068	82	6	.		82	6	.	6.5	3.312	.	.	.	0	0	0	.	.	0	.	0	1	0.964	.	0.738	.	0.492	0.567	0.8	1	1	0	0	9031.83	-0.5
zym_gene_03321	zym_gene_03321_4	0.00678937	0.116807	0.173379	0.221307	0.0168132	0.00299815	1.18e-05	0.199511	0.093601	5.75e-06	0.193643	0.093601	5.75e-06	3.062	99	8	.		99	8	.	6.76	3.312	.	.	.	0	0	0	.	.	0	.	0	1	0.952	0.932	0.621	.	0.057	0.613	0.31	1	1	0	0	10944.2	-1.5
zym_gene_14529	zym_gene_14529_2	0.000170073	0.0357782	0.0100159	0.114699	0.160228	0.105735	0.0415027	0.00225581	0.132289	0.140194	0.160228	0.0298782	0.000170073	3.062	108	10	.		108	10	.	6.923	3.312	.	.	.	0	0	0	.	.	0	.	0	1	0.954	0.633	0.86	.	0.97	0.671	0.35	1	1	0	0	11901.2	-4
zym_gene_11337	zym_gene_11337_3	0.00737757	0.00323735	0.0533129	0.183899	0.000699427	8.6e-06	1.33e-08	0.133602	0.0195067	3.94e-09	0.168574	0.047025	3.94e-09	3.056	57	6	.		57	6	.	7.055	3.312	.	.	.	0	0	0	.	.	0	.	0	1	0.97	0.733	0.88	.	0.931	0.396	0.72	1	1	0	0	6025.89	-1
zym_gene_16122	zym_gene_16122_3	0.00268776	2.57e-05	0.00896399	0.0691169	0.077092	0.106817	0.00130009	4.94e-05	0.102854	0.174381	0.077092	0.176058	2.57e-05	3.035	78	6	.		78	6	.	7.017	3.312	.	.	.	0	0	0	.	.	0	.	0	1	0.966	0.693	0.865	.	0.978	0.496	0.62	1	1	0	0	8567.65	-3
zym_gene_12714	zym_gene_12714_2	8.89e-07	2.02e-07	4.56e-06	0.0304737	0.0304737	0.00321704	2.74e-05	0.00852207	0.00610557	2.51e-05	0.145808	0.03023	2.02e-07	3.02	159	15	.		159	15	.	6.426	3.312	.	.	.	0	0	0	.	.	0	.	0	1	0.955	.	0.83	.	0.118	0.445	0.67	1	1	0	0	17421.5	0
zym_gene_08234	zym_gene_08234_1	0.00283003	1.07e-05	1.42e-06	0.00527261	0.126125	0.00757242	2.66e-05	0.027985	0.0510887	0.00446579	0.0602584	0.0790882	1.42e-06	2.993	111	10	.		111	10	.	6.732	3.306	.	.	.	0	0	0	.	.	0	.	0	1	0.989	.	0.779	.	0.96	0.542	0.59	1	1	0	0	12500.7	0
zym_gene_06281	zym_gene_06281_1	0.133559	0.145808	0.145906	0.0546296	0.0243789	0.0192076	0.0546296	0.12575	0.00460504	4.77e-05	0.0546296	0.0244455	4.77e-05	2.98	68	5	.		68	5	.	6.455	3.312	.	.	.	0	0	0	.	.	0	.	0	1	0.937	.	0.767	.	0.87	0.387	0.76	1	1	0	0	7007.85	-1
zym_gene_10010	zym_gene_10010_2	4.64e-06	3.61e-05	0.010255	0.0851111	0.0140707	0.000250508	3.94e-06	0.00100466	0.0835241	0.00397997	0.134875	0.0835241	3.94e-06	2.98	109	8	Foa4,MoSPD5		109	8	Foa4,MoSPD5	8.404	3.312	.	.	.	0	0	0	.	.	0	.	0	1	0.942	.	0.959	.	0.01	0.344	0.78	1	1	0	0	11673	-1.5
zym_gene_16124	zym_gene_16124_1	2.33e-05	2.03e-05	0.00345989	0.0645841	0.101874	0.0195559	7.84e-05	0.0240956	0.129327	0.00992837	0.154058	0.129327	2.03e-05	2.877	109	8	.		109	8	.	6.51	3.312	.	.	.	0	0	0	.	.	0	.	0	1	0.923	0.505	0.801	.	0.15	0.577	0.75	1	1	0	0	11696.4	0
zym_gene_10522	zym_gene_10522_3	0.0993582	0.00374647	0.061463	0.158207	0.0216901	8.73e-05	0.000125295	0.173957	0.0561882	7.25e-05	0.158207	0.13445	7.25e-05	2.872	99	8	.		99	8	.	6.28	3.312	.	.	.	0	0	0	.	.	0	.	0	1	0.932	.	0.775	.	0.101	0.294	0.87	1	1	0	0	10543.5	-2.5
zym_gene_14657	zym_gene_14657_1	0.00285682	0.00012256	0.018379	0.119881	0.101437	0.000710224	7.49e-05	0.00210335	0.138933	0.00106807	0.0347326	0.0722284	7.49e-05	2.862	82	6	.		82	6	.	6.765	3.312	.	.	.	0	0	0	.	.	0	.	0	1	0.938	0.516	0.833	.	0.938	0.373	0.7	1	1	0	0	8808.01	-1.5
zym_gene_15377	zym_gene_15377_3	0.0229435	0.00300936	0.132615	0.199284	0.0127188	0.00248044	1.01e-06	0.102756	0.124326	2.74e-05	0.195906	0.181309	1.01e-06	2.812	121	6	.		121	6	.	6.05	3.312	.	.	.	0	0	0	.	.	0	.	0	0.989	0.902	.	0.671	.	0.017	0.326	0.74	1	1	0	0	13616.5	5
zym_gene_17384	zym_gene_17384_1	0.0114778	1.46e-05	0.00254709	0.126361	0.10277	0.000470626	0.00041745	0.0713442	0.0640815	0.00027061	0.133381	0.122689	1.46e-05	2.811	95	8	.		95	8	.	6.395	3.312	.	.	.	0	0	0	.	.	0	.	0	1	0.923	.	0.868	.	0.669	0.342	0.91	1	1	0	0	9878.12	-1.5
zym_gene_03977	zym_gene_03977_2	0.00318293	0.0181658	0.0745051	0.180673	0.00130802	1.9e-05	3.24e-08	0.0581932	0.0304	9.18e-07	0.183899	0.067032	3.24e-08	2.808	77	10	.		77	10	.	6.727	3.312	.	.	.	0	0	0	.	.	0	.	0	1	0.944	0.684	0.824	.	0.203	0.641	0.46	1	1	0	0	8157.38	0.5
zym_gene_10492	zym_gene_10492_3	0.00737757	0.000110436	0.00780267	0.0672728	0.125122	0.107818	0.00401431	2.28e-05	0.149677	0.177901	0.0748886	0.177532	2.28e-05	2.808	70	6	.		70	6	.	6.428	3.312	.	.	.	0	0	0	.	.	0	.	0	1	0.934	.	0.694	.	0.995	0.563	0.67	1	1	0	0	7655.48	-1.5
zym_gene_11386	zym_gene_11386_1	0.00541482	3.94e-06	0.00220915	0.0237443	0.134875	0.0082059	6.73e-06	5.79e-05	0.140298	0.0305521	0.0851111	0.135968	3.94e-06	2.808	118	10	.		118	10	.	6.463	3.312	.	.	.	0	0	0	.	.	0	.	0	1	0.943	.	0.857	.	0.536	0.686	0.77	1	1	0	0	12734.3	-3
zym_gene_04315	zym_gene_04315_2	0.00360767	0.0248675	0.10102	0.199284	0.00161883	0.000185888	4.34e-07	0.184791	0.0440556	1.67e-07	0.179356	0.0929525	1.67e-07	2.799	138	10	.		138	10	.	6.25	3.307	.	.	.	0	0	0	.	.	0	.	0	1	0.919	.	0.629	.	0.669	0.419	0.25	1	1	0	0	15285.8	5.5
zym_gene_07371	zym_gene_07371_2	0.0772147	9.31e-06	0.0127306	0.0168132	0.221307	0.108885	0.019215	1.48e-05	0.216724	0.173379	0.193643	0.165929	9.31e-06	2.798	91	10	.		91	10	.	6.609	3.312	.	.	.	0	0	0	.	.	0	.	0	1	0.958	.	0.82	.	0.982	0.423	0.92	1	1	0	0	9569.94	0
zym_gene_03822	zym_gene_03822_1	4.05e-10	1.45e-08	0.00026991	0.0175947	0.00322272	0.000568353	5.2e-08	0.000122677	0.0384382	0.00026991	0.0745318	0.0384382	4.05e-10	2.797	167	1	.	Zt2	167	1	.	3.139	3.205	.	.	.	0	0	0	.	.	0	.	0	0.889	0.801	.	.	0.819	0.938	0.238	0.15	1	1	0	0	18562.3	0
zym_gene_05879	zym_gene_05879_2	0.00010203	0.0121607	0.0376167	0.196073	0.236377	0.189188	0.122546	0.0157657	0.174565	0.234302	0.0138674	0.232243	0.00010203	2.771	89	6	.		89	6	.	6.651	3.31	.	.	.	0	0	0	.	.	0	.	0	1	0.963	.	0.919	.	0.835	0.401	0.74	1	1	0	0	9777.15	1.5
zym_gene_12404	zym_gene_12404_2	0.0815798	0.0745661	0.087861	0.149568	0.00394603	0.000908255	0.00532714	0.12675	0.0469908	0.000160742	0.149568	0.0469908	0.000160742	2.768	81	6	.		81	6	.	4.295	3.312	.	.	.	0	0	0	.	.	0	.	0	1	0.91	.	.	0.599	0.151	0.372	0.84	1	1	0	0	9016.16	2
zym_gene_16076	zym_gene_16076_1	8.26e-08	1.43e-06	2.59e-05	0.0240355	0.0115064	0.000888029	7.29e-07	0.000757129	0.0477579	0.000418967	0.035481	0.0757873	8.26e-08	2.765	130	6	.		130	6	.	6.149	3.3	.	.	.	0	0	0	.	.	0	.	0	0.966	0.896	.	0.615	.	0.977	0.423	0.76	1	1	0	0	14581.1	-0.5
zym_gene_13876	zym_gene_13876_2	0.000177476	3.37e-07	0.000208112	0.0483233	0.14778	0.017344	0.000480545	1.08e-05	0.126272	0.180961	0.0241616	0.167476	3.37e-07	2.747	108	10	.		108	10	.	6.245	3.139	.	.	.	0	0	0	.	.	0	.	0	1	0.924	.	0.843	.	0.82	0.656	0.78	1	1	0	0	11691	0
zym_gene_17359	zym_gene_17359_3	0.0144951	0.0248675	0.0185905	0.199284	0.00161883	0.000185888	4.34e-07	0.184791	0.0159539	1.67e-07	0.126019	0.0159539	1.67e-07	2.738	135	3	.		135	3	.	3.907	3.244	.	.	.	0	0	0	.	.	0	.	0	0.988	0.799	.	.	0.547	0.739	0.498	0.6	1	1	0	0	14611.8	4.5
zym_gene_07123	zym_gene_07123_2	1.57e-06	0.0112787	0.042306	0.0721178	7.33e-05	0.00363141	0.000439899	0.00192623	0.0958496	0.042306	0.173606	0.0958496	1.57e-06	2.738	143	4	.		143	4	.	5.466	3.311	.	.	.	0	0	0	.	.	0	.	0	0.996	0.764	0.807	.	.	0.178	0.467	0.57	1	1	0	0	15089.5	12.5
zym_gene_06603	zym_gene_06603_1	0.0835743	0.0446851	0.0954591	0.0716221	0.000617099	0.00721201	0.000382601	0.0139374	0.0494527	0.0100619	0.101308	0.0494527	0.000382601	2.735	83	6	.		83	6	.	6.472	3.312	.	.	.	0	0	0	.	.	0	.	0	1	0.905	0.547	0.92	.	0.008	0.331	0.77	1	1	0	0	8943.09	-1
zym_gene_14597	zym_gene_14597_1	0.00140977	0.00214848	0.0296837	0.128139	0.0130048	0.00140043	0.000348995	0.0233073	0.0227957	0.00665778	0.086618	0.0680843	0.000348995	2.728	87	6	.		87	6	.	6.164	3.312	.	.	.	0	0	0	.	.	0	.	0	0.999	0.879	.	0.78	.	0.84	0.392	0.85	1	1	0	0	9107.08	-1
zym_gene_16720	zym_gene_16720_1	0.00786955	0.00378598	0.0623099	0.0361936	0.0192937	0.00242711	0.000229716	0.057913	0.0289014	0.000141329	0.0261398	0.00660354	0.000141329	2.714	188	5	.		188	5	.	5.424	3.277	.	.	.	0	0	0	.	.	0	.	0	0.829	0.775	.	0.924	.	0.405	0.386	0.83	1	1	0	0	20660.9	-3.5
zym_gene_12856	zym_gene_12856_1	2.56e-07	0.00367812	0.0854627	0.0873939	0.114516	0.124728	0.0473272	0.00936026	0.0912668	0.104305	0.102462	0.0627333	2.56e-07	2.708	108	12	.		108	12	.	6.853	3.312	.	.	.	0	0	0	.	.	0	.	0	1	0.935	0.676	0.86	.	0.986	0.34	0.73	1	1	0	0	11740.5	-4
zym_gene_03760	zym_gene_03760_2	0.0381785	0.00671006	0.00954049	0.0160035	0.147577	0.139513	0.0400506	0.000447649	0.145454	0.143611	0.131307	0.129757	0.000447649	2.705	131	14	.		131	14	.	6.273	3.312	.	.	.	0	0	0	.	.	0	.	0	1	0.928	.	0.833	.	0.02	0.401	0.91	1	1	0	0	13840.5	-3
zym_gene_07434	zym_gene_07434_3	0.146594	0.196073	0.0376167	0.196073	0.00187602	3.86e-05	5.75e-05	0.130468	0.00112372	3.15e-05	0.202609	0.00804624	3.15e-05	2.705	74	8	.		74	8	.	6.596	3.312	.	.	.	0	0	0	.	.	0	.	0	1	0.914	0.567	0.857	.	0.506	0.575	0.8	1	1	0	0	8246.28	-3
zym_gene_06103	zym_gene_06103_2	0.00111059	0.000129168	0.00479076	0.172554	0.172554	0.0122497	0.00238549	0.109717	0.0810919	0.00121799	0.0505299	0.127388	0.000129168	2.704	64	6	.		64	6	.	6.555	3.312	.	.	.	0	0	0	.	.	0	.	0	1	0.952	.	0.795	.	0.926	0.428	0.74	1	1	0	0	6842.91	2
zym_gene_06476	zym_gene_06476_2	0.000461873	0.00525564	0.0728439	0.151231	0.00525564	0.0003236	5.85e-07	0.0431255	0.0637384	0.0203395	0.154317	0.13357	5.85e-07	2.701	141	3	.		141	3	.	4.822	3.032	.	.	.	0	0	0	.	.	0	.	0	0.494	0.761	.	0.794	.	0.971	0.374	0.48	1	1	0	0	15500.3	-5.5
zym_gene_16100	zym_gene_16100_1	3.43e-08	3.67e-09	2.94e-05	0.0190473	0.0190473	6.22e-05	8.52e-08	0.000132927	0.0716202	0.000421504	0.00598777	0.0254802	3.67e-09	2.69	73	6	.		73	6	.	6.507	3.312	.	.	.	0	0	0	.	.	0	.	0	1	0.953	.	0.82	.	0.6	0.261	0.74	1	1	0	0	8180.01	-1.5
zym_gene_06439	zym_gene_06439_2	2.08e-05	0.00036613	0.0368228	0.140002	0.0913806	0.000277024	7.68e-06	0.000626462	0.114649	0.004565	0.14778	0.180864	7.68e-06	2.689	75	3	.		75	3	.	6.575	3.312	.	.	.	0	0	0	.	.	0	.	0	0.972	0.898	0.856	0.556	.	0.975	0.429	0.84	1	1	0	0	8049.26	3
zym_gene_11577	zym_gene_11577_5	0.0336623	0.0729235	0.061463	0.232564	0.00374647	8.73e-05	0.000125295	0.173957	0.0561882	7.25e-05	0.236377	0.0561882	7.25e-05	2.688	120	10	.		120	10	.	6.42	3.31	.	.	.	0	0	0	.	.	0	.	0	1	0.945	.	0.736	.	0.584	0.498	0.59	1	1	0	0	13012.5	1.5
zym_gene_11691	zym_gene_11691_2	4.71e-05	1.21e-05	0.00144412	0.0505299	0.100785	0.129178	0.000129168	2.42e-05	0.127388	0.175365	0.00303156	0.174981	1.21e-05	2.668	163	4	CfEcp2,ZtNIP1,Pst18363		163	4	CfEcp2,ZtNIP1,Pst18363	6.323	2.841	.	.	.	0	0	0	.	.	0	.	0	0.545	0.722	.	0.573	.	0.702	0.496	0.8	1	1	0	0	17553.5	-6
zym_gene_17810	zym_gene_17810_2	8.42e-09	0.0016496	0.0630834	0.0434679	0.0234295	0.0147952	1.9e-05	0.00219946	0.137086	0.0934894	0.141649	0.137086	8.42e-09	2.637	184	4	.		184	4	.	5.341	3.299	.	.	.	0	0	0	.	.	0	.	0	0.848	0.769	.	0.673	.	0.563	0.46	0.82	1	1	0	0	19919.3	8
zym_gene_12659	zym_gene_12659_2	0.00010203	0.0462247	0.0376167	0.236377	0.202609	0.107157	0.0510066	0.0561151	0.146594	0.214446	0.122546	0.146594	0.00010203	2.602	61	4	.		61	4	.	6.974	3.312	.	.	.	0	0	0	.	.	0	.	0	1	0.934	0.987	0.896	.	0.752	0.328	0.66	1	1	0	0	6727.61	1
zym_gene_06504	zym_gene_06504_2	0.000139339	0.000270374	0.0499562	0.117936	0.0414619	0.00031699	0.00023002	0.0340751	0.231459	0.0499562	0.213155	0.0546396	0.000139339	2.599	77	8	.		77	8	.	6.791	3.312	.	.	.	0	0	0	.	.	0	.	0	1	0.924	0.721	0.84	.	0.891	0.35	0.72	1	1	0	0	8217.6	7
zym_gene_15306	zym_gene_15306_1	1.09e-05	1.7e-07	0.000342512	0.0588979	0.0329828	4.98e-06	1.01e-11	2.27e-05	0.12509	0.000342512	0.0684859	0.0609982	1.01e-11	2.591	194	10	.		194	10	.	4.785	3.307	.	.	.	0	0	0	.	.	0	.	0	0.971	0.633	.	0.637	.	0.617	0.635	0.73	1	1	0	0	20459.9	0
zym_gene_04492	zym_gene_04492_1	0.0280781	0.00355663	0.173379	0.221307	0.0168132	0.00299815	1.18e-05	0.133008	0.0382913	5.75e-06	0.193643	0.0382913	5.75e-06	2.591	147	1	.		147	1	.	2.794	3.299	.	.	.	0	0	0	.	.	0	.	0	0.477	0.703	.	.	0.586	0.341	0.338	0.43	1	1	0	0	16283.9	5.5
zym_gene_16136	zym_gene_16136_2	0.00450113	0.00182607	0.0368228	0.174649	0.00182607	3.92e-05	4.94e-07	0.155026	0.0121258	1.49e-09	0.14778	0.0318302	1.49e-09	2.589	200	5	.		200	5	.	7.514	3.298	FgPR-IL-2,Gr-VAP1	unaffected_pathogenicity,effector_(plant_avirulence_determinant)	PHI:7649,PHI:5498	1	0	0	PF00188	Domain:CAP	1	.	0	0.991	0.779	.	0.824	.	0.09	0.539	0.86	1	1	0	0	21613	3.5
zym_gene_04938	zym_gene_04938_3	0.00539189	0.0094596	0.100227	0.190966	0.00239305	4.14e-05	7.78e-08	0.13415	0.0178917	2.63e-08	0.190966	0.0458027	2.63e-08	2.566	110	6	.		110	6	.	5.581	3.312	.	.	.	0	0	0	.	.	0	.	0	1	0.791	.	0.823	.	0.013	0.487	0.8	1	1	0	0	12061.5	-2.5
zym_gene_08970	zym_gene_08970_3	0.00318293	0.00560355	0.0745051	0.180673	0.00130802	1.9e-05	3.24e-08	0.157893	0.0304	1.03e-08	0.183899	0.067032	1.03e-08	2.562	125	8	.		125	8	.	3.862	3.312	.	.	.	0	0	0	.	.	0	.	0	0.999	0.875	.	.	0.742	0.653	0.436	0.5	1	1	0	0	13717.7	6.5
zym_gene_16099	zym_gene_16099_2	0.0282591	0.0155538	0.12935	0.190966	0.00427934	8.85e-05	1.85e-07	0.16098	0.0285551	6.67e-08	0.153551	0.0665486	6.67e-08	2.56	108	4	.		108	4	.	5.429	3.301	.	.	.	0	0	0	.	.	0	.	0	1	0.775	.	0.661	.	0.11	0.64	0.58	1	1	0	0	11586.4	4.5
zym_gene_05517	zym_gene_05517_2	0.0094933	0.0131791	0.054453	0.177824	0.00100652	0.000139016	2.11e-07	0.16912	0.0208343	6.1e-08	0.164146	0.0478417	6.1e-08	2.56	150	6	.		150	6	.	3.956	3.311	.	.	.	0	0	0	.	.	0	.	0	0.988	0.832	.	.	0.575	0.173	0.559	0.36	1	1	0	0	16205.6	4.5
zym_gene_03756	zym_gene_03756_1	2.22e-06	8.63e-07	0.00154167	0.0602277	0.0012342	0.000788391	4.22e-09	3.37e-06	0.0835743	0.00154167	0.126557	0.112504	4.22e-09	2.547	227	11	.		227	11	.	5.805	3.254	.	.	.	0	0	0	.	.	0	.	0	0.982	0.84	.	0.7	.	0.595	0.289	0.67	1	1	0	0	24959.8	4
zym_gene_12787	zym_gene_12787_3	0.146594	4.72e-05	0.0376167	0.0462247	0.236377	0.0417639	0.00221103	6.98e-05	0.174565	0.182003	0.122546	0.0337743	4.72e-05	2.531	112	7	.		112	7	.	6.33	3.312	.	.	.	0	0	0	.	.	0	.	0	0.997	0.925	.	0.859	.	0.33	0.355	0.79	1	1	0	0	12235.8	-3
zym_gene_00813	zym_gene_00813_1	0.000177476	0.0483233	0.0368228	0.0913806	0.0205374	0.0829794	0.00845657	0.00290428	0.159405	0.180961	0.0483233	0.167476	0.000177476	2.518	176	10	.		176	10	.	5.807	3.233	.	.	.	0	0	0	.	.	0	.	0	0.999	0.828	.	0.72	.	0.874	0.343	0.86	1	1	0	0	19358.9	10.5
zym_gene_14379	zym_gene_14379_3	5.22e-06	0.0027516	0.00460186	0.0814244	0.000156133	0.00098608	1.79e-05	0.000388788	0.0690447	0.0131238	0.147852	0.145655	5.22e-06	2.512	149	4	MoMSP1,SsCP1,VdAve1		149	4	MoMSP1,SsCP1,VdAve1	7.257	3.274	.	.	.	0	0	0	PF07249	Family:Cerato-platanin	1	.	0	0.798	0.745	.	0.851	.	0.673	0.436	0.89	1	1	0	0	15745.6	-3.5
zym_gene_04268	zym_gene_04268_2	0.0993582	0.158207	0.223319	0.166117	0.158207	0.0193	0.000125295	0.239612	0.0561882	7.25e-05	0.232564	0.13445	7.25e-05	2.499	131	7	.		131	7	.	5.752	3.218	.	.	.	0	0	0	.	.	0	.	0	0.999	0.84	0.591	.	.	0.7	0.614	0.45	1	1	0	0	13904.8	-1.5
zym_gene_11679	zym_gene_11679_2	8.89e-07	8.86e-06	0.0111645	0.116729	0.00624485	0.0010617	2.74e-05	0.0192076	0.03023	0.00446579	0.145808	0.116787	8.89e-07	2.499	208	12	.		208	12	.	5.818	3.272	.	.	.	0	0	0	.	.	0	.	0	0.989	0.824	.	0.687	.	0.968	0.442	0.69	1	1	0	0	22806	-5
zym_gene_07204	zym_gene_07204_3	0.0059591	0.00238549	0.0382483	0.169416	0.00238549	6.83e-05	1.71e-05	0.17455	0.00428722	2.04e-10	0.145214	0.0329186	2.04e-10	2.488	96	4	.		96	4	.	6.855	3.306	.	.	.	0	0	0	.	.	0	.	0	0.998	0.955	0.588	0.77	.	0.985	0.421	0.64	1	1	0	0	10732.1	1
zym_gene_06650	zym_gene_06650_2	0.14108	0.206388	0.253944	0.255786	0.00023002	0.00644206	0.00836326	0.125494	0.252113	0.0964587	0.0376347	0.252113	0.00023002	2.484	82	6	.		82	6	.	4.252	3.312	.	.	.	0	0	0	.	.	0	.	0	1	0.91	.	.	0.659	0.687	0.327	0.68	1	1	0	0	8723.84	4.5
zym_gene_00837	zym_gene_00837_1	0.0245504	6.95e-05	0.00563085	0.00966897	0.118568	0.0177892	0.0273618	0.00640412	0.141835	0.122813	0.0842908	0.152237	6.95e-05	2.483	77	7	.		77	7	.	6.211	3.312	.	.	.	0	0	0	.	.	0	.	0	1	0.892	.	0.789	.	0.72	0.464	0.8	1	1	0	0	8483.74	3.5
zym_gene_10148	zym_gene_10148_1	0.000547133	0.000981902	0.000204555	0.0566758	0.0166454	0.0217849	0.000178735	0.0013092	0.118964	0.00589599	0.0862027	0.13809	0.000178735	2.462	114	2	.		114	2	.	4.867	3.31	.	.	.	0	0	0	.	.	0	.	0	0.964	0.657	0.759	.	.	0.144	0.224	0.74	1	1	0	0	12534	5
zym_gene_15528	zym_gene_15528_1	8.05e-06	6.54e-06	0.00011021	0.0188591	0.00886237	0.000223215	1.15e-10	3.36e-05	0.0245374	0.00124118	0.0739487	0.0988163	1.15e-10	2.457	165	6	.		165	6	.	6.004	3.229	.	.	.	0	0	0	.	.	0	.	0	0.997	0.882	0.861	.	.	0.19	0.463	0.11	1	1	0	0	18397.4	0
zym_gene_07205	zym_gene_07205_1	0.000246627	7.05e-07	0.00552488	0.00327589	0.023237	0.00126568	3.95e-06	0.00588907	0.0395818	0.000429944	0.0732098	0.00226606	7.05e-07	2.457	106	2	.		106	2	.	5.085	3.312	.	.	.	0	0	0	.	.	0	.	0	0.994	0.673	0.637	.	.	0.975	0.396	0.1	1	1	0	0	11822	3.5
zym_gene_08162	zym_gene_08162_1	6.3e-06	5.46e-05	0.0255155	0.0857198	0.00666396	0.00354369	0.0117599	0.00117538	0.0564508	0.0255155	0.0857198	0.144268	6.3e-06	2.456	223	3	.		223	3	.	4.261	2.798	.	.	.	0	0	0	.	.	0	.	0	0.749	0.673	0.504	.	.	0.983	0.269	0.15	1	1	0	0	24823.9	1.5
zym_gene_16699	zym_gene_16699_1	0.000182103	1.06e-07	0.000739116	0.106795	0.139469	0.00852207	2.02e-07	7.3e-05	0.139636	0.0547301	0.0854358	0.139636	1.06e-07	2.453	132	6	.		132	6	.	6.13	3.304	.	.	.	0	0	0	.	.	0	.	0	0.946	0.836	0.56	0.648	.	0.982	0.296	0.71	1	1	0	0	15025.6	-5
zym_gene_00966	zym_gene_00966_1	0.0544223	0.0243789	0.0855158	0.145808	0.0457105	0.00852207	0.000194835	0.143695	0.0748263	0.0547301	0.116729	0.106895	0.000194835	2.444	234	0	.		234	0	.	1.773	1.834	.	.	.	0	0	0	.	.	0	.	0	0.793	0.753	.	.	0.668	0.752	0.587	0.47	1	1	0	0	26335.5	7.5
zym_gene_06475	zym_gene_06475_1	0.0280781	0.000447688	0.0127306	0.0528414	0.116807	0.0476373	0.00420329	0.000666256	0.216724	0.173379	0.124863	0.216724	0.000447688	2.444	71	6	.		71	6	.	6.732	3.312	.	.	.	0	0	0	.	.	0	.	0	1	0.939	0.716	0.81	.	0.31	0.27	0.72	1	1	0	0	7819.04	6.5
zym_gene_15469	zym_gene_15469_1	1.75e-05	6.06e-06	0.000142953	0.0191061	0.138319	0.0278872	2.31e-06	0.000351912	0.0303921	0.137575	0.0889815	0.139187	2.31e-06	2.443	94	6	.		94	6	.	6.185	3.312	.	.	.	0	0	0	.	.	0	.	0	1	0.886	.	0.722	.	0.907	0.342	0.69	1	1	0	0	10398.5	-1.5
zym_gene_14060	zym_gene_14060_4	0.0993582	0.000104724	0.017124	0.232564	0.236377	0.150267	0.0243078	0.0271669	0.189254	0.242245	0.232564	0.0336623	0.000104724	2.436	155	4	.		155	4	.	5.681	3.023	.	.	.	0	0	0	.	.	0	.	0	0.741	0.828	0.857	0.517	.	0.95	0.461	0.26	1	1	0	0	17949.7	-3.5
zym_gene_07960	zym_gene_07960_2	0.00737757	0.00323735	0.0533129	0.183899	0.000699427	8.6e-06	1.33e-08	0.133602	0.0195067	3.94e-09	0.168574	0.047025	3.94e-09	2.435	88	9	.		88	9	.	6.444	3.312	.	.	.	0	0	0	.	.	0	.	0	1	0.944	.	0.732	.	0.727	0.301	0.79	1	1	0	0	9480.87	4
zym_gene_10086	zym_gene_10086_3	0.0336623	0.000104724	0.00277006	0.232564	0.0243078	0.239612	0.0791035	0.0271669	0.0336623	0.242245	0.0791035	0.189254	0.000104724	2.433	59	3	.		59	3	.	6.132	3.312	.	.	.	0	0	0	.	.	0	.	0	0.826	0.831	0.876	0.754	.	0.62	0.339	0.46	1	1	0	0	6670.33	-7
zym_gene_17865	zym_gene_17865_1	0.000678768	0.0134708	0.0489214	0.0739487	0.125968	0.0609517	0.000122454	0.0127833	0.01208	0.112933	0.0873939	0.0701061	0.000122454	2.43	200	4	.		200	4	.	4.853	3.242	BEC1040	reduced_virulence	PHI:2901	0	1	0	.	.	0	.	0	0.84	0.814	.	0.582	.	0.051	0.447	0.75	1	1	0	0	21723.9	1
zym_gene_00235	zym_gene_00235_1	0.000150994	4.85e-07	0.000530758	0.0262724	0.101618	0.0467547	5.32e-05	1.17e-06	0.12871	0.153886	0.0311984	0.158962	4.85e-07	2.427	70	8	.		70	8	.	6.665	3.312	.	.	.	0	0	0	.	.	0	.	0	1	0.898	0.627	0.901	.	0.994	0.613	0.84	1	1	0	0	7381.31	-2.5
zym_gene_13863	zym_gene_13863_2	0.000146028	6.45e-05	0.0774019	0.115806	0.00269803	0.000106724	2.46e-08	4.29e-06	0.138532	0.0267849	0.142859	0.0886897	2.46e-08	2.42	48	3	.		48	3	.	5.535	3.312	.	.	.	0	0	0	.	.	0	.	0	1	0.747	.	0.825	.	0.873	0.522	0.83	1	1	0	0	4930.75	1
zym_gene_13908	zym_gene_13908_1	0.146709	0.0164007	0.0954665	0.167946	0.00587923	7.17e-06	0.000546353	0.131218	0.00883927	4.8e-06	0.167946	0.00883927	4.8e-06	2.411	131	6	.		131	6	.	3.744	2.942	.	.	.	0	0	0	.	.	0	.	0	0.991	0.893	.	.	0.7	0.977	0.748	0.23	1	1	0	0	15096	4
zym_gene_01006	zym_gene_01006_1	5.49e-07	4.89e-06	0.00932482	0.0847343	0.0847343	0.00709497	8.68e-05	0.0370586	0.0265102	6.95e-05	0.0230199	0.0815798	5.49e-07	2.411	133	7	.		133	7	.	3.757	3.286	.	.	.	0	0	0	.	.	0	.	0	0.986	0.854	.	.	0.733	0.736	0.309	0.49	1	1	0	0	14907.3	-4.5
zym_gene_08109	zym_gene_08109_1	0.00103187	0.0277755	0.0739982	0.160314	0.00414076	0.000204774	1.28e-05	0.111173	0.0346734	3.59e-06	0.160314	0.0346734	3.59e-06	2.41	291	5	.		291	5	.	3.469	2.81	.	.	.	0	0	0	PF05572	Family:Peptidase_M43	0	.	0	0.055	0.626	0.757	.	.	0.98	0.542	0.26	1	1	0	0	32627.3	4.5
zym_gene_11693	zym_gene_11693_1	0.00945073	0.000156133	0.0131238	0.0215989	0.0458159	0.0529843	2.07e-07	0.00528556	0.0690447	0.0607445	0.153651	0.0690447	2.07e-07	2.408	238	2	BfNep1,FoeNEP1,PpNPP1,PsojNIP,PiNPP1,PaSD21-1,VdNEP,MpNEP1_1,MpNEP1_2		238	2	BfNep1,FoeNEP1,PpNPP1,PsojNIP,PiNPP1,PaSD21-1,VdNEP,MpNEP1_1,MpNEP1_2	3.415	2.451	.	.	.	0	0	0	PF05630	Family:NPP1	1	.	0	0.432	0.631	.	.	0.617	0.094	0.449	0.37	1	1	0	0	25935.8	-4.5
zym_gene_07532	zym_gene_07532_1	0.00460333	0.0133312	0.0146479	0.138319	0.103118	0.00946199	0.000397858	0.00198639	0.13657	0.0289178	0.0183304	0.0943779	0.000397858	2.399	189	10	.		189	10	.	5.395	3.157	.	.	.	0	0	0	.	.	0	.	0	0.985	0.772	.	0.693	.	0.734	0.515	0.55	1	1	0	0	20573.1	-4.5
zym_gene_01096	zym_gene_01096_1	0.0151239	5.71e-05	0.00504516	0.00216667	0.0460344	0.0177457	1.94e-07	0.0139564	0.0163008	0.000186392	0.0601988	0.00297131	1.94e-07	2.383	131	7	.		131	7	.	5.877	3.311	.	.	.	0	0	0	.	.	0	.	0	0.996	0.868	0.611	.	.	0.124	0.258	0.45	1	1	0	0	15039.3	7.5
zym_gene_03478	zym_gene_03478_3	0.0496775	0.00355687	0.0402189	0.0923797	0.00355687	0.000720915	0.000295234	0.110856	0.0148921	1.22e-08	0.101618	0.0148921	1.22e-08	2.382	84	8	.		84	8	.	6.655	3.312	.	.	.	0	0	0	.	.	0	.	0	1	0.912	0.802	0.795	.	0.419	0.523	0.62	1	1	0	0	9029.42	2
zym_gene_12402	zym_gene_12402_1	0.00737757	0.00323735	0.0991923	0.183899	0.000699427	8.23e-05	1.33e-08	0.0828733	0.00640063	3.94e-09	0.183899	0.0195067	3.94e-09	2.38	100	8	.		100	8	.	6.567	2.976	.	.	.	0	0	0	.	.	0	.	0	1	0.965	0.699	0.654	.	0.946	0.251	0.59	1	1	0	0	10760.4	9
zym_gene_10944	zym_gene_10944_1	0.00168351	0.00829197	0.0539479	0.0868133	0.00336486	0.0698782	0.000221876	0.00391993	0.121133	0.0312807	0.103508	0.137207	0.000221876	2.376	75	5	.		75	5	.	5.669	3.312	.	.	.	0	0	0	.	.	0	.	0	1	0.786	.	0.688	.	0.912	0.368	0.71	1	1	0	0	8187.08	-0.5
zym_gene_07093	zym_gene_07093_2	0.0546396	0.00734953	0.0307732	0.0376347	0.0376347	0.199352	0.0414619	0.00031699	0.184628	0.0964587	0.213155	0.184628	0.00031699	2.375	82	9	.		82	9	.	6.276	3.312	.	.	.	0	0	0	.	.	0	.	0	1	0.887	.	0.941	.	0.792	0.602	0.84	1	1	0	0	8750.07	2.5
zym_gene_11365	zym_gene_11365_2	2.81e-05	0.000557784	0.00324437	0.00577362	0.0918587	0.111627	0.0377042	0.0035953	0.13052	0.107399	0.101843	0.0975204	2.81e-05	2.373	103	9	.		103	9	.	6.363	3.312	.	.	.	0	0	0	.	.	0	.	0	1	0.917	.	0.799	.	0.834	0.28	0.76	1	1	0	0	11106.2	-3.5
zym_gene_09646	zym_gene_09646_2	1.7e-07	0.000287648	0.00211745	0.0105602	0.000287648	0.000409265	8e-07	3.99e-06	0.0747509	0.0165714	0.120075	0.0424388	1.7e-07	2.373	114	10	.		114	10	.	6.528	3.293	.	.	.	0	0	0	.	.	0	.	0	1	0.918	0.521	0.879	.	0.225	0.274	0.57	1	1	0	0	12221.1	-3.5
zym_gene_17730	zym_gene_17730_2	2.95e-06	3.37e-06	0.00302143	0.00483448	0.00483448	0.00221377	1.31e-05	0.000806521	0.0245504	0.00302143	0.109082	0.0245504	2.95e-06	2.373	77	6	.		77	6	.	6.337	3.312	.	.	.	0	0	0	.	.	0	.	0	1	0.926	.	0.676	.	0.784	0.442	0.46	1	1	0	0	8562.74	-2
zym_gene_16438	zym_gene_16438_2	7.45e-05	0.0388783	0.0940379	0.164146	0.077092	0.0446783	0.00411696	0.0109073	0.102854	0.0510072	0.0691169	0.170998	7.45e-05	2.371	132	6	.		132	6	.	4.236	3.312	.	.	.	0	0	0	.	.	0	.	0	0.995	0.871	.	.	0.602	0.892	0.381	0.44	1	1	0	0	15157.1	12
zym_gene_11165	zym_gene_11165_5	4.77e-05	0.00117235	0.0312803	0.0641396	0.209219	0.00765231	0.000955915	0.109428	0.150536	0.00899357	0.117589	0.150536	4.77e-05	2.358	111	16	.		111	16	.	6.437	3.312	.	.	.	0	0	0	.	.	0	.	0	1	0.952	.	0.92	.	0.023	0.431	0.74	1	1	0	0	11983.4	5.5
zym_gene_01026	zym_gene_01026_2	0.011824	0.00560355	0.0745051	0.183899	0.00130802	1.9e-05	3.24e-08	0.107393	0.0108617	1.03e-08	0.183899	0.0304	1.03e-08	2.358	211	2	.		211	2	.	4.985	3.31	.	.	.	0	0	0	.	.	0	.	0	1	0.614	0.772	0.578	.	0.15	0.683	0.58	1	1	0	0	22308.9	-0.5
zym_gene_16645	zym_gene_16645_2	0.00157197	0.00238549	0.0382483	0.169416	0.000542507	8.41e-06	8.87e-08	0.109717	0.00428722	2.04e-10	0.169416	0.0329186	2.04e-10	2.357	118	10	LmAvrLm11		118	10	LmAvrLm11	8.697	3.312	.	.	.	0	0	0	.	.	0	.	0	1	0.899	0.668	0.924	.	0.974	0.339	0.76	1	1	0	0	12554.2	-2
zym_gene_06538	zym_gene_06538_1	0.0120965	0.00129911	0.00207662	0.0745661	0.0102738	0.00024396	2.8e-05	0.12675	0.0469908	9.72e-07	0.117896	0.0246557	9.72e-07	2.357	84	3	.		84	3	.	3.39	3.312	.	.	.	0	0	0	.	.	0	.	0	0.339	0.804	.	.	0.508	0.449	0.655	0.48	1	1	0	0	9168.11	2.5
zym_gene_08066	zym_gene_08066_1	0.000233166	8.49e-06	0.000652127	0.055157	0.138733	0.0476952	0.000402785	1.92e-05	0.0900487	0.151733	0.0632007	0.156564	8.49e-06	2.35	66	7	.		66	7	.	6.154	3.312	.	.	.	0	0	0	.	.	0	.	0	1	0.873	.	0.757	.	0.989	0.377	0.77	1	1	0	0	7192.12	-1.5
zym_gene_06830	zym_gene_06830_2	0.00737757	0.00323735	0.0533129	0.183899	0.000699427	8.6e-06	1.33e-08	0.133602	0.0195067	3.94e-09	0.168574	0.047025	3.94e-09	2.346	107	6	.		107	6	.	5.761	3.312	.	.	.	0	0	0	.	.	0	.	0	0.974	0.851	.	0.636	.	0.013	0.403	0.63	1	1	0	0	12129.3	-2.5
zym_gene_15919	zym_gene_15919_3	0.010527	0.0579325	0.101411	0.209219	0.000955915	0.000775968	0.000127455	0.208373	0.0416236	1e-06	0.209219	0.158455	1e-06	2.343	98	4	.		98	4	.	5.044	3.312	.	.	.	0	0	0	.	.	0	.	0	0.995	0.673	0.856	.	.	0.218	0.288	0.12	1	1	0	0	10438.8	-2
zym_gene_06445	zym_gene_06445_1	5.27e-06	0.00286887	0.0294349	0.142589	0.157139	0.00644903	0.000287648	0.013298	0.15745	0.00495737	0.00380292	0.0482916	5.27e-06	2.338	84	6	.		84	6	.	4.376	3.312	.	.	.	0	0	0	.	.	0	.	0	1	0.889	.	.	0.586	0.918	0.365	0.77	1	1	0	0	9213.49	4
zym_gene_16649	zym_gene_16649_3	0.011824	0.00560355	0.0350208	0.180673	0.000222545	1.31e-06	3.24e-08	0.107393	0.0108617	1.03e-08	0.183899	0.0304	1.03e-08	2.338	112	8	MoBas4,MoSPD5		112	8	MoBas4,MoSPD5	8.334	3.312	.	.	.	0	0	0	.	.	0	.	0	0.999	0.877	0.649	0.622	.	0.512	0.402	0.49	1	1	0	0	12644.2	0.5
zym_gene_13788	zym_gene_13788_2	0.00678937	0.000447688	0.0127306	0.0528414	0.116807	0.0476373	0.0584036	0.00494933	0.216724	0.141193	0.124863	0.209595	0.000447688	2.337	118	5	.		118	5	.	3.058	3.304	.	.	.	0	0	0	.	.	0	.	0	0.833	0.681	.	.	0.555	0.015	0.475	0.45	1	1	0	0	12863.6	-1
zym_gene_14500	zym_gene_14500_1	0.000685284	2.74e-05	0.000739116	0.0747563	0.116729	0.0644467	0.0304737	0.000301108	0.106895	0.145906	0.0546296	0.116787	2.74e-05	2.337	180	6	CfPDIP1		180	6	CfPDIP1	7.926	3.189	.	.	.	0	0	0	.	.	0	.	0	0.965	0.81	0.903	0.689	.	0.126	0.456	0.45	1	1	0	0	20010.2	-4.5
zym_gene_12602	zym_gene_12602_2	0.000139339	0.0414619	0.133217	0.255786	0.213155	0.00949296	0.00734953	0.199352	0.14108	0.133217	0.110565	0.184628	0.000139339	2.333	148	7	.		148	7	.	5.811	3.306	.	.	.	0	0	0	.	.	0	.	0	0.998	0.809	0.756	.	.	0.922	0.212	0.36	1	1	0	0	16370.9	0
zym_gene_06595	zym_gene_06595_1	0.0420103	0.00747152	0.0495747	0.199284	0.00161883	1.6e-05	4.34e-07	0.184791	0.0440556	1.67e-07	0.179356	0.0929525	1.67e-07	2.332	89	6	.		89	6	.	6.465	3.311	.	.	.	0	0	0	.	.	0	.	0	1	0.881	0.546	0.808	.	0.859	0.393	0.59	1	1	0	0	9485.91	2
zym_gene_03448	zym_gene_03448_1	0.000121113	5.33e-05	0.00665778	0.0745318	0.103942	0.00940773	7.68e-07	0.00472902	0.137428	0.0518737	0.128139	0.120396	7.68e-07	2.332	115	11	.		115	11	.	6.123	3.312	.	.	.	0	0	0	.	.	0	.	0	1	0.913	.	0.652	.	0.098	0.397	0.77	1	1	0	0	12583.3	5.5
zym_gene_04197	zym_gene_04197_3	0.00244447	0.000385591	0.00288333	0.0415027	0.172554	0.0213802	0.0148571	0.147718	0.0298782	0.00955617	0.0705547	0.0620114	0.000385591	2.331	151	2	.		151	2	.	3.507	3.066	.	.	.	0	0	0	.	.	0	.	0	0.967	0.793	.	.	0.634	0.972	0.527	0.05	1	1	0	0	16612.7	4
zym_gene_09948	zym_gene_09948_2	0.000199007	0.0215989	0.0309347	0.121761	0.0458159	0.158307	0.00672613	0.0640629	0.0690447	0.0607445	0.153651	0.0690447	0.000199007	2.322	133	2	.		133	2	.	4.252	2.77	.	.	.	0	0	0	.	.	0	.	0	0.981	0.633	.	0.867	.	0.014	0.431	0.86	1	1	0	0	13890.7	-2
zym_gene_04703	zym_gene_04703_2	0.00751669	2.24e-05	0.118011	0.135066	0.0094711	1.55e-05	1.27e-10	0.0141974	0.0141288	1.1e-06	0.167946	0.0665364	1.27e-10	2.316	109	5	.		109	5	.	4.14	3.305	.	.	.	0	0	0	.	.	0	.	0	0.954	0.868	.	.	0.617	0.917	0.336	0.68	1	1	0	0	11720.3	1.5
zym_gene_16553	zym_gene_16553_1	0.0100845	0.00749908	0.144192	0.120851	0.120851	0.0798342	0.000104482	0.0277811	0.140932	0.0691813	0.144241	0.140932	0.000104482	2.314	92	6	.		92	6	.	4.18	3.312	.	.	.	0	0	0	.	.	0	.	0	1	0.91	.	.	0.648	0.189	0.395	0.56	1	1	0	0	9934.87	1.5
zym_gene_00566	zym_gene_00566_3	0.011824	0.00560355	0.0350208	0.183899	0.00130802	1.9e-05	3.24e-08	0.157893	0.0108617	1.03e-08	0.150561	0.0304	1.03e-08	2.301	223	16	.		223	16	.	5.454	3.276	.	.	.	0	0	0	.	.	0	.	0	1	0.781	.	0.696	.	0.125	0.437	0.39	1	1	0	0	24172.5	-3.5
zym_gene_08134	zym_gene_08134_4	0.0993582	0.158207	0.142335	0.236377	0.0729235	0.00322627	0.000125295	0.173957	0.0561882	7.25e-05	0.232564	0.0561882	7.25e-05	2.297	163	8	.		163	8	.	5.22	3.269	.	.	.	0	0	0	.	.	0	.	0	0.942	0.704	.	0.787	.	0.974	0.647	0.55	1	1	0	0	17610.7	1.5
zym_gene_05032	zym_gene_05032_1	0.00714368	0.000661421	0.000530575	0.0719753	0.126125	0.0556173	5.53e-06	0.0769847	0.139836	0.00446579	0.135468	0.110775	5.53e-06	2.295	166	9	.		166	9	.	3.417	3.304	.	.	.	0	0	0	.	.	0	.	0	0.99	0.721	.	.	0.632	0.992	0.314	0.3	1	1	0	0	18504.4	-1
zym_gene_10500	zym_gene_10500_2	0.00360767	0.00747152	0.0495747	0.199284	0.000238155	0.000185888	4.34e-07	0.0326258	0.0440556	1.2e-05	0.199284	0.0929525	4.34e-07	2.292	241	14	.		241	14	.	5.51	3.301	.	.	.	0	0	0	PF02015	Domain:Glyco_hydro_45	0	GH45	0	0.933	0.803	.	0.719	.	0.004	0.411	0.78	1	1	0	0	25501.5	2
zym_gene_07132	zym_gene_07132_2	0.010527	0.0210733	0.101411	0.185972	0.0579325	0.0183194	0.00117235	0.173075	0.158455	6.15e-05	0.125841	0.158455	6.15e-05	2.29	73	5	.		73	5	.	6.524	3.312	.	.	.	0	0	0	.	.	0	.	0	1	0.88	0.681	0.848	.	0.736	0.387	0.77	1	1	0	0	7881.91	2
zym_gene_14776	zym_gene_14776_2	0.000177476	5.38e-05	0.004565	0.0913806	0.14778	0.0423195	0.000480545	9.9e-05	0.180864	0.180961	0.0548283	0.167476	5.38e-05	2.288	95	8	.		95	8	.	4.344	3.312	.	.	.	0	0	0	.	.	0	.	0	1	0.915	.	.	0.655	0.97	0.367	0.3	1	1	0	0	10829.2	4
zym_gene_07221	zym_gene_07221_1	0.0236199	7.49e-05	0.010082	0.0904116	0.0347326	0.00210335	5.4e-06	0.00598252	0.0883852	0.00407156	0.101437	0.118241	5.4e-06	2.285	66	7	.		66	7	.	6.188	3.312	.	.	.	0	0	0	.	.	0	.	0	1	0.875	0.888	.	.	0.781	0.377	0.8	1	1	0	0	7282.41	5.5
zym_gene_06435	zym_gene_06435_3	0.00894074	0.00427934	0.12935	0.190966	0.00427934	8.85e-05	1.85e-07	0.16098	0.0665486	6.67e-08	0.190966	0.120939	6.67e-08	2.281	65	6	.		65	6	.	6.366	3.303	.	.	.	0	0	0	.	.	0	.	0	1	0.934	0.682	.	.	0.758	0.313	0.68	1	1	0	0	7137.25	7.5
zym_gene_11285	zym_gene_11285_2	0.00129308	0.0164007	0.0557695	0.150944	0.000403047	0.000294701	1.55e-05	0.0237516	0.022766	0.000213523	0.167946	0.128513	1.55e-05	2.278	234	6	.		234	6	.	7.003	2.816	.	.	.	0	0	0	PF01083	Domain:Cutinase	1	CE5	0	0.747	0.852	.	0.556	.	0.006	0.411	0.77	1	1	0	0	25134.9	4
zym_gene_04035	zym_gene_04035_2	0.00204892	9.55e-06	6.73e-05	0.000852525	0.187674	0.0132271	0.00518459	1.72e-05	0.172915	0.0327624	0.0971623	0.120939	9.55e-06	2.262	213	6	.		213	6	.	5.833	2.823	.	.	.	0	0	0	.	.	0	.	0	0.962	0.859	0.777	0.586	.	0.856	0.448	0.14	1	1	0	0	23707.2	9
zym_gene_08250	zym_gene_08250_4	0.108498	0.00665136	0.139322	0.221307	0.0794607	0.00571077	2.61e-05	0.17101	0.0607798	1.35e-05	0.221307	0.131284	1.35e-05	2.259	212	2	.		212	2	.	1.485	0.726	.	.	.	0	0	0	PF01105	Domain:EMP24_GP25L	0	.	0	0.273	0.615	0.802	.	.	0.549	0.48	0.18	1	1	0	0	24248.2	-2
zym_gene_07984	zym_gene_07984_1	0.0669954	0.126851	0.106592	0.133708	6.07e-05	0.00144641	0.00851714	0.124428	0.0401443	0.0025823	0.0742732	0.0943779	6.07e-05	2.258	68	6	.		68	6	.	6.516	3.312	.	.	.	0	0	0	.	.	0	.	0	1	0.875	0.697	0.833	.	0.819	0.266	0.85	1	1	0	0	7128.14	0
zym_gene_13311	zym_gene_13311_1	0.0102109	0.00221937	0.0293263	0.0265921	0.00221937	0.00391993	0.000102404	0.00187396	0.0959851	0.00662003	0.127443	0.0667533	0.000102404	2.256	177	3	.		177	3	.	4.536	2.594	.	.	.	0	0	0	.	.	0	.	0	0.933	0.703	0.567	0.6	.	0.052	0.365	0.66	1	1	0	0	19084.4	-4
zym_gene_04759	zym_gene_04759_1	0.000142078	0.0746894	0.118663	0.140869	0.000422548	0.0082059	0.0295356	0.145138	0.0464117	0.00612988	0.134875	0.0245894	0.000142078	2.244	57	6	.		57	6	.	6.831	3.312	.	.	.	0	0	0	.	.	0	.	0	1	0.934	0.668	0.919	.	0.777	0.327	0.69	1	1	0	0	6170.03	-4
zym_gene_00116	zym_gene_00116_1	7.55e-05	0.000295234	0.000552205	0.0311984	0.0615865	0.0160719	3.69e-05	0.00855086	0.0874567	0.0194982	0.140701	0.158962	3.69e-05	2.226	103	12	.		103	12	.	6.739	3.312	.	.	.	0	0	0	.	.	0	.	0	1	0.951	0.576	0.921	.	0.115	0.328	0.7	1	1	0	0	11267	0.5
zym_gene_08103	zym_gene_08103_2	0.00460695	2.19e-05	0.000904992	0.086618	0.086618	0.000568353	2.25e-06	2.96e-05	0.137428	0.0152816	0.13471	0.120396	2.25e-06	2.224	94	3	.		94	3	.	3.221	3.311	.	.	.	0	0	0	.	.	0	.	0	0.703	0.728	.	.	0.555	0.269	0.44	0.48	1	1	0	0	10121.5	-1
zym_gene_16630	zym_gene_16630_1	8.84e-08	3.09e-06	6.22e-05	0.0133423	0.0468989	0.00372083	7.1e-06	0.00237194	0.0350814	0.013083	0.0598366	0.0585909	8.84e-08	2.222	88	8	.		88	8	.	6.459	3.312	.	.	.	0	0	0	.	.	0	.	0	1	0.875	0.69	0.659	.	0.984	0.415	0.47	1	1	0	0	9455.61	0.5
zym_gene_02634	zym_gene_02634_3	0.00010203	0.114765	0.182003	0.202609	0.00187602	0.00158669	5.75e-05	0.130468	0.00112372	3.15e-05	0.114765	0.0925724	3.15e-05	2.208	102	7	.		102	7	.	6.238	3.311	.	.	.	0	0	0	.	.	0	.	0	1	0.85	0.613	0.829	.	0.279	0.244	0.57	1	1	0	0	11202.1	2.5
zym_gene_13890	zym_gene_13890_1	0.0943824	0.0570881	0.0416251	0.151231	0.00525564	0.0003236	0.0363288	0.146648	0.0349586	1.09e-06	0.151231	0.0349586	1.09e-06	2.204	149	18	.		149	18	.	6.555	3.311	.	.	.	0	0	0	.	.	0	.	0	1	0.887	0.502	0.932	.	0.96	0.353	0.86	1	1	0	0	15195.9	-4
zym_gene_17209	zym_gene_17209_2	1.09e-05	0.0105602	0.0165714	0.0737182	0.0247382	0.00498675	0.000199891	0.016385	0.143639	0.0165714	0.142589	0.11894	1.09e-05	2.188	97	3	Mg1LysM,MgxLysM,CfEcp6,MoSlp1,RiSLM	Mg1LysM	97	3	Mg1LysM,MgxLysM,CfEcp6,MoSlp1,RiSLM	8.091	3.312	Mgx1LysM,Mg1LysM,SLP_1	effector_(plant_avirulence_determinant)	PHI:11366,PHI:11367,PHI:6495,PHI:2404	1	0	0	PF01476	Domain:LysM	1	CBM50	0	0.996	0.79	0.934	0.622	.	0.773	0.242	0.67	1	1	0	0	10698.5	6
zym_gene_00045	zym_gene_00045_1	2.14e-05	6.46e-05	0.00995534	0.0342401	0.00749908	0.000168925	2.28e-05	0.00199389	0.0338276	0.00137027	0.144241	0.0900798	2.14e-05	2.18	71	6	.		71	6	.	4.406	3.312	.	.	.	0	0	0	.	.	0	.	0	1	0.875	.	.	0.544	0.895	0.45	0.69	1	1	0	0	7565.52	6
zym_gene_07611	zym_gene_07611_1	6.55e-08	2.8e-05	0.00932482	0.142446	0.0528177	0.00709497	8.68e-05	0.0370586	0.0815798	0.00111934	0.0230199	0.115171	6.55e-08	2.173	267	12	.		267	12	.	4.779	3.076	.	.	.	0	0	0	.	.	0	.	0	0.905	0.724	.	0.529	.	0.067	0.278	0.45	1	1	0	0	29552.8	1
zym_gene_01167	zym_gene_01167_3	0.0673247	0.0121607	0.0997515	0.114765	0.0121607	3.86e-05	5.75e-05	0.208748	0.0925724	3.15e-05	0.236377	0.174565	3.15e-05	2.168	171	6	.		171	6	.	5.538	3.267	.	.	.	0	0	0	.	.	0	.	0	0.879	0.821	0.685	.	.	0.222	0.537	0.24	1	1	0	0	19738	0
zym_gene_07769	zym_gene_07769_4	0.0673247	0.0462247	0.0997515	0.196073	0.00187602	3.86e-05	5.75e-05	0.130468	0.00804624	3.15e-05	0.202609	0.0925724	3.15e-05	2.168	201	6	.		201	6	.	1.918	3.242	.	.	.	0	0	0	.	.	0	.	0	0.544	0.688	.	.	0.923	0.5	0.371	0.43	1	1	0	0	22447.1	4
zym_gene_05262	zym_gene_05262_1	0.00751669	0.000745957	0.170448	0.167946	0.0094711	0.0206004	3.74e-06	0.0675328	0.0665364	0.000413569	0.164836	0.148932	3.74e-06	2.167	90	6	FolSix14		90	6	FolSix14	8.442	3.312	.	.	.	0	0	0	.	.	0	.	0	0.999	0.905	0.527	0.531	.	0.884	0.349	0.63	1	1	0	0	9774.32	3
zym_gene_09930	zym_gene_09930_4	0.00012679	0.000481498	0.00203466	0.000481498	0.199284	0.0108519	0.00363395	7.75e-05	0.181309	0.203551	0.199284	0.204385	7.75e-05	2.164	158	13	.		158	13	.	6.487	3.312	.	.	.	0	0	0	.	.	0	.	0	1	0.895	0.674	0.894	.	0.077	0.403	0.77	1	1	0	0	16863.9	-5
zym_gene_10493	zym_gene_10493_1	0.00250823	0.0359496	0.137321	0.135468	0.0602584	0.000241989	0.000191819	0.0556173	0.139836	0.00155247	0.126125	0.0820392	0.000191819	2.157	247	3	PsXEG1		247	3	PsXEG1	5.824	3.28	.	.	.	0	0	0	PF01670	Domain:Glyco_hydro_12	1	GH12	0	0.092	0.628	.	0.604	.	0.551	0.31	0.71	1	1	0	0	26884.8	4
zym_gene_17252	zym_gene_17252_1	0.000121113	5.33e-05	0.000891967	0.0472107	0.103942	0.0200983	0.00322272	0.00016086	0.138686	0.131495	0.0339327	0.123754	5.33e-05	2.134	210	4	.		210	4	.	2.201	2.692	.	.	.	0	0	0	PF07510	Domain:DUF1524	0	.	0	0.768	0.688	.	.	0.643	0.044	0.354	0.48	1	1	0	0	23368	0
zym_gene_13862	zym_gene_13862_4	0.0860357	0.159951	0.242224	0.167817	0.0141415	0.000432158	0.000578041	0.0741011	0.13668	0.000372321	0.251726	0.236833	0.000372321	2.13	148	4	.		148	4	.	5.598	3.195	.	.	.	0	0	0	.	.	0	.	0	0.992	0.753	0.882	0.584	.	0.065	0.373	0.47	1	1	0	0	16053.3	-6
zym_gene_11367	zym_gene_11367_3	0.109321	0.112742	0.161707	0.153651	0.0178096	0.00528556	0.0215989	0.162488	0.0849205	0.00027958	0.163894	0.0486422	0.00027958	2.129	200	4	.	Zt10	200	4	.	4.28	2.893	.	.	.	0	0	0	.	.	0	.	0	0.53	0.719	.	0.559	.	0.409	0.393	0.59	1	1	0	0	21864.8	2
zym_gene_01268	zym_gene_01268_2	0.000448903	8.68e-05	0.0304321	0.0745661	0.00129911	1.69e-06	2.8e-05	0.0618389	0.0469908	0.000160742	0.0847343	0.138572	1.69e-06	2.123	156	6	.		156	6	.	5.203	2.705	.	.	.	0	0	0	.	.	0	.	0	0.97	0.773	0.745	0.711	.	0.175	0.64	0.47	1	1	0	0	17563	-5
zym_gene_17248	zym_gene_17248_1	0.0860357	0.0632773	0.000372321	0.0632773	0.167817	0.247197	0.0685504	0.0176569	0.0860357	0.262409	0.255786	0.264932	0.000372321	2.121	55	9	.		55	9	.	5.739	3.312	.	.	.	0	0	0	.	.	0	.	0	1	0.778	.	0.879	.	0.983	0.363	0.76	1	1	0	0	5565.55	1
zym_gene_07092	zym_gene_07092_1	2.95e-06	0.000449464	0.000237316	0.0273618	0.00483448	0.0157869	1.31e-05	0.000806521	0.0245504	0.00302143	0.118568	0.114264	2.95e-06	2.119	56	6	.		56	6	.	5.621	3.312	.	.	.	0	0	0	.	.	0	.	0	1	0.81	.	0.644	.	0.185	0.481	0.79	1	1	0	0	5779.39	0.5
zym_gene_05446	zym_gene_05446_2	2.04e-05	0.00231054	0.0328116	0.100001	0.14778	0.0282449	0.00036613	0.017344	0.126272	0.0328116	0.0548283	0.180864	2.04e-05	2.114	81	6	.		81	6	.	6.095	3.312	.	.	.	0	0	0	.	.	0	.	0	1	0.903	0.67	.	.	0.163	0.363	0.21	1	1	0	0	9226.88	1
zym_gene_09086	zym_gene_09086_2	0.0174013	0.0339089	0.0701164	0.152144	0.00971349	0.00154074	5.24e-06	0.211966	0.0637116	2.42e-06	0.209219	0.0637116	2.42e-06	2.092	77	2	.		77	2	.	5.135	3.312	.	.	.	0	0	0	.	.	0	.	0	0.99	0.665	0.86	.	.	0.888	0.232	0.16	1	1	0	0	8570.94	5.5
zym_gene_14679	zym_gene_14679_1	0.00681047	0.00216667	0.0433671	0.125542	0.125542	0.0338781	3.03e-05	0.0139564	0.138626	0.0239753	0.0887244	0.129663	3.03e-05	2.09	112	8	.		112	8	.	5.809	3.312	.	.	.	0	0	0	.	.	0	.	0	0.997	0.848	.	0.697	.	0.053	0.445	0.72	1	1	0	0	12292.8	-2.5
zym_gene_10954	zym_gene_10954_2	0.0195067	0.000899263	0.000256753	0.0136041	0.0748886	0.0161727	0.000699427	0.0267852	0.0997197	0.0469191	0.162659	0.149677	0.000256753	2.087	240	6	.		240	6	.	4.436	2.717	.	.	.	0	0	0	PF07335	Family:Glyco_hydro_75	0	GH75	0	0.715	0.755	.	0.644	.	0.035	0.414	0.62	1	1	0	0	25882.9	-8.5
zym_gene_10904	zym_gene_10904_3	0.00737757	0.00323735	0.0533129	0.183899	0.000699427	8.6e-06	1.33e-08	0.133602	0.0195067	3.94e-09	0.168574	0.047025	3.94e-09	2.067	234	9	Mg3LysM,CfEcp6,MoSlp1,RsLysM,Mg1LysM,MgxLysM,RiSLM	Mg3LysM	234	9	Mg3LysM,CfEcp6,MoSlp1,RsLysM,Mg1LysM,MgxLysM,RiSLM	5.755	3.084	.	.	.	0	0	0	PF01476	Domain:LysM	1	CBM50	0	0.708	0.501	.	0.724	.	0.979	0.456	0.87	1	1	0	0	24757.3	-6.5
zym_gene_00943	zym_gene_00943_2	0.011824	0.00560355	0.0745051	0.183899	0.00130802	1.9e-05	3.24e-08	0.157893	0.0304	1.03e-08	0.150561	0.067032	1.03e-08	2.067	82	4	.		82	4	.	3.662	3.312	.	.	.	0	0	0	.	.	0	.	0	0.933	0.77	.	.	0.609	0.945	0.275	0.67	1	1	0	0	9068.16	-2
zym_gene_11516	zym_gene_11516_1	8.35e-06	1.9e-08	0.000535833	0.00301378	0.0193203	0.00133076	1.07e-07	0.000449347	0.0174437	2.63e-05	0.0915977	0.00724605	1.9e-08	2.064	148	1	.		148	1	.	3.173	3.228	.	.	.	0	0	0	.	.	0	.	0	0.967	0.701	.	.	0.641	0.877	0.49	0.27	1	1	0	0	16180.3	-2.5
zym_gene_10581	zym_gene_10581_2	0.0174013	0.0339089	0.0701164	0.209219	0.00971349	0.00154074	5.24e-06	0.0989174	0.0232556	2.42e-06	0.205732	0.0232556	2.42e-06	2.063	168	3	.		168	3	.	1.959	3.085	.	.	.	0	0	0	.	.	0	.	0	0.742	0.635	.	.	0.779	0.02	0.488	0.21	1	1	0	0	18616.1	-0.5
zym_gene_16502	zym_gene_16502_2	0.0365416	0.0392707	0.133395	0.121761	0.00672613	0.000388788	0.000156133	0.0906032	0.0486422	0.00027958	0.163894	0.125058	0.000156133	2.063	170	5	.		170	5	.	5.224	2.904	.	.	.	0	0	0	.	.	0	.	0	0.94	0.713	0.852	0.698	.	0.702	0.303	0.34	1	1	0	0	18829.2	-0.5
zym_gene_16301	zym_gene_16301_2	1.26e-09	1.46e-06	0.00446579	0.0546296	0.00624485	0.0010617	1.15e-08	0.00109414	0.0544223	0.00154226	0.106795	0.116787	1.26e-09	2.063	94	8	.	Avr3D1	94	8	.	6.195	3.312	.	.	.	0	0	0	.	.	0	.	0	1	0.924	.	0.721	.	0.013	0.496	0.5	1	1	0	0	10689.8	-4.5
zym_gene_15444	zym_gene_15444_2	0.0606816	0.00300936	0.132615	0.199284	0.00300936	3.58e-05	1.01e-06	0.102756	0.00778893	4.12e-07	0.195906	0.0655186	4.12e-07	2.045	74	6	.		74	6	.	5.612	3.312	.	.	.	0	0	0	.	.	0	.	0	0.957	0.782	.	0.715	.	0.874	0.394	0.77	1	1	0	0	7999.8	-4.5
zym_gene_16888	zym_gene_16888_3	0.231459	0.110565	0.253944	0.213155	0.206388	0.1034	0.000270374	0.255171	0.252113	0.0056317	0.117936	0.184628	0.000270374	2.041	117	6	.		117	6	.	5.594	3.312	.	.	.	0	0	0	.	.	0	.	0	0.887	0.78	0.798	.	.	0.979	0.361	0.32	1	1	0	0	13122.1	1
zym_gene_16789	zym_gene_16789_1	0.137428	0.00563976	0.000267687	0.00214848	0.114883	0.0628284	0.0339327	0.0427301	0.0976373	0.0800337	0.086618	0.0680843	0.000267687	2.026	215	3	.		215	3	.	0.76	0.119	.	.	.	0	0	0	PF01105	Domain:EMP24_GP25L	0	.	0	0.94	0.853	.	.	0.652	0.83	0.547	0.29	1	1	1	0	23983	-0.5
zym_gene_03383	zym_gene_03383_1	0.00125639	0.0261292	0.0525242	0.115129	0.104419	0.0200476	3.77e-06	0.0981664	0.0694167	0.0150742	0.0572178	0.137722	3.77e-06	2.017	106	8	.		106	8	.	6.592	3.312	.	.	.	0	0	0	.	.	0	.	0	1	0.909	0.508	0.891	.	0.677	0.298	0.68	1	1	0	0	11798.2	0
zym_gene_11144	zym_gene_11144_2	0.108498	0.0283079	0.139322	0.155359	0.00665136	1.69e-05	2.61e-05	0.224275	0.131284	1.35e-05	0.0863108	0.203178	1.35e-05	2.015	229	10	.		229	10	.	2.821	2.843	.	.	.	0	0	0	.	.	0	.	0	0.553	0.82	.	.	0.708	0.977	0.399	0.43	1	1	0	0	25010.4	14.5
zym_gene_07413	zym_gene_07413_3	0.011824	0.00130802	0.0745051	0.142773	0.00130802	0.000169321	3.24e-08	0.157893	0.0304	1.03e-08	0.183899	0.067032	1.03e-08	2.014	91	8	.		91	8	.	6.331	3.312	.	.	.	0	0	0	.	.	0	.	0	1	0.943	.	0.794	.	0.035	0.48	0.78	1	1	0	0	10003.8	5.5
zym_gene_01652	zym_gene_01652_1	0.0530888	0.0339089	0.0701164	0.209219	0.00186223	3.14e-06	5.24e-06	0.0989174	0.00601638	2.42e-06	0.205732	0.00601638	2.42e-06	2.012	181	8	.		181	8	.	2.943	3.261	.	.	.	0	0	0	.	.	0	.	0	0.913	0.774	.	.	0.823	0.282	0.549	0.23	1	1	0	0	20648.6	8
zym_gene_01084	zym_gene_01084_1	1.1e-07	4.16e-05	0.00479287	0.101843	0.0075607	0.00978255	0.000133951	0.0114396	0.061473	0.00479287	0.125806	0.0962223	1.1e-07	2.011	117	6	.		117	6	.	5.27	3.309	.	.	.	0	0	0	.	.	0	.	0	0.997	0.709	.	0.697	.	0.852	0.373	0.62	1	1	0	0	12491.2	-1
zym_gene_13821	zym_gene_13821_3	0.00450113	0.0205374	0.0748729	0.174649	0.00182607	3.92e-05	7.68e-06	0.155026	0.0671248	2.66e-06	0.177824	0.0671248	2.66e-06	2.011	168	5	.		168	5	.	4.074	2.83	.	.	.	0	0	0	.	.	0	.	0	0.838	0.642	.	0.575	.	0.038	0.408	0.57	1	1	0	0	18370.2	-6
zym_gene_11600	zym_gene_11600_2	2.08e-05	0.0947475	0.203551	0.148889	0.0148386	0.0172341	0.0385804	0.00248044	0.204385	0.110961	0.156725	0.181309	2.08e-05	2.011	167	4	.		167	4	.	3.45	3.311	.	.	.	0	0	0	.	.	0	.	0	0.886	0.709	.	.	0.528	0.639	0.446	0.64	1	1	0	0	18030.6	5.5
zym_gene_05029	zym_gene_05029_1	0.00318293	0.00130802	0.0745051	0.142773	0.00560355	0.000169321	2.59e-06	0.0581932	0.117708	0.000127997	0.180673	0.170791	2.59e-06	2.011	105	6	.		105	6	.	2.91	3.312	.	.	.	0	0	0	.	.	0	.	0	0.689	0.715	.	.	0.706	0.991	0.529	0.69	1	1	0	0	11625.9	0
zym_gene_10948	zym_gene_10948_2	0.0332505	0.00560355	0.0350208	0.180673	0.00130802	0.000169321	3.24e-08	0.107393	0.0304	9.18e-07	0.183899	0.0108617	3.24e-08	2.007	166	4	ZtNIP1,CfEcp2	ZtNIP1	166	4	ZtNIP1,CfEcp2	3.356	3.003	.	.	.	0	0	0	PF14856	Family:Hce2	1	.	0	0.198	0.696	.	.	0.962	0.901	0.517	0.67	1	1	0	0	18000.5	0.5
zym_gene_07505	zym_gene_07505_1	0.000818209	0.00172751	0.0843802	0.0249297	0.0249297	0.0195207	0.0154736	5.46e-07	0.073456	0.0305376	0.138231	0.0242317	5.46e-07	2.006	66	4	.		66	4	.	6.048	3.312	.	.	.	0	0	0	.	.	0	.	0	0.999	0.893	0.619	.	.	0.316	0.424	0.64	1	1	0	0	7123.54	7
zym_gene_05491	zym_gene_05491_1	0.0500356	0.0230199	0.087861	0.149568	0.000364776	0.00024396	4.89e-06	0.0950621	0.0776176	3.5e-05	0.136511	0.0469908	4.89e-06	2.001	256	16	.		256	16	.	3.596	3.309	.	.	.	0	0	0	.	.	0	.	0	0.996	0.729	.	.	0.572	0.881	0.444	0.7	1	1	0	0	27644.2	11.5
zym_gene_03365	zym_gene_03365_5	0.00662388	0.0216901	0.142335	0.158207	0.00374647	0.00322627	0.000125295	0.228202	0.13445	7.25e-05	0.166117	0.217951	7.25e-05	1.998	384	3	FoSep1		384	3	FoSep1	2.621	3.304	.	.	.	0	0	0	PF00082	Domain:Peptidase_S8	0	.	0	0	0.531	.	.	0.899	0.048	0.401	0.83	1	1	0	0	40313.6	-0.5
zym_gene_03605	zym_gene_03605_3	0.011824	0.00560355	0.0745051	0.183899	0.00130802	0.000169321	2.59e-06	0.0581932	0.0304	9.18e-07	0.180673	0.067032	9.18e-07	1.953	87	9	.	Zt-11	87	9	.	6.092	3.312	.	.	.	0	0	0	.	.	0	.	0	1	0.89	.	0.842	.	0.045	0.383	0.71	1	1	0	0	9244.63	3
zym_gene_07091	zym_gene_07091_1	4.36e-08	2.08e-05	8.98e-06	0.0124315	0.00160173	0.0157869	2.54e-07	4.49e-05	0.0245504	0.000923215	0.144215	0.079488	4.36e-08	1.95	116	8	PiFGB1		116	8	PiFGB1	8.154	3.31	.	.	.	0	0	0	.	.	0	.	0	0.999	0.875	.	0.767	.	0.931	0.563	0.46	1	1	0	0	12674.8	-0.5
zym_gene_03211	zym_gene_03211_3	0.0993582	0.0216901	0.242245	0.0791035	0.0729235	0.0193	0.000125295	0.0855756	0.13445	7.25e-05	0.236377	0.217951	7.25e-05	1.908	326	1	MoCDIP1		326	1	MoCDIP1	3.478	2.967	.	.	.	0	0	0	PF00544	Repeat:Pectate_lyase_4	0	PL1_7,PL1_9,PL1,PL1_10,PL1_5,PL1_6,PL1_3,PL1_12,PL1_1,PL1_4,PL1_11,PL1_8,PL1_13,PL1_2	0	0.071	0.548	.	.	0.555	0.934	0.359	0.74	1	1	0	0	34982.8	2.5
zym_gene_13887	zym_gene_13887_3	0.00539189	0.0094596	0.0517301	0.190966	0.000439899	4.14e-05	7.78e-08	0.178866	0.0178917	2.63e-08	0.125714	0.0458027	2.63e-08	1.908	198	16	PpCBEL		198	16	PpCBEL	7.131	3.308	.	.	.	0	0	0	PF14295	Domain:PAN_4	0	.	0	0.999	0.672	.	0.735	.	0.981	0.408	0.83	1	1	0	0	20652.8	-6
zym_gene_15490	zym_gene_15490_1	9.07e-05	0.00160173	0.0198054	0.118568	0.00160173	0.0157869	6.95e-05	0.00265221	0.0245504	0.0083792	0.109082	0.079488	6.95e-05	1.796	150	4	.	Zt4	150	4	.	4.724	3.312	PDIG_23520_(Sca)	increased_virulence_(hypervirulence),unaffected_pathogenicity	PHI:10923	1	0	0	.	.	0	.	0	0.088	0.413	.	0.706	.	0.032	0.54	0.84	1	1	0	0	15657.2	0
zym_gene_11378	zym_gene_11378_2	0.000279166	8.11e-08	0.000983201	0.0376533	0.150944	0.0134609	1.7e-06	2.26e-05	0.107543	0.0954665	0.0438007	0.167433	8.11e-08	1.79	372	9	MoCDIP1		372	9	MoCDIP1	2.269	2.913	.	.	.	0	0	0	.	.	0	.	0	0	0.422	.	.	0.672	0.127	0.265	0.84	1	1	0	0	39565.6	-3.5
zym_gene_13575	zym_gene_13575_3	0.000177476	3.37e-07	0.000208112	0.0483233	0.14778	0.017344	0.000480545	1.08e-05	0.126272	0.180961	0.0241616	0.167476	3.37e-07	1.79	155	6	CbNip1		155	6	CbNip1	5.763	3.306	.	.	.	0	0	0	.	.	0	.	0	0.945	0.764	.	.	0.562	0.986	0.497	0.46	1	1	0	0	17788.6	-6
zym_gene_10495	zym_gene_10495_2	0.0185089	0.0094596	0.0209384	0.190966	0.000439899	3.06e-06	7.78e-08	0.13415	0.00539503	2.63e-08	0.173606	0.0178917	2.63e-08	1.789	153	4	VdPevD1		153	4	VdPevD1	5.624	3.297	.	.	.	0	0	0	PF16541	Domain:AltA1	1	.	0	0.785	0.752	.	.	0.526	0.985	0.456	0.56	1	1	0	0	17126.6	-5.5
zym_gene_12637	zym_gene_12637_2	0.00042104	0.00672613	0.0560745	0.121761	0.0178096	0.00158567	0.000156133	0.162488	0.145655	0.00118655	0.0814244	0.163766	0.000156133	1.779	153	6	CfPDIP1		153	6	CfPDIP1	6.78	3.286	.	.	.	0	0	0	.	.	0	.	0	0.761	0.672	.	0.569	.	0.946	0.501	0.46	1	1	0	0	16579.9	-2
zym_gene_15993	zym_gene_15993_2	0.184628	0.000270374	0.0499562	0.00836326	0.213155	0.125494	0.0376347	0.219614	0.14108	0.133217	0.206388	0.14108	0.000270374	1.578	296	13	.		296	13	.	1.178	2.7	Ubi1_(CNAG_00370)	reduced_virulence	PHI:11158	0	1	0	PF00240	Domain:ubiquitin	0	.	0	0.316	0.603	.	.	0.55	0.613	0.463	0.06	1	1	0	0	33163.8	5.5
zym_gene_10936	zym_gene_10936_1	0.0298782	0.0705547	0.09676	0.160228	0.00134957	3.29e-05	0.000385591	0.165084	0.0483416	0.000153652	0.172554	0.0483416	3.29e-05	1.521	384	8	CfTom1		384	8	CfTom1	3.654	3.279	.	.	.	0	0	0	.	.	0	GH17	0	0	0.224	.	0.533	.	0.44	0.179	0.81	1	1	0	0	40806.2	-4.5
zym_gene_10045	zym_gene_10045_2	0.0229435	0.00300936	0.132615	0.199284	0.0127188	0.000383341	1.01e-06	0.164258	0.0655186	2.74e-05	0.156725	0.0655186	1.01e-06	1.405	397	3	FoSep1		397	3	FoSep1	1.554	3.189	.	.	.	0	0	0	PF00082	Domain:Peptidase_S8	0	.	0	0	0.171	.	.	0.635	0.987	0.562	0.83	1	1	0	0	41295.3	2
zym_gene_06503	zym_gene_06503_1	4.61e-05	2.94e-06	0.00254709	0.0473743	0.00593687	0.000133834	6.12e-06	0.00542998	0.0101605	7.25e-05	0.0871984	0.0391986	2.94e-06	1.354	157	4	VdPevD1		157	4	VdPevD1	4.796	3.176	.	.	.	0	0	0	PF16541	Domain:AltA1	1	.	0	0.065	0.446	.	0.541	.	0.77	0.531	0.48	1	1	0	0	17291.9	-9
zym_gene_15507	zym_gene_15507_3	0.0673247	0.00187602	0.00926382	0.114765	0.0510066	0.0417639	0.0138674	6.98e-05	0.219658	0.234302	0.202609	0.174565	6.98e-05	1.266	182	4	ZtNIP1,CfEcp2		182	4	ZtNIP1,CfEcp2	2.671	3.303	ECP2,Ecp2	effector_(plant_avirulence_determinant),reduced_virulence,unaffected_pathogenicity	PHI:5486,PHI:5544,PHI:5559,PHI:71	1	1	0	.	.	0	.	0	0.052	0.552	.	.	0.612	0.928	0.584	0.61	1	1	0	0	19355.9	-5.5
zym_gene_11673	zym_gene_11673_2	0.00268776	0.00100652	0.054453	0.177824	0.00100652	1.83e-05	2.16e-09	0.0446783	0.089337	1.14e-06	0.124365	0.0478417	2.16e-09	1.176	346	3	CfTom1	Zt3	346	3	CfTom1	1.047	3.116	.	.	.	0	0	0	PF07745	Domain:Glyco_hydro_53	0	GH53,GH5	0	0	0.225	.	.	0.848	0.128	0.268	0.74	1	1	0	0	37084.9	2
zym_gene_12694	zym_gene_12694_2	0.0993582	0.0216901	0.061463	0.232564	0.158207	0.0193	0.000125295	0.228202	0.244256	7.25e-05	0.0791035	0.217951	7.25e-05	1.102	374	2	MoCDIP10		374	2	MoCDIP10	0.852	3.291	.	.	.	0	0	0	PF13668	Domain:Ferritin_2	0	.	0	0	0.047	.	.	0.639	0.119	0.611	0.81	1	1	0	0	39006.8	-14
zym_gene_16724	zym_gene_16724_3	0.0353925	0.0579325	0.165946	0.209219	0.00547096	7.88e-05	2.31e-06	0.134125	0.0136643	1e-06	0.209219	0.0416236	1e-06	1.011	181	5	VdPevD1		181	5	VdPevD1	2.498	3.276	.	.	.	0	0	0	PF16541	Domain:AltA1	1	.	0	0.153	0.35	.	.	0.709	0.96	0.427	0.64	1	1	0	0	19213	-7.5
zym_gene_04183	zym_gene_04183_3	0.0201974	0.0121607	0.0997515	0.196073	0.0462247	0.0106308	5.75e-05	0.189188	0.174565	3.15e-05	0.0510066	0.174565	3.15e-05	1.009	349	6	CfTom1		349	6	CfTom1	2.359	3.258	.	.	.	0	0	0	PF00331	Domain:Glyco_hydro_10	1	GH10	0	0.001	0.501	.	.	0.93	0.099	0.644	0.39	1	1	0	0	38338.9	7.5
zym_gene_12964	zym_gene_12964_2	0.00737757	0.00323735	0.0533129	0.183899	0.000699427	8.23e-05	1.14e-06	0.133602	0.0195067	3.94e-09	0.183899	0.090706	3.94e-09	0.942	272	22	Mg3LysM,CfEcp6,MoSlp1,RiSLM,MgxLysM,Mg1LysM		272	22	Mg3LysM,CfEcp6,MoSlp1,RiSLM,MgxLysM,Mg1LysM	7.451	3.275	.	.	.	0	0	0	.	.	0	.	0	0.999	0.757	.	0.692	.	0.728	0.433	0.37	1	1	0	0	29882	-10
zym_gene_16618	zym_gene_16618_2	0.00737757	0.00323735	0.0533129	0.183899	0.000699427	8.6e-06	1.33e-08	0.133602	0.0195067	3.94e-09	0.168574	0.047025	3.94e-09	0.852	255	4	BghBEC1019,MoAVR_Pita,MoAVR_Pita2		255	4	BghBEC1019,MoAVR_Pita,MoAVR_Pita2	1.774	2.119	.	.	.	0	0	0	PF14521	Domain:Aspzincin_M35	1	.	0	0.337	0.433	.	.	0.778	0.992	0.44	0.44	1	1	0	0	27636.7	-7.5
zym_gene_09935	zym_gene_09935_2	0.0298782	0.00500448	0.0259988	0.154402	0.0357782	0.00103164	0.000385591	0.047791	0.132289	0.00078223	0.0788552	0.0219099	0.000385591	0.806	150	4	UvHrip1,MoHrip2		150	4	UvHrip1,MoHrip2	2.993	2.984	.	.	.	0	0	0	.	.	0	.	0	0.016	0.145	.	0.724	.	0.029	0.438	0.82	1	1	0	0	16077.7	-11
zym_gene_03128	zym_gene_03128_1	0.00450113	0.00693162	0.0748729	0.174649	0.00036613	3.82e-06	5.39e-09	0.108756	0.0318302	1.53e-07	0.177824	0.0671248	5.39e-09	0.795	379	8	MpChi,MoChi1,MrChi		379	8	MpChi,MoChi1,MrChi	4.507	3.172	.	.	.	0	0	0	PF00704	Domain:Glyco_hydro_18	1	GH18	0	0	0.422	.	0.606	.	0.114	0.55	0.56	1	1	0	0	41862	9
zym_gene_16157	zym_gene_16157_4	0.000210977	0.000104724	7.25e-05	0.0729235	0.236377	0.0193	0.0791035	0.00500889	0.217951	0.061463	0.236377	0.189254	7.25e-05	0.732	315	1	FoSep1		315	1	FoSep1	1.2	3.232	Bcser1_(Bcin10g02530),Pr1A_(MAA_05675),Pr1,FGSG_10525,FGSG_03315,FGSG_00806,SUB6,FGSG_02976,FGSG_10712,FGSG_09382,FGSG_08012,FGSG_10595,FGSG_08464,FGSG_11405	unaffected_pathogenicity,reduced_virulence	PHI:9902,PHI:9534,PHI:4615,PHI:5893,PHI:5898,PHI:5886,PHI:6569,PHI:5897,PHI:5895,PHI:5892,PHI:5889,PHI:5894,PHI:5890,PHI:5896	0	1	0	PF00082	Domain:Peptidase_S8	0	.	0	0.021	0.257	.	.	0.573	0.975	0.449	0.58	1	1	0	0	32725.8	-6
zym_gene_13861	zym_gene_13861_3	0.0174013	0.0339089	0.135983	0.209219	0.00971349	0.00154074	5.24e-06	0.201541	0.127816	2.42e-06	0.0912864	0.127816	2.42e-06	0.732	360	4	PsGIP1,PsGIP2		360	4	PsGIP1,PsGIP2	2.057	3.237	.	.	.	0	0	0	PF00089	Domain:Trypsin	0	.	0	0	0.304	.	.	0.687	0.589	0.314	0.61	1	1	0	0	39253.3	-5.5
zym_gene_17747	zym_gene_17747_2	0.010527	0.0579325	0.101411	0.209219	0.000955915	7.88e-05	2.31e-06	0.134125	0.0136643	1e-06	0.185972	0.0416236	1e-06	0.706	248	7	VdAve1,RsRlpA,SsCP1,MoMSP1		248	7	VdAve1,RsRlpA,SsCP1,MoMSP1	2.719	2.885	.	.	.	0	0	0	.	.	0	CBM63	0	0.057	0.531	.	.	0.778	0.837	0.453	0.64	1	1	0	0	26785.6	0
zym_gene_03106	zym_gene_03106_1	0.00157197	1.21e-05	0.0159337	0.00238549	0.145214	0.0441196	0.0267511	0.0648997	0.111764	0.120578	0.0574653	0.153862	1.21e-05	0.705	330	14	MoCDIP4		330	14	MoCDIP4	5.255	3.305	.	.	.	0	0	0	.	.	0	AA11	0	0.013	0.516	.	0.546	.	0.919	0.414	0.46	1	1	0	0	35768.3	-7
zym_gene_09905	zym_gene_09905_1	1.1e-07	0.0075607	0.0528316	0.151805	0.00266475	0.0035953	2.68e-05	0.000386427	0.0962223	0.0125087	0.148707	0.150495	1.1e-07	0.679	155	4	VdPevD1		155	4	VdPevD1	3.951	3.285	.	.	.	0	0	0	.	.	0	.	0	0.031	0.249	.	0.599	.	0.956	0.432	0.72	1	1	0	0	16382.3	2.5
zym_gene_09769	zym_gene_09769_1	5.76e-05	0.000198339	0.00954049	0.00671006	0.00671006	0.0124441	2.29e-06	0.0479817	0.0609982	0.00120977	0.131307	0.0345273	2.29e-06	0.639	272	8	BghBEC4,MoCDIP11,GoEC2,MoCDIP2,BghBEC2		272	8	BghBEC4,MoCDIP11,GoEC2,MoCDIP2,BghBEC2	-3.067	0.073	.	.	.	0	0	0	PF05730	Domain:CFEM	1	.	0	0	0.016	.	.	0.85	0.027	0.413	0.8	1	1	1	0	25784.7	-16
zym_gene_03187	zym_gene_03187_2	0.114849	0.000213633	0.135983	0.152144	0.0839245	0.0768602	0.00224157	0.00268742	0.127816	0.135983	0.205732	0.21513	0.000213633	0.62	307	6	.	Zt5	307	6	.	0.554	2.763	.	.	.	0	0	0	.	.	0	.	0	0.016	0.482	.	.	0.686	0.902	0.633	0.48	1	1	0	0	33555.3	-4.5
zym_gene_16646	zym_gene_16646_2	0.00360767	0.00747152	0.0495747	0.173276	0.00161883	1.6e-05	4.34e-07	0.134393	0.0159539	1.67e-07	0.173276	0.0929525	1.67e-07	0.581	182	10	MoCDIP11,MoCDIP2,GoEC2,BghBEC2,BghBEC4		182	10	MoCDIP11,MoCDIP2,GoEC2,BghBEC2,BghBEC4	-0.053	2.16	.	.	.	0	0	0	PF05730	Domain:CFEM	1	.	0	0	0.144	.	.	0.798	0.811	0.47	0.78	1	1	0	0	18125.6	-6
zym_gene_17330	zym_gene_17330_3	0.0218558	0.251726	0.144355	0.255786	0.000500394	0.000432158	0.000578041	0.0741011	0.13668	0.000372321	0.255786	0.13668	0.000372321	0.579	301	6	VdPDA1,PesCDA		301	6	VdPDA1,PesCDA	-1.7	2.59	Cda1,Cda6,Cda1_(CNAG_05799),Cda3_(CNAG_01239),Cda3,Cda5,Pst_13661,PdaV_(CD630_15560),PgdB_(CD630_32570)	reduced_virulence,unaffected_pathogenicity,increased_virulence_(hypervirulence)	PHI:11216,PHI:11211,PHI:10436,PHI:8598,PHI:8600,PHI:10438,PHI:11215,PHI:11528,PHI:10938,PHI:10937	1	1	0	PF01522	Family:Polysacc_deac_1	1	CE4	0	0	0.01	.	.	0.973	0.964	0.25	0.35	1	1	0	0	33256.8	-21.5
zym_gene_00902	zym_gene_00902_1	2.53e-05	0.000163567	0.00397997	0.0537763	0.000628111	0.0077663	5.84e-07	0.000279869	0.052288	0.010255	0.147577	0.140298	5.84e-07	0.531	158	4	ZtNIP2		158	4	ZtNIP2	1.339	1.656	.	.	.	0	0	0	PF14558	Domain:TRP_N	0	.	0	0.429	0.398	.	.	0.672	0.22	0.276	0.44	1	1	0	0	17490.7	-7.5
zym_gene_15380	zym_gene_15380_3	0.00450113	0.00182607	0.0368228	0.174649	0.00036613	3.92e-05	5.39e-09	0.108756	0.00366671	1.49e-09	0.177824	0.0121258	1.49e-09	0.525	469	0	.		469	0	.	-2.612	2.938	Ss-odc1,Ss-odc2	unaffected_pathogenicity,reduced_virulence	PHI:4508,PHI:4509	0	1	0	PF00190	Domain:Cupin_1	0	.	0	0	0.052	.	.	0.885	0.012	0.393	0.32	1	1	0	0	51466.6	-6
zym_gene_15493	zym_gene_15493_2	0.00204892	0.00427934	0.0737154	0.190966	0.000852525	8.85e-05	1.85e-07	0.0539036	0.0285551	6.67e-08	0.187674	0.0665486	6.67e-08	0.518	207	8	VdSCP41		207	8	VdSCP41	1.498	1.368	.	.	.	0	0	0	.	.	0	.	0	0.038	0.165	.	0.73	.	0.014	0.593	0.83	1	1	0	0	20852.4	-18
zym_gene_08319	zym_gene_08319_1	0.00228458	6.6e-05	0.00598777	0.0735638	0.026722	0.00380744	1.34e-06	0.0733481	0.133408	0.0268073	0.133067	0.101613	1.34e-06	0.512	439	4	FoSep1		439	4	FoSep1	0.912	3.308	.	.	.	0	0	0	PF00082	Domain:Peptidase_S8	0	.	0	0	0.133	.	.	0.86	0.947	0.442	0.49	1	1	0	0	46328.3	4
zym_gene_17881	zym_gene_17881_2	0.0282591	0.00427934	0.0737154	0.190966	0.00427934	8.85e-05	1.85e-07	0.193361	0.0665486	6.67e-08	0.153551	0.120939	6.67e-08	0.508	466	5	.		466	5	.	-2.67	2.624	Cgyps5,Cgyps8,BbepnL-1_(BBA_07766),Cgyps4,Cgyps10,Cgyps2,Ugt51E1,RI_SAPP1_(CPAR2_102410),SAP1,Sap1,SAP3,Sap3,ACP,ASP	reduced_virulence,unaffected_pathogenicity	PHI:7929,PHI:7932,PHI:9546,PHI:7928,PHI:7934,PHI:7926,PHI:697,PHI:9400,PHI:68,PHI:6789,PHI:6811,PHI:6783,PHI:73,PHI:6791,PHI:6785,PHI:6813,PHI:17,PHI:3973	0	1	0	PF00026	Family:Asp	0	.	0	0	0.04	.	.	0.831	0.915	0.416	0.36	1	1	0	0	50364.7	-28
zym_gene_12768	zym_gene_12768_1	0.000609903	3.17e-07	1.2e-05	0.00161883	0.199284	0.0555123	0.00888124	0.000384897	0.150749	0.196532	0.126019	0.193813	3.17e-07	0.501	399	4	MoCDIP4,ChNIS1,CoNIS1		399	4	MoCDIP4,ChNIS1,CoNIS1	1.036	3.311	.	.	.	0	0	0	PF03443	Family:AA9	1	AA9	0	0	0.169	.	.	0.887	0.988	0.564	0.63	1	1	0	0	42185	3.5
zym_gene_03874	zym_gene_03874_1	2.28e-05	0.00295612	0.142405	0.190966	0.0112787	0.00363141	0.000439899	0.000341665	0.146164	0.087634	0.0721178	0.146164	2.28e-05	0.49	537	35	PpCBEL		537	35	PpCBEL	3.441	3.306	.	.	.	0	0	0	.	.	0	.	0	0	0.159	.	0.522	.	0.893	0.448	0.74	1	1	0	0	56773.7	-8.5
zym_gene_12815	zym_gene_12815_1	3.93e-05	0.00119966	0.0821976	0.114698	0.00336486	0.0116499	0.000221876	0.0200918	0.121133	0.0160041	0.0744114	0.0215055	3.93e-05	0.472	378	15	PsOPEL,PgShr9,UvHrip1,MoHrip2		378	15	PsOPEL,PgShr9,UvHrip1,MoHrip2	2.015	0.326	.	.	.	0	0	0	PF00314	Domain:Thaumatin	1	GH152	0	0	0.464	.	0.548	.	0.973	0.732	0.76	1	1	1	0	40406	1.5
zym_gene_02763	zym_gene_02763_2	0.0229435	0.0127188	0.0723354	0.0869813	0.00300936	3.58e-05	0.000601873	0.0172341	0.00778893	0.00203466	0.195906	0.0262074	3.58e-05	0.471	190	6	VdPevD1		190	6	VdPevD1	1.311	3.004	.	.	.	0	0	0	.	.	0	.	0	0.262	0.188	.	.	0.722	0.047	0.445	0.49	1	1	0	0	20463.7	-11.5
zym_gene_17610	zym_gene_17610_1	0.0441227	0.00665136	0.139322	0.221307	0.0283079	0.000767118	2.61e-05	0.0934479	0.0607798	1.35e-05	0.221307	0.131284	1.35e-05	0.455	392	0	.		392	0	.	-2.984	2.493	FgLDHL2_(FGSG_16220),CYB2,FVEG_12531,FgLDHL1_(FGSG_00145)	reduced_virulence,unaffected_pathogenicity	PHI:8646,PHI:2570,PHI:3383,PHI:8645	0	1	0	PF01070	Domain:FMN_dh	0	.	0	0	0.113	.	.	0.977	0.002	0.309	0.1	1	1	0	0	43312.7	-5
zym_gene_11480	zym_gene_11480_2	0.0206341	0.0094711	0.0393627	0.135066	0.00014766	0.000106253	0.00378844	0.0675328	0.0141288	7.9e-08	0.164836	0.0337248	7.9e-08	0.449	160	10	ZtAvrStb6		160	10	ZtAvrStb6	7.73	3.109	.	.	.	0	0	0	.	.	0	.	0	1	0.857	.	0.695	.	0.442	0.267	0.46	1	1	0	0	17563.5	11.5
zym_gene_15489	zym_gene_15489_2	0.00631447	0.00577362	0.0721784	0.148707	0.0668063	0.0256807	0.0182593	6.37e-05	0.150823	0.137895	0.0377042	0.150823	6.37e-05	0.444	399	4	FoSep1		399	4	FoSep1	0.199	3.304	Bcser1_(Bcin10g02530),Pr1A_(MAA_05675),Pr1,FGSG_03315,FGSG_10525,FGSG_02976,Bcser2_(Bcin08g02990),PRB1,SUB6,FGSG_00806,SPM1,FGSG_08012,FGSG_10595,FGSG_10712,FGSG_09382,FGSG_11405,FGSG_08464	unaffected_pathogenicity,reduced_virulence	PHI:9902,PHI:9534,PHI:4615,PHI:5898,PHI:5893,PHI:5897,PHI:9903,PHI:5881,PHI:6569,PHI:5886,PHI:2117,PHI:5889,PHI:5894,PHI:5895,PHI:5892,PHI:5896,PHI:5890	0	1	0	PF00082	Domain:Peptidase_S8	0	.	0	0	0.141	.	.	0.751	0.837	0.289	0.49	1	1	0	0	41812.4	-3
zym_gene_11675	zym_gene_11675_2	0.0262537	0.00411696	0.0980155	0.177824	0.000187725	0.000139016	3.58e-05	0.13288	0.0478417	1.3e-05	0.158283	0.089337	1.3e-05	0.417	278	5	MoCDIP6		278	5	MoCDIP6	1.918	3.098	.	.	.	0	0	0	PF00560	Repeat:LRR_1	0	.	0	0.158	0.347	.	.	0.858	0.862	0.604	0.6	1	1	0	0	29957.1	-6
zym_gene_00227	zym_gene_00227_4	0.0144951	0.00161883	0.10102	0.173276	0.00747152	0.000185888	4.34e-07	0.198363	0.0929525	1.67e-07	0.179356	0.151925	1.67e-07	0.414	329	5	Zt6,BgtAvrPm2,BghBEC1011		329	5	Zt6,BgtAvrPm2,BghBEC1011	0.719	2.343	.	.	.	0	0	0	.	.	0	.	0	0.002	0.225	.	.	0.732	0.895	0.253	0.16	1	1	0	0	35852.2	-5.5
zym_gene_01290	zym_gene_01290_3	0.00662388	0.158207	0.142335	0.232564	0.00374647	0.00322627	0.000125295	0.173957	0.0561882	7.25e-05	0.232564	0.13445	7.25e-05	0.402	217	4	ZtNIP2		217	4	ZtNIP2	0.246	2.334	.	.	.	0	0	0	PF14558	Domain:TRP_N	0	.	0	0	0.042	.	.	0.545	0.818	0.374	0.86	1	1	0	0	22652.2	-15.5
zym_gene_11714	zym_gene_11714_1	0.00215259	0.0134725	0.103231	0.0737638	0.00598777	0.0038737	3.15e-05	0.00578364	0.116437	0.00616812	0.125669	0.0897477	3.15e-05	0.389	639	6	PiCRN8		639	6	PiCRN8	-4.589	-1.327	.	.	.	0	0	0	PF00069	Domain:Pkinase	0	.	0	0	0.03	.	.	0.957	0.401	0.411	0.12	0	0	0	0	69734.7	-18.5
zym_gene_08169	zym_gene_08169_2	0.0531838	0.0113739	0.148788	0.183899	0.000110436	8.23e-05	1.14e-06	0.133602	0.047025	6.13e-06	0.125122	0.090706	1.14e-06	0.359	195	4	MoAVR_Pita2		195	4	MoAVR_Pita2	2.225	1.621	.	.	.	0	0	0	.	.	0	.	0	0.806	0.423	.	.	0.55	0.789	0.39	0.15	1	1	0	0	20857.9	-9
zym_gene_13883	zym_gene_13883_2	0.00539189	0.0094596	0.0209384	0.167619	5.53e-05	3.06e-06	7.78e-08	0.13415	0.00539503	2.63e-08	0.173606	0.0178917	2.63e-08	0.353	841	10	MoCDIP1		841	10	MoCDIP1	0.695	3.307	.	.	.	0	0	0	PF12708	Repeat:Pectate_lyase_3	0	GH55	0	0	0.145	.	.	0.904	0.114	0.466	0.77	1	1	0	0	90596.5	8
zym_gene_00996	zym_gene_00996_1	0.00737757	0.0113739	0.0991923	0.183899	0.000699427	8.6e-06	1.33e-08	0.173682	0.047025	3.78e-07	0.125122	0.090706	1.33e-08	0.352	514	13	MoAVR_Pita,MoAVR_Pita2,BghBEC1019		514	13	MoAVR_Pita,MoAVR_Pita2,BghBEC1019	-0.243	3.148	.	.	.	0	0	0	.	.	0	.	0	0	0.009	.	.	0.944	0.116	0.408	0.35	1	1	0	0	57316.6	-15.5
zym_gene_17584	zym_gene_17584_3	0.191227	0.209219	0.213944	0.205732	0.000266033	0.0989174	0.152144	0.144113	0.114849	0.106784	0.152144	0.182001	0.000266033	0.327	354	10	.		354	10	.	1.806	3.235	FAED2_(VM1G_00901),FAED1_(VM1G_06527)	unaffected_pathogenicity,reduced_virulence	PHI:10225,PHI:10224	0	1	0	.	.	0	CE1	0	0.001	0.378	0.539	.	.	0.056	0.351	0.18	1	1	0	0	39600.4	-8.5
zym_gene_11646	zym_gene_11646_3	0.0657205	0.0376533	0.0954665	0.15675	0.00171711	0.000294701	0.000105143	0.1615	0.0485915	3.66e-05	0.15675	0.0864136	3.66e-05	0.312	378	3	CfTom1		378	3	CfTom1	-0.687	2.742	.	.	.	0	0	0	PF07745	Domain:Glyco_hydro_53	0	GH53,GH5	0	0	0.009	.	.	0.951	0.016	0.55	0.5	1	1	0	0	41590.9	-22.5
zym_gene_15471	zym_gene_15471_2	0.189254	0.158207	0.223319	0.166117	0.00374647	8.73e-05	0.000125295	0.173957	0.0151488	7.25e-05	0.236377	0.13445	7.25e-05	0.304	334	10	BghBEC1019,MoAVR_Pita,MoAVR_Pita2		334	10	BghBEC1019,MoAVR_Pita,MoAVR_Pita2	-0.805	3.31	BEC1019	effector_(plant_avirulence_determinant),reduced_virulence	PHI:9472,PHI:2897	1	1	0	PF13933	Domain:HRXXH	1	.	0	0	0.039	.	.	0.885	0.015	0.387	0.39	1	1	0	0	35289.4	-15.5
zym_gene_17074	zym_gene_17074_2	0.00290812	4.85e-07	0.000530758	0.00355687	0.140701	0.0467547	0.000295234	7.6e-05	0.158962	0.166099	0.0615865	0.165155	4.85e-07	0.302	576	5	.		576	5	.	-3.608	2.411	XC_1481	reduced_virulence	PHI:3965	0	1	0	PF00144	Domain:Beta-lactamase	0	.	0	0	0.009	.	.	0.987	0.017	0.247	0.06	1	1	0	0	64242.8	-11
zym_gene_03135	zym_gene_03135_2	0.0421504	0.000542507	0.00536835	0.169416	0.00822853	0.0441196	0.000129168	0.0313447	0.174981	0.00536835	0.100785	0.0669345	0.000129168	0.282	539	4	MoCDIP10		539	4	MoCDIP10	0.197	3.306	.	.	.	0	0	0	PF13668	Domain:Ferritin_2	0	.	0	0	0.009	.	.	0.837	0.19	0.469	0.57	1	1	0	0	58047	-17.5
zym_gene_11363	zym_gene_11363_1	0.0844978	0.0245766	0.0747742	0.167946	0.00296761	0.000557827	0.000989204	0.11039	0.0141288	1.1e-06	0.167946	0.0141288	1.1e-06	0.278	192	8	MoCDIP11,MoCDIP2,BghBEC4,BghBEC2		192	8	MoCDIP11,MoCDIP2,BghBEC4,BghBEC2	-1.647	1.469	.	.	.	0	0	0	.	.	0	.	0	0	0.004	.	.	0.815	0.008	0.416	0.81	1	1	0	0	18595.4	2
zym_gene_11284	zym_gene_11284_2	0.00894074	0.0155538	0.0111889	0.145743	0.000115727	7.05e-06	1.85e-07	0.105469	0.00941377	6.67e-08	0.190966	0.00941377	6.67e-08	0.268	647	5	FoMep1,Cgfl		647	5	FoMep1,Cgfl	0.827	3.289	.	.	.	0	0	0	PF02128,PF07504	Family:Peptidase_M36,Motif:FTP	1	.	0	0	0.141	.	.	0.842	0.191	0.487	0.43	1	1	0	0	71209.4	-16.5
zym_gene_16089	zym_gene_16089_2	2.19e-06	8.1e-05	0.000741151	0.011524	0.00137224	0.00569914	9.36e-06	0.000171706	0.0451245	0.00255956	0.140348	0.077222	2.19e-06	0.247	512	5	.		512	5	.	-2.946	2.814	LIP1,FGSG_03243,VTL1,FgAP2s_(FGSG_02015)	unaffected_pathogenicity,reduced_virulence	PHI:541,PHI:6121,PHI:2032,PHI:9144	0	1	0	PF00135	Domain:COesterase	0	.	0	0	0.025	.	.	0.922	0.099	0.322	0.28	1	1	0	0	56386.7	-2.5
zym_gene_10003	zym_gene_10003_3	0.00622752	0.0127188	0.0723354	0.148889	0.00300936	0.00248044	6.02e-05	0.164258	0.00778893	4.12e-07	0.199284	0.0262074	4.12e-07	0.239	716	8	.	AvrStb9	716	8	.	-2.279	3.14	.	.	.	0	0	0	.	.	0	.	0	0	0.009	.	.	0.972	0.329	0.247	0.33	1	1	0	0	78223.2	-38.5
zym_gene_16689	zym_gene_16689_2	0.00737757	0.00323735	0.0533129	0.183899	0.000699427	8.6e-06	1.33e-08	0.133602	0.0195067	3.94e-09	0.168574	0.047025	3.94e-09	0.237	803	8	.		803	8	.	-1.182	2.929	TOM1,BcBGL1_(BCIN_09g02640),Avenacinase,BcBGL3_(BCIN_10g05590),BcBGL2_(BCIN_09g05460),BcBGL4_(BCIN_03g08710)	unaffected_pathogenicity,reduced_virulence,loss_of_pathogenicity	PHI:191,PHI:10365,PHI:24,PHI:10367,PHI:10366,PHI:10368	1	1	0	PF01915,PF00933,PF14310	Domain:Glyco_hydro_3_C,Domain:Glyco_hydro_3,Family:Fn3-like	0	GH3	0	0	0.074	.	.	0.961	0.106	0.174	0.41	1	1	0	0	87114.4	-26
zym_gene_17872	zym_gene_17872_3	0.0144951	0.0248675	0.10102	0.126019	0.00161883	0.000185888	4.34e-07	0.134393	0.0440556	1.67e-07	0.126019	0.0929525	1.67e-07	0.236	412	4	.		412	4	.	-1.322	2.712	BbepnL-1_(BBA_07766),ASP	reduced_virulence	PHI:9546,PHI:3973	0	1	0	PF00026	Family:Asp	0	.	0	0	0.17	.	.	0.582	0.857	0.327	0.72	1	1	0	0	44504.2	-8.5
zym_gene_17861	zym_gene_17861_1	0.0599922	0.00045265	0.0357431	0.019185	0.0596463	0.0133423	0.0002469	0.0598366	0.125323	0.00137552	0.133067	0.00584743	0.0002469	0.196	493	45	VnaChtBP,BghBEC2,GoEC2,MoCDIP11,MoCDIP2,BghBEC4		493	45	VnaChtBP,BghBEC2,GoEC2,MoCDIP11,MoCDIP2,BghBEC4	3.038	3.308	.	.	.	0	0	0	PF05730	Domain:CFEM	1	.	0	0	0.062	.	0.67	.	0.925	0.352	0.88	1	1	0	0	50843.6	-23.5
zym_gene_03820	zym_gene_03820_2	1.09e-05	9.87e-06	0.000128726	0.00380292	0.00380292	0.013298	3.95e-05	0.000594962	0.0424388	0.00211745	0.157139	0.0424388	9.87e-06	0.18	483	0	MpChi,MrChi,MoChi1		483	0	MpChi,MrChi,MoChi1	0.513	3.284	.	.	.	0	0	0	PF00704	Domain:Glyco_hydro_18	1	GH18	0	0	0.038	.	.	0.786	0.517	0.578	0.59	1	1	0	0	52468.6	12
zym_gene_15446	zym_gene_15446_2	0.0353925	0.0210733	0.101411	0.179773	0.000100419	7.88e-05	0.000127455	0.134125	0.0136643	1e-06	0.185972	0.0416236	1e-06	0.18	880	6	.		880	6	.	-1.145	3.255	BcBGL1_(BCIN_09g02640),Avenacinase,TOM1,BcBGL3_(BCIN_10g05590),BcBGL2_(BCIN_09g05460),BcBGL4_(BCIN_03g08710)	reduced_virulence,loss_of_pathogenicity,unaffected_pathogenicity	PHI:10365,PHI:24,PHI:191,PHI:10367,PHI:10366,PHI:10368	1	1	0	PF01915,PF00933,PF14310	Domain:Glyco_hydro_3_C,Domain:Glyco_hydro_3,Family:Fn3-like	0	GH3	0	0	0.009	.	.	0.983	0.564	0.492	0.47	1	1	0	0	94992.9	-21.5
zym_gene_15517	zym_gene_15517_1	0.0333087	0.00587923	0.0954665	0.15675	0.0164007	0.0013051	1.55e-05	0.0505434	0.022766	3.66e-05	0.15675	0.0864136	1.55e-05	0.18	730	7	.		730	7	.	-1.095	3.158	BcLCC2,Lac1,FET3-1,Fet3-1,LAC2,Fet3-2,FET3-2,CnLAC1,FET3,Fer1,BcFET1_(Bcin02g02780),Fet99,Fet3	unaffected_pathogenicity,reduced_virulence,increased_virulence_(hypervirulence)	PHI:552,PHI:10772,PHI:10688,PHI:9058,PHI:2920,PHI:9074,PHI:397,PHI:2921,PHI:9075,PHI:48,PHI:1011,PHI:3919,PHI:10658,PHI:11357,PHI:11354	1	1	0	PF07731,PF07732,PF00394,PF00686	Domain:Cu-oxidase_2,Domain:Cu-oxidase_3,Domain:Cu-oxidase,Family:CBM_20	0	AA1_3,AA1,AA1_1,AA1_2,CBM20	0	0	0.009	.	.	0.955	0.949	0.715	0.57	1	1	0	0	80835.4	-15.5
zym_gene_17838	zym_gene_17838_2	0.0144951	0.00747152	0.0495747	0.199284	0.000238155	1.6e-05	4.34e-07	0.0757386	0.0159539	1.67e-07	0.173276	0.0440556	1.67e-07	0.18	1043	6	CfTom1		1043	6	CfTom1	-0.517	2.754	.	.	.	0	0	0	PF01301,PF10435,PF13364,PF13363	Domain:Glyco_hydro_35,Domain:BetaGal_dom2,Domain:BetaGal_dom4_5,Domain:BetaGal_dom3	0	GH35	0	0	0.009	.	.	0.959	0.907	0.489	0.7	1	1	0	0	114352	-40.5
zym_gene_01132	zym_gene_01132_2	0.00112372	5.75e-05	0.138496	0.122546	0.236377	0.0157657	0.00187602	0.0417639	0.146594	0.00304289	0.122546	0.146594	5.75e-05	0.174	871	23	VnaChtBP		871	23	VnaChtBP	-0.128	3.181	.	.	.	0	0	0	.	.	0	.	0	0	0.023	.	.	0.931	0.016	0.506	0.66	1	1	0	0	90492.6	-39
zym_gene_17686	zym_gene_17686_2	0.00894074	0.000852525	0.0327624	0.187674	0.00427934	8.85e-05	1.85e-07	0.105469	0.0285551	6.67e-08	0.187674	0.0665486	6.67e-08	0.171	549	6	.		549	6	.	-3.09	2.754	MGG_04128,PXO_01628	reduced_virulence	PHI:785,PHI:7968	0	1	0	PF06824	Repeat:Glyco_hydro_125	0	GH125	0	0	0.012	.	.	0.924	0.029	0.409	0.17	1	1	0	0	61122.9	0
zym_gene_15429	zym_gene_15429_3	0.000629986	0.0516951	0.164669	0.0904663	0.0516951	0.0581932	0.0181658	0.000169321	0.187581	0.164669	0.0988429	0.067032	0.000169321	0.16	431	2	.		431	2	.	-1.411	3.256	ScOrtholog_GIC1,FGSG_07678	reduced_virulence	PHI:5750,PHI:6124	0	1	0	PF04185	Family:Phosphoesterase	0	.	0	0	0.072	.	.	0.6	0.363	0.294	0.59	1	1	0	0	48493.8	-10.5
zym_gene_07617	zym_gene_07617_1	0.0620114	0.154402	0.09676	0.172554	0.00500448	0.00397276	0.000385591	0.147718	0.0483416	0.000153652	0.123521	0.0878937	0.000153652	0.132	264	8	MoCDIP2,MoCDIP11		264	8	MoCDIP2,MoCDIP11	-1.858	0.862	.	.	.	0	0	0	.	.	0	.	0	0	0.043	.	.	0.739	0.062	0.359	0.89	1	1	0	0	27585.1	-8.5
zym_gene_08304	zym_gene_08304_1	0.010854	0.0267318	0.0289178	0.133708	0.0267318	0.0200304	0.00125737	0.135202	0.120605	7.27e-05	0.138319	0.0654203	7.27e-05	0.114	243	3	Pslsc1,Vdlsc1		243	3	Pslsc1,Vdlsc1	0.107	2.181	.	.	.	0	0	0	PF00857	Family:Isochorismatase	0	.	0	0.05	0.236	.	.	0.882	0.006	0.429	0.29	1	1	0	0	26757.4	-9.5
zym_gene_17348	zym_gene_17348_1	0.146594	0.0121607	0.0376167	0.114765	0.0121607	3.86e-05	5.75e-05	0.0561151	0.0337743	3.15e-05	0.196073	0.0925724	3.15e-05	0.101	691	30	PpCBEL		691	30	PpCBEL	-0.131	2.868	.	.	.	0	0	0	.	.	0	.	0	0	0.009	.	.	0.784	0.081	0.385	0.71	1	1	0	0	71775.9	-42.5
zym_gene_15514	zym_gene_15514_2	0.00135702	0.000203443	6.41e-05	0.0596941	0.0596941	0.0675328	0.00296761	0.0455785	0.128169	0.017181	0.135066	0.0844978	6.41e-05	0.097	655	10	FoSep1		655	10	FoSep1	-0.266	3.043	FGSG_03072,FGSG_10343,FGSG_12142	unaffected_pathogenicity	PHI:5901,PHI:5902,PHI:5903	0	0	0	PF09286	Domain:Pro-kuma_activ	0	.	0	0	0.01	.	.	0.921	0.217	0.561	0.38	1	1	0	0	71344.5	-8
zym_gene_15407	zym_gene_15407_2	0.0280781	0.0528414	0.173379	0.0584036	0.0168132	0.00299815	1.18e-05	0.133008	0.0382913	5.75e-06	0.193643	0.165929	5.75e-06	0.097	494	9	PsOPEL,PiINF2B		494	9	PsOPEL,PiINF2B	0.196	3.311	.	.	.	0	0	0	PF10287,PF10290	Domain:YJL171C_Tos1_C,Domain:YJL171C_Tos1_N	0	.	0	0	0.051	.	.	0.981	0.91	0.418	0.55	1	1	0	0	51837.7	-17.5
zym_gene_16439	zym_gene_16439_3	0.000239448	0.00420329	0.141193	0.193643	0.019215	0.00494933	0.00355663	0.0146576	0.0772147	0.00580695	0.0584036	0.0772147	0.000239448	0.088	184	0	.		184	0	.	2.279	1.453	MGG_02436	reduced_virulence	PHI:810	0	1	0	.	.	0	.	0	0.936	0.576	0.894	.	.	0.812	0.376	0.01	1	1	0	0	20331.9	1.5
zym_gene_13824	zym_gene_13824_3	0.0441227	0.0283079	0.139322	0.221307	0.00665136	0.000767118	2.61e-05	0.0355705	0.131284	1.35e-05	0.217679	0.0607798	1.35e-05	0.073	365	9	CfTom1		365	9	CfTom1	0.207	2.552	.	.	.	0	0	0	PF00150	Domain:Cellulase	0	GH5_31,GH5_7,GH5,GH5_41,GH128	0	0	0.104	.	.	0.722	0.201	0.299	0.62	1	1	0	0	39893	-11.5
zym_gene_12797	zym_gene_12797_1	0.0229435	0.00300936	0.0723354	0.195906	0.000481498	3.58e-05	1.01e-06	0.164258	0.0655186	4.12e-07	0.156725	0.0655186	4.12e-07	0.067	860	15	MoCDIP1		860	15	MoCDIP1	0.238	3.294	.	.	.	0	0	0	PF12708	Repeat:Pectate_lyase_3	0	GH55	0	0	0.009	.	.	0.801	0.006	0.416	0.7	1	1	0	0	92757.8	-21
zym_gene_01171	zym_gene_01171_3	0.0201974	0.00187602	0.0997515	0.196073	0.0121607	0.00158669	5.75e-05	0.130468	0.174565	3.15e-05	0.196073	0.174565	3.15e-05	0.064	622	5	CfTom1		622	5	CfTom1	0.605	3.29	.	.	.	0	0	0	PF00232	Domain:Glyco_hydro_1	0	GH1	0	0	0.029	.	.	0.768	0.95	0.316	0.56	1	1	0	0	70194.9	-19
zym_gene_10013	zym_gene_10013_1	0.0138988	0.0376533	0.0109551	0.0716739	0.00171711	5.25e-05	0.000546353	0.00918812	0.022766	3.66e-05	0.167946	0.128513	3.66e-05	0.04	454	12	MoCDIP4,ChNIS1,MoNIS1,CoNIS1		454	12	MoCDIP4,ChNIS1,MoNIS1,CoNIS1	0.796	3.018	.	.	.	0	0	0	.	.	0	AA11,CBM19	0	0	0.043	.	.	0.594	0.74	0.68	0.68	1	1	0	0	46384.4	-1
zym_gene_02576	zym_gene_02576_2	0.00622752	0.0127188	0.0299514	0.148889	0.000481498	3.58e-05	1.01e-06	0.164258	0.0262074	4.12e-07	0.199284	0.0262074	4.12e-07	0.029	388	4	MoAVR_Pita,MoAVR_Pita2,BghBEC1019		388	4	MoAVR_Pita,MoAVR_Pita2,BghBEC1019	0.02	2.81	.	.	.	0	0	0	.	.	0	.	0	0	0.119	.	.	0.923	0.11	0.41	0.1	1	1	0	0	42664.2	-6
zym_gene_16141	zym_gene_16141_2	0.0280781	0.00355663	0.042789	0.221307	0.00355663	0.00299815	1.18e-05	0.0218813	0.0382913	5.75e-06	0.116807	0.0382913	5.75e-06	0.015	428	2	.		428	2	.	-2.253	3.196	FGSG_03846	reduced_virulence	PHI:6120	0	1	0	PF03583	Family:LIP	0	.	0	0	0.026	.	.	0.794	0.035	0.551	0.49	1	1	0	0	46011.9	-13.5
zym_gene_10057	zym_gene_10057_2	0.181309	0.0869813	0.186866	0.156725	0.148889	0.034071	0.0148386	0.191751	0.0262074	0.00030368	0.148889	0.124326	0.00030368	0.007	814	14	MoCDIP1		814	14	MoCDIP1	-0.078	3.262	.	.	.	0	0	0	PF12708	Repeat:Pectate_lyase_3	0	GH55	0	0	0.009	.	.	0.988	0.925	0.522	0.58	1	1	0	0	88753.9	-12
zym_gene_16696	zym_gene_16696_1	1.02e-06	6.23e-06	0.001113	0.124392	0.00219184	0.00010873	1.9e-08	0.00408965	0.0619476	2.95e-07	0.132505	0.0955435	1.9e-08	0.005	540	5	CfTom1		540	5	CfTom1	-0.71	2.473	.	.	.	0	0	0	PF16862	Domain:Glyco_hydro_79C	0	GH79	0	0	0.009	.	.	0.917	0.822	0.525	0.29	1	1	0	0	59732.6	-18.5
zym_gene_09913	zym_gene_09913_1	1.75e-05	0.003677	0.0100141	0.0602479	0.003677	0.000829194	5.31e-05	0.0564305	0.0155167	0.00420046	0.10134	0.0526028	1.75e-05	0.005	419	6	CfTom1		419	6	CfTom1	0.019	2.965	.	.	.	0	0	0	PF00150	Domain:Cellulase	0	GH5_9,GH5_45,GH5_14,GH5,GH5_50,GH5_44,GH5_15,GH5_54,GH5_47,GH5_46,GH5_49,GH5_22,GH5_33,GH5_37,GH5_25,GH5_36,GH5_38,GH5_52,GH5_23,GH5_39,GH5_8,GH5_1,GH5_4,GH5_26	0	0	0.028	.	.	0.872	0.968	0.696	0.58	1	1	0	0	46723.7	-10
zym_gene_15436	zym_gene_15436_2	0.011824	0.00560355	0.0350208	0.183899	0.00130802	1.9e-05	3.24e-08	0.157893	0.0108617	1.03e-08	0.150561	0.0304	1.03e-08	0.005	588	4	.		588	4	.	-2.519	3.123	LIP1,FGSG_03243,FgAP2s_(FGSG_02015)	unaffected_pathogenicity,reduced_virulence	PHI:541,PHI:6121,PHI:9144	0	1	0	PF00135	Domain:COesterase	0	CE1	0	0	0.01	.	.	0.916	0.988	0.395	0.36	1	1	0	0	64587.1	-5.5
zym_gene_16127	zym_gene_16127_2	0.0332505	0.00560355	0.0350208	0.0904663	0.0181658	0.00458203	0.000290671	0.134633	0.0304	9.18e-07	0.150561	0.0108617	9.18e-07	-0.015	379	6	CfPDIP1		379	6	CfPDIP1	0.82	3.302	.	.	.	0	0	0	.	.	0	.	0	0	0.01	.	.	0.622	0.615	0.335	0.59	1	1	0	0	38753.8	-39.5
zym_gene_17080	zym_gene_17080_1	0.011824	0.00560355	0.0745051	0.183899	0.00130802	1.9e-05	3.24e-08	0.157893	0.0304	1.03e-08	0.150561	0.067032	1.03e-08	-0.022	344	1	.		344	1	.	-6.737	-1.3	STM14_RS07765_(orf408),Orf408	reduced_virulence	PHI:10112,PHI:612	0	1	0	PF00294	Domain:PfkB	0	.	0	0	0.047	.	.	0.835	0.081	0.404	0.29	0	0	0	0	36257.6	-11.5
zym_gene_16778	zym_gene_16778_2	0.0336623	0.00374647	0.061463	0.0729235	0.00374647	8.73e-05	0.000125295	0.173957	0.0561882	7.25e-05	0.158207	0.13445	7.25e-05	-0.036	987	6	.		987	6	.	-1.609	2.236	MoGls2,GAS1,Gas1,BcBGL5_(BCIN_14g00650)	reduced_virulence,loss_of_pathogenicity	PHI:6739,PHI:1071,PHI:526,PHI:10369	1	1	0	PF01055,PF13802,PF17137	Family:Glyco_hydro_31,Domain:Gal_mutarotas_2,Family:DUF5110	0	GH31	0	0	0.046	.	.	0.855	0.812	0.42	0.09	1	1	0	0	112064	-8.5
zym_gene_10974	zym_gene_10974_2	0.0496775	0.0538882	0.150999	0.163894	0.0106448	0.00855086	5.32e-05	0.165674	0.0342969	0.000530758	0.163894	0.106482	5.32e-05	-0.038	782	33	PpCBEL		782	33	PpCBEL	-0.6	2.55	.	.	.	0	0	0	PF14295	Domain:PAN_4	0	.	0	0	0.01	.	.	0.843	0.038	0.252	0.9	1	1	0	0	78513.8	-1.5
zym_gene_16710	zym_gene_16710_3	0.0530888	0.00971349	0.19669	0.152144	0.0339089	0.00154074	5.24e-06	0.201541	0.127816	2.42e-06	0.160013	0.191227	2.42e-06	-0.05	1279	28	PpCBEL		1279	28	PpCBEL	0.189	3.289	.	.	.	0	0	0	PF01822	Domain:WSC	0	.	0	0	0.047	.	.	0.962	0.854	0.408	0.61	1	1	0	0	138782	-8.5
zym_gene_10015	zym_gene_10015_3	0.0277185	0.0414619	0.0499562	0.0414619	0.117936	0.00949296	0.00023002	0.00644206	0.0121421	0.010749	0.213155	0.14108	0.00023002	-0.061	306	6	UvHrip1,MoHrip2,PsOPEL		306	6	UvHrip1,MoHrip2,PsOPEL	2.899	3.306	.	.	.	0	0	0	.	.	0	.	0	0	0.055	.	0.579	.	0.642	0.435	0.61	1	1	0	0	32432.8	-9
zym_gene_08097	zym_gene_08097_2	1.37e-06	0.00129341	0.0784517	0.101618	0.0311984	0.00580039	0.000212956	0.00855086	0.0874567	0.0194982	0.0538882	0.0496775	1.37e-06	-0.063	938	20	MoCDIP4		938	20	MoCDIP4	-0.139	3.291	.	.	.	0	0	0	.	.	0	AA11,CBM19	0	0	0.011	.	.	0.955	0.009	0.451	0.55	1	1	0	0	97924.7	-59.5
zym_gene_01274	zym_gene_01274_2	0.00539189	0.0094596	0.0209384	0.167619	5.53e-05	3.06e-06	7.78e-08	0.13415	0.00539503	2.63e-08	0.173606	0.0178917	2.63e-08	-0.082	533	19	PpCBEL		533	19	PpCBEL	0.985	3.172	.	.	.	0	0	0	.	.	0	.	0	0	0.105	.	.	0.652	0.091	0.318	0.67	1	1	0	0	57381.8	5
zym_gene_09826	zym_gene_09826_1	8.35e-06	5.51e-05	0.0296187	0.0193203	0.0389401	8.52e-05	9.09e-07	0.00157271	0.0639042	0.00186057	0.149568	0.129688	9.09e-07	-0.099	229	0	PaMiSSP10b,MoCDIP11		229	0	PaMiSSP10b,MoCDIP11	-2.518	0.749	.	.	.	0	0	0	PF10342	Domain:Kre9_KNH	0	.	0	0	0.005	.	.	0.939	0.775	0.462	0.66	1	1	0	0	23492.2	-6
zym_gene_10531	zym_gene_10531_2	1.71e-06	0.00175157	0.0546345	0.0178891	0.0178891	9.03e-05	4.64e-05	0.0122458	0.147761	0.0546345	0.114699	0.0620114	1.71e-06	-0.099	341	4	MoCDIP7,UvSCRE1		341	4	MoCDIP7,UvSCRE1	-1.893	1.026	.	.	.	0	0	0	.	.	0	.	0	0	0.01	.	.	0.824	0.957	0.555	0.73	1	1	0	0	33842.6	-5
zym_gene_10516	zym_gene_10516_1	0.231459	0.110565	0.0964587	0.213155	0.0376347	0.000195168	0.000270374	0.219614	0.0897552	0.000165142	0.213155	0.0277185	0.000165142	-0.099	321	1	MoCDIP11		321	1	MoCDIP11	-2.627	0.091	.	.	.	0	0	0	PF01161	Domain:PBP	0	.	0	0	0.045	.	.	0.74	0.032	0.43	0.65	1	1	1	0	33864	-7.5
zym_gene_15186	zym_gene_15186_2	0.0118362	0.0009238	0.0222281	0.155359	0.00665136	0.00571077	2.61e-05	0.17101	0.0607798	1.35e-05	0.217679	0.0607798	1.35e-05	-0.107	359	4	.		359	4	.	-4.904	-1.299	SsTrr1_(SS1G_05899),FgTRR_(FGSG_00871),Trr1,MoTRX2,TrxR_(Afu4g12990),TRR1,PeTrx	reduced_virulence,unaffected_pathogenicity,lethal	PHI:8883,PHI:9056,PHI:6470,PHI:6674,PHI:10626,PHI:2537,PHI:8723,PHI:2846	0	1	1	PF07992	Domain:Pyr_redox_2	0	.	0	0	0.307	0.546	.	.	0.932	0.617	0.05	0	0	0	0	38959.4	-8
zym_gene_16115	zym_gene_16115_3	0.0772147	0.0168132	0.173379	0.221307	0.0168132	0.00299815	1.18e-05	0.133008	0.0382913	5.75e-06	0.187294	0.093601	5.75e-06	-0.126	784	0	.		784	0	.	-2.804	2.984	DPPIV	reduced_virulence	PHI:4103	0	1	0	PF00930,PF00326	Repeat:DPPIV_N,Domain:Peptidase_S9	0	CE1	0	0	0.009	.	.	0.955	0.77	0.327	0.34	1	1	0	0	88230.1	-37.5
zym_gene_16544	zym_gene_16544_1	0.0245504	0.00966897	0.0302143	0.118568	0.0437788	0.00742619	0.0124315	0.150022	0.000384746	6.96e-07	0.151805	0.024635	6.96e-07	-0.152	370	14	.		370	14	.	-4.211	-1.295	ADH1,AdhT,MoADH1,MGG_04556,Abd1,Xdh1,Fdh3,GNO1,PSPTO0834	reduced_virulence,unaffected_pathogenicity	PHI:9524,PHI:6517,PHI:5034,PHI:881,PHI:2255,PHI:2256,PHI:4903,PHI:668,PHI:587	0	1	0	PF00107,PF08240	Domain:ADH_zinc_N,Domain:ADH_N	0	.	0	0.012	0.446	.	.	0.702	0.982	0.388	0.42	0	0	0	0	39523.9	-3.5
zym_gene_09849	zym_gene_09849_1	0.0262537	0.00411696	0.054453	0.177824	0.00411696	0.000773653	3.5e-06	0.0854227	0.0478417	1.14e-06	0.177824	0.0208343	1.14e-06	-0.155	235	0	PaMiSSP10b		235	0	PaMiSSP10b	-4.766	-1.875	.	.	.	0	0	0	PF10342	Domain:Kre9_KNH	0	.	0	0	0.025	.	.	0.835	0.858	0.503	0.75	0	1	0	1	24088.6	0
zym_gene_14672	zym_gene_14672_1	0.0353925	0.00547096	0.0466723	0.209219	0.00547096	0.00459612	0.000127455	0.00765231	0.0416236	6.15e-05	0.179773	0.0416236	6.15e-05	-0.188	560	16	PpCBEL		560	16	PpCBEL	-0.098	2.671	.	.	.	0	0	0	.	.	0	.	0	0	0.01	.	.	0.763	0.944	0.455	0.76	1	1	0	0	56086.4	-29.5
zym_gene_16085	zym_gene_16085_1	0.00741501	0.00903063	0.0919667	0.115885	0.0887244	0.00243085	0.00216667	0.0571942	0.000290543	1.48e-06	0.0460344	7.82e-05	1.48e-06	-0.213	597	7	.		597	7	.	-2.918	2.851	HEX1	reduced_virulence	PHI:4987	0	1	0	PF00728,PF14845	Domain:Glyco_hydro_20,Domain:Glycohydro_20b2	0	GH20	0	0	0.009	.	.	0.961	0.943	0.24	0.38	1	1	0	0	67254.8	-10.5
zym_gene_15637	zym_gene_15637_2	0.0144951	0.00747152	0.0495747	0.179356	0.00747152	0.000185888	4.34e-07	0.184791	0.0440556	1.67e-07	0.179356	0.0929525	1.67e-07	-0.234	1545	7	.		1545	7	.	-4.593	1.029	KRE5	reduced_virulence	PHI:6227	0	1	0	PF18404,PF18402,PF18400,PF18401,PF06427,PF18403	Domain:Glyco_transf_24,Domain:Thioredoxin_14,Domain:Thioredoxin_12,Domain:Thioredoxin_13,Domain:UDP-g_GGTase,Domain:Thioredoxin_15	0	GT24,GT8	0	0	0.01	.	.	0.83	0.016	0.223	0	1	1	0	0	174144	-42.5
zym_gene_15323	zym_gene_15323_3	0.00737757	0.00323735	0.0533129	0.183899	0.000699427	8.6e-06	1.33e-08	0.133602	0.0195067	3.94e-09	0.168574	0.047025	3.94e-09	-0.246	343	5	.		343	5	.	-3.022	-1.299	AdhT,ADH1,Xdh1,MoADH1,Fdh3,SsFdh1_(SS1G_10135),GNO1,MGG_04556,MoSFA1,GnoA,VEDA_05198,Abd1,FadD6_(PA14_13110)	reduced_virulence,unaffected_pathogenicity,increased_virulence_(hypervirulence)	PHI:6517,PHI:9524,PHI:2256,PHI:5034,PHI:4903,PHI:9519,PHI:668,PHI:881,PHI:4616,PHI:3277,PHI:7708,PHI:2255,PHI:10607	1	1	0	PF08240,PF00107	Domain:ADH_N,Domain:ADH_zinc_N	0	.	0	0.154	0.346	.	.	0.678	0.94	0.23	0.18	0	0	0	0	36185.6	-4
zym_gene_05209	zym_gene_05209_1	5.49e-07	0.00183208	0.1053	0.108272	0.0285008	0.0348277	0.000364776	0.0183475	0.111271	0.1053	0.142446	0.111271	5.49e-07	-0.278	254	8	PpCBEL		254	8	PpCBEL	0.927	2.659	.	.	.	0	0	0	.	.	0	.	0	0.004	0.145	.	.	0.56	0.192	0.264	0.55	1	1	0	0	28735.6	-13
zym_gene_13682	zym_gene_13682_2	0.011824	0.00560355	0.0745051	0.183899	0.00130802	1.9e-05	3.24e-08	0.107393	0.0304	1.03e-08	0.150561	0.067032	1.03e-08	-0.325	680	26	RsAGLIP1,FGL1		680	26	RsAGLIP1,FGL1	0.482	3.193	.	.	.	0	0	0	PF01764	Family:Lipase_3	1	.	0	0	0.047	.	.	0.815	0.954	0.384	0.46	1	1	0	0	74964.5	3.5
zym_gene_15394	zym_gene_15394_3	0.00010203	0.0121607	0.0376167	0.0462247	0.122546	0.107157	5.75e-05	0.00259776	0.232243	0.138496	0.122546	0.232243	5.75e-05	-0.351	550	11	.		550	11	.	-2.369	3.236	Plb1,PLB1,Plb2,CnPlb1	reduced_virulence,unaffected_pathogenicity	PHI:7565,PHI:105,PHI:3600,PHI:3601,PHI:9057,PHI:7231,PHI:228,PHI:2843,PHI:9874,PHI:7259	0	1	0	PF01735	Family:PLA2_B	0	.	0	0	0.038	.	.	0.892	0.174	0.251	0.5	1	1	0	0	60303	6
zym_gene_10009	zym_gene_10009_1	0.00737757	0.00323735	0.0533129	0.183899	0.000699427	8.6e-06	1.33e-08	0.133602	0.0195067	3.94e-09	0.168574	0.047025	3.94e-09	-0.36	1010	13	PpCBEL		1010	13	PpCBEL	-0.529	2.81	.	.	.	0	0	0	.	.	0	.	0	0	0.01	.	.	0.99	0.928	0.491	0.63	1	1	0	0	104843	-29
zym_gene_04325	zym_gene_04325_1	0.0147773	0.0483233	0.165361	0.0548283	0.0205374	0.000277024	7.32e-05	0.061819	0.00366671	2.66e-06	0.177824	0.114649	2.66e-06	-0.379	1436	48	PpCBEL		1436	48	PpCBEL	-0.066	2.887	.	.	.	0	0	0	.	.	0	.	0	0	0.052	.	.	0.924	0.988	0.59	0.67	1	1	0	0	151173	6
zym_gene_15916	zym_gene_15916_2	0.0420103	0.0248675	0.10102	0.199284	0.00747152	0.000185888	4.34e-07	0.184791	0.0159539	1.67e-07	0.126019	0.0440556	1.67e-07	-0.407	546	7	.		546	7	.	-6.419	-1.296	HisF_(A1S_3245)	reduced_virulence,unaffected_pathogenicity	PHI:10701	0	1	0	PF00977,PF00117	Family:His_biosynth,Domain:GATase	0	.	0	0	0.05	.	.	0.771	0.775	0.256	0.06	0	0	0	0	59623	-4.5
zym_gene_13809	zym_gene_13809_1	0.000348195	2.54e-07	0.000560928	0.0437788	0.109082	0.00742619	2.08e-05	3.28e-05	0.152237	0.0558425	0.0517386	0.152237	2.54e-07	-0.414	686	12	FoSep1		686	12	FoSep1	0.339	3.29	.	.	.	0	0	0	PF09286	Domain:Pro-kuma_activ	0	.	0	0	0.044	.	.	0.89	0.768	0.572	0.48	1	1	0	0	75777.4	-20
zym_gene_07914	zym_gene_07914_2	0.00539189	0.0094596	0.100227	0.190966	0.00239305	4.14e-05	7.78e-08	0.13415	0.0178917	2.63e-08	0.190966	0.0458027	2.63e-08	-0.42	429	13	MoCDIP4,CoNIS1		429	13	MoCDIP4,CoNIS1	1.385	3.312	.	.	.	0	0	0	.	.	0	AA11,AA9	0	0	0.067	.	.	0.543	0.978	0.576	0.61	1	1	0	0	43835.1	-3.5
zym_gene_15337	zym_gene_15337_2	0.010527	0.0579325	0.101411	0.185972	0.000100419	7.88e-05	2.31e-06	0.134125	0.0136643	1e-06	0.185972	0.0935876	1e-06	-0.43	1124	7	ZtNIP2		1124	7	ZtNIP2	-6.056	-2.536	FlcA,FlcC	loss_of_pathogenicity	PHI:7692,PHI:7694	1	0	0	PF06011,PF14558	Family:TRP,Domain:TRP_N	0	.	0	0	0.009	.	.	0.988	0.024	0.42	0.07	0	1	0	1	124102	15
zym_gene_11663	zym_gene_11663_4	0.0441227	0.0283079	0.0666842	0.217679	0.0283079	0.00571077	2.61e-05	0.147364	0.131284	0.000634695	0.0863108	0.131284	2.61e-05	-0.45	459	4	CfTom1		459	4	CfTom1	-1.419	0.489	.	.	.	0	0	0	PF03198	Domain:Glyco_hydro_72	0	GH72,GH5,GH157,GH158	0	0	0.119	.	.	0.633	0.898	0.245	0.68	1	1	0	0	48866.8	-26
zym_gene_15470	zym_gene_15470_3	0.000609903	0.00747152	0.10102	0.199284	0.00161883	0.000185888	4.34e-07	0.0757386	0.0440556	1.67e-07	0.173276	0.0929525	1.67e-07	-0.463	1237	28	PpCBEL		1237	28	PpCBEL	0.404	3.309	.	.	.	0	0	0	PF00024,PF14295	Domain:PAN_1,Domain:PAN_4	0	.	0	0	0.011	.	.	0.823	0.99	0.568	0.61	1	1	0	0	121387	-35.5
zym_gene_16304	zym_gene_16304_2	0.00894074	0.0155538	0.0737154	0.187674	0.00427934	8.85e-05	1.85e-07	0.105469	0.0285551	6.67e-08	0.187674	0.0285551	6.67e-08	-0.475	1228	42	PpCBEL		1228	42	PpCBEL	-0.261	2.908	.	.	.	0	0	0	.	.	0	.	0	0	0.012	.	.	0.864	0.153	0.671	0.55	1	1	0	0	129896	4.5
zym_gene_00567	zym_gene_00567_2	0.00622752	0.0127188	0.0723354	0.148889	0.000481498	0.000383341	1.01e-06	0.201843	0.0655186	4.12e-07	0.0947475	0.0655186	4.12e-07	-0.488	691	24	MpChi,MrChi,MoChi1,CfEcp6,Mg3LysM,RsLysM,RiSLM,MgxLysM,Mg1LysM,MoSlp1		691	24	MpChi,MrChi,MoChi1,CfEcp6,Mg3LysM,RsLysM,RiSLM,MgxLysM,Mg1LysM,MoSlp1	-0.335	2.441	.	.	.	0	0	0	PF00704,PF01476	Domain:Glyco_hydro_18,Domain:LysM	1	GH18,CBM18,CBM50	0	0	0.029	.	.	0.784	0.698	0.392	0.55	1	1	0	0	76667.5	-20
zym_gene_11385	zym_gene_11385_2	0.022766	0.00223971	0.165088	0.15675	0.122642	0.000146846	0.00171711	0.0321056	0.167433	0.0282388	0.167946	0.146709	0.000146846	-0.562	165	4	MoCDIP2,MoCDIP11,BghBEC4,GoEC2,BghBEC2		165	4	MoCDIP2,MoCDIP11,BghBEC4,GoEC2,BghBEC2	-5.089	-2.419	.	.	.	0	0	0	.	.	0	.	0	0.001	0.02	.	.	0.718	0.621	0.443	0.7	0	1	0	1	16727	-5.5
zym_gene_14957	zym_gene_14957_1	0.00357281	1.95e-06	0.00258415	0.0470458	0.0127693	0.000115856	1.92e-05	0.00445576	0.00466359	1.51e-05	0.0572178	0.0232323	1.95e-06	-0.584	441	7	PIIN_08944,MoHTR1		441	7	PIIN_08944,MoHTR1	-0.195	2.517	.	.	.	0	0	0	.	.	0	.	0	0	0.089	.	.	0.868	0.565	0.377	0.21	1	1	0	0	49469.1	4
zym_gene_13470	zym_gene_13470_1	0.0107036	0.0344133	0.139385	0.114698	0.0868133	4.48e-05	0.0473183	0.0914098	0.122136	0.0539479	0.13415	0.0653845	4.48e-05	-0.593	264	6	BghBEC4,GoEC2,MoCDIP11,MoCDIP2		264	6	BghBEC4,GoEC2,MoCDIP11,MoCDIP2	-1.806	1.062	.	.	.	0	0	0	PF05730	Domain:CFEM	1	.	0	0	0.005	.	.	0.796	0.989	0.505	0.59	1	1	0	0	26619.5	-26
zym_gene_14644	zym_gene_14644_3	0.0420103	0.0248675	0.10102	0.179356	0.00747152	0.000185888	4.34e-07	0.184791	0.0159539	1.67e-07	0.126019	0.0440556	1.67e-07	-0.621	333	3	MoCDIP10		333	3	MoCDIP10	-0.372	1.503	.	.	.	0	0	0	PF13668	Domain:Ferritin_2	0	.	0	0.001	0.223	.	.	0.785	0.359	0.241	0.37	1	1	0	0	35476.5	-3
zym_gene_16034	zym_gene_16034_1	0.163766	0.0178096	0.094161	0.121761	0.147852	0.0333624	0.00848077	0.0640629	0.0486422	7.96e-06	0.121761	0.0849205	7.96e-06	-0.625	629	9	.		629	9	.	-6.846	-1.293	Bab2_0277,AOX1,BCIN_03g01540,GOX,VEDA_05195	reduced_virulence,unaffected_pathogenicity	PHI:9126,PHI:199,PHI:10364,PHI:10949,PHI:7705	0	1	0	PF00732,PF05199	Domain:GMC_oxred_N,Domain:GMC_oxred_C	0	AA3_2,AA3,AA3_3,AA3_1	0	0	0.076	.	.	0.941	0.096	0.443	0.1	0	0	0	0	69399	-15.5
zym_gene_16303	zym_gene_16303_2	0.0349586	0.000154424	0.0258753	0.0171114	0.135312	0.0211559	1.94e-05	0.00398993	0.152344	0.0112289	0.151231	0.129493	1.94e-05	-0.644	1187	15	PiCRN8		1187	15	PiCRN8	-6.228	-0.151	FGSG_05775,Ire1,FGSG_00469,FGSG_08729,CPK2,UKC1,Cpk2,FGSG_07423,MST7p,MST7,MoCKa1_(MGG_03696),Fg00677,FGSG_00677,MoCMK1,FGSG_01559,FGSG_05586,HOG1,Stk_(ORF:_z1444)	lethal,reduced_virulence,unaffected_pathogenicity,loss_of_pathogenicity,effector_(plant_avirulence_determinant)	PHI:1225,PHI:11469,PHI:1241,PHI:1240,PHI:3088,PHI:158,PHI:7724,PHI:1232,PHI:2120,PHI:417,PHI:9201,PHI:1218,PHI:9822,PHI:2158,PHI:1264,PHI:1213,PHI:11375,PHI:7760	1	1	1	PF06479,PF00069	Family:Ribonuc_2-5A,Domain:Pkinase	0	.	0	0	0.044	.	.	0.955	0.954	0.445	0.01	1	1	1	0	132655	-15
zym_gene_10198	zym_gene_10198_1	0.0441227	0.00665136	0.0666842	0.221307	0.00665136	1.69e-05	2.61e-05	0.0934479	0.0195947	1.35e-05	0.155359	0.0607798	1.35e-05	-0.674	2499	39	FolSix3		2499	39	FolSix3	-4.709	-1.299	.	.	.	0	0	0	PF14765,PF00698,PF08659,PF00109,PF02801,PF16197,PF00107,PF00550	Domain:PS-DH,Domain:Acyl_transf_1,Family:KR,Domain:ketoacyl-synt,Domain:Ketoacyl-synt_C,Family:KAsynt_C_assoc,Domain:ADH_zinc_N,Domain:PP-binding	0	.	0	0	0.009	.	.	0.964	0.272	0.386	0.06	0	0	0	0	272576	-26
zym_gene_15414	zym_gene_15414_2	0.011824	0.00560355	0.126245	0.183899	0.00130802	0.000169321	3.24e-08	0.107393	0.0304	9.18e-07	0.183899	0.067032	3.24e-08	-0.736	2415	19	.		2415	19	.	-7.489	-2.533	AGS3,AGS1,AGS2	reduced_virulence,unaffected_pathogenicity	PHI:3904,PHI:2503,PHI:3902,PHI:2504,PHI:3903	0	1	0	PF08323,PF00128	Domain:Glyco_transf_5,Domain:Alpha-amylase	0	GH13_22,GT5,GH13,GH13_1,GT4,GH13_2,GH13_20,GH13_36,GH13_19,GH13_41	0	0.061	0.206	.	.	0.983	0.049	0.285	0.23	0	1	0	1	271595	10.5
zym_gene_09260	zym_gene_09260_2	0.000111419	0.00199241	0.0832204	0.126019	0.0285515	0.000384897	0.00161883	0.0555123	0.151925	0.0832204	0.199284	0.193461	0.000111419	-0.737	1967	15	PiCRN8		1967	15	PiCRN8	-4.72	-1.303	.	.	.	0	0	0	PF00069,PF00072	Domain:Pkinase,Domain:Response_reg	0	.	0	0	0.012	.	.	0.986	0.437	0.42	0.01	0	0	0	0	216025	-8.5
zym_gene_11537	zym_gene_11537_3	0.0606816	0.148889	0.186866	0.0947475	4.65e-05	0.00248044	0.0148386	0.00436808	0.00778893	0.0299514	0.148889	0.0655186	4.65e-05	-0.741	368	0	MoCDIP11,MoCDIP2,BghBEC4		368	0	MoCDIP11,MoCDIP2,BghBEC4	-5.388	-2.537	.	.	.	0	0	0	PF10342	Domain:Kre9_KNH	0	.	0	0	0.077	.	.	0.928	0.924	0.358	0.27	0	1	0	1	39523.2	5
zym_gene_02756	zym_gene_02756_2	0.00737757	0.00323735	0.0533129	0.183899	0.000699427	8.6e-06	1.33e-08	0.133602	0.0195067	3.94e-09	0.168574	0.047025	3.94e-09	-0.752	350	3	MoCDIP11,BghBEC4		350	3	MoCDIP11,BghBEC4	-2.877	-0.243	.	.	.	0	0	0	.	.	0	.	0	0	0.059	.	.	0.792	0.757	0.487	0.62	1	1	1	0	36434.5	9.5
zym_gene_09312	zym_gene_09312_1	1.88e-08	3.54e-09	0.000141329	0.0361936	0.0192937	6.82e-05	7.57e-12	5.87e-06	0.128469	0.000493366	0.0261398	0.0775517	7.57e-12	-0.781	374	7	Zt89160	Zt89160	374	7	Zt89160	-4.298	-1.259	.	.	.	0	0	0	PF00415,PF13540	Repeat:RCC1,Repeat:RCC1_2	0	.	0	0	0.031	.	.	0.905	0.839	0.449	0.09	0	0	0	0	40203.9	-19.5
zym_gene_10777	zym_gene_10777_3	0.0420103	0.0248675	0.0495747	0.173276	0.00161883	1.6e-05	4.34e-07	0.0757386	0.0159539	1.67e-07	0.199284	0.0159539	1.67e-07	-0.788	512	20	GoEC2,BghBEC2,MoCDIP2,BghBEC4,MoCDIP11		512	20	GoEC2,BghBEC2,MoCDIP2,BghBEC4,MoCDIP11	-5.816	-2.536	.	.	.	0	0	0	.	.	0	.	0	0	0.022	.	.	0.952	0.447	0.388	0.19	0	1	0	1	56792.4	9.5
zym_gene_12864	zym_gene_12864_3	0.0546396	0.0376347	0.192086	0.255786	0.110565	0.0340751	0.000270374	0.1034	0.184628	0.000165142	0.117936	0.184628	0.000165142	-0.797	212	2	CfTom1		212	2	CfTom1	-0.125	-0.089	.	.	.	0	0	0	PF11790	Family:Glyco_hydro_cc	0	GH128,GH5	0	0.038	0.55	.	.	0.765	0.946	0.373	0.6	0	0	0	0	23464.7	-3.5
zym_gene_15209	zym_gene_15209_2	0.0588603	0.0136891	0.140704	0.030274	0.00170393	1.25e-05	0.00684456	0.142258	0.00222015	0.000223284	0.0920856	0.0163921	1.25e-05	-0.81	178	8	PsPNPi,RsRlpA,VdAve1,PsShr1		178	8	PsPNPi,RsRlpA,VdAve1,PsShr1	5.757	1.263	.	.	.	0	0	0	.	.	0	.	0	0.991	0.835	.	0.771	.	0.214	0.318	0.63	1	1	0	0	18928.4	1.5
zym_gene_03413	zym_gene_03413_1	0.0960388	0.00227524	0.00655061	0.0133312	0.0267318	0.000131758	2.67e-05	0.0120659	0.00442079	3.43e-06	0.133708	0.000155121	3.43e-06	-0.84	1571	14	Zt89160		1571	14	Zt89160	-4.633	-1.301	.	.	.	0	0	0	PF00651,PF13540,PF13637	Domain:BTB,Repeat:RCC1_2,Repeat:Ank_4	0	.	0	0	0.009	.	.	0.914	0.043	0.472	0	0	0	0	0	172476	16
zym_gene_10069	zym_gene_10069_1	0.0441227	0.00665136	0.139322	0.163259	0.0794607	0.00571077	2.61e-05	0.0934479	0.131284	1.35e-05	0.217679	0.131284	1.35e-05	-0.849	626	8	FoSep1		626	8	FoSep1	-2.624	0.509	.	.	.	0	0	0	PF09286	Domain:Pro-kuma_activ	0	.	0	0	0.01	.	.	0.91	0.959	0.258	0.49	1	1	1	0	67653.5	-8
zym_gene_17824	zym_gene_17824_2	0.00450113	0.00693162	0.12332	0.14778	0.00182607	0.000277024	7.68e-06	0.155026	0.0318302	1.53e-07	0.177824	0.114649	1.53e-07	-0.849	478	7	CfTom1,MoCDIP11		478	7	CfTom1,MoCDIP11	-3.89	-0.004	GEL2,Gel2,Gas1,Gel1,PHR1,Gel5,Gel3,Gel4,GAS1	reduced_virulence,unaffected_pathogenicity,loss_of_pathogenicity	PHI:434,PHI:6712,PHI:6530,PHI:6711,PHI:33,PHI:6715,PHI:6713,PHI:6714,PHI:2808,PHI:522	1	1	0	PF03198	Domain:Glyco_hydro_72	0	GH72,GH5,GH158	0	0	0.015	.	.	0.748	0.043	0.456	0.68	1	1	1	0	51557.7	-14.5
zym_gene_15374	zym_gene_15374_1	0.00956462	0.000252121	0.0136439	0.109939	0.0505214	0.0648199	0.00137224	0.000523639	0.113259	0.103551	0.0505214	0.144473	0.000252121	-0.858	469	13	GoEC2,BghBEC2,MoCDIP2,BghBEC4,MoCDIP11		469	13	GoEC2,BghBEC2,MoCDIP2,BghBEC4,MoCDIP11	-6.668	-2.531	GCD11,GCD10,GCD12,GCD7,GCD8,FGRRES_16221,Fgsg01989,WISH,Fgsg07489,Fgsg12463,PTH11,Fgsg03409,Fgsg11385,Fgsg03588,Fgsg13487,GCD3,BTP1,Fgsg03688,Fgsg10085,Fgsg07663,Fgsg11381,Fgsg00994,Fgsg03277,Fgsg03237,Fgsg05039,Fgsg04500,Fgsg03009,GCD2,Fgsg03504,Fgsg16316,Fgsg03476,Fgsg11598,Fgsg07841,Fgsg04023,Fgsg06541,Fgsg11343,Fgsg07655,Fgsg03310,Fgsg11080,Fgsg03336,Fgsg01833,Fgsg02844,Fgsg07136,GCD5,Fgsg047…	unaffected_pathogenicity,reduced_virulence	PHI:5863,PHI:5862,PHI:5864,PHI:5859,PHI:5860,PHI:9104,PHI:5822,PHI:7194,PHI:5839,PHI:5868,PHI:2165,PHI:404,PHI:5836,PHI:5800,PHI:5815,PHI:5842,PHI:5855,PHI:441,PHI:5830,PHI:5850,PHI:5845,PHI:5777,PHI:5833,PHI:5876,PHI:5866,PHI:5851,PHI:5812,PHI:5834,PHI:5854,PHI:5849,PHI:5847,PHI:5792,PHI:5869,PHI:5843,PHI:5776,PHI:5835,PHI:5817,PHI:5846,PHI:5795,PHI:5871,PHI:5852,PHI:5816,PHI:5824,PHI:5818,PHI:5…	0	1	0	PF05730	Domain:CFEM	1	.	0	0	0.034	.	.	0.883	0.005	0.649	0.1	0	1	0	1	52553.8	6
zym_gene_15877	zym_gene_15877_2	3.99e-06	0.000715648	0.0727931	0.145214	0.0267511	0.00382461	9.43e-05	0.00667112	0.174981	0.036473	0.100785	0.174981	3.99e-06	-0.864	327	4	.		327	4	.	-6.137	-1.28	RocF_(PXO_RS22625),SpeB	reduced_virulence,unaffected_pathogenicity	PHI:10178,PHI:9150	0	1	0	PF00491	Domain:Arginase	0	.	0	0.001	0.122	.	.	0.815	0.848	0.261	0.11	0	0	0	0	36215.1	-9
zym_gene_17237	zym_gene_17237_3	0.108498	0.0283079	0.0666842	0.217679	0.0794607	0.00571077	2.61e-05	0.224275	0.131284	1.35e-05	0.163259	0.131284	1.35e-05	-0.891	315	18	MoHTR1,PIIN_08944,MoHTR2		315	18	MoHTR1,PIIN_08944,MoHTR2	-0.615	-1.301	.	.	.	0	0	0	PF00096	Domain:zf-C2H2	0	.	0	0.547	0.599	.	.	0.715	0.16	0.43	0.27	0	0	0	0	34457.3	0.5
zym_gene_16119	zym_gene_16119_2	0.0606816	0.0385804	0.132615	0.199284	0.0127188	0.000383341	1.01e-06	0.201843	0.0262074	4.12e-07	0.0947475	0.0655186	4.12e-07	-0.897	365	12	MoCDIP11,MoCDIP2		365	12	MoCDIP11,MoCDIP2	-2.765	-0.238	.	.	.	0	0	0	.	.	0	.	0	0	0.059	.	.	0.691	0.027	0.494	0.7	1	1	1	0	38511.8	9
zym_gene_15543	zym_gene_15543_3	0.0772147	0.0528414	0.042789	0.187294	0.0168132	0.000364873	1.18e-05	0.133008	0.0382913	5.75e-06	0.193643	0.0382913	5.75e-06	-0.905	255	3	.		255	3	.	-1.88	0.766	THR1,EntA,EntA_(VK055_1922),BRM2,THR,3hnr,GigX4,BUF,BUF1,OXI1,FabG1,IDH,FabG2,PatN,MGG_00056,ABA4,KduD	reduced_virulence,unaffected_pathogenicity,increased_virulence_(hypervirulence),loss_of_pathogenicity,lethal	PHI:59,PHI:4077,PHI:7485,PHI:9460,PHI:7696,PHI:2844,PHI:2312,PHI:2802,PHI:6956,PHI:2022,PHI:685,PHI:2837,PHI:5271,PHI:3866,PHI:5272,PHI:3301,PHI:784,PHI:5440,PHI:10587	1	1	1	PF13561	Domain:adh_short_C2	0	.	0	0.753	0.553	.	.	0.838	0.158	0.294	0.16	1	1	0	0	27722.5	4
zym_gene_16359	zym_gene_16359_3	0.0262537	0.0336066	0.144315	0.177824	0.0691169	0.000773653	0.000251631	0.16912	0.089337	0.000102164	0.077092	0.089337	0.000102164	-0.929	480	13	.		480	13	.	-5.14	-1.296	ODC,Odc	reduced_virulence,loss_of_pathogenicity	PHI:177,PHI:2228	1	1	0	PF02784,PF00278	Domain:Orn_Arg_deC_N,Domain:Orn_DAP_Arg_deC	0	.	0	0	0.012	.	.	0.731	0.116	0.457	0.2	0	0	0	0	53079.6	-13.5
zym_gene_03155	zym_gene_03155_2	0.00111059	0.000129168	0.000236831	0.0100757	0.100785	0.0648997	0.0226704	0.0441196	0.164405	0.0727931	0.169416	0.164405	0.000129168	-0.95	332	6	MIAvrM14,PsAvr3b_2		332	6	MIAvrM14,PsAvr3b_2	-4.218	-1.292	.	.	.	0	0	0	PF00293	Domain:NUDIX	1	.	0	0.001	0.081	.	.	0.91	0.214	0.383	0.02	0	0	0	0	37120	-10
zym_gene_16486	zym_gene_16486_1	0.0177299	0.0226704	0.120578	0.172554	0.000542507	6.83e-05	8.87e-08	0.109717	0.0132112	4.76e-07	0.169416	0.111764	8.87e-08	-0.95	368	7	.		368	7	.	-4.267	-1.3	LeuB,LeuB_(PXO_02610),Leu2A_(MGG_05223),LEU2,Leu2B_(MGG_09813),IPMDH	reduced_virulence,unaffected_pathogenicity,loss_of_pathogenicity	PHI:9319,PHI:8862,PHI:8963,PHI:9979,PHI:9353,PHI:504,PHI:9354,PHI:415	1	1	0	PF00180	Domain:Iso_dh	0	.	0	0	0.272	.	.	0.934	0.543	0.429	0.1	0	0	0	0	40422.6	-4
zym_gene_14862	zym_gene_14862_2	0.0860357	0.159951	0.144355	0.0632773	0.0141415	0.000432158	0.000578041	0.175691	0.13668	0.000372321	0.167817	0.13668	0.000372321	-0.951	406	7	PIIN_08944,MoHTR2		406	7	PIIN_08944,MoHTR2	-2.95	-0.156	.	.	.	0	0	0	PF00096	Domain:zf-C2H2	0	.	0	0	0.051	.	.	0.85	0.882	0.365	0.26	0	0	0	0	45120.7	0.5
zym_gene_16144	zym_gene_16144_2	0.000864967	0.000480545	0.012346	0.100001	0.0548283	0.061819	0.00693162	0.0829794	0.0771405	0.0328116	0.174649	0.180864	0.000480545	-1.011	346	6	.		346	6	.	-2.429	-1.298	ADH1,MoADH1,VEDA_05198,AdhT,Xdh1	reduced_virulence,unaffected_pathogenicity,increased_virulence_(hypervirulence)	PHI:9524,PHI:5034,PHI:7708,PHI:6517,PHI:2256	1	1	0	PF08240	Domain:ADH_N	0	.	0	0.019	0.494	.	.	0.618	0.121	0.344	0.28	0	0	0	0	37147.1	1
zym_gene_15520	zym_gene_15520_2	0.0147773	0.00693162	0.0748729	0.174649	0.0205374	0.00143345	7.32e-05	0.179941	0.0121258	1.53e-07	0.14778	0.0318302	1.53e-07	-1.025	619	5	.		619	5	.	-4.38	-0.857	PiGPB1,Gib2,Bcgb1_(Bcin08g01420),VGB,GzGPB1,Fgb1,FGB1,CPGB-1,MGB1,CGB1	reduced_virulence,loss_of_pathogenicity	PHI:4606,PHI:316,PHI:4182,PHI:11615,PHI:2310,PHI:1015,PHI:300,PHI:2826,PHI:65,PHI:311,PHI:334	1	1	0	PF00400	Repeat:WD40	0	.	0	0	0.054	.	.	0.704	0.338	0.438	0.47	0	0	0	0	66179.7	6.5
zym_gene_15661	zym_gene_15661_1	0.00622752	0.0127188	0.0723354	0.195906	0.00300936	0.000383341	1.01e-06	0.102756	0.0262074	4.12e-07	0.156725	0.0655186	4.12e-07	-1.08	372	9	.		372	9	.	-5.837	-0.981	LHC1	reduced_virulence	PHI:4197	0	1	0	PF08450	Repeat:SGL	0	.	0	0	0.164	.	.	0.874	0.542	0.435	0.31	0	0	0	0	41181.8	-7
zym_gene_17676	zym_gene_17676_2	0.00184092	0.000699427	0.0229303	0.116493	0.0672728	0.00945044	0.000147248	0.173682	0.141039	0.000414848	0.125122	0.141039	0.000147248	-1.087	257	2	.		257	2	.	-3.766	-1.212	PatN,IDH,B0965,THR1,KduD,BUF,BUF1,Mdh1,FabG1,EntA,ABA4,OXI1,BRM2,THR,EntA_(VK055_1922),3hnr,FabG2,MGG_00056,RSp0028,Sch1	unaffected_pathogenicity,reduced_virulence,loss_of_pathogenicity,lethal,increased_virulence_(hypervirulence),effector_(plant_avirulence_determinant)	PHI:3301,PHI:3866,PHI:11551,PHI:7696,PHI:10587,PHI:59,PHI:2022,PHI:685,PHI:2269,PHI:5271,PHI:4077,PHI:5440,PHI:2837,PHI:2844,PHI:2312,PHI:7485,PHI:9460,PHI:2802,PHI:5272,PHI:784,PHI:10835,PHI:2247	1	1	1	PF13561	Domain:adh_short_C2	0	.	0	0.417	0.604	.	.	0.832	0.949	0.348	0.1	0	0	0	0	28158.2	-1
zym_gene_16736	zym_gene_16736_3	0.00210787	0.0210733	0.101411	0.209219	0.000955915	0.000775968	2.31e-06	0.134125	0.0136643	1e-06	0.209219	0.0935876	1e-06	-1.09	345	8	MoCDIP11,MoCDIP2,BghBEC4		345	8	MoCDIP11,MoCDIP2,BghBEC4	-1.856	-0.237	.	.	.	0	0	0	.	.	0	.	0	0	0.168	.	.	0.557	0.171	0.413	0.56	1	1	1	0	36609.4	-2.5
zym_gene_09684	zym_gene_09684_3	0.00318293	0.00560355	0.0745051	0.180673	0.00130802	1.9e-05	3.24e-08	0.157893	0.0304	1.03e-08	0.183899	0.067032	1.03e-08	-1.136	439	20	BghBEC2,GoEC2,MoCDIP2,MoCDIP11,BghBEC4		439	20	BghBEC2,GoEC2,MoCDIP2,MoCDIP11,BghBEC4	-5.045	-2.522	.	.	.	0	0	0	.	.	0	.	0	0	0.096	.	.	0.841	0.995	0.491	0.2	0	1	0	1	48921.5	12.5
zym_gene_15812	zym_gene_15812_1	0.000276149	0.00185159	0.0304187	0.142859	0.012148	7.08e-07	6.45e-05	0.0209373	0.138532	0.006565	0.115806	0.142681	7.08e-07	-1.148	388	7	.		388	7	.	-4.422	-1.304	Leu2A_(MGG_05223),LEU2,Leu2B_(MGG_09813),IPMDH,LeuB_(PXO_02610),LeuB	reduced_virulence,unaffected_pathogenicity,loss_of_pathogenicity	PHI:9353,PHI:504,PHI:9354,PHI:415,PHI:9979,PHI:8963,PHI:8862,PHI:9319	1	1	0	PF00180	Domain:Iso_dh	0	.	0	0	0.251	.	.	0.972	0.786	0.331	0.1	0	0	0	0	41773.4	-5
zym_gene_12576	zym_gene_12576_2	0.0993582	0.00374647	0.223319	0.236377	0.158207	0.0193	0.000125295	0.150267	0.217951	7.25e-05	0.166117	0.244256	7.25e-05	-1.156	418	24	GoEC2,BghBEC2,MoCDIP2,MoCDIP11,BghBEC4		418	24	GoEC2,BghBEC2,MoCDIP2,MoCDIP11,BghBEC4	-3.868	-2.531	.	.	.	0	0	0	.	.	0	.	0	0	0.29	.	.	0.738	0.793	0.285	0.35	0	1	0	1	45389.4	6.5
zym_gene_10233	zym_gene_10233_1	0.000490819	4.51e-05	0.000116232	0.0148015	0.0546296	0.0190625	2.74e-05	0.00328241	0.116787	0.0111645	0.133405	0.139636	2.74e-05	-1.157	2965	49	FolSix3		2965	49	FolSix3	-4.609	-1.298	.	.	.	0	0	0	PF00109,PF08659,PF14765,PF00698,PF00668,PF02801,PF08242,PF16197,PF00550	Domain:ketoacyl-synt,Family:KR,Domain:PS-DH,Domain:Acyl_transf_1,Family:Condensation,Domain:Ketoacyl-synt_C,Domain:Methyltransf_12,Family:KAsynt_C_assoc,Domain:PP-binding	0	.	0	0	0.009	.	.	0.956	0.668	0.446	0.04	0	0	0	0	327421	-41
zym_gene_16410	zym_gene_16410_1	0.0124765	1.33e-05	0.00798456	0.12904	0.0645841	0.0101455	0.00196229	0.00261909	0.129327	0.111249	0.0645841	0.154363	1.33e-05	-1.157	924	14	.		924	14	.	-5.634	-1.302	PilG_(XC_1183),PXO_RS08445,PXO_RS20535,CpxR,PXO_RS14975,PilH_(XC_1184),PXO_RS14970,PccS1_003557,WalR,PXO_RS11975/_PXO_RS12905,PXO_RS04300,PXO_RS04305,SreR,RqpR_(BCAL0534),QseB,GacA,PXO_RS11120,PXO_RS10155,SAV1322,CheY,STM14_RS07790_(ttrR),TtrR,NarL,CitB,RegA,PXO_RS05395	reduced_virulence,unaffected_pathogenicity,loss_of_pathogenicity,increased_virulence_(hypervirulence)	PHI:10421,PHI:8973,PHI:9002,PHI:4523,PHI:8273,PHI:9363,PHI:8512,PHI:8688,PHI:8990,PHI:10422,PHI:8991,PHI:10572,PHI:10809,PHI:8984,PHI:9016,PHI:6117,PHI:9017,PHI:7894,PHI:6882,PHI:6601,PHI:8981,PHI:8980,PHI:6673,PHI:8732,PHI:10049,PHI:10117,PHI:606,PHI:3620,PHI:5066,PHI:11632,PHI:9022	1	1	0	PF02518,PF00072	Domain:HATPase_c,Domain:Response_reg	0	.	0	0	0.044	.	.	0.988	0.092	0.293	0.01	0	0	0	0	101438	-3
zym_gene_10754	zym_gene_10754_2	0.00737757	0.00323735	0.0533129	0.183899	0.000699427	8.6e-06	1.33e-08	0.133602	0.0195067	3.94e-09	0.168574	0.047025	3.94e-09	-1.157	2201	34	FolSix3		2201	34	FolSix3	-5.03	-1.994	.	.	.	0	0	0	PF16073,PF00109,PF00698,PF02801,PF00975,PF00550,PF14765	Family:SAT,Domain:ketoacyl-synt,Domain:Acyl_transf_1,Domain:Ketoacyl-synt_C,Domain:Thioesterase,Domain:PP-binding,Domain:PS-DH	1	.	0	0	0.063	.	.	0.973	0.911	0.353	0.07	0	0	1	0	239889	-10.5
zym_gene_14117	zym_gene_14117_1	0.017097	0.00138927	0.00970316	0.0192937	0.000448493	0.00242711	2.79e-06	0.00349029	0.0503023	0.000141329	0.0601132	0.0503023	2.79e-06	-1.162	224	5	Pslsc1,Vdlsc1		224	5	Pslsc1,Vdlsc1	-0.945	-1.146	.	.	.	0	0	0	PF00857	Family:Isochorismatase	0	.	0	0.427	0.575	.	.	0.821	0.26	0.467	0.26	0	0	0	0	24021.2	-2
zym_gene_17867	zym_gene_17867_2	0.0860357	0.0141415	0.242224	0.251726	0.251726	0.0582802	0.000578041	0.247197	0.264932	0.000372321	0.251726	0.264932	0.000372321	-1.164	1168	14	PpCBEL		1168	14	PpCBEL	-2.351	1.021	.	.	.	0	0	0	PF14295	Domain:PAN_4	0	.	0	0	0.011	.	.	0.933	0.03	0.249	0.67	1	1	0	0	117796	-51.5
zym_gene_10864	zym_gene_10864_1	0.0332505	0.0181658	0.0745051	0.180673	0.00560355	0.000169321	3.51e-05	0.0581932	0.0108617	1.39e-05	0.180673	0.0108617	1.39e-05	-1.17	424	18	MoCDIP2,MoCDIP11,BghBEC4		424	18	MoCDIP2,MoCDIP11,BghBEC4	-5.269	-2.533	.	.	.	0	0	0	.	.	0	.	0	0	0.028	.	.	0.754	0.547	0.354	0.22	0	1	0	1	46310.1	18
zym_gene_17682	zym_gene_17682_1	0.0181797	0.129866	0.142036	0.104942	0.074709	0.00918738	7.45e-05	0.0408753	0.0902488	0.0821731	0.129866	0.13809	7.45e-05	-1.184	318	5	.		318	5	.	-3.89	-1.313	BUF,BUF1,B0965,OXI1,STM14_RS15210_(srlD),KduD,EntA,GigX5,MGG_00056,Mdh1,RSp0028,EntA_(VK055_1922),FabG1,THR1,Sch1,BRM2,THR,3hnr,VK055_1961,IDH,PatN	loss_of_pathogenicity,unaffected_pathogenicity,reduced_virulence,increased_virulence_(hypervirulence),effector_(plant_avirulence_determinant),lethal	PHI:2022,PHI:685,PHI:11551,PHI:2837,PHI:10055,PHI:10587,PHI:4077,PHI:6957,PHI:9460,PHI:784,PHI:2269,PHI:10835,PHI:7485,PHI:5271,PHI:59,PHI:2247,PHI:2844,PHI:2312,PHI:2802,PHI:7511,PHI:3866,PHI:3301,PHI:7696	1	1	1	PF13561	Domain:adh_short_C2	0	.	0	0.018	0.726	.	.	0.86	0.126	0.328	0.34	0	0	0	0	33719.1	8
zym_gene_15233	zym_gene_15233_2	0.0144951	0.00747152	0.0185905	0.117618	0.000238155	1.6e-05	4.34e-07	0.184791	0.0159539	1.67e-07	0.179356	0.0440556	1.67e-07	-1.194	2253	35	FolSix3		2253	35	FolSix3	-7.604	-1.286	Fub1,Pks15,PKS1,PKS4_(ZEA1),FVEG_12523,ZtPks8,PKS2,PKS39_(VM1G_09018),Pks5_(Lema_T087730.1),FUM1_(FUM5),ZtPks7,DEP5,Pks,PKS17,BB_RS14645_(BB2918),Pks2,F-avi4330,PatK,PePatK,PKS7,PksI,SN477,PKS5,PKS16_(VM1G_03769),Mas,FUM1,FabD,PKS6,KasB,ClbG,PKS11,MGG_04556,FadD6_(PA14_13110),MoADH1,Abd1,KSA1,PKS9,GNO1,ADH1,AdhT,Xdh1,PSPTO0834,FabG1	unaffected_pathogenicity,reduced_virulence,loss_of_pathogenicity,lethal	PHI:6936,PHI:7243,PHI:714,PHI:55,PHI:3387,PHI:8597,PHI:2425,PHI:11042,PHI:10273,PHI:255,PHI:8596,PHI:2379,PHI:10950,PHI:723,PHI:727,PHI:9189,PHI:7221,PHI:2895,PHI:4505,PHI:3299,PHI:726,PHI:9106,PHI:3324,PHI:728,PHI:11039,PHI:729,PHI:7219,PHI:9265,PHI:7916,PHI:718,PHI:4196,PHI:7844,PHI:725,PHI:881,PHI:10607,PHI:5034,PHI:2255,PHI:11458,PHI:724,PHI:730,PHI:668,PHI:9524,PHI:6517,PHI:2256,PHI:587,PHI:…	1	1	1	PF00109,PF08659,PF00698,PF14765,PF02801,PF13602,PF16197,PF00550,PF08240	Domain:ketoacyl-synt,Family:KR,Domain:Acyl_transf_1,Domain:PS-DH,Domain:Ketoacyl-synt_C,Domain:ADH_zinc_N_2,Family:KAsynt_C_assoc,Domain:PP-binding,Domain:ADH_N	0	.	0	0	0.009	.	.	0.982	0.957	0.223	0.07	0	0	0	0	246601	-27.5
zym_gene_11761	zym_gene_11761_1	0.0282591	0.0155538	0.12935	0.190966	0.00427934	8.85e-05	1.85e-07	0.16098	0.00941377	6.67e-08	0.190966	0.0665486	6.67e-08	-1.201	4653	68	FolSix3		4653	68	FolSix3	-4.227	-1.303	.	.	.	0	0	0	PF00501,PF00668,PF00550	Family:AMP-binding,Family:Condensation,Domain:PP-binding	0	.	0	0	0.009	.	.	0.822	0.928	0.388	0.02	0	0	0	0	513808	-124
zym_gene_14809	zym_gene_14809_2	0.00894074	0.0155538	0.0327624	0.190966	0.000852525	8.85e-05	1.85e-07	0.16098	0.00232967	6.67e-08	0.153551	0.00941377	6.67e-08	-1.202	254	9	PpCBEL		254	9	PpCBEL	2.028	-1.396	.	.	.	0	0	0	.	.	0	.	0	0.891	0.624	.	0.642	.	0.961	0.39	0.4	0	0	0	0	27596.1	-0.5
zym_gene_15419	zym_gene_15419_3	0.0476522	0.0743742	0.122813	0.138329	0.0437788	0.00742619	0.000449464	0.0157869	0.113661	0.122813	0.144215	0.141835	0.000449464	-1.215	396	9	.		396	9	.	-5.133	-1.29	Xdh1,Abd1,SsFdh1_(SS1G_10135),MoSFA1,GnoA	unaffected_pathogenicity,reduced_virulence	PHI:2256,PHI:2255,PHI:9519,PHI:4616,PHI:3277	0	1	0	PF08240,PF00107	Domain:ADH_N,Domain:ADH_zinc_N	0	.	0	0	0.376	.	.	0.926	0.957	0.345	0.29	0	0	0	0	42784.7	-2
zym_gene_04393	zym_gene_04393_2	0.00539189	0.0094596	0.100227	0.190966	0.00239305	4.14e-05	7.78e-08	0.178866	0.0458027	2.63e-08	0.173606	0.0919422	2.63e-08	-1.238	446	14	BghBEC2,GoEC2,MoCDIP2,BghBEC4,MoCDIP11		446	14	BghBEC2,GoEC2,MoCDIP2,BghBEC4,MoCDIP11	-5.829	-2.532	.	.	.	0	0	0	PF05730	Domain:CFEM	1	.	0	0	0.02	.	.	0.919	0.006	0.62	0.13	0	1	0	1	49493.8	10
zym_gene_00978	zym_gene_00978_1	0.00220588	0.0243789	0.116802	0.145808	0.0113188	1.63e-05	0.00071939	0.0375234	0.0113772	0.000202661	0.139469	0.0244455	1.63e-05	-1.245	141	1	Vdlsc1,Pslsc1		141	1	Vdlsc1,Pslsc1	-1.236	-1.328	.	.	.	0	0	0	.	.	0	.	0	0.773	0.533	.	.	0.913	0.183	0.476	0.49	0	0	0	0	15283.7	4.5
zym_gene_10022	zym_gene_10022_1	0.00227283	0.000382601	0.00422716	0.00860838	0.117517	0.00234242	0.00017579	0.0028322	0.00726543	0.00422716	0.00860838	0.0835743	0.00017579	-1.245	468	8	CfTom1		468	8	CfTom1	-5.378	-2.537	.	.	.	0	0	0	PF03198	Domain:Glyco_hydro_72	0	GH72,GH5,GH17	0	0	0.01	.	.	0.718	0.021	0.429	0.64	0	1	0	1	51036.6	-16
zym_gene_08628	zym_gene_08628_1	0.0185089	0.0094596	0.0517301	0.167619	0.000439899	3.06e-06	7.78e-08	0.13415	0.0178917	2.63e-08	0.173606	0.0458027	2.63e-08	-1.255	1072	5	PiCRN8		1072	5	PiCRN8	-4.459	-1.304	.	.	.	0	0	0	PF00069	Domain:Pkinase	0	.	0	0	0.012	.	.	0.925	0.984	0.491	0	0	0	0	0	117048	33
zym_gene_14868	zym_gene_14868_1	0.000392187	0.0193086	0.0094949	0.13722	0.009122	0.000834532	6.32e-05	0.00872533	0.0760752	0.0372079	0.0599922	0.112734	6.32e-05	-1.262	310	9	MoChi1		310	9	MoChi1	-0.68	-0.828	.	.	.	0	0	0	.	.	0	GH18	0	0	0.164	.	0.672	.	0.459	0.426	0.68	0	0	0	0	33288	-18
zym_gene_16332	zym_gene_16332_1	0.00188634	0.000422548	0.00612988	0.107509	0.0451721	3.21e-07	0.000163567	0.063137	0.0113139	1.73e-07	0.0537763	0.0245894	1.73e-07	-1.269	366	14	.		366	14	.	-4.543	-1.294	MGG_04556,Xdh1,ADH1,GNO1,FadD6_(PA14_13110),MoADH1	reduced_virulence,unaffected_pathogenicity	PHI:881,PHI:2256,PHI:9524,PHI:668,PHI:10607,PHI:5034	0	1	0	PF08240,PF00107	Domain:ADH_N,Domain:ADH_zinc_N	0	.	0	0.019	0.422	.	.	0.763	0.647	0.342	0.27	0	0	0	0	40013.2	-2
zym_gene_15135	zym_gene_15135_4	0.0673247	0.00187602	0.0997515	0.236377	0.0121607	0.00158669	5.75e-05	0.130468	0.0925724	3.15e-05	0.122546	0.0925724	3.15e-05	-1.275	558	11	PpCBEL		558	11	PpCBEL	-3.18	-1.218	.	.	.	0	0	0	PF10528	Domain:GLEYA	0	.	0	0	0.07	.	.	0.556	0.887	0.539	0.61	0	0	0	0	61852	-2.5
zym_gene_15267	zym_gene_15267_1	0.00539189	0.00239305	0.100227	0.167619	0.00239305	4.14e-05	7.78e-08	0.178866	0.0178917	2.63e-08	0.190966	0.0919422	2.63e-08	-1.284	518	11	.		518	11	.	-6.878	-2.532	ZrfC,Zip2,Zip1,ZrfB,ZrfA	loss_of_pathogenicity,reduced_virulence,unaffected_pathogenicity	PHI:3907,PHI:6241,PHI:6240,PHI:3909,PHI:3908	1	1	0	PF02535	Family:Zip	0	.	0	0	0.013	.	.	0.925	0.01	0.443	0.49	0	1	0	1	54905.9	-8
zym_gene_15861	zym_gene_15861_1	0.0118362	0.00665136	0.0666842	0.221307	0.0283079	0.00571077	2.61e-05	0.224275	0.00416518	1.35e-05	0.217679	0.0607798	1.35e-05	-1.324	4277	76	FolSix3		4277	76	FolSix3	-6.336	-2.003	HTS1,AMT,FmqA,CipA,Nps2,CifA,Nps6,NPS6,AaNPS6,SidN,PvdJ,DhbF,SSM2,AusA,Nrps9_(FGSG_10990),MoLys2,AAR1,PchD,FadD1_(PA14_21370),FadD1,PA0508,DltA_(M5005_Spy_1073),DltA,PqsA,NRPS14_(VM1G_03342),YbtE,Fcs,COR	loss_of_pathogenicity,reduced_virulence,unaffected_pathogenicity,increased_virulence_(hypervirulence)	PHI:12,PHI:160,PHI:10461,PHI:4837,PHI:4234,PHI:2934,PHI:9072,PHI:4217,PHI:1007,PHI:10440,PHI:2923,PHI:4232,PHI:416,PHI:1008,PHI:2261,PHI:3607,PHI:1009,PHI:10386,PHI:3274,PHI:2049,PHI:6610,PHI:9043,PHI:3019,PHI:2259,PHI:6989,PHI:6938,PHI:10606,PHI:10608,PHI:8561,PHI:10259,PHI:5585,PHI:3291,PHI:5563,PHI:11037,PHI:11277,PHI:3419,PHI:11566,PHI:6416	1	1	0	PF00501,PF00668,PF00550	Family:AMP-binding,Family:Condensation,Domain:PP-binding	0	.	0	0	0.009	.	.	0.974	0.786	0.432	0.06	0	0	1	0	471568	-43.5
zym_gene_00940	zym_gene_00940_1	0.00737757	0.00323735	0.0533129	0.183899	0.000699427	8.6e-06	1.33e-08	0.133602	0.0195067	3.94e-09	0.168574	0.047025	3.94e-09	-1.345	201	7	BghBEC4,MoCDIP11		201	7	BghBEC4,MoCDIP11	-4.313	-1.263	.	.	.	0	0	0	.	.	0	.	0	0.045	0.049	.	.	0.897	0.01	0.338	0.55	0	0	0	0	22044.4	3
zym_gene_15523	zym_gene_15523_1	0.0849421	0.0579325	0.165946	0.209219	0.00547096	7.88e-05	2.31e-06	0.134125	0.0416236	1e-06	0.125841	0.0935876	1e-06	-1.357	737	9	ZtNIP2		737	9	ZtNIP2	-5.859	-2.521	FlcC,FlcA,FlcB	loss_of_pathogenicity	PHI:7694,PHI:7692,PHI:7693	1	0	0	PF06011,PF14558	Family:TRP,Domain:TRP_N	0	.	0	0	0.009	.	.	0.987	0.924	0.413	0.23	0	1	0	1	80827.7	16
zym_gene_15673	zym_gene_15673_2	0.149366	0.0168132	0.173379	0.187294	0.116807	0.00299815	0.019215	0.220537	0.0382913	0.000296191	0.116807	0.093601	0.000296191	-1.36	2016	11	.		2016	11	.	-6.081	-2.003	Mohik5,PXO_RS12150/_PXO_RS13080,PXO_RS19870,PhoB,PXO_RS06785,VicK,CreB,PilH_(XC_1184),CusR_(ABUW_3323),PXO_RS14970,PhoP,QseB,PmrA,PXO_RS08445,PhoR,RegM,VraR,DegU,RavA,GacA,GraS,PXO_RS06090,CmrT_(CDR20291_3126),PidS,SaeS,PXO_RS05400,SirA,PccS1_003557,PXO_RS11975/_PXO_RS12905,PXO_RS11120,NtrB,RcsB_(YE1397),PXO_RS15395,SsrB,STM14_RS07810_(ssrB),CitB,RcsB	loss_of_pathogenicity,unaffected_pathogenicity,reduced_virulence,increased_virulence_(hypervirulence)	PHI:3161,PHI:8983,PHI:9000,PHI:8032,PHI:9026,PHI:10227,PHI:11268,PHI:10422,PHI:10397,PHI:8991,PHI:9235,PHI:1144,PHI:10957,PHI:6882,PHI:4497,PHI:8973,PHI:9434,PHI:4524,PHI:7986,PHI:4690,PHI:3107,PHI:11328,PHI:9685,PHI:7740,PHI:9020,PHI:9570,PHI:2439,PHI:11010,PHI:4224,PHI:4655,PHI:11422,PHI:10362,PHI:8781,PHI:8075,PHI:4683,PHI:10288,PHI:9021,PHI:560,PHI:6601,PHI:10572,PHI:8984,PHI:8981,PHI:11699,P…	1	1	0	PF02518,PF00072,PF00512,PF08447	Domain:HATPase_c,Domain:Response_reg,Domain:HisKA,Domain:PAS_3	0	.	0	0	0.064	.	.	0.926	0.086	0.441	0	0	0	1	0	223477	11
zym_gene_11219	zym_gene_11219_1	0.0147773	0.00693162	0.0748729	0.174649	0.00182607	3.92e-05	4.94e-07	0.155026	0.0318302	1.53e-07	0.14778	0.0318302	1.53e-07	-1.36	1597	16	PiCRN8		1597	16	PiCRN8	-4.599	-1.334	.	.	.	0	0	0	PF00069	Domain:Pkinase	0	.	0	0	0.043	.	.	0.961	0.112	0.483	0	0	0	0	0	174227	20.5
zym_gene_07983	zym_gene_07983_1	0.000384746	0.0842908	0.0198054	0.118568	0.00483448	0.0333165	0.00360389	0.00742619	0.114264	0.0697084	0.151805	0.141835	0.000384746	-1.361	154	5	PIIN_08944,MoHTR2		154	5	PIIN_08944,MoHTR2	1.369	-1.3	.	.	.	0	0	0	PF00096	Domain:zf-C2H2	0	.	0	0.973	0.461	0.881	.	.	0.251	0.251	0.16	0	0	0	0	17244.8	-0.5
zym_gene_15353	zym_gene_15353_3	0.0673247	0.0462247	0.234302	0.122546	0.0121607	0.00158669	5.75e-05	0.130468	0.174565	3.15e-05	0.236377	0.232243	3.15e-05	-1.362	550	6	.		550	6	.	-5.563	-1.302	TrpA,PchA,EntC_(VK055_1925)	reduced_virulence,unaffected_pathogenicity,loss_of_pathogenicity	PHI:7653,PHI:6988,PHI:5057,PHI:7487	1	1	0	PF00425,PF04715	Family:Chorismate_bind,Family:Anth_synt_I_N	0	.	0	0	0.011	.	.	0.937	0.634	0.35	0	0	0	0	0	60578.4	-9.5
zym_gene_10303	zym_gene_10303_2	0.0144951	0.0248675	0.10102	0.117618	0.00161883	0.00130865	0.000303531	0.134393	0.0929525	0.000144314	0.179356	0.0440556	0.000144314	-1.366	1649	21	CgEP1		1649	21	CgEP1	-4.682	-1.301	.	.	.	0	0	0	PF13844,PF14559,PF13181	Family:Glyco_transf_41,Repeat:TPR_19,Repeat:TPR_8	0	.	0	0	0.009	.	.	0.981	0.634	0.275	0.1	0	0	0	0	184214	35.5
zym_gene_16185	zym_gene_16185_3	0.00210787	0.000100419	0.0158566	0.179773	0.0241385	0.0521086	0.000127455	0.00016105	0.0849421	0.196619	0.0641396	0.150536	0.000100419	-1.368	356	8	.		356	8	.	-6.758	-1.259	RamA,RAM1_(MGG_01287T0),Cdc43	reduced_virulence,unaffected_pathogenicity	PHI:7457,PHI:9290,PHI:9276	0	1	0	PF00432	Repeat:Prenyltrans	0	.	0	0	0.091	.	.	0.942	0.005	0.43	0.36	0	0	0	0	38751.6	-11
zym_gene_16968	zym_gene_16968_1	0.0204387	0.0737182	0.152423	0.120075	0.0418646	0.00644903	0.0105602	0.101269	0.0482916	9.32e-05	0.0247382	0.024287	9.32e-05	-1.395	696	15	.		696	15	.	-6.262	-0.334	Peroxisomal_copper_amine_oxidase	reduced_virulence	PHI:2171	0	1	0	PF01179,PF02728,PF02727	Domain:Cu_amine_oxid,Domain:Cu_amine_oxidN3,Domain:Cu_amine_oxidN2	0	.	0	0	0.01	.	.	0.959	0.096	0.457	0.03	0	0	0	0	77729.7	-0.5
zym_gene_10836	zym_gene_10836_2	0.0174013	0.00186223	0.0701164	0.205732	0.0339089	0.00154074	0.000266033	0.0989174	0.127816	2.42e-06	0.160013	0.0637116	2.42e-06	-1.416	1723	7	PiCRN8		1723	7	PiCRN8	-4.21	-1.303	.	.	.	0	0	0	PF00069	Domain:Pkinase	0	.	0	0	0.032	.	.	0.847	0.75	0.369	0.01	0	0	0	0	188855	26
zym_gene_15571	zym_gene_15571_2	0.00737757	0.00323735	0.0533129	0.183899	0.000699427	8.6e-06	1.33e-08	0.133602	0.0195067	3.94e-09	0.168574	0.047025	3.94e-09	-1.416	1075	7	PiCRN8		1075	7	PiCRN8	-7.366	-1.302	(Sc_Swe1),FGSG_05586,FGSG_07855,SakA,Hog1,Hog1_(PDIG_79560),Cshog1,HOG1,MgHog1,BcSAK1,Hog1_(FOXG_06318),Mero-Hog1,VdHog1,FgHOG1,CpMK1,OSM1,MpkC,FGSG_08729,CPK2,Fg08731	reduced_virulence,lethal,unaffected_pathogenicity,loss_of_pathogenicity,increased_virulence_(hypervirulence)	PHI:1185,PHI:1213,PHI:1233,PHI:6084,PHI:8735,PHI:4779,PHI:2365,PHI:497,PHI:1043,PHI:1031,PHI:6317,PHI:10250,PHI:5427,PHI:5536,PHI:1005,PHI:2327,PHI:7280,PHI:342,PHI:153,PHI:7568,PHI:6085,PHI:9769,PHI:10024,PHI:11021,PHI:149,PHI:1240,PHI:3088,PHI:9823	1	1	1	PF00069	Domain:Pkinase	0	.	0	0	0.012	.	.	0.876	0.828	0.46	0.1	0	0	0	0	117217	2.5
zym_gene_04531	zym_gene_04531_1	1.44e-05	2.54e-07	0.000138195	0.0437788	0.0437788	8.08e-06	2.23e-10	0.00221377	0.0475049	4.92e-06	0.0842908	0.0790418	2.23e-10	-1.445	429	19	MoCDIP2,MoCDIP11,BghBEC4		429	19	MoCDIP2,MoCDIP11,BghBEC4	-5.365	-2.528	.	.	.	0	0	0	PF05730	Domain:CFEM	1	.	0	0	0.021	.	.	0.764	0.338	0.501	0.28	0	1	0	1	46861.1	18
zym_gene_05023	zym_gene_05023_1	0.0900487	0.00414076	0.00743025	0.13088	0.0277755	0.00938571	0.000402785	0.152826	0.0346734	3.59e-06	0.160314	0.0653164	3.59e-06	-1.458	437	19	BghBEC2,GoEC2,MoCDIP2,MoCDIP11		437	19	BghBEC2,GoEC2,MoCDIP2,MoCDIP11	-5.395	-2.533	.	.	.	0	0	0	.	.	0	.	0	0	0.057	.	.	0.82	0.013	0.312	0.23	0	1	0	1	47574.7	13
zym_gene_17396	zym_gene_17396_1	0.0336904	0.012148	0.113436	0.105512	0.0465255	0.0197622	0.0320866	0.124997	0.00169737	2.32e-06	0.142859	0.00469492	2.32e-06	-1.463	268	3	.		268	3	.	-3.957	-1.302	KduD,B0965,FabG1,FabG2,OXI1,THR1,EntA,Mdh1,STM14_RS15210_(srlD),EntA_(VK055_1922),MGG_00056,BRM2,THR,3hnr,VK055_1961,BUF,BUF1,Sch1,RED2,RED3,FabI	unaffected_pathogenicity,lethal,reduced_virulence,increased_virulence_(hypervirulence),loss_of_pathogenicity	PHI:10587,PHI:11551,PHI:5271,PHI:5272,PHI:2837,PHI:7696,PHI:4077,PHI:2269,PHI:10055,PHI:7485,PHI:9460,PHI:784,PHI:2844,PHI:2312,PHI:2802,PHI:59,PHI:7511,PHI:2022,PHI:685,PHI:2247,PHI:2835,PHI:2836,PHI:7915	1	1	1	PF13561	Domain:adh_short_C2	0	.	0	0.365	0.611	.	.	0.809	0.24	0.202	0.43	0	0	0	0	29003.5	-1
zym_gene_14462	zym_gene_14462_2	0.000107795	0.160013	0.106784	0.205732	0.0912864	0.0989174	0.00971349	0.144113	0.191227	0.213944	0.152144	0.0637116	0.000107795	-1.469	424	20	BghBEC2,GoEC2,MoCDIP2,MoCDIP11,BghBEC4		424	20	BghBEC2,GoEC2,MoCDIP2,MoCDIP11,BghBEC4	-5.53	-2.535	.	.	.	0	0	0	.	.	0	.	0	0	0.079	.	.	0.919	0.035	0.483	0.29	0	1	0	1	46790.2	17
zym_gene_16563	zym_gene_16563_3	0.0229435	0.0127188	0.0299514	0.195906	0.000481498	3.58e-05	1.01e-06	0.201843	0.0262074	4.12e-07	0.156725	0.0655186	4.12e-07	-1.472	678	5	.		678	5	.	-4.576	-1.306	GzAra006,CshA,Lmo0866,RhlE2_(PA0428),RhlE1_(PA3950),CshA_(EF0846),Rhpa,Lmo1246,Lmo1450,CshB_(EF1377),VAD1,Lmo1722,CshC_(EF1009),Rok1	unaffected_pathogenicity,increased_virulence_(hypervirulence),reduced_virulence	PHI:1458,PHI:6510,PHI:7620,PHI:11622,PHI:11623,PHI:11494,PHI:8011,PHI:7618,PHI:7619,PHI:11498,PHI:423,PHI:7617,PHI:11497,PHI:11330	1	1	0	PF00270,PF00271	Domain:DEAD,Domain:Helicase_C	0	.	0	0	0.177	.	.	0.9	0.975	0.233	0.37	0	0	0	0	71359.9	10.5
zym_gene_12571	zym_gene_12571_1	0.0224515	0.0113739	0.0533129	0.183899	0.000110436	8.6e-06	1.14e-06	0.133602	0.0195067	3.78e-07	0.125122	0.090706	3.78e-07	-1.489	398	11	PIIN_08944,MoHTR1,MoHTR2		398	11	PIIN_08944,MoHTR1,MoHTR2	0.382	-1.303	.	.	.	0	0	0	PF00096	Domain:zf-C2H2	0	.	0	0	0.47	0.505	.	.	0.914	0.488	0.14	0	0	0	0	44532.9	-2.5
zym_gene_14680	zym_gene_14680_4	6e-05	0.236377	0.242245	0.232564	0.0243078	0.239612	0.0729235	0.00322627	0.217951	0.223319	0.166117	0.244256	6e-05	-1.5	425	5	MoHTR1,PIIN_08944,MoHTR2		425	5	MoHTR1,PIIN_08944,MoHTR2	-4.026	-1.314	.	.	.	0	0	0	PF00096	Domain:zf-C2H2	0	.	0	0	0.03	.	.	0.709	0.057	0.418	0.47	0	0	0	0	45587.2	23.5
zym_gene_12849	zym_gene_12849_2	0.00204892	0.145743	0.178588	0.190966	0.000852525	8.85e-05	0.000150446	0.105469	0.0285551	0.000532496	0.153551	0.0665486	8.85e-05	-1.505	907	17	GoEC2,BghBEC2,MoCDIP2,BghBEC4,MoCDIP11		907	17	GoEC2,BghBEC2,MoCDIP2,BghBEC4,MoCDIP11	-6.023	-2.537	.	.	.	0	0	0	PF05730	Domain:CFEM	1	.	0	0	0.009	.	.	0.99	0.22	0.364	0.12	0	1	0	1	98465.9	4.5
zym_gene_17175	zym_gene_17175_2	0.189254	0.00374647	0.061463	0.236377	0.0729235	0.00322627	0.000125295	0.239612	0.0561882	7.25e-05	0.232564	0.0561882	7.25e-05	-1.513	1234	18	.		1234	18	.	-5.801	-1.303	BarA,PhoR,TcrX,CpxR_(BFW97_22310),PXO_RS06785,CovR,PXO_RS19870,PhoB,PilH_(XC_1184),PXO_RS14970,PmrA,GacA,PilG_(XC_1183),PXO_RS14975,CusR_(ABUW_3323),PXO_RS08445,CheY,PhoP,KdpE,SaeR,QseB,SsrB,STM14_RS07810_(ssrB),PXO_RS04760,VraR,CitB,PXO_RS12150/_PXO_RS13080,DegU,NarL,PXO_RS06090,PXO_RS11120,Rr01,PXO_RS15395,PccS1_003557,VirR,PXO_RS14460,RegA,CmrT_(CDR20291_3126),RcsB_(YE1397),RcsB	reduced_virulence,increased_virulence_(hypervirulence),unaffected_pathogenicity,loss_of_pathogenicity	PHI:11563,PHI:9434,PHI:3615,PHI:11521,PHI:9026,PHI:4846,PHI:4198,PHI:9000,PHI:8032,PHI:10422,PHI:8991,PHI:3599,PHI:11328,PHI:9685,PHI:10421,PHI:11010,PHI:8990,PHI:10397,PHI:8973,PHI:8732,PHI:10049,PHI:9235,PHI:1144,PHI:10957,PHI:3619,PHI:11421,PHI:8780,PHI:10240,PHI:10361,PHI:4654,PHI:10204,PHI:8074,PHI:6882,PHI:8240,PHI:10121,PHI:9523,PHI:6965,PHI:9018,PHI:4498,PHI:7904,PHI:6314,PHI:2677,PHI:554…	1	1	0	PF00072,PF02518,PF00512	Domain:Response_reg,Domain:HATPase_c,Domain:HisKA	0	.	0	0	0.009	.	.	0.983	0.069	0.461	0.05	0	0	0	0	135705	18
zym_gene_14217	zym_gene_14217_1	0.00894074	0.0155538	0.0327624	0.187674	0.000852525	8.85e-05	1.85e-07	0.16098	0.0285551	6.67e-08	0.153551	0.0285551	6.67e-08	-1.524	1287	13	PiCRN8		1287	13	PiCRN8	-4.641	-1.306	.	.	.	0	0	0	PF00069,PF16797	Domain:Pkinase,Domain:Fungal_KA1	0	.	0	0	0.009	.	.	0.926	0.176	0.323	0.01	0	0	0	0	144701	62
zym_gene_09573	zym_gene_09573_4	0.0118362	0.155359	0.139322	0.163259	0.00665136	0.000767118	2.61e-05	0.224275	0.0607798	1.35e-05	0.217679	0.131284	1.35e-05	-1.528	805	5	PGTG_16791		805	5	PGTG_16791	-4.101	-1.303	.	.	.	0	0	0	PF02204,PF18151,PF02845	Family:VPS9,Domain:DUF5601,Domain:CUE	0	.	0	0	0.012	.	.	0.707	0.046	0.446	0	0	0	0	0	88812.3	-6
zym_gene_08334	zym_gene_08334_2	0.000624797	0.0181658	0.126245	0.180673	0.0988429	0.0401063	3.51e-05	0.00206429	0.124689	0.164669	0.0516951	0.124689	3.51e-05	-1.532	677	3	BghBEC4		677	3	BghBEC4	-3.258	-0.238	.	.	.	0	0	0	.	.	0	.	0	0	0.078	.	.	0.94	0.197	0.452	0.34	1	1	1	0	72016.2	-8.5
zym_gene_17715	zym_gene_17715_3	1.61e-05	6.94e-07	0.000124396	0.00625561	0.0178891	0.00776051	5.55e-06	0.00397276	0.105419	0.00955617	0.160228	0.105419	6.94e-07	-1.547	480	5	.		480	5	.	-5.437	-1.295	VK055_1952,AldB_(PSPTO_2673),MoSSADH,MoSSADH_(MGG_01230),Sdh1,AldA_(PSPTO_0092)	unaffected_pathogenicity,reduced_virulence,loss_of_pathogenicity	PHI:7520,PHI:7788,PHI:2145,PHI:9180,PHI:3914,PHI:7787	1	1	0	PF00171	Family:Aldedh	0	.	0	0	0.019	.	.	0.86	0.068	0.495	0.17	0	0	0	0	52587.8	-7
zym_gene_17153	zym_gene_17153_3	0.0353925	0.00547096	0.0466723	0.179773	0.00547096	7.88e-05	2.31e-06	0.134125	0.0136643	1e-06	0.185972	0.0416236	1e-06	-1.568	306	4	.		306	4	.	-3.472	-1.37	3hnr,BRM2,THR,Mdh1,EntA,GigX4,ABA4,KduD,OXI1,GigX5,FabG1,B0965,EntA_(VK055_1922),BUF,BUF1,THR1,MoSCAD3_(MGG_01180),MGG_00056,STM14_RS15210_(srlD),RSp0028,Sch1,VK055_1961,FabI	unaffected_pathogenicity,increased_virulence_(hypervirulence),reduced_virulence,lethal,loss_of_pathogenicity,effector_(plant_avirulence_determinant)	PHI:2802,PHI:2844,PHI:2312,PHI:2269,PHI:4077,PHI:6956,PHI:5440,PHI:10587,PHI:2837,PHI:6957,PHI:5271,PHI:11551,PHI:7485,PHI:2022,PHI:685,PHI:59,PHI:9460,PHI:7696,PHI:8929,PHI:784,PHI:10055,PHI:10835,PHI:2247,PHI:7511,PHI:7915	1	1	1	PF13561	Domain:adh_short_C2	0	.	0	0.191	0.634	.	.	0.547	0.025	0.449	0.24	0	0	0	0	32952.1	3.5
zym_gene_17760	zym_gene_17760_2	5.36e-05	0.000203443	0.00602843	0.0596941	0.0290907	0.0341684	0.000745957	0.0206004	0.0460739	0.00602843	0.142858	0.0844978	5.36e-05	-1.568	283	5	.		283	5	.	0.057	-1.303	FgEch1_(FGSG_13111),AFT3,AKT3-1,HK2_(BB0763),SidH,DspI,PaaB	reduced_virulence,loss_of_pathogenicity	PHI:9517,PHI:509,PHI:2832,PHI:10875,PHI:2322,PHI:7979,PHI:9577	1	1	0	PF00378	Domain:ECH_1	0	.	0	0.364	0.528	0.521	.	.	0.978	0.31	0.01	0	0	0	0	31257.7	4
zym_gene_14827	zym_gene_14827_1	0.00171494	0.00741239	0.027994	0.0566758	0.000981902	0.0217849	0.00529457	0.0379745	0.00819164	1.05e-05	0.115437	0.0602359	1.05e-05	-1.568	852	7	FoSep1		852	7	FoSep1	-3.087	-0.24	.	.	.	0	0	0	PF00082,PF01483	Domain:Peptidase_S8,Family:P_proprotein	0	.	0	0	0.091	.	.	0.891	0.126	0.381	0.07	1	1	1	0	94718.1	-26
zym_gene_00720	zym_gene_00720_3	0.00737757	0.00323735	0.0533129	0.183899	0.000699427	8.6e-06	1.33e-08	0.133602	0.0195067	3.94e-09	0.168574	0.047025	3.94e-09	-1.571	203	7	BghBEC1019,MoAVR_Pita,MoAVR_Pita2		203	7	BghBEC1019,MoAVR_Pita,MoAVR_Pita2	1.284	-1.541	.	.	.	0	0	0	.	.	0	.	0	0.979	0.887	.	.	0.6	0.056	0.439	0.47	0	0	0	0	21990.8	5.5
zym_gene_17507	zym_gene_17507_2	0.0772147	0.00355663	0.0127306	0.116807	0.00355663	7.33e-06	1.18e-05	0.133008	0.0382913	5.75e-06	0.221307	0.093601	5.75e-06	-1.605	2610	35	FolSix3		2610	35	FolSix3	-5.486	-1.305	Fub1,PKS39_(VM1G_09018),Pks5_(Lema_T087730.1),ZtPks8,PKS1,PKS4_(ZEA1),FUM1_(FUM5),FVEG_12523,Pks,Pks15,PKS17,ZtPks7,GzFUS1,DEP5,BcBOA6,ACE1,PKS2,BB_RS14645_(BB2918),F-avi4330,Pks2,PKS7,SN477,PKS5,PksI,PKS16_(VM1G_03769),FUM1,PKS6,Mas,PKS11,VEDA_05198,FabD,MGG_04556,AdhT	reduced_virulence,unaffected_pathogenicity,effector_(plant_avirulence_determinant),loss_of_pathogenicity,increased_virulence_(hypervirulence)	PHI:6936,PHI:11042,PHI:10273,PHI:8597,PHI:714,PHI:55,PHI:255,PHI:3387,PHI:10950,PHI:7243,PHI:723,PHI:727,PHI:8596,PHI:719,PHI:2379,PHI:2290,PHI:325,PHI:2425,PHI:9189,PHI:2895,PHI:7221,PHI:726,PHI:3324,PHI:728,PHI:9106,PHI:729,PHI:11039,PHI:9265,PHI:718,PHI:7219,PHI:725,PHI:7708,PHI:7916,PHI:11458,PHI:881,PHI:6517	1	1	0	PF00109,PF08659,PF14765,PF00698,PF02801,PF08242,PF00107	Domain:ketoacyl-synt,Family:KR,Domain:PS-DH,Domain:Acyl_transf_1,Domain:Ketoacyl-synt_C,Domain:Methyltransf_12,Domain:ADH_zinc_N	0	.	0	0.009	0.027	.	.	0.965	0.94	0.228	0.07	0	0	0	0	285829	-16
zym_gene_10548	zym_gene_10548_2	0.00452465	0.0562121	0.143795	0.157139	0.000372824	0.00359733	0.0158748	0.149569	0.0348856	0.000182712	0.154058	0.136888	0.000182712	-1.609	404	4	MpChi,MrChi,MoChi1		404	4	MpChi,MrChi,MoChi1	-1.064	-0.947	.	.	.	0	0	0	PF00704	Domain:Glyco_hydro_18	1	GH18	0	0	0.518	.	.	0.721	0.977	0.51	0.47	0	0	0	0	44992.3	0.5
zym_gene_15903	zym_gene_15903_1	0.00737757	0.00323735	0.0533129	0.183899	0.000699427	8.6e-06	1.33e-08	0.133602	0.0195067	3.94e-09	0.168574	0.047025	3.94e-09	-1.612	575	14	.		575	14	.	-5.743	-1.25	LeuC_(AFUB_014560),Leu4_(MGG_13485),Fgleu4_(FGSG_12952)	loss_of_pathogenicity,reduced_virulence	PHI:9565,PHI:9356,PHI:9359	1	1	0	PF00682	Domain:HMGL-like	0	.	0	0	0.01	.	.	0.984	0.084	0.421	0.04	0	0	0	0	63336.1	-7
zym_gene_16381	zym_gene_16381_3	0.000139339	0.255786	0.253944	0.206388	0.0414619	0.0455662	0.110565	0.0340751	0.252113	0.192086	0.206388	0.0277185	0.000139339	-1.625	351	2	.		351	2	.	-3.607	-1.355	VEDA_05198,PSPTO0834,ADH1,MoADH1,Xdh1,MGG_04556	reduced_virulence,increased_virulence_(hypervirulence),unaffected_pathogenicity	PHI:7708,PHI:587,PHI:9524,PHI:5034,PHI:2256,PHI:881	1	1	0	PF13602	Domain:ADH_zinc_N_2	0	.	0	0.042	0.379	.	.	0.859	0.293	0.273	0.46	0	0	0	0	37169.8	9.5
zym_gene_15816	zym_gene_15816_2	0.00737757	0.00323735	0.0533129	0.183899	0.000699427	8.6e-06	1.33e-08	0.133602	0.0195067	3.94e-09	0.168574	0.047025	3.94e-09	-1.626	357	3	.		357	3	.	-3.826	-1.353	VEDA_05198,MoADH1,AdhT,MGG_04556,FadD6_(PA14_13110)	unaffected_pathogenicity,increased_virulence_(hypervirulence),reduced_virulence	PHI:7708,PHI:5034,PHI:6517,PHI:881,PHI:10607	1	1	0	PF13602	Domain:ADH_zinc_N_2	0	.	0	0.001	0.366	.	.	0.896	0.182	0.391	0.14	0	0	0	0	39223	-0.5
zym_gene_15593	zym_gene_15593_1	2.39e-07	0.000402785	0.0457058	0.157231	0.0330942	0.00215167	0.00120836	0.00938571	0.129079	0.00861793	0.0923702	0.16101	2.39e-07	-1.63	445	7	.		445	7	.	-5.127	-1.319	Tup1,CaTUP1,Asc1,GzGPB1,Fgb1,FGB1,VGB,MGB1,CPGB-1,Bcgb1_(Bcin08g01420),CGB1,Gib2,AfcpcB,CpcB	reduced_virulence,loss_of_pathogenicity	PHI:211,PHI:6806,PHI:3514,PHI:1015,PHI:300,PHI:2826,PHI:2310,PHI:311,PHI:65,PHI:11615,PHI:334,PHI:4182,PHI:4677,PHI:6111	1	1	0	PF00400	Repeat:WD40	0	.	0	0	0.058	.	.	0.803	0.048	0.405	0.21	0	0	0	0	48417.1	-8
zym_gene_03863	zym_gene_03863_2	0.00539189	0.00239305	0.0517301	0.167619	0.00239305	4.14e-05	7.78e-08	0.178866	0.0458027	2.63e-08	0.190966	0.0919422	2.63e-08	-1.63	636	10	PIIN_08944,MoHTR1,MoHTR2		636	10	PIIN_08944,MoHTR1,MoHTR2	-4.177	-1.31	.	.	.	0	0	0	.	.	0	.	0	0	0.031	.	.	0.831	0.777	0.392	0.08	0	0	0	0	69519.1	-9.5
zym_gene_02611	zym_gene_02611_2	0.00622752	0.00300936	0.0299514	0.148889	0.000481498	3.58e-05	1.01e-06	0.102756	0.0262074	4.12e-07	0.199284	0.0655186	4.12e-07	-1.671	4284	83	FolSix3		4284	83	FolSix3	-3.356	-2.305	.	.	.	0	0	0	PF00501,PF00668,PF00550	Family:AMP-binding,Family:Condensation,Domain:PP-binding	0	.	0	0.374	0.395	.	.	0.977	0.713	0.293	0.09	0	0	0	1	475241	4
zym_gene_17662	zym_gene_17662_3	0.010527	0.0210733	0.101411	0.209219	0.000955915	7.88e-05	2.31e-06	0.191608	0.0935876	1e-06	0.209219	0.158455	1e-06	-1.678	469	6	.		469	6	.	-4.515	-1.29	VK055_1952,AldA_(PSPTO_0092),MoSSADH,MoSSADH_(MGG_01230),Sdh1,AldB_(PSPTO_2673)	unaffected_pathogenicity,reduced_virulence,loss_of_pathogenicity	PHI:7520,PHI:7787,PHI:2145,PHI:9180,PHI:3914,PHI:7788	1	1	0	PF00171	Family:Aldedh	0	.	0	0	0.049	.	.	0.617	0.862	0.489	0.15	0	0	0	0	51358.4	-4
zym_gene_15352	zym_gene_15352_2	0.0420103	0.0248675	0.0495747	0.199284	0.00747152	0.00130865	0.000303531	0.0757386	0.0929525	0.000144314	0.173276	0.0929525	0.000144314	-1.693	367	11	.		367	11	.	-4.884	-1.239	SsFdh1_(SS1G_10135),ADH1,AdhT,Xdh1,GNO1,MoSFA1,MoADH1	reduced_virulence,unaffected_pathogenicity	PHI:9519,PHI:9524,PHI:6517,PHI:2256,PHI:668,PHI:4616,PHI:5034	0	1	0	PF08240,PF00107	Domain:ADH_N,Domain:ADH_zinc_N	0	.	0	0.004	0.3	.	.	0.696	0.952	0.256	0.13	0	0	0	0	39511.5	-5.5
zym_gene_17500	zym_gene_17500_1	0.0094933	0.00411696	0.054453	0.0691169	0.0336066	0.0288542	0.077092	0.000334872	0.0478417	0.144315	0.177824	0.170998	0.000334872	-1.696	428	13	.		428	13	.	-7.309	-1.274	PPH3,CaPph3,Upa2,SIT4,Moppe1,Ppg1,GlcA,Cna1,MaPpt1	increased_virulence_(hypervirulence),reduced_virulence,unaffected_pathogenicity,lethal	PHI:9226,PHI:9543,PHI:2382,PHI:378,PHI:8588,PHI:4878,PHI:6753,PHI:2361,PHI:8769	1	1	1	PF00149	Domain:Metallophos	0	.	0	0	0.03	.	.	0.91	0.95	0.34	0.15	0	0	0	0	46878.7	-12
zym_gene_04271	zym_gene_04271_3	0.0860357	0.0632773	0.242224	0.255786	0.0141415	0.0126129	0.000578041	0.259354	0.13668	0.000372321	0.0685504	0.13668	0.000372321	-1.699	718	33	PpCBEL		718	33	PpCBEL	-4.466	-1.668	.	.	.	0	0	0	.	.	0	.	0	0	0.086	.	.	0.916	0.812	0.529	0.45	0	1	0	1	78988.2	-6
zym_gene_12106	zym_gene_12106_3	0.0910224	0.00747152	0.159481	0.199284	0.0248675	0.00130865	4.34e-07	0.166625	0.151925	1.2e-05	0.0686102	0.151925	4.34e-07	-1.735	484	4	MoCDIP12		484	4	MoCDIP12	-2.922	-1.311	.	.	.	0	0	0	PF00270,PF00271	Domain:DEAD,Domain:Helicase_C	0	.	0	0	0.242	.	.	0.764	0.944	0.399	0.25	0	0	0	0	52168.9	8
zym_gene_01258	zym_gene_01258_2	0.00539189	0.00239305	0.0517301	0.167619	0.00239305	4.14e-05	7.78e-08	0.13415	0.0458027	2.63e-08	0.173606	0.0919422	2.63e-08	-1.736	791	5	PiCRN8		791	5	PiCRN8	-4.596	-1.312	.	.	.	0	0	0	PF00069	Domain:Pkinase	0	.	0	0	0.011	.	.	0.926	0.378	0.559	0.03	0	0	0	0	85887.5	3
zym_gene_14737	zym_gene_14737_1	0.0144951	0.0248675	0.0185905	0.199284	0.00161883	0.000185888	4.34e-07	0.134393	0.00431652	1.67e-07	0.179356	0.00431652	1.67e-07	-1.737	283	8	PpCBEL		283	8	PpCBEL	-0.292	-2.179	.	.	.	0	0	0	.	.	0	.	0	0.107	0.495	.	0.512	.	0.748	0.254	0.58	0	0	1	0	30475.3	-3.5
zym_gene_10218	zym_gene_10218_3	0.00360767	0.00747152	0.00520943	0.173276	0.00161883	0.000185888	4.34e-07	0.134393	0.0159539	1.67e-07	0.179356	0.0159539	1.67e-07	-1.752	684	7	PiCRN8		684	7	PiCRN8	-4.32	-1.308	.	.	.	0	0	0	PF00069	Domain:Pkinase	0	.	0	0	0.063	.	.	0.956	0.815	0.483	0.11	0	0	0	0	72381.7	-7
zym_gene_17404	zym_gene_17404_1	0.011824	0.0181658	0.126245	0.150561	0.00560355	1.9e-05	3.24e-08	0.107393	0.067032	9.18e-07	0.0988429	0.067032	3.24e-08	-1.753	2590	40	.		2590	40	.	-4.79	0.698	Copag1	reduced_virulence	PHI:6970	0	1	0	PF14222,PF14225,PF14228	Family:MOR2-PAG1_N,Family:MOR2-PAG1_C,Family:MOR2-PAG1_mid	0	.	0	0	0.01	.	.	0.778	0.036	0.331	0.02	1	1	0	0	288718	28.5
zym_gene_04839	zym_gene_04839_1	0.0201974	0.114765	0.0997515	0.196073	0.00187602	3.86e-05	5.75e-05	0.130468	0.0337743	3.15e-05	0.196073	0.0337743	3.15e-05	-1.756	1222	49	MpChi,MoChi1,MrChi,VnaChtBP		1222	49	MpChi,MoChi1,MrChi,VnaChtBP	-5.505	-2.253	.	.	.	0	0	0	PF00704,PF00187	Domain:Glyco_hydro_18,Domain:Chitin_bind_1	1	GH18,CBM18	0	0	0.045	.	.	0.96	0.117	0.475	0.29	0	0	1	0	134656	-2.5
zym_gene_15696	zym_gene_15696_1	0.152237	0.0437788	0.122813	0.144215	0.109082	0.0648391	0.0273618	0.036595	0.0790418	0.000138195	0.144215	0.0790418	0.000138195	-1.768	746	9	MoCDIP6		746	9	MoCDIP6	-2.813	0.638	.	.	.	0	0	0	PF13516	Repeat:LRR_6	0	.	0	0	0.01	.	.	0.962	0.021	0.398	0.01	1	1	0	0	82609.2	-5
zym_gene_13238	zym_gene_13238_2	6.7e-09	5.4e-06	0.00818902	0.0427478	0.0227558	0.00221353	2.99e-06	0.00210335	0.0722284	0.00106807	0.0347326	0.103471	6.7e-09	-1.774	306	9	PpCBEL		306	9	PpCBEL	-2.613	-2.192	.	.	.	0	0	0	.	.	0	.	0	0.044	0.412	.	.	0.649	0.988	0.531	0.17	0	0	1	0	32935.5	3
zym_gene_17084	zym_gene_17084_2	1.65e-05	0.0110692	0.0373827	0.141649	0.0016496	0.082065	8.5e-05	0.00586522	0.104689	0.00883442	0.127712	0.142358	1.65e-05	-1.783	703	4	.		703	4	.	-8.36	-1.302	Movps1,DNM1_(MAA_00205),MoDnm1,Modnm1_(MGG_06361)	lethal,reduced_virulence	PHI:6637,PHI:11522,PHI:9301,PHI:6634	0	1	1	PF01031,PF00350,PF02212	Family:Dynamin_M,Domain:Dynamin_N,Family:GED	0	.	0	0	0.059	.	.	0.753	0.647	0.25	0.01	0	0	0	0	78998.8	7.5
zym_gene_17842	zym_gene_17842_2	0.00355379	4.72e-05	0.00926382	4.72e-05	0.202609	0.0417639	0.00221103	6.98e-05	0.174565	0.234302	0.122546	0.0925724	4.72e-05	-1.787	547	3	.		547	3	.	-5.347	-1.298	Gua1,XC_0481,PabA	loss_of_pathogenicity,reduced_virulence	PHI:6871,PHI:3941,PHI:7346	1	1	0	PF00117,PF00958,PF02540	Domain:GATase,Domain:GMP_synt_C,Domain:NAD_synthase	0	.	0	0	0.012	.	.	0.82	0.206	0.419	0.09	0	0	0	0	60590.8	-5
zym_gene_00609	zym_gene_00609_3	0.0441227	0.0283079	0.139322	0.163259	0.0283079	0.000767118	2.61e-05	0.0934479	0.0607798	1.35e-05	0.155359	0.131284	1.35e-05	-1.799	443	4	MoCDIP4,ChNIS1,CoNIS1		443	4	MoCDIP4,ChNIS1,CoNIS1	-4.869	-2.475	.	.	.	0	0	0	PF03443	Family:AA9	1	AA9	0	0	0.14	.	.	0.872	0.928	0.46	0.48	0	0	0	1	47952.7	0.5
zym_gene_15379	zym_gene_15379_1	1.65e-05	3.3e-05	0.000363867	0.0434679	0.0234295	0.00641509	9.27e-10	0.000719054	0.137086	0.0373827	0.127712	0.104689	9.27e-10	-1.855	589	7	.		589	7	.	-8.492	-2.503	PHO89	reduced_virulence	PHI:3528	0	1	0	PF01384	Family:PHO4	0	.	0	0	0.01	.	.	0.986	0.13	0.175	0.15	0	1	0	1	64166.9	3
zym_gene_14937	zym_gene_14937_3	0.00355379	0.0462247	0.0997515	0.122546	0.00187602	0.00158669	5.75e-05	0.130468	0.00804624	3.15e-05	0.196073	0.0925724	3.15e-05	-1.857	1063	10	CfTom1		1063	10	CfTom1	-4.585	-1.285	.	.	.	0	0	0	PF02836,PF02929,PF02837,PF16353,PF00703	Domain:Glyco_hydro_2_C,Domain:Bgal_small_N,Domain:Glyco_hydro_2_N,Domain:LacZ_4,Domain:Glyco_hydro_2	0	GH2,GH158,GH5	0	0	0.024	.	.	0.928	0.003	0.412	0.05	0	0	0	0	119621	-21.5
zym_gene_17736	zym_gene_17736_1	0.00539189	5.53e-05	0.00154144	0.064906	0.0281969	4.14e-05	7.33e-05	0.079707	0.0458027	2.2e-06	0.190966	0.0458027	2.2e-06	-1.859	710	13	Vdlsc1,Pslsc1		710	13	Vdlsc1,Pslsc1	-4.754	-1.301	.	.	.	0	0	0	PF01425,PF00857	Family:Amidase,Family:Isochorismatase	0	.	0	0	0.009	.	.	0.987	0.35	0.403	0.08	0	0	0	0	77209.1	-11
zym_gene_17587	zym_gene_17587_2	0.167476	0.140002	0.12332	0.100001	0.00182607	0.000277024	0.00845657	0.061819	0.0121258	0.000208112	0.174649	0.0318302	0.000208112	-1.909	270	2	.		270	2	.	-1.097	-1.322	3hnr,BRM2,THR,THR1,VK055_1961,ABA4,FabG1,EntA,B0965,EntA_(VK055_1922),KduD,Sch1,RED3,MoSCAD3_(MGG_01180),STM14_RS15210_(srlD),BUF,BUF1,RSp0028,MGG_00056,MoSCAD1_(MGG_05096),GigX5,OXI1,IDH,GigX4,PatN,FabG2,RED2	unaffected_pathogenicity,increased_virulence_(hypervirulence),reduced_virulence,lethal,loss_of_pathogenicity,effector_(plant_avirulence_determinant)	PHI:2802,PHI:2844,PHI:2312,PHI:7696,PHI:7511,PHI:5440,PHI:5271,PHI:4077,PHI:11551,PHI:7485,PHI:10587,PHI:2247,PHI:2836,PHI:8929,PHI:10055,PHI:2022,PHI:685,PHI:10835,PHI:59,PHI:784,PHI:8927,PHI:9460,PHI:6957,PHI:2837,PHI:3866,PHI:6956,PHI:3301,PHI:5272,PHI:2835	1	1	1	PF00106	Domain:adh_short	0	.	0	0.941	0.616	0.604	.	.	0.013	0.395	0.2	0	0	0	0	28976.3	1
zym_gene_17002	zym_gene_17002_1	0.0546396	0.0376347	0.0964587	0.213155	0.0376347	0.00644206	0.000270374	0.0455662	0.184628	0.000165142	0.255786	0.0897552	0.000165142	-1.91	3900	38	.		3900	38	.	-8.637	-2.004	TRA1,FGSG_06089	reduced_virulence,lethal	PHI:3809,PHI:1227	0	1	1	PF20206,PF20175,PF02259,PF00454	Repeat:Tra1_ring,Repeat:Tra1_central,Repeat:FAT,Family:PI3_PI4_kinase	0	.	0	0.001	0.066	.	.	0.617	0.892	0.263	0	0	0	1	0	443413	25
zym_gene_13313	zym_gene_13313_2	0.0997197	0.031095	0.0991923	0.162659	0.0672728	0.107818	0.0748886	0.133602	0.047025	6.09e-05	0.183899	0.141039	6.09e-05	-1.922	580	4	Zt89160		580	4	Zt89160	-3.039	-1.313	.	.	.	0	0	0	PF00415,PF13540	Repeat:RCC1,Repeat:RCC1_2	0	.	0	0	0.099	.	.	0.527	0.982	0.401	0.25	0	0	0	0	61509.1	9.5
zym_gene_15925	zym_gene_15925_1	8.26e-08	1.43e-06	0.000418967	0.0712327	0.0240355	0.00682563	9.46e-05	0.00227927	0.0264568	0.000418967	0.0601521	0.0757873	8.26e-08	-1.927	2444	29	PiCRN8		2444	29	PiCRN8	-5.406	-1.304	BarA,FOS1,RcsC11,GacS,RpfC,RpfC_(XC_2333),PXO_RS21535_(StoS),StoS,FgSln1,AtsR,AFLA_099500_(sakA),CPMK1,Chk1,CHK1,PMK1,WalR,UvPmk1_(KDB_16903.1),PhoP,AaFUS3,MAK2,Mak2,VMK1,AMK1,PTK1,CpxR,ChMK1,CMK1,TcrX,PXO_RS04760,RaxR,PilG_(XC_1183),PXO_RS14975,PXO_RS12150/_PXO_RS13080,PXO_RS08445,PXO_RS06785,QseB,KdpE,CovR,NtrB,CheY,CreB,SaeR,PXO_RS05400,PhoB,PmrA,VirR,PhoR,SaeS,HOG1,UvrY,GacA,PXO_RS20535,PilH_…	reduced_virulence,unaffected_pathogenicity,increased_virulence_(hypervirulence),loss_of_pathogenicity	PHI:11563,PHI:253,PHI:562,PHI:3011,PHI:6600,PHI:8361,PHI:8453,PHI:7059,PHI:3592,PHI:6115,PHI:9009,PHI:3374,PHI:4918,PHI:8854,PHI:245,PHI:2398,PHI:142,PHI:2366,PHI:690,PHI:56,PHI:11131,PHI:9480,PHI:9235,PHI:1144,PHI:10957,PHI:2303,PHI:448,PHI:2163,PHI:2268,PHI:483,PHI:736,PHI:230,PHI:4523,PHI:8273,PHI:9363,PHI:6622,PHI:170,PHI:3615,PHI:9018,PHI:8512,PHI:8688,PHI:1136,PHI:10421,PHI:8990,PHI:7904,PH…	1	1	0	PF02518,PF00072,PF00512,PF13191,PF13185	Domain:HATPase_c,Domain:Response_reg,Domain:HisKA,Domain:AAA_16,Domain:GAF_2	0	.	0	0	0.01	.	.	0.852	0.391	0.299	0.01	0	0	0	0	271859	-27
zym_gene_13563	zym_gene_13563_4	0.010527	0.0210733	0.0466723	0.209219	0.000955915	1.33e-06	2.31e-06	0.134125	0.0136643	1e-06	0.179773	0.0935876	1e-06	-1.928	887	7	PiCRN8		887	7	PiCRN8	-4.623	-1.302	.	.	.	0	0	0	PF00069,PF00433,PF00168	Domain:Pkinase,Family:Pkinase_C,Domain:C2	0	.	0	0	0.031	.	.	0.952	0.018	0.285	0.02	0	0	0	0	98095.3	-1.5
zym_gene_17609	zym_gene_17609_3	0.0420103	0.00161883	0.10102	0.199284	0.00747152	0.000185888	4.34e-07	0.184791	0.0159539	1.67e-07	0.199284	0.0929525	1.67e-07	-1.929	192	1	.		192	1	.	-2.727	-1.308	FCT2_(FGSG_05304),FgHLTF1_(FGSG_05304),GzCCAAT004	reduced_virulence	PHI:10389,PHI:1464,PHI:8923	0	1	0	PF00808	Domain:CBFD_NFYB_HMF	0	.	0	0.326	0.254	0.777	.	.	0.979	0.62	0.16	0	0	0	0	20716.6	-13
zym_gene_15127	zym_gene_15127_1	0.0731155	0.101964	0.102194	0.137099	0.0002469	0.00380744	0.00139492	0.00232161	0.009122	6.6e-05	0.0134295	0.0193086	6.6e-05	-1.93	462	8	.		462	8	.	-6.815	-1.304	MetC_(MN812274),CBL1,MetB_(PXO_03157),PG0343,MetB,MetB_(Dda3937_03888),A0340,FVEG_12529,CysD	reduced_virulence,unaffected_pathogenicity	PHI:11088,PHI:443,PHI:9986,PHI:7938,PHI:9314,PHI:8570,PHI:11555,PHI:3385,PHI:9541	0	1	0	PF01053	Domain:Cys_Met_Meta_PP	0	.	0	0	0.064	.	.	0.969	0.959	0.313	0.15	0	0	0	0	49795.7	-7
zym_gene_16655	zym_gene_16655_2	0.000142078	0.00010515	0.0146996	0.0451721	0.00426672	0.0082059	6.73e-06	0.036227	0.0762128	0.000685597	0.117282	0.0762128	6.73e-06	-1.93	479	8	.		479	8	.	-4.98	-1.301	ArgD,PvdH,XC_0892,Gta1	reduced_virulence,loss_of_pathogenicity,unaffected_pathogenicity	PHI:9305,PHI:3126,PHI:8863,PHI:5059,PHI:3950,PHI:5028	1	1	0	PF00202	Domain:Aminotran_3	0	.	0	0	0.045	.	.	0.8	0.979	0.368	0.12	0	0	0	0	52167.5	-2.5
zym_gene_15219	zym_gene_15219_2	0.0530888	0.00971349	0.0264775	0.205732	0.00971349	0.000170829	5.24e-06	0.0427512	0.0232556	2.42e-06	0.152144	0.0232556	2.42e-06	-1.934	1592	14	.		1592	14	.	-5.398	-1.302	BphP1,XccbphP,PhoP,PhoB,CpxR,RavR,CpxR_(BFW97_22310),TcrX,RaxR,CusR_(ABUW_3323),CheY,PXO_RS04595,TriP_(PXO_04421),QseB,CiaR,PXO_RS06785,VicK,PXO_RS04760,ArcA,PmrA,PilG_(XC_1183),PXO_RS14975,Rr01,NisR,CreB,PXO_RS08445,SsrB,STM14_RS07810_(ssrB),PXO_RS05395,SaeR,GraS,CmrT_(CDR20291_3126),PXO_RS10155,PXO_RS20535,BP1026B_II1587,PXO_RS11975/_PXO_RS12905,RegA,BMEI1329,SAV1322,WalR,PXO_RS14970,STM14_RS07…	increased_virulence_(hypervirulence),reduced_virulence,unaffected_pathogenicity,loss_of_pathogenicity,effector_(plant_avirulence_determinant)	PHI:7697,PHI:7645,PHI:6110,PHI:9437,PHI:10414,PHI:9415,PHI:2674,PHI:6591,PHI:10955,PHI:9235,PHI:1144,PHI:10957,PHI:4523,PHI:8273,PHI:9363,PHI:3108,PHI:8512,PHI:8688,PHI:11521,PHI:3615,PHI:1136,PHI:10397,PHI:8732,PHI:10049,PHI:9019,PHI:8750,PHI:6882,PHI:7680,PHI:9026,PHI:10227,PHI:9018,PHI:6532,PHI:4497,PHI:9471,PHI:10421,PHI:8990,PHI:3009,PHI:4040,PHI:11268,PHI:8973,PHI:8240,PHI:10121,PHI:9523,PH…	1	1	0	PF00360,PF02518,PF00072,PF01590,PF00512,PF08446	Domain:PHY,Domain:HATPase_c,Domain:Response_reg,Domain:GAF,Domain:HisKA,Domain:PAS_2	0	.	0	0	0.025	.	.	0.926	0.969	0.438	0	0	0	0	0	176044	-16.5
zym_gene_15477	zym_gene_15477_2	5.39e-05	0.00172751	0.0150336	0.0461586	0.0461586	0.00117538	3.53e-08	8.94e-05	0.073456	0.0542444	0.144241	0.131323	3.53e-08	-1.935	164	1	.		164	1	.	2.129	-1.296	BbCypC,PbCYP3,CypB,BbCypA,CYP1,BCP1,BcCyp2_(BCIN_05g03080),CPA1,FvCYP1,PpiB,PpiA	unaffected_pathogenicity,reduced_virulence	PHI:6206,PHI:7735,PHI:7181,PHI:6199,PHI:7734,PHI:249,PHI:277,PHI:11184,PHI:213,PHI:7143,PHI:2477,PHI:11418,PHI:11417,PHI:7633	0	1	0	PF00160	Domain:Pro_isomerase	1	.	0	0.881	0.842	0.549	.	.	0.798	0.191	0.06	0	0	0	0	18209.2	-1
zym_gene_17855	zym_gene_17855_2	0.0224515	0.00323735	0.0991923	0.168574	0.00323735	8.6e-06	1.33e-08	0.133602	0.047025	3.78e-07	0.125122	0.090706	1.33e-08	-1.944	274	0	.		274	0	.	-2.3	-1.324	EntA,OXI1,THR1,MGG_00056,BRM2,THR,VK055_1961,FabG2,3hnr,STM14_RS15210_(srlD),FabG1,MoSCAD3_(MGG_01180)	reduced_virulence,unaffected_pathogenicity,increased_virulence_(hypervirulence),lethal	PHI:9460,PHI:2837,PHI:7696,PHI:784,PHI:2844,PHI:2312,PHI:7511,PHI:5272,PHI:2802,PHI:10055,PHI:5271,PHI:4077,PHI:8929	1	1	1	PF00106	Domain:adh_short	0	.	0	0.154	0.516	0.755	.	.	0.065	0.627	0.05	0	0	0	0	29850.3	0
zym_gene_15025	zym_gene_15025_2	0.0174013	0.00971349	0.0264775	0.0839245	0.00971349	0.000170829	5.24e-06	0.0989174	0.0637116	2.42e-06	0.205732	0.0232556	2.42e-06	-1.944	298	6	.		298	6	.	-3.94	-1.307	BUF,BUF1,FabG2,EntA_(VK055_1922),KduD,EntA,B0965,OXI1,MoSCAD3_(MGG_01180),STM14_RS15210_(srlD),3hnr,ABA4,FabI,RED2,Sch1,VK055_1961,RSp0028	loss_of_pathogenicity,reduced_virulence,unaffected_pathogenicity,effector_(plant_avirulence_determinant)	PHI:2022,PHI:685,PHI:5272,PHI:7485,PHI:10587,PHI:9460,PHI:11551,PHI:2837,PHI:8929,PHI:10055,PHI:2802,PHI:5440,PHI:7915,PHI:2835,PHI:2247,PHI:7511,PHI:10835	1	1	0	PF13561	Domain:adh_short_C2	0	.	0	0.023	0.345	.	.	0.92	0.094	0.512	0.42	0	0	0	0	31173.2	-3
zym_gene_16930	zym_gene_16930_1	0.108498	0.00665136	0.0666842	0.155359	0.00665136	0.00571077	2.61e-05	0.224275	0.0195947	1.35e-05	0.163259	0.0195947	1.35e-05	-1.949	536	9	.		536	9	.	-5.283	0.654	CYP52X1,CYP51C	reduced_virulence	PHI:2357,PHI:9826	0	1	0	PF00067	Domain:p450	0	.	0	0	0.01	.	.	0.984	0.366	0.329	0	1	1	0	0	60692.2	-2.5
zym_gene_15322	zym_gene_15322_1	0.0460739	0.0245766	0.118011	0.142858	0.0094711	0.000557827	0.00378844	0.149964	0.109046	1.06e-05	0.167946	0.109046	1.06e-05	-1.95	814	3	.		814	3	.	-6.98	-1.313	Pmp1	reduced_virulence,unaffected_pathogenicity	PHI:7273	0	1	0	PF00782	Domain:DSPc	0	.	0	0	0.011	.	.	0.926	0.964	0.425	0.05	0	0	0	0	88345.1	4
zym_gene_15378	zym_gene_15378_1	0.0178917	7.33e-05	0.0157751	0.0721178	0.0721178	0.13415	0.00239305	0.0243656	0.0958496	0.042306	0.190966	0.0479248	7.33e-05	-1.951	314	8	.		314	8	.	-3.272	-1.299	Bcer,VdNRS/ER	reduced_virulence,unaffected_pathogenicity,loss_of_pathogenicity	PHI:6156,PHI:6147	1	1	0	PF04321	Domain:RmlD_sub_bind	0	.	0	0.017	0.417	.	.	0.806	0.197	0.442	0.03	0	0	0	0	34831.9	-0.5
zym_gene_15447	zym_gene_15447_1	0.0206341	0.00014766	0.0171301	0.135066	0.0523633	0.000557827	0.000989204	0.0675328	0.0337248	1.06e-05	0.167946	0.0665364	1.06e-05	-1.952	294	4	.		294	4	.	-1.246	0.479	BUF,BUF1,B0965,MGG_00056,EntA,STM14_RS15210_(srlD),EntA_(VK055_1922),RED3	loss_of_pathogenicity,unaffected_pathogenicity,reduced_virulence	PHI:2022,PHI:685,PHI:11551,PHI:784,PHI:4077,PHI:10055,PHI:9460,PHI:7485,PHI:2836	1	1	0	PF13561	Domain:adh_short_C2	0	.	0	0.056	0.501	.	.	0.877	0.032	0.371	0.38	1	1	0	0	31131.9	1
zym_gene_10939	zym_gene_10939_2	0.00737757	0.00323735	0.0533129	0.183899	0.000699427	8.6e-06	1.33e-08	0.133602	0.0195067	3.94e-09	0.168574	0.047025	3.94e-09	-1.953	1041	5	FolSix3		1041	5	FolSix3	-5.449	-1.996	.	.	.	0	0	0	PF00501,PF07993,PF00550	Family:AMP-binding,Family:NAD_binding_4,Domain:PP-binding	0	.	0	0	0.01	.	.	0.988	0.335	0.416	0.01	0	0	1	0	115207	-8.5
zym_gene_10027	zym_gene_10027_3	0.011824	0.00560355	0.0745051	0.180673	0.00130802	1.9e-05	3.24e-08	0.157893	0.0304	1.03e-08	0.150561	0.067032	1.03e-08	-1.976	709	7	PIIN_08944,MoHTR2		709	7	PIIN_08944,MoHTR2	-3.758	-1.32	.	.	.	0	0	0	PF00096	Domain:zf-C2H2	0	.	0	0	0.068	.	.	0.679	0.097	0.363	0.28	0	0	0	0	77942.6	5
zym_gene_04153	zym_gene_04153_2	0.00894074	0.00427934	0.0327624	0.190966	0.00427934	8.85e-05	1.85e-07	0.16098	0.00941377	6.67e-08	0.190966	0.0665486	6.67e-08	-1.977	676	5	PiCRN8		676	5	PiCRN8	-4.323	-1.215	.	.	.	0	0	0	PF00069	Domain:Pkinase	0	.	0	0	0.01	.	.	0.885	0.776	0.45	0.07	0	0	0	0	74372.2	-17
zym_gene_17059	zym_gene_17059_1	0.0955435	0.124392	0.135332	0.149568	0.0322005	0.000449347	0.00824407	0.141652	0.0619476	0.001113	0.124392	0.0347645	0.000449347	-1.977	837	11	.		837	11	.	-5.468	-1.32	Str1,FgFSR1,Fsr1,FSR1	reduced_virulence,loss_of_pathogenicity	PHI:5302,PHI:1628,PHI:7141,PHI:2345,PHI:731	1	1	0	PF08232,PF00400	Family:Striatin,Repeat:WD40	0	.	0	0	0.029	.	.	0.953	0.949	0.441	0.01	0	0	0	0	90849.7	-1.5
zym_gene_16186	zym_gene_16186_4	0.000977131	0.0168132	0.101138	0.116807	0.00355663	0.00299815	1.18e-05	0.133008	0.093601	5.75e-06	0.221307	0.093601	5.75e-06	-1.996	502	4	.		502	4	.	-2.963	0.534	Abl1_(Lema_T087750.1),HiC-15,VdCYP1,BcBOT1_(CND5),AKT7,Fgm1_(FGSG_10991),CYP51C,FUM6	unaffected_pathogenicity,reduced_virulence,loss_of_pathogenicity,increased_virulence_(hypervirulence)	PHI:10272,PHI:7173,PHI:6331,PHI:438,PHI:4194,PHI:9040,PHI:9826,PHI:9266	1	1	0	PF00067	Domain:p450	0	.	0	0	0.014	.	.	0.626	0.487	0.412	0	1	1	0	0	56821.8	10
zym_gene_10907	zym_gene_10907_1	1.87e-05	0.000178735	0.0151168	0.129866	0.000635348	0.000402831	1.65e-05	0.0217849	0.02362	0.000250118	0.104942	0.118964	1.65e-05	-2.009	544	15	CfTom1		544	15	CfTom1	-2.875	-0.239	.	.	.	0	0	0	PF03198,PF07983	Domain:Glyco_hydro_72,Domain:X8	0	GH72,CBM43,GH158	0	0	0.046	.	.	0.724	0.221	0.51	0.7	1	1	1	0	58246.7	-26.5
zym_gene_17391	zym_gene_17391_1	0.0317246	0.0446851	0.0399564	0.0245768	0.00017579	0.0547493	0.00860838	0.130392	0.00597428	0.0100619	0.139699	0.0774643	0.00017579	-2.011	231	3	.		231	3	.	-6.466	-1.389	MAD2	reduced_virulence	PHI:262	0	1	0	PF02301	Domain:HORMA	0	.	0	0.154	0.068	.	.	0.851	0.783	0.268	0.02	0	0	0	0	25783	-9.5
zym_gene_02797	zym_gene_02797_3	0.0673247	0.0121607	0.00926382	0.114765	4.72e-05	3.86e-05	5.75e-05	0.208748	0.0925724	3.15e-05	0.202609	0.0337743	3.15e-05	-2.012	190	9	PIIN_08944		190	9	PIIN_08944	3.389	-1.146	.	.	.	0	0	0	.	.	0	.	0	0.999	0.839	0.866	.	.	0.04	0.445	0.07	0	0	0	0	21533.1	11.5
zym_gene_16936	zym_gene_16936_1	0.0694167	0.0333873	0.0291449	0.0864159	0.0864159	0.00445576	0.0470458	0.139494	0.0369105	0.000236964	0.0470458	0.0369105	0.000236964	-2.041	558	9	PiCRN8		558	9	PiCRN8	-5.413	0.847	CgHog1,Cghog1,ADR1,TPK1,CaTpk1_(CTRG_03315),Aapk1,Bcpka1,PKAc,MgTpk2,FGSG_05393,AflBck1,(Sc_Cdc28),Cdc2A,Cdc2B,FGSG_03132,FGSG_08729,CPK2	unaffected_pathogenicity,reduced_virulence,loss_of_pathogenicity,lethal	PHI:8395,PHI:4625,PHI:100,PHI:427,PHI:7810,PHI:2317,PHI:2370,PHI:11323,PHI:1044,PHI:1223,PHI:9913,PHI:4941,PHI:1178,PHI:4942,PHI:1266,PHI:1240,PHI:3088	1	1	1	PF00069	Domain:Pkinase	0	.	0	0	0.009	.	.	0.93	0.598	0.409	0.02	1	1	0	0	62822.2	-11.5
zym_gene_08554	zym_gene_08554_1	0.00737757	0.00323735	0.0533129	0.183899	0.000699427	8.6e-06	1.33e-08	0.133602	0.0195067	3.94e-09	0.168574	0.047025	3.94e-09	-2.043	1050	14	FolSix3		1050	14	FolSix3	-4.631	-1.304	.	.	.	0	0	0	PF00501,PF00668,PF00550	Family:AMP-binding,Family:Condensation,Domain:PP-binding	0	.	0	0	0.01	.	.	0.988	0.966	0.529	0.11	0	0	0	0	115826	-2
zym_gene_16021	zym_gene_16021_2	0.0530888	0.00186223	0.135983	0.152144	0.00971349	0.000170829	5.24e-06	0.167657	0.0637116	2.42e-06	0.209219	0.0637116	2.42e-06	-2.043	467	8	.		467	8	.	-6.243	-2.017	Nrps9_(FGSG_10990),PchD,EntE_(VK055_1924),NRPS14_(VM1G_03342),FadD,FadD1_(PA14_21370),FadD1,PA0508,PqsA,DltA_(M5005_Spy_1073),Acs	reduced_virulence,increased_virulence_(hypervirulence),loss_of_pathogenicity,unaffected_pathogenicity	PHI:9043,PHI:6989,PHI:6938,PHI:7486,PHI:11037,PHI:4108,PHI:10606,PHI:10608,PHI:5585,PHI:3291,PHI:5563,PHI:8561,PHI:9227	1	1	0	PF00501	Family:AMP-binding	0	.	0	0	0.065	.	.	0.984	0.043	0.767	0.08	0	0	1	0	51629.4	0.5
zym_gene_17399	zym_gene_17399_1	0.0245894	0.0140707	0.00397997	0.0537763	0.0537763	0.0077663	0.000422548	0.0188183	0.052288	0.0227889	0.134875	0.0835241	0.000422548	-2.045	323	3	.		323	3	.	-6.7	-2.245	AmcA,TptA_(AFUA_2G14980)	unaffected_pathogenicity,reduced_virulence	PHI:4672,PHI:9082	0	1	0	PF00153	Repeat:Mito_carr	0	.	0	0.021	0.266	.	.	0.887	0.058	0.433	0.31	0	0	1	0	34390.4	13
zym_gene_17200	zym_gene_17200_2	0.00103187	0.055157	0.147209	0.101796	0.00414076	0.0830569	0.000402785	0.14574	0.0346734	0.00242046	0.0923702	0.140518	0.000402785	-2.045	515	9	.		515	9	.	-7.149	-1.793	ArgJ_(AFUA_5G08120),MoARG7	reduced_virulence	PHI:10405,PHI:5234	0	1	0	PF01960	Family:ArgJ	0	.	0	0	0.047	.	.	0.875	0.984	0.437	0.22	0	0	0	0	55366.6	8
zym_gene_15801	zym_gene_15801_2	0.149366	0.0528414	0.219005	0.193643	0.0528414	0.00299815	1.18e-05	0.18052	0.093601	5.75e-06	0.0584036	0.165929	5.75e-06	-2.053	359	2	.		359	2	.	-5.395	-2.543	AmcA,TptA_(AFUA_2G14980),Mir1	unaffected_pathogenicity,reduced_virulence	PHI:4672,PHI:9082,PHI:2038	0	1	0	PF00153	Repeat:Mito_carr	0	.	0	0.001	0.443	.	.	0.591	0.047	0.518	0.4	0	0	0	1	38218.1	16.5
zym_gene_05877	zym_gene_05877_1	0.0353925	0.0210733	0.101411	0.185972	0.00547096	0.000775968	2.31e-06	0.0707206	0.00320037	1e-06	0.179773	0.0136643	1e-06	-2.055	2187	49	FolSix3		2187	49	FolSix3	-4.423	-1.315	.	.	.	0	0	0	PF00109,PF16073,PF00698,PF02801,PF14765,PF00975,PF00550	Domain:ketoacyl-synt,Family:SAT,Domain:Acyl_transf_1,Domain:Ketoacyl-synt_C,Domain:PS-DH,Domain:Thioesterase,Domain:PP-binding	1	.	0	0	0.074	.	.	0.986	0.439	0.419	0.02	0	0	0	0	239296	6.5
zym_gene_16825	zym_gene_16825_3	0.010527	0.0579325	0.0466723	0.117589	0.000100419	1.33e-06	2.31e-06	0.134125	0.0136643	1e-06	0.185972	0.0416236	1e-06	-2.058	2136	39	FolSix3		2136	39	FolSix3	-5.347	-1.303	Nps6,NPS6,AaNPS6,SSM2,CifA,DhbF,PvdJ,AusA,Nrps9_(FGSG_10990),MoLys2,DltA,DltA_(M5005_Spy_1073),EntE_(VK055_1924),AKT1,Acs,Fcs	reduced_virulence,unaffected_pathogenicity,loss_of_pathogenicity	PHI:9072,PHI:4217,PHI:1007,PHI:4232,PHI:416,PHI:2261,PHI:1008,PHI:10440,PHI:2923,PHI:1009,PHI:2049,PHI:2934,PHI:3274,PHI:10386,PHI:6610,PHI:9043,PHI:3019,PHI:10259,PHI:8561,PHI:7486,PHI:133,PHI:9227,PHI:11566,PHI:3419	1	1	0	PF00501,PF07993,PF00668,PF00550	Family:AMP-binding,Family:NAD_binding_4,Family:Condensation,Domain:PP-binding	0	.	0	0	0.073	.	.	0.986	0.778	0.185	0.03	0	0	0	0	234227	2
zym_gene_14453	zym_gene_14453_3	0.000155197	0.00845657	0.012346	0.100001	0.0241616	0.0282449	0.00693162	0.0423195	0.180864	0.117547	0.140002	0.159405	0.000155197	-2.077	389	3	PGTG_10537.2		389	3	PGTG_10537.2	-3.793	-1.3	.	.	.	0	0	0	PF16893,PF16892,PF12738	Domain:fn3_2,Domain:CHS5_N,Family:PTCB-BRCT	0	.	0	0	0.012	.	.	0.586	0.057	0.333	0.07	0	0	0	0	42484.4	-13.5
zym_gene_15591	zym_gene_15591_1	0.105987	0.046373	0.123862	0.133746	0.0728644	0.000403228	0.00909506	0.0275238	0.111567	5.29e-05	0.137462	0.055704	5.29e-05	-2.085	854	19	FolSix3		854	19	FolSix3	-6.593	-2.351	Nrps9_(FGSG_10990),SSM2,AAR1,EntE_(VK055_1924),RalA,DltA,DltA_(M5005_Spy_1073),FadD,PqsA,Fcs,COR	reduced_virulence,unaffected_pathogenicity,loss_of_pathogenicity	PHI:9043,PHI:2049,PHI:2259,PHI:7486,PHI:7323,PHI:10259,PHI:8561,PHI:4108,PHI:5585,PHI:3291,PHI:5563,PHI:3419,PHI:11566,PHI:6416	1	1	0	PF00501,PF00550	Family:AMP-binding,Domain:PP-binding	0	.	0	0	0.01	.	.	0.953	0.954	0.348	0.15	0	0	0	1	94109.8	0.5
zym_gene_17534	zym_gene_17534_3	0.136442	0.000251631	0.0077817	0.0388783	0.115638	0.0854227	0.0691169	0.16912	0.0578554	0.0940379	0.0336066	0.102854	0.000251631	-2.092	1182	7	.		1182	7	.	-6.975	-1.302	Pho81_(CNAG_02541)	reduced_virulence	PHI:11022	0	1	0	PF03009,PF12796,PF03105	Family:GDPD,Repeat:Ank_2,Domain:SPX	0	.	0	0	0.011	.	.	0.927	0.948	0.517	0	0	0	0	0	131843	-3.5
zym_gene_17654	zym_gene_17654_3	0.00894074	0.0155538	0.0737154	0.190966	0.000852525	8.85e-05	1.85e-07	0.105469	0.00232967	6.67e-08	0.190966	0.00941377	6.67e-08	-2.092	1102	7	.		1102	7	.	-6.466	-1.303	Cgfig4_(CAGL0D02464g)	reduced_virulence,unaffected_pathogenicity	PHI:9271	0	1	0	PF02383	Family:Syja_N	0	.	0	0	0.065	.	.	0.834	0.985	0.248	0.01	0	0	0	0	125261	-2.5
zym_gene_16267	zym_gene_16267_1	0.0118362	0.0283079	0.0666842	0.0794607	0.0009238	1.69e-05	2.61e-05	0.0934479	0.0195947	1.35e-05	0.221307	0.0607798	1.35e-05	-2.096	1199	14	.		1199	14	.	-7.053	-1.295	OadA	reduced_virulence	PHI:8540	0	1	0	PF02786,PF02436,PF00289,PF02785,PF00682,PF00364	Domain:CPSase_L_D2,Domain:PYC_OADA,Domain:Biotin_carb_N,Domain:Biotin_carb_C,Domain:HMGL-like,Domain:Biotin_lipoyl	0	.	0	0	0.011	.	.	0.89	0.063	0.429	0.01	0	0	0	0	133142	-6
zym_gene_04155	zym_gene_04155_1	0.0144951	0.00747152	0.0495747	0.179356	0.00747152	0.000185888	4.34e-07	0.134393	0.0159539	1.67e-07	0.179356	0.0929525	1.67e-07	-2.096	880	11	PiCRN8		880	11	PiCRN8	-2.057	1.334	.	.	.	0	0	0	PF00069	Domain:Pkinase	0	.	0	0	0.01	.	.	0.988	0.648	0.326	0.15	1	1	0	0	97368.7	-2.5
zym_gene_08886	zym_gene_08886_2	0.0229435	0.0127188	0.0723354	0.195906	0.0385804	0.00248044	0.000601873	0.191751	0.00166075	4.12e-07	0.199284	0.0262074	4.12e-07	-2.097	1428	11	PiCRN8		1428	11	PiCRN8	-4.597	-1.301	.	.	.	0	0	0	PF00069	Domain:Pkinase	0	.	0	0	0.03	.	.	0.945	0.08	0.421	0	0	0	0	0	159884	-10.5
zym_gene_14093	zym_gene_14093_2	0.010527	0.00547096	0.0466723	0.179773	0.000955915	7.88e-05	2.31e-06	0.134125	0.0416236	1e-06	0.209219	0.0416236	1e-06	-2.101	499	5	CfTom1		499	5	CfTom1	-4.357	-1.285	.	.	.	0	0	0	PF00150	Domain:Cellulase	0	GH5_22,GH5_46,GH5,GH5_54,GH5_47,GH5_50,GH5_37,GH5_36,GH5_9,GH5_1,GH5_14,GH5_25,GH5_5,GH5_8,GH5_49,GH5_39,GH5_38,GH5_4,GH5_15,GH5_2,GH5_45,GH5_44,GH5_52,GH5_24,GH5_29,GH5_26,GH5_7,GH5_28,GH5_23,GH148,GH5_27,GH5_11,GH5_51,GH5_32,GH5_19,GH5_40	0	0	0.013	.	.	0.892	0.968	0.302	0.08	0	0	0	0	56988.2	-5.5
zym_gene_08597	zym_gene_08597_3	0.14108	0.00734953	0.192086	0.255786	0.110565	0.00644206	0.000270374	0.125494	0.184628	0.000165142	0.255786	0.184628	0.000165142	-2.124	1320	16	FolSix3		1320	16	FolSix3	-4.64	-1.302	.	.	.	0	0	0	PF00501,PF07993,PF00106,PF00550	Family:AMP-binding,Family:NAD_binding_4,Domain:adh_short,Domain:PP-binding	0	.	0	0	0.01	.	.	0.988	0.912	0.383	0.01	0	0	0	0	142807	-9.5
zym_gene_17578	zym_gene_17578_2	1.17e-05	0.0094711	0.15523	0.135066	0.0245766	0.0206004	3.01e-07	0.0341684	0.109046	1.06e-05	0.164836	0.0665364	3.01e-07	-2.15	260	5	MIAvrM14,PsAvr3b_2		260	5	MIAvrM14,PsAvr3b_2	-1.968	-1.301	Idi	reduced_virulence	PHI:10966	0	1	0	PF00293	Domain:NUDIX	1	.	0	0.011	0.187	0.926	.	.	0.118	0.404	0.03	0	0	0	0	29766.9	-9.5
zym_gene_11417	zym_gene_11417_1	0.00539189	0.00239305	0.0517301	0.167619	0.00239305	4.14e-05	7.78e-08	0.13415	0.0458027	2.63e-08	0.173606	0.0919422	2.63e-08	-2.15	1045	11	CfTom1		1045	11	CfTom1	-4.758	-1.252	.	.	.	0	0	0	PF02836,PF02929,PF02837,PF16353,PF00703	Domain:Glyco_hydro_2_C,Domain:Bgal_small_N,Domain:Glyco_hydro_2_N,Domain:LacZ_4,Domain:Glyco_hydro_2	0	GH2,GH5,GH158,CBM67	0	0	0.009	.	.	0.986	0.07	0.411	0.05	0	0	0	0	118557	-21
zym_gene_17018	zym_gene_17018_3	0.00074533	4.85e-07	0.000530758	0.0106448	0.160802	0.00274849	0.00456207	1.1e-05	0.165155	0.115609	0.101618	0.106482	4.85e-07	-2.162	159	0	.		159	0	.	-0.042	-1.307	AnkB_(XOC_4324),AnkB_(XOO0418)	reduced_virulence	PHI:7754,PHI:7753	0	1	0	PF12796	Repeat:Ank_2	0	.	0	0.943	0.665	0.805	.	.	0.975	0.437	0.12	0	0	0	0	16962.3	-3
zym_gene_12238	zym_gene_12238_2	0.0673247	0.0462247	0.0376167	0.196073	0.00187602	3.86e-05	5.75e-05	0.0561151	0.00804624	3.15e-05	0.236377	0.00804624	3.15e-05	-2.174	368	9	Zt89160		368	9	Zt89160	-2.232	-1.351	.	.	.	0	0	0	PF00415,PF13540	Repeat:RCC1,Repeat:RCC1_2	0	.	0	0.001	0.365	.	.	0.669	0.325	0.389	0.48	0	0	0	0	38611	-1.5
zym_gene_16853	zym_gene_16853_1	0.0182973	0.0190875	0.1304	0.14508	0.0190875	0.000489852	0.000217346	0.155456	0.0099666	1.59e-06	0.150884	0.0485323	1.59e-06	-2.181	415	8	MIAvrM14,PsAvr3b_2,PsAvr3b_1		415	8	MIAvrM14,PsAvr3b_2,PsAvr3b_1	-4.992	-1.303	XC_0501	reduced_virulence	PHI:3959	0	1	0	PF00293,PF09296	Domain:NUDIX,Domain:NUDIX-like	1	.	0	0	0.079	.	.	0.865	0.889	0.349	0.09	0	0	0	0	45493.3	-8
zym_gene_09922	zym_gene_09922_1	1.43e-05	8.1e-05	0.00255956	0.119295	0.0505214	0.0018851	0.000252121	0.00696202	0.00956462	0.000741151	0.140348	0.142706	1.43e-05	-2.187	447	3	CfTom1		447	3	CfTom1	-2.355	0.222	.	.	.	0	0	0	.	.	0	GH17	0	0	0.042	.	.	0.69	0.188	0.649	0.65	1	1	1	0	45376.2	-12.5
zym_gene_16615	zym_gene_16615_4	0.0336623	0.000104724	0.061463	0.0729235	0.158207	0.067042	0.0243078	0.173957	0.0561882	0.00277006	0.158207	0.217951	0.000104724	-2.187	324	1	.		324	1	.	-4.797	-1.256	MgATG5,Moatg5,Atg5_(CNAG_06519)	loss_of_pathogenicity,reduced_virulence,unaffected_pathogenicity	PHI:2091,PHI:2073,PHI:10002,PHI:10326	1	1	0	PF04106	Family:APG5	0	.	0	0.005	0.193	.	.	0.979	0.185	0.463	0.26	0	0	0	0	36067.8	1
zym_gene_17323	zym_gene_17323_2	0.0424388	0.0418646	0.136687	0.142589	0.157139	0.0352908	0.000287648	0.128763	0.147839	0.127658	0.157139	0.143639	0.000287648	-2.189	394	8	.		394	8	.	-5.704	-1.852	MecA	reduced_virulence,unaffected_pathogenicity	PHI:6556	0	1	0	PF00291	Family:PALP	0	.	0	0	0.384	.	.	0.871	0.029	0.427	0.25	0	0	0	0	42764.9	9
zym_gene_04269	zym_gene_04269_2	0.00622752	0.0127188	0.132615	0.199284	0.000481498	3.58e-05	1.01e-06	0.102756	0.0655186	4.12e-07	0.195906	0.124326	4.12e-07	-2.192	3004	18	PpCBEL		3004	18	PpCBEL	-4.653	-1.317	.	.	.	0	0	0	.	.	0	.	0	0	0.011	.	.	0.922	0.073	0.415	0.46	0	0	0	0	303452	-293.5
zym_gene_07629	zym_gene_07629_2	0.0282591	0.0155538	0.12935	0.153551	0.00427934	8.85e-05	1.85e-07	0.105469	0.0285551	6.67e-08	0.153551	0.0665486	6.67e-08	-2.195	181	1	PsAvr1a		181	1	PsAvr1a	-0.871	-1.307	.	.	.	0	0	0	.	.	0	.	0	0.165	0.158	0.798	.	.	0.907	0.463	0.09	0	0	0	0	19463.4	-9.5
zym_gene_17746	zym_gene_17746_2	7.81e-06	0.000931935	0.0148702	0.023237	0.023237	0.0119706	4.36e-07	0.0018661	0.110829	0.0334578	0.14508	0.110829	4.36e-07	-2.205	353	10	.		353	10	.	-1.848	-1.316	MoADH1,ADH1,AdhT,MGG_04556,GNO1,SsFdh1_(SS1G_10135),Xdh1,GnoA,FadD6_(PA14_13110),PSPTO0834,VEDA_05198	unaffected_pathogenicity,reduced_virulence,increased_virulence_(hypervirulence)	PHI:5034,PHI:9524,PHI:6517,PHI:881,PHI:668,PHI:9519,PHI:2256,PHI:3277,PHI:10607,PHI:587,PHI:7708	1	1	0	PF08240,PF00107	Domain:ADH_N,Domain:ADH_zinc_N	0	.	0	0.075	0.548	.	.	0.574	0.94	0.324	0.41	0	0	0	0	37705.3	2.5
zym_gene_10872	zym_gene_10872_2	0.0147773	0.00182607	0.0748729	0.174649	0.00036613	3.92e-05	7.68e-06	0.155026	0.0671248	1.53e-07	0.177824	0.0671248	1.53e-07	-2.207	423	6	PIIN_08944		423	6	PIIN_08944	-3.92	-1.309	.	.	.	0	0	0	.	.	0	.	0	0	0.065	.	.	0.762	0.343	0.438	0.46	0	0	0	0	46500.4	10
zym_gene_15787	zym_gene_15787_1	0.14108	0.0376347	0.192086	0.206388	0.110565	0.00644206	0.000270374	0.219614	0.184628	0.0056317	0.255786	0.252113	0.000270374	-2.21	699	6	.		699	6	.	-7.102	-1.195	Peroxisomal_copper_amine_oxidase	reduced_virulence	PHI:2171	0	1	0	PF01179,PF02727	Domain:Cu_amine_oxid,Domain:Cu_amine_oxidN2	0	.	0	0	0.01	.	.	0.949	0.076	0.389	0.08	0	0	0	0	78204.5	-6
zym_gene_09676	zym_gene_09676_2	0.0420103	0.00747152	0.0495747	0.199284	0.00747152	0.000185888	4.34e-07	0.134393	0.0440556	1.67e-07	0.179356	0.0159539	1.67e-07	-2.216	1503	11	PiCRN8		1503	11	PiCRN8	-4.31	-1.316	.	.	.	0	0	0	PF00069	Domain:Pkinase	0	.	0	0	0.07	.	.	0.899	0.018	0.482	0.04	0	0	0	0	162969	79.5
zym_gene_09798	zym_gene_09798_4	0.0174013	4.07e-06	0.00126939	0.0839245	0.0912864	0.0083142	0.011303	0.00268742	0.182001	0.19669	0.0912864	0.21513	4.07e-06	-2.216	1119	3	PiCRN8		1119	3	PiCRN8	-4.034	-1.307	.	.	.	0	0	0	PF00069	Domain:Pkinase	0	.	0	0	0.054	.	.	0.76	0.013	0.57	0.07	0	0	0	0	122473	47
zym_gene_15498	zym_gene_15498_1	0.0384382	5.33e-05	0.00260157	0.0263921	0.128139	0.00140043	0.0175947	0.0690912	0.0680843	0.0296837	0.086618	0.0680843	5.33e-05	-2.227	936	4	.		936	4	.	-5.164	-1.361	Nrf1,CLNR1,CgareA,AreA,GzGATA006,NUT1,MGG_02755.6,AREB	unaffected_pathogenicity,loss_of_pathogenicity,reduced_virulence,increased_virulence_(hypervirulence)	PHI:5562,PHI:287,PHI:6987,PHI:2430,PHI:1448,PHI:7685,PHI:52,PHI:2992,PHI:2283,PHI:3292	1	1	0	PF00320,PF08550	Domain:GATA,Domain:DUF1752	0	.	0	0	0.049	.	.	0.852	0.909	0.35	0.19	0	0	0	0	101960	15.5
zym_gene_12144	zym_gene_12144_1	0.0142314	0.000786432	0.0453866	0.0731155	0.101613	0.00872533	1.33e-06	0.0137362	0.127353	0.0254802	0.0882428	0.137761	1.33e-06	-2.231	1682	34	FolSix3		1682	34	FolSix3	-5.34	-2.007	.	.	.	0	0	0	PF00501,PF00668,PF00550	Family:AMP-binding,Family:Condensation,Domain:PP-binding	0	.	0	0	0.009	.	.	0.988	0.963	0.297	0.04	0	0	1	0	186915	-11
zym_gene_13665	zym_gene_13665_1	0.00660354	0.000229716	0.02475	0.125387	0.125387	0.00349029	1.28e-06	0.0275238	0.0837397	0.00203779	0.0361936	0.111567	1.28e-06	-2.242	727	7	PiCRN8		727	7	PiCRN8	-4.637	-1.308	.	.	.	0	0	0	PF00069	Domain:Pkinase	0	.	0	0	0.011	.	.	0.951	0.466	0.529	0.04	0	0	0	0	79157.1	-8
zym_gene_15632	zym_gene_15632_3	0.244256	0.0729235	0.242245	0.166117	0.0729235	0.00322627	0.000125295	0.239612	0.0561882	7.25e-05	0.0791035	0.13445	7.25e-05	-2.263	684	8	.		684	8	.	-6.882	-1.161	Peroxisomal_copper_amine_oxidase	reduced_virulence	PHI:2171	0	1	0	PF01179,PF02728,PF02727	Domain:Cu_amine_oxid,Domain:Cu_amine_oxidN3,Domain:Cu_amine_oxidN2	0	.	0	0	0.01	.	.	0.913	0.557	0.479	0.17	0	0	0	0	76477.2	-8.5
zym_gene_16762	zym_gene_16762_3	0.0673247	0.0462247	0.0376167	0.236377	0.00187602	3.86e-05	5.75e-05	0.235684	0.0337743	3.15e-05	0.122546	0.0925724	3.15e-05	-2.278	646	10	CgEP1		646	10	CgEP1	-4.115	-1.302	.	.	.	0	0	0	PF12895	Repeat:ANAPC3	0	.	0	0	0.064	.	.	0.888	0.937	0.467	0.02	0	0	0	0	72987.1	-5
zym_gene_15113	zym_gene_15113_1	0.0224515	0.031095	0.148788	0.125122	0.00323735	8.23e-05	1.66e-05	0.0828733	0.00640063	6.13e-06	0.168574	0.047025	6.13e-06	-2.291	1020	9	.		1020	9	.	-6.254	-2.158	BcBGL3_(BCIN_10g05590),BcBGL4_(BCIN_03g08710),BcBGL1_(BCIN_09g02640),TOM1,Avenacinase,BcBGL2_(BCIN_09g05460)	reduced_virulence,unaffected_pathogenicity,loss_of_pathogenicity	PHI:10367,PHI:10368,PHI:10365,PHI:191,PHI:24,PHI:10366	1	1	0	PF01915,PF00933,PF14310	Domain:Glyco_hydro_3_C,Domain:Glyco_hydro_3,Family:Fn3-like	0	GH3	0	0	0.045	.	.	0.927	0.481	0.42	0.16	0	0	1	0	111428	-22
zym_gene_15708	zym_gene_15708_1	0.0094933	0.00411696	0.054453	0.158283	0.00100652	1.83e-05	3.5e-06	0.16912	0.0208343	6.1e-08	0.124365	0.089337	6.1e-08	-2.302	1194	11	FolSix3		1194	11	FolSix3	-5.75	-1.281	SidI,NRPS14_(VM1G_03342),AKT1,AFT1,YbtE,PqsA	reduced_virulence,increased_virulence_(hypervirulence),unaffected_pathogenicity,loss_of_pathogenicity	PHI:2321,PHI:11037,PHI:133,PHI:508,PHI:11277,PHI:5585,PHI:3291,PHI:5563	1	1	0	PF00501	Family:AMP-binding	0	.	0	0	0.009	.	.	0.988	0.279	0.396	0.07	0	0	0	0	133113	-27
zym_gene_16371	zym_gene_16371_1	0.0486422	0.00848077	0.138393	0.0814244	0.0458159	0.0105969	0.000110061	0.0145529	0.109321	0.00460186	0.153651	0.0690447	0.000110061	-2.307	393	2	.		393	2	.	-4.492	-1.303	GzOB006,VPS4,MSP1	lethal,loss_of_pathogenicity,reduced_virulence	PHI:1566,PHI:2553,PHI:860,PHI:4644	1	1	1	PF00004,PF17862,PF16450	Domain:AAA,Domain:AAA_lid_3,Domain:Prot_ATP_ID_OB	0	.	0	0	0.073	0.74	.	.	0.884	0.465	0.01	0	0	0	0	44349.6	-2
zym_gene_15298	zym_gene_15298_1	0.00894074	0.000852525	0.0327624	0.187674	0.00427934	8.85e-05	1.85e-07	0.16098	0.0285551	6.67e-08	0.153551	0.0665486	6.67e-08	-2.307	271	18	PIIN_08944,MoHTR2		271	18	PIIN_08944,MoHTR2	3.318	-1.304	GzC2H034	unaffected_pathogenicity	PHI:1371	0	0	0	PF12874	Domain:zf-met	0	.	0	1	0.857	0.522	.	.	0.881	0.452	0.38	0	0	0	0	30829.1	7.5
zym_gene_06268	zym_gene_06268_1	0.000281052	0.0728644	0.123862	0.115488	0.0261398	0.000403228	0.00378598	0.00617612	0.0837397	0.123862	0.115488	0.111567	0.000281052	-2.315	134	2	PsAvr1a		134	2	PsAvr1a	-1.1	-1.302	.	.	.	0	0	0	.	.	0	.	0	0.002	0.175	0.828	.	.	0.052	0.425	0.04	0	0	0	0	15528.3	-9
zym_gene_13802	zym_gene_13802_3	0.0673247	0.0462247	0.182003	0.236377	0.0121607	0.00158669	5.75e-05	0.208748	0.0925724	3.15e-05	0.202609	0.174565	3.15e-05	-2.328	507	8	PIIN_08944,MoHTR1,MoHTR2		507	8	PIIN_08944,MoHTR1,MoHTR2	-1.841	-1.313	.	.	.	0	0	0	PF00096	Domain:zf-C2H2	0	.	0	0	0.051	0.564	.	.	0.175	0.26	0.27	0	0	0	0	56104.9	25
zym_gene_10252	zym_gene_10252_2	0.0218558	0.159951	0.144355	0.255786	0.0141415	0.0126129	0.000578041	0.175691	0.0491014	0.000372321	0.251726	0.13668	0.000372321	-2.334	666	3	MoCDIP8		666	3	MoCDIP8	-4.064	-1.127	.	.	.	0	0	0	.	.	0	.	0	0	0.058	.	.	0.872	0.263	0.474	0.4	0	0	0	0	72445.6	-5.5
zym_gene_15549	zym_gene_15549_1	1.75e-05	0.000158637	0.0204263	0.10133	0.10133	2.75e-06	7.29e-07	0.0138309	0.105867	0.00383594	0.0184102	0.141418	7.29e-07	-2.353	620	7	.		620	7	.	-5.113	0.552	CYP51C,FUM6	reduced_virulence	PHI:9826,PHI:9266	0	1	0	PF00067	Domain:p450	0	.	0	0	0.009	.	.	0.883	0.489	0.285	0.04	1	1	0	0	70792.9	5.5
zym_gene_17342	zym_gene_17342_1	0.0316218	0.0887244	0.135485	0.101399	0.0887244	0.00243085	0.000219087	0.138267	0.0790339	0.0384977	0.0601988	0.138626	0.000219087	-2.356	627	10	.		627	10	.	-5.603	-1.44	ALS1,Als1,WcbT,AS87_RS09170_(bioF)	reduced_virulence,loss_of_pathogenicity,increased_virulence_(hypervirulence)	PHI:595,PHI:2248,PHI:5347,PHI:8508	1	1	0	PF00155	Domain:Aminotran_1_2	0	.	0	0	0.08	.	.	0.986	0.009	0.278	0.06	0	0	0	0	67852.5	12
zym_gene_17641	zym_gene_17641_3	0.0038182	0.00186223	0.0701164	0.0839245	0.00971349	0.00154074	5.24e-06	0.201541	0.127816	2.42e-06	0.160013	0.191227	2.42e-06	-2.374	409	0	.		409	0	.	-4.212	-1.306	ALL1,ALL2	reduced_virulence,unaffected_pathogenicity	PHI:6541,PHI:6540	0	1	0	.	.	0	.	0	0	0.06	0.524	.	.	0.665	0.218	0.34	0	0	0	0	44707.6	13.5
zym_gene_15058	zym_gene_15058_1	0.0138988	0.00587923	0.0557695	0.150944	0.00587923	0.0013051	1.55e-05	0.1615	0.0485915	4.8e-06	0.122642	0.0864136	4.8e-06	-2.375	241	2	.		241	2	.	-0.363	-2.102	URA5,MoPyr5,PyrE,PyrE_(Dda3937_03258)	loss_of_pathogenicity,reduced_virulence,unaffected_pathogenicity	PHI:159,PHI:5480,PHI:687,PHI:7662,PHI:8576	1	1	0	PF00156	Domain:Pribosyltran	0	.	0	0.604	0.582	0.629	.	.	0.052	0.421	0.03	0	0	1	0	26457.8	0
zym_gene_17152	zym_gene_17152_4	0.14108	0.00734953	0.192086	0.0376347	0.206388	0.1034	0.00836326	0.00031699	0.0897552	0.192086	0.255786	0.00490988	0.00031699	-2.387	344	3	.		344	3	.	-5.657	-1.548	TptA_(AFUA_2G14980),AmcA,Mir1	reduced_virulence,unaffected_pathogenicity	PHI:9082,PHI:4672,PHI:2038	0	1	0	PF00153	Repeat:Mito_carr	0	.	0	0	0.255	.	.	0.792	0.983	0.457	0.32	0	0	0	0	37670.5	18.5
zym_gene_16081	zym_gene_16081_2	0.00539503	7.33e-05	0.00443676	0.000563071	0.0112787	0.0133746	0.000439899	0.00192623	0.0479248	0.00443676	0.167619	0.0479248	7.33e-05	-2.388	666	15	.		666	15	.	-7.894	-2.04	FgZC1_(FG05_05068),FZC4,GzZC195,GzZC117,GzZC301,FZC27,FZC44	reduced_virulence,unaffected_pathogenicity	PHI:10494,PHI:5593,PHI:1880,PHI:1802,PHI:1986,PHI:5621,PHI:5641	0	1	0	PF00172	Domain:Zn_clus	0	.	0	0	0.009	.	.	0.991	0.889	0.396	0.17	0	0	1	0	73205.8	7.5
zym_gene_16744	zym_gene_16744_3	0.000239344	0.0947475	0.186866	0.148889	0.156725	0.0172341	0.0127188	0.140827	0.181309	0.203551	0.195906	0.0655186	0.000239344	-2.399	403	1	MpChi,MrChi,MoChi1		403	1	MpChi,MrChi,MoChi1	-4.4	-1.158	CHT42,ChiB	reduced_virulence	PHI:144,PHI:6538	0	1	0	PF00704	Domain:Glyco_hydro_18	1	GH18	0	0	0.146	.	.	0.771	0.276	0.436	0.45	0	0	0	0	45011.9	-7.5
zym_gene_16797	zym_gene_16797_1	0.00894074	0.00427934	0.0327624	0.187674	0.000852525	8.85e-05	1.85e-07	0.193361	0.00941377	6.67e-08	0.153551	0.0285551	6.67e-08	-2.404	901	7	.		901	7	.	-5.678	-1.257	CGB1,CPGB-1,MGB1,GzGPB1,Fgb1,FGB1,VGB,Bcgb1_(Bcin08g01420),Gib2,Asc1,AfcpcB,CpcB	loss_of_pathogenicity,reduced_virulence	PHI:334,PHI:65,PHI:311,PHI:1015,PHI:300,PHI:2826,PHI:2310,PHI:11615,PHI:4182,PHI:3514,PHI:4677,PHI:6111	1	1	0	PF04003,PF00400	Family:Utp12,Repeat:WD40	0	.	0	0	0.009	.	.	0.988	0.517	0.452	0.09	0	0	0	0	99899.3	-13
zym_gene_15464	zym_gene_15464_1	4.52e-05	1.05e-07	0.000479142	0.0184102	0.118218	0.0138309	8e-06	2.75e-06	0.141418	0.0216735	0.0712327	0.130306	1.05e-07	-2.419	392	4	PIIN_08944,MoHTR2		392	4	PIIN_08944,MoHTR2	-3.784	-1.339	GzC2H107	unaffected_pathogenicity	PHI:1438	0	0	0	PF00096	Domain:zf-C2H2	0	.	0	0	0.072	.	.	0.757	0.936	0.224	0.35	0	0	0	0	42204.3	7.5
zym_gene_15649	zym_gene_15649_2	0.00539189	0.00239305	0.100227	0.190966	0.00239305	4.14e-05	7.78e-08	0.178866	0.0458027	2.63e-08	0.173606	0.0919422	2.63e-08	-2.419	1045	5	.		1045	5	.	-7.007	-2.513	PmrA_(Afu2g05860),PMR1,VK055_1980,Eca1,SrcA_(Afu6g06740),Calcium-transporting_ATPase_3,Pmc1,PmcB,PmcC,PmcA,MgtB,ChPMA2	unaffected_pathogenicity,reduced_virulence,loss_of_pathogenicity	PHI:10337,PHI:440,PHI:7492,PHI:7150,PHI:10338,PHI:2096,PHI:2098,PHI:2095,PHI:3801,PHI:7152,PHI:8866,PHI:7153,PHI:7151,PHI:2099,PHI:7573,PHI:4750	1	1	0	PF00122,PF00689,PF00702,PF00690,PF13246	Family:E1-E2_ATPase,Family:Cation_ATPase_C,Domain:Hydrolase,Domain:Cation_ATPase_N,Family:Cation_ATPase	0	.	0	0	0.01	.	.	0.988	0.133	0.428	0.18	0	0	0	1	112439	2.5
zym_gene_07618	zym_gene_07618_1	0.0336623	0.158207	0.142335	0.232564	0.00374647	8.73e-05	0.000125295	0.0855756	0.0151488	7.25e-05	0.158207	0.0151488	7.25e-05	-2.42	967	30	MoSlp1,Mg3LysM,CfEcp6,RsLysM,RiSLM,MgxLysM,Mg1LysM		967	30	MoSlp1,Mg3LysM,CfEcp6,RsLysM,RiSLM,MgxLysM,Mg1LysM	-4.476	-1.314	.	.	.	0	0	0	PF01476	Domain:LysM	1	.	0	0	0.01	.	.	0.92	0.94	0.493	0.13	0	0	0	0	105638	-52.5
zym_gene_17401	zym_gene_17401_2	0.0185089	0.0094596	0.0517301	0.190966	0.000439899	3.06e-06	7.78e-08	0.079707	0.0178917	2.63e-08	0.173606	0.0458027	2.63e-08	-2.42	526	4	.		526	4	.	-3.832	0.659	VdCYP1,Fgm1_(FGSG_10991),BcBOT1_(CND5),HiC-15,AKT7,Abl1_(Lema_T087750.1)	loss_of_pathogenicity,reduced_virulence,increased_virulence_(hypervirulence),unaffected_pathogenicity	PHI:6331,PHI:9040,PHI:438,PHI:7173,PHI:4194,PHI:10272	1	1	0	PF00067	Domain:p450	0	.	0	0	0.011	.	.	0.985	0.08	0.414	0.05	1	1	0	0	59460.5	6.5
zym_gene_16536	zym_gene_16536_2	0.0606816	0.00300936	0.0723354	0.195906	0.0127188	0.000383341	1.01e-06	0.164258	0.124326	4.12e-07	0.156725	0.0655186	4.12e-07	-2.422	296	2	.		296	2	.	-2.782	-1.388	THR1,EntA,OXI1,MGG_00056,KduD,Sch1,EntA_(VK055_1922),3hnr,BRM2,THR,VK055_1961	unaffected_pathogenicity,reduced_virulence,increased_virulence_(hypervirulence)	PHI:7696,PHI:4077,PHI:2837,PHI:784,PHI:10587,PHI:2247,PHI:7485,PHI:2802,PHI:2844,PHI:2312,PHI:7511	1	1	0	PF00106	Domain:adh_short	0	.	0	0.149	0.512	.	.	0.88	0.981	0.382	0.37	0	0	0	0	31918.3	0
zym_gene_01286	zym_gene_01286_3	0.0229435	0.0127188	0.186866	0.156725	0.0127188	0.00248044	6.02e-05	0.201843	0.0655186	2.74e-05	0.199284	0.181309	2.74e-05	-2.426	615	7	FoSep1		615	7	FoSep1	-4.483	-1.165	.	.	.	0	0	0	PF09286	Domain:Pro-kuma_activ	0	.	0	0	0.009	.	.	0.907	0.02	0.349	0.42	0	0	0	0	67215.6	-24.5
zym_gene_17215	zym_gene_17215_1	0.000254431	0.000802151	0.0463298	0.10177	0.00232161	6.79e-06	2.23e-07	0.000250442	0.0867449	0.013083	0.137099	0.0867449	2.23e-07	-2.428	539	1	.		539	1	.	-4.231	-1.337	Sge1_,SGE1,FfSge1,FgSge1,Fgp1	reduced_virulence,unaffected_pathogenicity	PHI:10676,PHI:3168,PHI:3210,PHI:4225,PHI:2399,PHI:5253	0	1	0	PF09729	Family:Gti1_Pac2	0	.	0	0	0.084	0.55	.	.	0.057	0.41	0.34	0	0	0	0	59262.7	16
zym_gene_16408	zym_gene_16408_4	0.0441227	0.0283079	0.0666842	0.221307	0.00665136	0.000767118	2.61e-05	0.0934479	0.0195947	1.35e-05	0.155359	0.0195947	1.35e-05	-2.434	626	7	.		626	7	.	-5.083	0.865	Ss-ggt1,GGT,Ggt	reduced_virulence,unaffected_pathogenicity	PHI:2411,PHI:3146,PHI:7689,PHI:10510	0	1	0	PF01019	Domain:G_glu_transpept	0	.	0	0	0.01	.	.	0.987	0.348	0.217	0.26	1	1	0	0	68251.9	-5.5
zym_gene_03612	zym_gene_03612_3	0.0353925	0.0579325	0.165946	0.179773	0.00547096	7.88e-05	2.31e-06	0.191608	0.0416236	1e-06	0.185972	0.0935876	1e-06	-2.434	1141	17	FolSix3		1141	17	FolSix3	-4.779	-1.328	.	.	.	0	0	0	PF07993,PF00501,PF00550	Family:NAD_binding_4,Family:AMP-binding,Domain:PP-binding	0	.	0	0	0.009	.	.	0.988	0.371	0.488	0.01	0	0	0	0	126429	-12
zym_gene_17632	zym_gene_17632_2	0.0030234	0.000750471	0.00954049	0.147577	0.0329828	4.98e-06	1.39e-05	0.0116179	0.12509	0.000342512	0.0400506	0.0609982	4.98e-06	-2.438	330	5	.		330	5	.	-5.943	-1.306	DOHH	reduced_virulence,unaffected_pathogenicity	PHI:6259	0	1	0	PF13646	Repeat:HEAT_2	0	.	0	0	0.079	.	.	0.575	0.025	0.383	0.02	0	0	0	0	35855.5	-20.5
zym_gene_17214	zym_gene_17214_1	0.00252833	0.000248144	0.00547833	0.000939359	0.149568	0.0775047	0.0153104	0.0497644	0.0639042	0.0137595	0.146452	0.0174437	0.000248144	-2.44	502	6	.		502	6	.	-8.701	-2.523	BCMFS1,VEDA_05196,AaMFS54,CFP,TOXA,DEP3,MgMfs1,VdSge1	unaffected_pathogenicity,reduced_virulence,increased_virulence_(hypervirulence),lethal,chemistry_target:_sensitivity_to_chemical,loss_of_pathogenicity	PHI:544,PHI:7706,PHI:8537,PHI:141,PHI:60,PHI:2377,PHI:1161,PHI:2731	1	1	1	PF07690	Family:MFS_1	0	.	0	0	0.014	.	.	0.86	0.012	0.537	0.14	0	1	0	1	54222.3	-1.5
zym_gene_17316	zym_gene_17316_2	0.0336623	0.0216901	0.061463	0.166117	0.0216901	0.00322627	0.000125295	0.0855756	0.00237111	7.25e-05	0.158207	0.0561882	7.25e-05	-2.446	817	0	.		817	0	.	-6.581	-1.311	GzWing015,FoSep1	reduced_virulence	PHI:1643,PHI:11258	0	1	0	PF00250	Domain:Forkhead	0	.	0	0	0.069	.	.	0.808	0.029	0.411	0.11	0	0	0	0	89636.2	24
zym_gene_15889	zym_gene_15889_3	0.0546396	0.00023002	0.0964587	0.206388	0.213155	0.1034	0.00836326	0.00031699	0.14108	0.225728	0.255786	0.0546396	0.00023002	-2.453	1234	7	.		1234	7	.	-7.943	-2.028	MGG_04685	reduced_virulence	PHI:815	0	1	0	PF04212	Domain:MIT	0	.	0	0	0.012	.	.	0.953	0.041	0.287	0.02	0	0	1	0	134323	5.5
zym_gene_15290	zym_gene_15290_2	5.09e-05	0.00518459	0.113924	0.190966	0.00518459	0.00133542	0.00427934	0.000675661	0.0665486	0.16794	0.153551	0.172915	5.09e-05	-2.456	517	2	.		517	2	.	-6.973	-1.318	Caglk1,Glk1,Glk4,Caglk4,FgHXK1,Hxk2,Cahxk2,FgHXK2	reduced_virulence,unaffected_pathogenicity	PHI:10644,PHI:8971,PHI:8972,PHI:10645,PHI:4658,PHI:8970,PHI:10643,PHI:4659	0	1	0	PF03727,PF00349	Domain:Hexokinase_2,Domain:Hexokinase_1	0	.	0	0	0.01	.	.	0.882	0.5	0.32	0.04	0	0	0	0	56642.6	-15.5
zym_gene_08546	zym_gene_08546_2	0.0280781	0.0168132	0.173379	0.187294	0.116807	0.0476373	0.00420329	0.199511	0.0382913	5.75e-06	0.221307	0.165929	5.75e-06	-2.458	901	3	PiCRN8		901	3	PiCRN8	-4.69	-1.469	.	.	.	0	0	0	PF00069	Domain:Pkinase	0	.	0	0	0.029	.	.	0.933	0.331	0.443	0.06	0	0	0	0	97686.6	13.5
zym_gene_15074	zym_gene_15074_3	0.00010203	0.0462247	0.0376167	0.196073	0.122546	0.235684	0.0138674	0.0157657	0.0673247	0.214446	0.0510066	0.146594	0.00010203	-2.463	1149	8	PiCRN8		1149	8	PiCRN8	-7.484	-1.312	(Sc_CDC15),CpkB,MoCMK1,Rck2,FGSG_00786,(Sc_Cmk1/Cmk2),PsMPK1,TgMAPK1,Mapk1,MoCKa1_(MGG_03696),Fg00677,FGSG_00677,FGSG_07855,FGSG_06959,Stk_(ORF:_z1444),FGSG_05393,(Sc_Cdc28),Cdc2A,Cdc2B,FGSG_03132,Fg08731,HOG1,CpkA,FGSG_00337,Fmk1_(FOXG_08140),Fmk1,FMK1,SakA,PdMpkB,Kss1_(PDIG_75030),Chk1,MAK2,Fus3,Mak2,AMK1,PTK1,CHK1,Hog1,AflBck1,Mero-Hog1,PMK1,CPMK1,BMP1,ChMK1,MgHog1,CMK1,Hog1_(FOXG_06318),UvPmk…	reduced_virulence,unaffected_pathogenicity,lethal,effector_(plant_avirulence_determinant),loss_of_pathogenicity,increased_virulence_(hypervirulence)	PHI:1205,PHI:1083,PHI:2272,PHI:2158,PHI:2554,PHI:1249,PHI:1183,PHI:4057,PHI:3717,PHI:6717,PHI:9201,PHI:1218,PHI:9822,PHI:1233,PHI:1230,PHI:7760,PHI:1223,PHI:4941,PHI:1178,PHI:4942,PHI:1266,PHI:9823,PHI:11375,PHI:2271,PHI:1082,PHI:1244,PHI:10249,PHI:2285,PHI:6315,PHI:2827,PHI:215,PHI:7240,PHI:6084,PHI:6730,PHI:8736,PHI:8768,PHI:448,PHI:8001,PHI:2268,PHI:736,PHI:230,PHI:2398,PHI:142,PHI:2366,PHI:99…	1	1	1	PF00069	Domain:Pkinase	0	.	0	0	0.031	.	.	0.961	0.88	0.34	0.01	0	0	0	0	128175	-41.5
zym_gene_15949	zym_gene_15949_2	0.0420103	0.00161883	0.0495747	0.199284	0.00161883	1.6e-05	4.34e-07	0.0757386	0.0440556	1.67e-07	0.199284	0.0929525	1.67e-07	-2.467	394	6	PiCRN8		394	6	PiCRN8	-7.289	-1.281	(Sc_Cak1),Cpk2,FGSG_05393,Cdc2B,FGSG_03132,(Sc_Cdc28),Cdc2A,FGSG_05406,Cdk8_(CNAG_06086),CEK1,Cek1,KPP2,Kpp2,UBC3,Hog1,ChMK1,PdMpkB,Kss1_(PDIG_75030),CMK1,HOG1,Chk1,CHK1,Fus3,Fmk1_(FOXG_08140),Fmk1,FMK1,UvPmk1_(KDB_16903.1),PMK1,MaMk1,Mero-Fus3,VMK1,Lf_pmk1,Cek2,MAP1_(related:_GPMK1),MgFus3,CpMK1,AaFUS3,Cshog1,BMP1,MAK2,Hog1_(PDIG_79560),Mak2,AMK1,PTK1,Hog1_(FOXG_06318),Bbmpk1,SsuA,FGSG_07423,FgH…	reduced_virulence,unaffected_pathogenicity,lethal,loss_of_pathogenicity,increased_virulence_(hypervirulence)	PHI:1192,PHI:7724,PHI:1223,PHI:4942,PHI:1266,PHI:4941,PHI:1178,PHI:1268,PHI:8793,PHI:6837,PHI:10021,PHI:7663,PHI:11018,PHI:107,PHI:151,PHI:10044,PHI:2230,PHI:406,PHI:2365,PHI:6622,PHI:6730,PHI:8736,PHI:170,PHI:497,PHI:2398,PHI:142,PHI:2366,PHI:8001,PHI:10249,PHI:2285,PHI:6315,PHI:2827,PHI:215,PHI:7240,PHI:9480,PHI:2163,PHI:3889,PHI:5426,PHI:483,PHI:2330,PHI:10022,PHI:11019,PHI:1189,PHI:4245,PHI:5…	1	1	1	PF00069	Domain:Pkinase	0	.	0	0	0.029	.	.	0.872	0.633	0.307	0	0	0	0	0	43693.8	-7.5
zym_gene_15540	zym_gene_15540_1	1.09e-05	0.00380292	0.00211745	0.083129	0.0105602	0.0299205	0.000830983	0.00214041	0.0424388	0.00646999	0.142589	0.0819494	1.09e-05	-2.467	533	6	.		533	6	.	-6.446	-1.303	UgmA,UgmB	reduced_virulence,unaffected_pathogenicity	PHI:11680,PHI:11681	0	1	0	PF13450	Domain:NAD_binding_8	0	.	0	0	0.036	.	.	0.706	0.211	0.244	0.03	0	0	0	0	59787.3	-3.5
zym_gene_15223	zym_gene_15223_1	0.0204387	0.00286887	0.0294349	0.142589	0.00286887	0.000594962	5.92e-05	0.0299205	0.00376792	2.48e-06	0.148409	0.0482916	2.48e-06	-2.471	1095	4	.		1095	4	.	-5.326	-1.305	PiGPB1,VGB,GzGPB1,Fgb1,FGB1,MGB1,CGB1,Bcgb1_(Bcin08g01420),CPGB-1,Gib2	reduced_virulence,loss_of_pathogenicity	PHI:4606,PHI:316,PHI:2310,PHI:1015,PHI:300,PHI:2826,PHI:311,PHI:334,PHI:11615,PHI:65,PHI:4182	1	1	0	PF12937,PF00400	Domain:F-box-like,Repeat:WD40	0	.	0	0	0.027	.	.	0.841	0.229	0.43	0.05	0	0	0	0	121181	7
zym_gene_16685	zym_gene_16685_2	0.000504259	0.0241385	0.00899357	0.185972	0.0241385	0.134125	0.0210733	0.0521086	0.00210787	0.00020262	0.0210733	0.0849421	0.00020262	-2.476	637	4	.		637	4	.	-6.893	-1.306	Poyth1_(MGG_04621),MGG_04621	reduced_virulence	PHI:801,PHI:8650	0	1	0	PF04146,PF00076	Domain:YTH,Domain:RRM_1	0	.	0	0	0.012	.	.	0.897	0.975	0.289	0.2	0	0	0	0	69460	2.5
zym_gene_15609	zym_gene_15609_1	0.0177299	0.0226704	0.120578	0.0919446	0.00822853	6.83e-05	0.000715648	0.0122497	0.0669345	0.0382483	0.172554	0.153862	6.83e-05	-2.477	1248	18	FolSix3		1248	18	FolSix3	-5.52	-1.33	Nps6,NPS6,AaNPS6,Nrps9_(FGSG_10990),SSM2,FadD,PchD,DltA,YbtE,DltA_(M5005_Spy_1073),AFT1,Fcs	reduced_virulence,unaffected_pathogenicity,loss_of_pathogenicity,increased_virulence_(hypervirulence)	PHI:4232,PHI:416,PHI:10440,PHI:2923,PHI:1008,PHI:1009,PHI:9043,PHI:2049,PHI:4108,PHI:6989,PHI:6938,PHI:10259,PHI:11277,PHI:8561,PHI:508,PHI:3419,PHI:11566	1	1	0	PF00501,PF00668,PF00550	Family:AMP-binding,Family:Condensation,Domain:PP-binding	0	.	0	0	0.009	.	.	0.928	0.926	0.678	0.03	0	0	0	0	138755	-16.5
zym_gene_16879	zym_gene_16879_2	0.00219786	0.0094711	0.0747742	0.135066	0.0094711	1.55e-05	0.000203443	0.169831	0.0141288	7.9e-08	0.164836	0.0665364	7.9e-08	-2.478	604	7	.		604	7	.	-5.375	-1.32	MoTup1,Tup1,CaTUP1,Asc1,GzGPB1,Fgb1,FGB1,VGB,CGB1,MGB1,Bcgb1_(Bcin08g01420),CPGB-1,AfcpcB,CpcB,Gib2,PiGPB1,BxATG16	loss_of_pathogenicity,reduced_virulence	PHI:4475,PHI:211,PHI:6806,PHI:3514,PHI:1015,PHI:300,PHI:2826,PHI:2310,PHI:334,PHI:311,PHI:11615,PHI:65,PHI:4677,PHI:6111,PHI:4182,PHI:4606,PHI:316,PHI:11112	1	1	0	PF08581,PF00400	Domain:Tup_N,Repeat:WD40	0	.	0	0	0.032	.	.	0.923	0.966	0.393	0.26	0	0	0	0	65554.1	5.5
zym_gene_15644	zym_gene_15644_2	6.7e-09	8.88e-07	0.00317534	0.101437	0.0105884	0.000196838	2.99e-06	0.000674661	0.0110237	0.00317534	0.0904116	0.103471	6.7e-09	-2.484	547	7	.		547	7	.	-6.77	-1.3	BcBOA2	reduced_virulence	PHI:2289	0	1	0	PF00743	Family:FMO-like	0	.	0	0	0.031	.	.	0.862	0.648	0.398	0.1	0	0	0	0	61857.6	-7.5
zym_gene_08228	zym_gene_08228_1	7.83e-06	8.08e-07	4.77e-05	0.106795	0.0243789	0.00109414	2.11e-09	0.0643258	0.133559	4.77e-05	0.0148015	0.106895	2.11e-09	-2.497	831	4	MoCDIP2,MoCDIP11		831	4	MoCDIP2,MoCDIP11	-4.911	-2.239	.	.	.	0	0	0	.	.	0	.	0	0	0.09	.	.	0.821	0.156	0.399	0.19	0	0	1	0	89898.1	4.5
zym_gene_17033	zym_gene_17033_1	0.000319963	0.000578041	0.0196653	0.0158193	0.000578041	0.0176569	0.000500394	0.0126129	0.0860357	0.0799299	0.159951	0.19134	0.000319963	-2.497	548	4	.		548	4	.	-7.27	-1.41	Rtt109	reduced_virulence,unaffected_pathogenicity	PHI:11300	0	1	0	PF08214	Domain:HAT_KAT11	0	.	0	0	0.009	.	.	0.923	0.012	0.407	0.15	0	0	0	0	59608.3	13.5
zym_gene_10469	zym_gene_10469_1	0.00737757	0.00323735	0.0533129	0.183899	0.000699427	8.6e-06	1.33e-08	0.133602	0.0195067	3.94e-09	0.168574	0.047025	3.94e-09	-2.501	285	7	PpCBEL		285	7	PpCBEL	-3.254	-0.9	.	.	.	0	0	0	.	.	0	.	0	0	0.013	.	.	0.528	0.005	0.406	0.55	0	0	0	0	30595.2	-15
zym_gene_11118	zym_gene_11118_1	0.0391986	0.00041745	0.00325156	0.00359337	0.126361	0.0251797	0.0134239	0.00943002	0.135655	0.05626	0.126361	0.122689	0.00041745	-2.515	580	5	CfTom1		580	5	CfTom1	-4.782	-1.307	.	.	.	0	0	0	PF18120,PF02449	Domain:DUF5597,Domain:Glyco_hydro_42	0	GH35,GH42,GH5	0	0	0.01	.	.	0.984	0.174	0.407	0.08	0	0	0	0	64512.4	-4
zym_gene_15247	zym_gene_15247_1	0.00694588	0.00892831	0.137575	0.10134	0.0360893	0.0139983	5.31e-05	0.0848339	0.0805278	0.0100141	0.10134	0.131056	5.31e-05	-2.523	290	5	.		290	5	.	-3.048	-1.356	SidH,HK2_(BB0763),FgEch1_(FGSG_13111),PaaB,DspI,AKT3-1,AFT3	reduced_virulence,loss_of_pathogenicity	PHI:2322,PHI:10875,PHI:9517,PHI:9577,PHI:7979,PHI:2832,PHI:509	1	1	0	PF00378	Domain:ECH_1	0	.	0	0.065	0.404	.	.	0.743	0.902	0.448	0.08	0	0	0	0	31275.9	9.5
zym_gene_16183	zym_gene_16183_2	0.0298782	0.00500448	0.0552475	0.172554	0.00500448	0.000210538	6.5e-05	0.171318	0.00812785	9.2e-09	0.123521	0.0483416	9.2e-09	-2.524	625	12	.		625	12	.	-3.288	0.86	SidI,Acs,NRPS14_(VM1G_03342),PqsA	reduced_virulence,increased_virulence_(hypervirulence),unaffected_pathogenicity	PHI:2321,PHI:9838,PHI:11037,PHI:5585,PHI:3291,PHI:5563	1	1	0	PF00501	Family:AMP-binding	0	.	0	0	0.049	.	.	0.921	0.05	0.165	0.05	1	1	0	0	70330.1	6.5
zym_gene_16252	zym_gene_16252_2	0.0441227	0.0283079	0.139322	0.221307	0.00665136	0.000767118	2.61e-05	0.0355705	0.0607798	1.35e-05	0.217679	0.131284	1.35e-05	-2.526	495	4	.		495	4	.	-4.314	0.151	VdCYP1,BcBOT1_(CND5),AKT7,Fgm1_(FGSG_10991),HiC-15,Abl1_(Lema_T087750.1)	loss_of_pathogenicity,reduced_virulence,increased_virulence_(hypervirulence),unaffected_pathogenicity	PHI:6331,PHI:438,PHI:4194,PHI:9040,PHI:7173,PHI:10272	1	1	0	PF00067	Domain:p450	0	.	0	0	0.019	.	.	0.985	0.015	0.205	0.09	1	1	1	0	55520	4
zym_gene_15086	zym_gene_15086_6	0.14108	0.0376347	0.192086	0.213155	0.0376347	0.00644206	0.000270374	0.0455662	0.184628	0.000165142	0.206388	0.0897552	0.000165142	-2.531	556	1	.		556	1	.	-6.507	-1.187	Pgi	reduced_virulence	PHI:9310	0	1	0	PF00342	Domain:PGI	0	.	0	0	0.016	.	.	0.787	0.841	0.497	0.28	0	0	0	0	61871.4	-4
zym_gene_17769	zym_gene_17769_3	0.0201974	0.0462247	0.182003	0.196073	0.0121607	0.00158669	5.75e-05	0.208748	0.232243	3.15e-05	0.202609	0.232243	3.15e-05	-2.534	266	6	.		266	6	.	-4.575	-1.221	VVD	reduced_virulence	PHI:7593	0	1	0	PF13426	Domain:PAS_9	0	.	0	0.11	0.396	.	.	0.78	0.532	0.408	0.01	0	0	0	0	29988.6	-4
zym_gene_10497	zym_gene_10497_5	0.0353925	0.0210733	0.165946	0.185972	0.0210733	0.000775968	2.31e-06	0.134125	0.158455	1e-06	0.185972	0.158455	1e-06	-2.542	1014	4	PsAvr3b_2,MIAvrM14		1014	4	PsAvr3b_2,MIAvrM14	-4.504	-1.314	.	.	.	0	0	0	PF05026,PF00293	Domain:DCP2,Domain:NUDIX	1	.	0	0	0.027	.	.	0.922	0.4	0.444	0.09	0	0	0	0	111270	40
zym_gene_15693	zym_gene_15693_1	0.00015101	0.00359337	0.033209	0.126361	0.0588589	0.00542998	0.000795143	0.0900012	0.00493306	0.00325156	0.133381	0.135655	0.00015101	-2.553	503	7	.		503	7	.	-5.668	-1.342	Sdh1,VK055_1952,MoSSADH,MoSSADH_(MGG_01230),AldA_(PSPTO_0092)	reduced_virulence,unaffected_pathogenicity,loss_of_pathogenicity	PHI:3914,PHI:7520,PHI:2145,PHI:9180,PHI:7787	1	1	0	PF00171	Family:Aldedh	0	.	0	0	0.018	.	.	0.929	0.031	0.411	0.26	0	0	0	0	54907.9	5.5
zym_gene_07830	zym_gene_07830_3	0.0224515	0.000699427	0.0533129	0.183899	0.000699427	8.23e-05	1.33e-08	0.133602	0.090706	3.94e-09	0.125122	0.047025	3.94e-09	-2.554	62	0	FolSix3		62	0	FolSix3	-1.521	-1.298	.	.	.	0	0	0	PF00550	Domain:PP-binding	0	.	0	0.024	0.055	0.82	.	.	0.845	0.45	0.13	0	0	0	0	7011.28	-4
zym_gene_17776	zym_gene_17776_1	0.0218558	0.0141415	0.0112232	0.0632773	0.0632773	0.0126129	0.000578041	0.247197	0.236833	0.000372321	0.255786	0.13668	0.000372321	-2.558	1916	11	MoCDIP6		1916	11	MoCDIP6	-4.282	-1.313	.	.	.	0	0	0	.	.	0	.	0	0	0.066	.	.	0.959	0.991	0.354	0	0	0	0	0	212459	-30
zym_gene_15326	zym_gene_15326_1	0.000182103	0.00456354	0.00232294	0.106795	0.145808	0.00852207	8.86e-06	0.0643258	0.133559	0.000202661	0.0304737	0.106895	8.86e-06	-2.585	343	6	.		343	6	.	-2.516	-1.337	FVEG_12528,FadD6_(PA14_13110),AdhT,VEDA_05198,Fdh3,SsFdh1_(SS1G_10135),RED1,MGG_04556,GNO1,PSPTO0834	unaffected_pathogenicity,reduced_virulence,increased_virulence_(hypervirulence)	PHI:3386,PHI:10607,PHI:6517,PHI:7708,PHI:4903,PHI:9519,PHI:2839,PHI:881,PHI:668,PHI:587	1	1	0	PF00107	Domain:ADH_zinc_N	0	.	0	0.034	0.469	.	.	0.66	0.96	0.245	0.19	0	0	0	0	37087	12.5
zym_gene_12790	zym_gene_12790_2	0.011824	0.00560355	0.0350208	0.183899	0.00130802	1.9e-05	3.24e-08	0.157893	0.0108617	1.03e-08	0.150561	0.0304	1.03e-08	-2.597	1171	16	MoHTR1,PIIN_08944,MoHTR2		1171	16	MoHTR1,PIIN_08944,MoHTR2	-4.134	-1.322	.	.	.	0	0	0	PF04082,PF00096	Domain:Fungal_trans,Domain:zf-C2H2	0	.	0	0	0.118	.	.	0.967	0.575	0.204	0.06	0	0	0	0	126990	1
zym_gene_17726	zym_gene_17726_2	3.99e-07	0.000449464	0.0400823	0.00483448	0.0273618	0.0333165	1.31e-05	0.0177892	0.141396	0.0697084	0.151805	0.141835	3.99e-07	-2.597	632	10	PiCRN8		632	10	PiCRN8	-5.798	-1.34	MAK2,Fus3,Mak2,AMK1,PTK1,Chk1,CHK1	loss_of_pathogenicity,reduced_virulence	PHI:448,PHI:8001,PHI:2268,PHI:736,PHI:230,PHI:2398,PHI:142,PHI:2366	1	1	0	PF00069	Domain:Pkinase	0	.	0	0	0.011	.	.	0.988	0.284	0.405	0.02	0	0	0	0	69296.2	-9
zym_gene_14515	zym_gene_14515_4	0.0174013	0.0339089	0.135983	0.160013	0.00971349	0.00154074	5.24e-06	0.0989174	0.0637116	2.42e-06	0.152144	0.0637116	2.42e-06	-2.602	589	12	CfTom1		589	12	CfTom1	-2.683	0.672	.	.	.	0	0	0	PF06964	Domain:Alpha-L-AF_C	0	GH51	0	0	0.01	.	.	0.988	0.825	0.51	0.16	1	1	0	0	67299.9	-2
zym_gene_09158	zym_gene_09158_2	0.000107795	0.160013	0.0477294	0.205732	0.00224157	0.0427512	0.00971349	0.00154074	0.182001	0.0477294	0.209219	0.127816	0.000107795	-2.61	724	10	MoCDIP11,MoCDIP2,BghBEC4,GoEC2,BghBEC2		724	10	MoCDIP11,MoCDIP2,BghBEC4,GoEC2,BghBEC2	-5.381	-2.249	.	.	.	0	0	0	PF05730	Domain:CFEM	1	.	0	0	0.009	.	.	0.839	0.104	0.424	0.28	0	0	1	0	79022.7	22
zym_gene_16134	zym_gene_16134_1	8.26e-08	8e-06	0.0204263	0.0441115	0.00177452	1.46e-05	1.32e-09	0.00599809	0.0757873	0.00135856	0.127085	0.141418	1.32e-09	-2.61	530	8	.		530	8	.	-8.297	-2.538	FgMFS1_(FGSG_03725),FVEG_12533,CgTpo1_2,CgTpo1_1,CaNAG4,CgTPO4_(CAGL0L10912g),CaMDR1,CTB4	reduced_virulence,unaffected_pathogenicity	PHI:11594,PHI:3381,PHI:6626,PHI:6625,PHI:511,PHI:11183,PHI:26,PHI:2329,PHI:737	0	1	0	PF07690	Family:MFS_1	0	.	0	0	0.01	.	.	0.952	0.854	0.522	0.18	0	0	0	1	56697.8	16
zym_gene_16767	zym_gene_16767_2	0.00737757	0.00323735	0.0533129	0.183899	0.000699427	8.6e-06	1.33e-08	0.133602	0.0195067	3.94e-09	0.168574	0.047025	3.94e-09	-2.611	373	6	.		373	6	.	-3.771	0.721	AflBck1,HOG1,SakA,FGSG_06959,FGSG_06832,OSM1,CpMK1,MgHog1,Hog1_(FOXG_06318),Hog1,FgHOG1,VdHog1,Mero-Hog1,MpkC,FGSG_05393,MST7p,MST7,FGSG_07855,Cdc2B,FGSG_03132,CgSlt2	reduced_virulence,lethal,unaffected_pathogenicity,loss_of_pathogenicity	PHI:9913,PHI:11375,PHI:6084,PHI:1230,PHI:1248,PHI:497,PHI:153,PHI:342,PHI:1043,PHI:6317,PHI:10250,PHI:1005,PHI:2327,PHI:5536,PHI:5427,PHI:7280,PHI:6085,PHI:1223,PHI:2120,PHI:417,PHI:1233,PHI:4942,PHI:1266,PHI:4626	1	1	1	PF00069	Domain:Pkinase	0	.	0	0	0.324	.	.	0.814	0.118	0.438	0.06	1	1	0	0	41898.6	1.5
zym_gene_16424	zym_gene_16424_1	0.0673247	0.0121607	0.0376167	0.236377	0.0462247	0.0106308	5.75e-05	0.130468	0.0925724	3.15e-05	0.202609	0.0925724	3.15e-05	-2.612	2391	20	FolSix3		2391	20	FolSix3	-5.068	-1.317	ZtPks7,FUM1_(FUM5),PKS1,FVEG_12523,Fub1,PKS4_(ZEA1),PKS17,Pks15,PKS39_(VM1G_09018),Pks5_(Lema_T087730.1),DEP5,ZtPks8,Pks,BB_RS14645_(BB2918),Pks2,PKS2,F-avi4330,PKS7,PksI,PKS16_(VM1G_03769),PKS5,Mas,FUM1,PKS6,FabD,PKS11,ClbG,KSA1,PKS9,VEDA_05198,MoADH1,Abd1,MGG_04556,Xdh1,AdhT	unaffected_pathogenicity,reduced_virulence,loss_of_pathogenicity,increased_virulence_(hypervirulence)	PHI:8596,PHI:255,PHI:55,PHI:3387,PHI:6936,PHI:714,PHI:723,PHI:727,PHI:7243,PHI:11042,PHI:10273,PHI:2379,PHI:8597,PHI:10950,PHI:9189,PHI:7221,PHI:2425,PHI:2895,PHI:726,PHI:9106,PHI:11039,PHI:728,PHI:729,PHI:7219,PHI:9265,PHI:718,PHI:7916,PHI:725,PHI:7844,PHI:724,PHI:730,PHI:7708,PHI:11458,PHI:5034,PHI:2255,PHI:881,PHI:2256,PHI:6517	1	1	0	PF00109,PF08659,PF14765,PF00698,PF16197,PF02801,PF00107,PF00550	Domain:ketoacyl-synt,Family:KR,Domain:PS-DH,Domain:Acyl_transf_1,Family:KAsynt_C_assoc,Domain:Ketoacyl-synt_C,Domain:ADH_zinc_N,Domain:PP-binding	0	.	0	0	0.123	.	.	0.919	0.159	0.42	0	0	0	0	0	261581	-4
zym_gene_17601	zym_gene_17601_2	6.58e-06	0.000199209	0.0528316	0.148707	0.0668063	0.00978255	0.000133951	0.0494503	0.150823	0.027797	0.0313016	0.0962223	6.58e-06	-2.612	1845	23	.		1845	23	.	-7.138	-1.31	MoCpa1_(MGG_01743),CarA,CarA_(Dda3937_01390),XC_0481,PabA	reduced_virulence	PHI:11593,PHI:6594,PHI:8577,PHI:9328,PHI:3941,PHI:7346	0	1	0	PF02786,PF00117,PF02729,PF00988,PF00185,PF02787,PF02142	Domain:CPSase_L_D2,Domain:GATase,Domain:OTCace_N,Domain:CPSase_sm_chain,Domain:OTCace,Domain:CPSase_L_D3,Domain:MGS	0	.	0	0	0.009	.	.	0.988	0.983	0.29	0.02	0	0	0	0	204295	-13.5
zym_gene_04041	zym_gene_04041_2	0.010527	0.0210733	0.0158566	0.179773	0.000955915	7.88e-05	2.31e-06	0.191608	0.0136643	1e-06	0.125841	0.0416236	1e-06	-2.612	1776	25	PpCBEL		1776	25	PpCBEL	-4.579	-1.256	.	.	.	0	0	0	PF10528	Domain:GLEYA	0	.	0	0	0.01	.	.	0.985	0.947	0.347	0.56	0	0	0	0	192041	-19.5
zym_gene_09883	zym_gene_09883_1	4.17e-05	0.00120836	0.00743025	0.13088	0.00120836	3.79e-05	8.99e-09	0.0390695	0.0155149	3.12e-08	0.0330942	0.0346734	8.99e-09	-2.615	478	9	MoHTR1,PIIN_08944,MoHTR2		478	9	MoHTR1,PIIN_08944,MoHTR2	-3.03	-1.311	.	.	.	0	0	0	PF00096	Domain:zf-C2H2	0	.	0	0	0.088	.	.	0.501	0.968	0.451	0.07	0	0	0	0	53617.3	25
zym_gene_08761	zym_gene_08761_2	1.13e-10	0.00432464	0.0380209	0.154317	0.00137224	0.00569914	9.36e-06	0.000701353	0.113259	0.0380209	0.140348	0.144473	1.13e-10	-2.626	953	18	CgEP1		953	18	CgEP1	-4.587	-1.288	.	.	.	0	0	0	.	.	0	.	0	0	0.01	.	.	0.961	0.768	0.259	0	0	0	0	0	105468	-12
zym_gene_16687	zym_gene_16687_3	0.0420103	0.000238155	0.10102	0.173276	0.0618617	0.00130865	2.8e-05	0.134393	0.193813	0.000144314	0.0686102	0.193813	2.8e-05	-2.628	697	7	PIIN_08944,MoHTR1,MoHTR2		697	7	PIIN_08944,MoHTR1,MoHTR2	-5.075	-1.359	GzC2H014,Fg01350	reduced_virulence	PHI:11147,PHI:1354	0	1	0	PF00096	Domain:zf-C2H2	0	.	0	0	0.05	.	.	0.781	0.436	0.384	0.21	0	0	0	0	73887.9	23.5
zym_gene_17513	zym_gene_17513_2	0.0280781	0.0528414	0.101138	0.124863	0.00355663	0.00299815	1.18e-05	0.199511	0.0110146	5.75e-06	0.124863	0.0382913	5.75e-06	-2.643	386	4	.		386	4	.	-8.056	-2.25	TptA_(AFUA_2G14980)	reduced_virulence	PHI:9082	0	1	0	PF00153	Repeat:Mito_carr	0	.	0	0	0.011	.	.	0.908	0.043	0.419	0.29	0	0	1	0	42384.4	25
zym_gene_10809	zym_gene_10809_2	1.43e-05	0.00137224	0.00742483	0.083763	0.0261103	0.031684	9.36e-06	0.00240373	0.077222	0.0380209	0.154317	0.144473	9.36e-06	-2.653	627	2	Zt89160		627	2	Zt89160	-5.246	-2.291	.	.	.	0	0	0	PF13540	Repeat:RCC1_2	0	.	0	0	0.074	.	.	0.909	0.239	0.363	0.23	0	0	1	0	68345	17.5
zym_gene_16972	zym_gene_16972_1	1.47e-05	0.0002469	0.0268073	0.101964	0.00596959	0.00140376	4.03e-10	6.5e-05	0.0599922	0.00598777	0.125463	0.0599922	4.03e-10	-2.66	432	4	.		432	4	.	-4.342	-1.241	Gib2,VGB,GzGPB1,Fgb1,FGB1,MGB1,Bcgb1_(Bcin08g01420),MoPEX7,MGG_01481,Asc1,AfcpcB,CpcB,PiGPB1	reduced_virulence,loss_of_pathogenicity	PHI:4182,PHI:2310,PHI:1015,PHI:300,PHI:2826,PHI:311,PHI:11615,PHI:2155,PHI:797,PHI:772,PHI:3514,PHI:4677,PHI:6111,PHI:4606,PHI:316	1	1	0	PF12265,PF00400	Family:CAF1C_H4-bd,Repeat:WD40	0	.	0	0	0.133	.	.	0.682	0.194	0.595	0.08	0	0	0	0	48604.1	-2
zym_gene_01263	zym_gene_01263_1	0.00237111	0.0243078	0.181684	0.0791035	0.0791035	0.000149475	0.000104724	0.067042	0.244256	0.092331	0.236377	0.0993582	0.000104724	-2.669	1262	28	PIIN_08944,MoHTR1,MoHTR2		1262	28	PIIN_08944,MoHTR1,MoHTR2	-4.629	-1.303	.	.	.	0	0	0	PF12796,PF00096	Repeat:Ank_2,Domain:zf-C2H2	0	.	0	0	0.01	.	.	0.99	0.995	0.421	0.03	0	0	0	0	139529	-8
zym_gene_16462	zym_gene_16462_3	0.0218558	0.0141415	0.0112232	0.255786	0.000500394	0.000432158	0.000578041	0.0741011	0.0491014	0.000372321	0.251726	0.0491014	0.000372321	-2.669	327	2	CgEP1		327	2	CgEP1	-4.149	-1.362	.	.	.	0	0	0	.	.	0	.	0	0.001	0.023	.	.	0.724	0.035	0.429	0.16	0	0	0	0	35558.3	-9
zym_gene_09735	zym_gene_09735_3	0.0420103	0.00747152	0.10102	0.199284	0.00747152	0.000185888	4.34e-07	0.198363	0.0929525	1.67e-07	0.0686102	0.0929525	1.67e-07	-2.686	884	6	CgEP1		884	6	CgEP1	-4.089	-1.331	.	.	.	0	0	0	PF00515,PF13181	Repeat:TPR_1,Repeat:TPR_8	0	.	0	0	0.049	.	.	0.786	0.31	0.201	0.08	0	0	0	0	97948.1	1
zym_gene_17442	zym_gene_17442_1	0.0420103	0.00747152	0.0495747	0.173276	0.00747152	1.6e-05	4.34e-07	0.0757386	0.00431652	1.67e-07	0.199284	0.0440556	1.67e-07	-2.686	456	12	.		456	12	.	-6.248	-1.328	Moppe1,SIT4,PPH3,CaPph3,Upa2,GlcA	reduced_virulence,increased_virulence_(hypervirulence),unaffected_pathogenicity,lethal	PHI:8588,PHI:378,PHI:9226,PHI:9543,PHI:2382,PHI:6753	1	1	1	PF00149	Domain:Metallophos	0	.	0	0	0.058	.	.	0.508	0.802	0.412	0.02	0	0	0	0	50439.2	-14
zym_gene_16526	zym_gene_16526_2	0.000879148	0.0215989	0.00131983	0.0215989	0.0027516	0.000219361	0.00209868	0.00528556	0.109321	0.0309347	0.0814244	0.109321	0.000219361	-2.693	457	0	.		457	0	.	-7.594	-2.553	MGG_06951	reduced_virulence	PHI:807	0	1	0	PF16491,PF01435	Domain:Peptidase_M48_N,Domain:Peptidase_M48	0	.	0	0	0.017	.	.	0.653	0.531	0.319	0.13	0	0	0	1	51923.3	12
zym_gene_15405	zym_gene_15405_1	0.00090104	0.00500448	0.09676	0.0705547	0.00500448	0.00397276	0.0415027	0.0874944	0.00244447	0.000153652	0.160228	0.0483416	0.000153652	-2.694	1160	14	.		1160	14	.	-8.91	-2.54	MaChsII_(XP_007814507.1),CHSB,CHS2,CaCHS1,Chs1,Chs4,Chs3,WdCHS2,CHSA,MaChsI_(XP_007814354.1),CgCHSI,Chs2,ChsG,CHSG,CHSC,ChsC,CgCHSIII,WdCHS3,CHS1,BCCHS3a,Bcchs3a,MaChsIII_(XP_007810158.1),Chs3b,Bcchs1	reduced_virulence,unaffected_pathogenicity,loss_of_pathogenicity,lethal	PHI:9488,PHI:3046,PHI:336,PHI:205,PHI:7232,PHI:1111,PHI:1110,PHI:236,PHI:3045,PHI:9487,PHI:1054,PHI:7233,PHI:565,PHI:3044,PHI:1109,PHI:3047,PHI:564,PHI:1055,PHI:237,PHI:2299,PHI:2359,PHI:549,PHI:1115,PHI:9491,PHI:4660,PHI:4661,PHI:276	1	1	1	PF01644,PF08407	Family:Chitin_synth_1,Family:Chitin_synth_1N	0	GT2_Chitin_synth_1,GT2_Chitin_synth_2,GT2_Glyco_trans_2_3	0	0	0.009	.	.	0.962	0.452	0.339	0.18	0	0	0	1	129942	17
zym_gene_16416	zym_gene_16416_1	5.39e-05	0.000142841	0.00241744	0.0249297	0.144241	0.0953863	0.000226866	8.94e-05	0.117531	0.133042	0.144241	0.117531	5.39e-05	-2.696	362	1	.		362	1	.	-5.936	-1.49	FvPEX14,MrPEX33_(MAA_05331),Pex14,Mopex14/17	unaffected_pathogenicity,reduced_virulence	PHI:7147,PHI:11129,PHI:6874,PHI:9784,PHI:4000	0	1	0	.	.	0	.	0	0	0.047	.	.	0.509	0.958	0.462	0.02	0	0	0	0	39328.6	-12.5
zym_gene_16450	zym_gene_16450_1	0.0174013	0.00971349	0.0701164	0.205732	0.00971349	0.00154074	5.24e-06	0.211966	0.127816	2.42e-06	0.205732	0.127816	2.42e-06	-2.7	1323	34	.		1323	34	.	-8.488	-2.544	ABC2,BcatrB,GPABC1,FgABC1,FgABC3,GcABC-G1,AbcA,MgAtr7,Pdr15,BcatrA,ABC1,AbcG1,AbcB,BCATRD,MgAtr4,STM14_RS15350,FcABC1,OppF_(bb0335),OppD_(bb0334),RfbE,VraD,FecE,HmuV,ZnuC,CpxA	unaffected_pathogenicity,reduced_virulence,chemistry_target:_sensitivity_to_chemical	PHI:391,PHI:202,PHI:1160,PHI:2309,PHI:258,PHI:3697,PHI:3925,PHI:2693,PHI:4229,PHI:867,PHI:1159,PHI:2815,PHI:1030,PHI:132,PHI:8901,PHI:4230,PHI:543,PHI:310,PHI:10083,PHI:351,PHI:7821,PHI:7820,PHI:7603,PHI:6579,PHI:8010,PHI:7909,PHI:11007,PHI:8050	0	1	0	PF01061,PF00005	Family:ABC2_membrane,Domain:ABC_tran	0	.	0	0	0.009	.	.	0.96	0.053	0.416	0.13	0	0	0	1	145859	34.5
zym_gene_16284	zym_gene_16284_2	0.0336623	0.000104724	0.017124	0.158207	0.232564	0.0193	0.00433801	0.000149475	0.244256	0.142335	0.236377	0.189254	0.000104724	-2.702	277	1	.		277	1	.	-4.489	-0.519	EntA,B0965,FabG2,BRM2,THR,Mdh1,GigX5,RED2,MGG_00056,OXI1,STM14_RS15210_(srlD),ABA4,VK055_1961,MoSCAD3_(MGG_01180),GigX4,FabG1,KduD,Sch1,MoSCAD1_(MGG_05096)	reduced_virulence,unaffected_pathogenicity,increased_virulence_(hypervirulence),lethal,loss_of_pathogenicity	PHI:4077,PHI:11551,PHI:5272,PHI:2844,PHI:2312,PHI:2269,PHI:6957,PHI:2835,PHI:784,PHI:2837,PHI:10055,PHI:5440,PHI:7511,PHI:8929,PHI:9460,PHI:6956,PHI:5271,PHI:10587,PHI:2247,PHI:8927	1	1	1	PF00106	Domain:adh_short	0	.	0	0.228	0.405	.	.	0.927	0.97	0.435	0.06	1	1	1	0	30585.2	12.5
zym_gene_14849	zym_gene_14849_2	0.0110146	1.18e-05	0.00580695	0.0584036	0.124863	0.0218813	0.000447688	0.108885	0.149366	0.00580695	0.019215	0.0772147	1.18e-05	-2.706	398	2	PiCRN8		398	2	PiCRN8	-4.092	-1.287	.	.	.	0	0	0	PF00069	Domain:Pkinase	0	.	0	0	0.013	.	.	0.786	0.978	0.365	0.02	0	0	0	0	44976.7	-11
zym_gene_15628	zym_gene_15628_1	0.0530888	0.00971349	0.0701164	0.205732	0.00186223	3.14e-06	5.24e-06	0.0989174	0.0637116	2.42e-06	0.205732	0.0637116	2.42e-06	-2.706	793	4	.		793	4	.	-8.96	-1.346	GzOB006,MSP1	lethal,reduced_virulence	PHI:1566,PHI:860	0	1	1	PF00004,PF17862,PF02933	Domain:AAA,Domain:AAA_lid_3,Domain:CDC48_2	0	.	0	0	0.011	.	.	0.906	0.983	0.51	0.01	0	0	0	0	87810.9	1.5
zym_gene_16835	zym_gene_16835_1	0.0673247	0.0462247	0.234302	0.202609	0.0462247	0.0106308	5.75e-05	0.130468	0.232243	3.15e-05	0.122546	0.232243	3.15e-05	-2.714	710	12	.		710	12	.	-7.321	-1.31	Acs	reduced_virulence,unaffected_pathogenicity	PHI:9838,PHI:9227	0	1	0	PF00501	Family:AMP-binding	0	.	0	0	0.009	.	.	0.988	0.066	0.452	0.05	0	0	0	0	79583.6	5.5
zym_gene_07423	zym_gene_07423_1	0.000387011	0.0131362	0.0428961	0.163894	0.0615865	0.0367358	0.00355687	0.124465	0.12871	0.0428961	0.132885	0.165155	0.000387011	-2.714	844	16	FoSep1		844	16	FoSep1	-4.867	-1.348	.	.	.	0	0	0	PF00082	Domain:Peptidase_S8	0	.	0	0	0.009	.	.	0.988	0.03	0.382	0	0	0	0	0	94394.7	-14
zym_gene_15236	zym_gene_15236_3	0.0174013	0.00186223	0.00708742	0.205732	0.00971349	3.14e-06	0.000266033	0.167657	0.0232556	2.42e-06	0.205732	0.127816	2.42e-06	-2.722	352	6	.		352	6	.	-5.913	-1.612	Cob,CobB_(Yp_1760)	unaffected_pathogenicity,reduced_virulence	PHI:5572,PHI:8898	0	1	0	PF02146	Family:SIR2	0	.	0	0.002	0.266	.	.	0.891	0.971	0.399	0.04	0	0	0	0	38953.3	2
zym_gene_15770	zym_gene_15770_2	0.0530888	0.00971349	0.135983	0.160013	0.00971349	0.00154074	5.24e-06	0.0989174	0.0637116	2.42e-06	0.205732	0.0637116	2.42e-06	-2.731	1045	7	.		1045	7	.	-5.71	-1.334	PPOA,PPOC,PPOB,MoLDS1,7_8-LDS,Fvlds1,FgLAI12	increased_virulence_(hypervirulence),reduced_virulence,unaffected_pathogenicity	PHI:494,PHI:496,PHI:495,PHI:5189,PHI:2148,PHI:8037,PHI:7030	1	1	0	PF03098,PF00067	Domain:An_peroxidase,Domain:p450	0	.	0	0	0.013	.	.	0.967	0.383	0.206	0.06	0	0	0	0	115966	9
zym_gene_11089	zym_gene_11089_2	0.0229435	0.0385804	0.132615	0.199284	0.000481498	3.58e-05	1.01e-06	0.164258	0.0262074	4.12e-07	0.199284	0.124326	4.12e-07	-2.732	556	7	MoCDIP6		556	7	MoCDIP6	-4.586	-1.269	.	.	.	0	0	0	PF13516	Repeat:LRR_6	0	.	0	0	0.011	.	.	0.986	0.967	0.312	0.04	0	0	0	0	61758.8	0
zym_gene_10678	zym_gene_10678_2	0.0121421	0.00023002	0.000165142	0.00734953	0.213155	0.0340751	0.0414619	0.00949296	0.252113	0.192086	0.117936	0.0277185	0.000165142	-2.738	326	9	MoCDIP11,BghBEC4		326	9	MoCDIP11,BghBEC4	-2.621	-0.3	.	.	.	0	0	0	PF01822	Domain:WSC	0	.	0	0.001	0.128	.	.	0.808	0.79	0.423	0.49	1	1	1	0	34358.9	3.5
zym_gene_15445	zym_gene_15445_1	0.0837397	0.0361936	0.0623099	0.0361936	0.115488	0.126921	0.046373	0.0483393	0.0503023	0.000493366	0.0728644	0.0503023	0.000493366	-2.747	516	4	MoHTR1,PIIN_08944,MoHTR2		516	4	MoHTR1,PIIN_08944,MoHTR2	-4.343	-1.313	CreA_(AFLA_134680),GzC2H079,CRE1,Cre1,BbcreA,CreA	reduced_virulence,increased_virulence_(hypervirulence),unaffected_pathogenicity	PHI:9219,PHI:1412,PHI:2455,PHI:10424,PHI:3992,PHI:8630	1	1	0	PF00096	Domain:zf-C2H2	0	.	0	0	0.069	.	.	0.588	0.976	0.379	0.34	0	0	0	0	56865.7	25
zym_gene_06726	zym_gene_06726_1	0.14108	0.110565	0.0307732	0.110565	0.00734953	0.000195168	0.000270374	0.255171	0.0897552	0.000165142	0.213155	0.0277185	0.000165142	-2.747	584	7	PiCRN8		584	7	PiCRN8	-4.604	-1.291	.	.	.	0	0	0	PF00069	Domain:Pkinase	0	.	0	0	0.01	.	.	0.984	0.981	0.305	0.02	0	0	0	0	66382.4	-0.5
zym_gene_15765	zym_gene_15765_2	0.011824	0.045664	0.0745051	0.183899	0.000222545	1.9e-05	3.24e-08	0.107393	0.0304	9.18e-07	0.180673	0.067032	3.24e-08	-2.747	618	4	.		618	4	.	-4.637	-1.303	TPS1,Tps1,TpsA,OstA,OtsA,TpsB	loss_of_pathogenicity,reduced_virulence,unaffected_pathogenicity	PHI:2172,PHI:322,PHI:1064,PHI:7226,PHI:6972,PHI:650,PHI:130,PHI:2265,PHI:4144,PHI:4627,PHI:9814,PHI:6973	1	1	0	PF00982	Family:Glyco_transf_20	0	GT20,GT4	0	0	0.05	.	.	0.668	0.934	0.446	0.04	0	0	0	0	68501.6	-18.5
zym_gene_02592	zym_gene_02592_1	0.0531838	0.0113739	0.0229303	0.183899	0.0113739	8.23e-05	1.66e-05	0.182824	0.0195067	6.13e-06	0.168574	0.047025	6.13e-06	-2.755	624	20	BghBEC4,BghBEC2,MoCDIP11,MoCDIP2,GoEC2		624	20	BghBEC4,BghBEC2,MoCDIP11,MoCDIP2,GoEC2	-2.894	-0.119	.	.	.	0	0	0	PF05730	Domain:CFEM	1	.	0	0	0.011	.	.	0.762	0.877	0.343	0.71	1	1	1	0	64654	-8.5
zym_gene_17575	zym_gene_17575_2	0.000107795	0.0912864	0.0477294	0.205732	0.011303	0.0131012	0.0339089	0.0300235	0.191227	0.175008	0.160013	0.127816	0.000107795	-2.756	652	12	.		652	12	.	-6.337	-1.413	Uba2,Mouba2	reduced_virulence	PHI:8047,PHI:8040	0	1	0	PF00899,PF14732,PF10585	Domain:ThiF,Domain:UAE_UbL,Domain:UBA_E1_SCCH	0	.	0	0	0.01	.	.	0.608	0.732	0.403	0.03	0	0	0	0	71843.6	-21.5
zym_gene_08198	zym_gene_08198_5	0.0121421	0.110565	0.0307732	0.213155	0.00734953	0.00644206	0.000270374	0.0455662	0.0277185	0.000165142	0.255786	0.00490988	0.000165142	-2.772	470	4	PiCRN8		470	4	PiCRN8	-4.614	-1.423	.	.	.	0	0	0	PF00069	Domain:Pkinase	0	.	0	0	0.021	.	.	0.953	0.932	0.383	0.05	0	0	0	0	51700	6.5
zym_gene_15911	zym_gene_15911_3	0.0772147	0.0168132	0.101138	0.193643	0.0528414	0.00299815	1.18e-05	0.0643233	0.216724	0.000296191	0.124863	0.165929	1.18e-05	-2.774	1007	1	.		1007	1	.	-6.95	-1.322	BcFRQ1,Frq	reduced_virulence	PHI:4978,PHI:10891	0	1	0	PF09421	Family:FRQ	0	.	0	0	0.032	.	.	0.89	0.182	0.351	0.02	0	0	0	0	110053	-6
zym_gene_15892	zym_gene_15892_2	0.0282591	0.00427934	0.0111889	0.145743	0.000852525	7.05e-06	1.85e-07	0.105469	0.0285551	6.67e-08	0.187674	0.0285551	6.67e-08	-2.776	570	4	.		570	4	.	-5.179	-1.309	ADE2,PurK	reduced_virulence,loss_of_pathogenicity	PHI:196,PHI:501,PHI:14,PHI:10553	1	1	0	PF00731,PF02222,PF17769	Domain:AIRC,Family:ATP-grasp,Domain:PurK_C	0	.	0	0	0.011	.	.	0.738	0.102	0.42	0.02	0	0	0	0	62135.5	2
zym_gene_13458	zym_gene_13458_3	0.0185089	0.00239305	0.0517301	0.167619	0.00239305	4.14e-05	7.78e-08	0.178866	0.0458027	2.63e-08	0.125714	0.0458027	2.63e-08	-2.776	464	2	PiCRN8		464	2	PiCRN8	-3.698	-2.105	.	.	.	0	0	0	PF00069	Domain:Pkinase	0	.	0	0	0.142	.	.	0.514	0.409	0.425	0.24	0	0	1	0	52603.6	9
zym_gene_09891	zym_gene_09891_2	0.000568542	0.00320215	0.0980887	0.127712	0.00320215	0.000719054	1.15e-06	0.0298567	0.0867407	0.0101585	0.127712	0.137086	1.15e-06	-2.781	482	7	MoHTR1,PIIN_08944,MoHTR2		482	7	MoHTR1,PIIN_08944,MoHTR2	-1.908	-1.332	.	.	.	0	0	0	PF00096	Domain:zf-C2H2	0	.	0	0	0.031	0.585	.	.	0.383	0.371	0.02	0	0	0	0	53264.2	-21.5
zym_gene_17115	zym_gene_17115_2	0.000126606	0.00753455	0.056205	0.0732098	0.14508	0.0917839	0.00954376	0.0280162	0.0395818	0.158675	0.160314	0.151539	0.000126606	-2.782	203	7	PIIN_08944,MoHTR1,MoHTR2		203	7	PIIN_08944,MoHTR1,MoHTR2	2.053	-1.322	GzC2H107	unaffected_pathogenicity	PHI:1438	0	0	0	.	.	0	.	0	0.957	0.648	0.544	.	.	0.032	0.417	0.31	0	0	0	0	22562.5	10.5
zym_gene_09280	zym_gene_09280_1	1.09e-05	0.000142841	0.0150336	0.106129	0.00483463	3.6e-06	3.53e-08	0.00354369	0.073456	0.000785596	0.144241	0.104876	3.53e-08	-2.783	1063	6	PiCRN8		1063	6	PiCRN8	-4.611	-1.334	.	.	.	0	0	0	PF00069,PF02149	Domain:Pkinase,Domain:KA1	0	.	0	0	0.012	.	.	0.898	0.04	0.336	0.01	0	0	0	0	118129	47
zym_gene_16524	zym_gene_16524_2	0.011824	0.00130802	0.0350208	0.180673	0.00560355	0.000169321	2.59e-06	0.157893	0.0304	9.18e-07	0.180673	0.117708	9.18e-07	-2.784	576	9	.		576	9	.	-6.67	-1.384	GzRad003,RarA	unaffected_pathogenicity,reduced_virulence	PHI:1685,PHI:6447	0	1	0	PF12002,PF16193,PF00004	Domain:MgsA_C,Family:AAA_assoc_2,Domain:AAA	0	.	0	0	0.072	.	.	0.828	0.122	0.282	0.01	0	0	0	0	63071.9	1.5
zym_gene_15650	zym_gene_15650_2	1.17e-05	2.51e-06	7.58e-05	0.0094711	0.0596941	0.0833773	0.000989204	4.56e-05	0.128169	0.170448	0.0290907	0.169783	2.51e-06	-2.784	467	2	PiCRN8		467	2	PiCRN8	-6.405	-1.295	MPK1,Slt2,KPP2,Kpp2,UBC3,CEK1,Cek1,PdMpkB,Kss1_(PDIG_75030),Mpk3,Fus3,MAK2,Mak2,AMK1,PTK1,PMK1,Fmk1_(FOXG_08140),Fmk1,FMK1,MaMk1,Mero-Fus3,VMK1,Lf_pmk1,CPMK1,UvPmk1_(KDB_16903.1),MgFus3,ChMK1,CMK1,MAP1_(related:_GPMK1),BMP1,Chk1,CHK1,MpkC,AaFUS3,Bbmpk1,SsuA,Cek2,CgSlt2,AFLA_099500_(sakA),HOG1,FGSG_07409,GzHMG024,TgMAPK1,Mapk1,(Sc_Cdc28),Cdc2A,FGSG_05393,Cdc2B,FGSG_03132,MoCKa1_(MGG_03696),Fg00677…	reduced_virulence,increased_virulence_(hypervirulence),unaffected_pathogenicity,loss_of_pathogenicity,lethal	PHI:2810,PHI:313,PHI:2559,PHI:151,PHI:10044,PHI:2230,PHI:406,PHI:6837,PHI:10021,PHI:7663,PHI:11018,PHI:107,PHI:6730,PHI:8736,PHI:7279,PHI:8001,PHI:448,PHI:2268,PHI:736,PHI:230,PHI:690,PHI:56,PHI:10249,PHI:2285,PHI:6315,PHI:2827,PHI:215,PHI:7240,PHI:3889,PHI:5426,PHI:483,PHI:2330,PHI:245,PHI:9480,PHI:2163,PHI:2438,PHI:6622,PHI:170,PHI:1189,PHI:4245,PHI:5479,PHI:309,PHI:3517,PHI:161,PHI:545,PHI:239…	1	1	1	PF00069	Domain:Pkinase	0	.	0	0	0.1	.	.	0.615	0.137	0.346	0	0	0	0	0	52398.7	-3
zym_gene_02558	zym_gene_02558_1	0.00014521	3.03e-05	0.00835074	0.114516	0.0354954	0.0127833	5.4e-07	0.0368683	0.12352	0.00342977	0.125968	0.0701061	5.4e-07	-2.785	531	8	MoCDIP6		531	8	MoCDIP6	-4.679	-1.293	.	.	.	0	0	0	.	.	0	.	0	0	0.009	.	.	0.933	0.01	0.476	0.09	0	0	0	0	59051.2	-13
zym_gene_10688	zym_gene_10688_3	0.00737757	0.00323735	0.0533129	0.183899	0.000699427	8.6e-06	1.33e-08	0.133602	0.0195067	3.94e-09	0.168574	0.047025	3.94e-09	-2.785	1392	12	CgEP1		1392	12	CgEP1	-4.633	-1.298	.	.	.	0	0	0	PF18833,PF14559,PF13432	Repeat:TPR_22,Repeat:TPR_19,Repeat:TPR_16	0	.	0	0	0.01	.	.	0.916	0.024	0.302	0.02	0	0	0	0	154351	-32.5
zym_gene_15359	zym_gene_15359_2	0.209595	0.116807	0.173379	0.221307	0.0528414	0.000364873	0.000547174	0.18052	0.093601	0.00251762	0.124863	0.165929	0.000364873	-2.785	304	3	.		304	3	.	-2.39	-1.843	AtpG	reduced_virulence	PHI:8019	0	1	0	PF00231	Domain:ATP-synt	0	.	0	0.071	0.491	0.792	.	.	0.659	0.459	0.04	0	0	0	0	33072.3	0
zym_gene_11335	zym_gene_11335_1	0.0262537	0.0336066	0.144315	0.164146	0.00411696	0.000139016	3.5e-06	0.13288	0.089337	0.000102164	0.124365	0.089337	3.5e-06	-2.786	781	7	MoHTR1,PIIN_08944,MoHTR2		781	7	MoHTR1,PIIN_08944,MoHTR2	-4.151	-1.322	.	.	.	0	0	0	PF00096	Domain:zf-C2H2	0	.	0	0	0.067	.	.	0.878	0.654	0.419	0.34	0	0	0	0	83731.8	0.5
zym_gene_15562	zym_gene_15562_2	0.00678937	0.0528414	0.101138	0.187294	0.000447688	0.000364873	1.18e-05	0.199511	0.0382913	5.75e-06	0.221307	0.093601	5.75e-06	-2.786	738	0	.		738	0	.	-6.513	-1.36	Ssr4_(BBA_01960)	reduced_virulence	PHI:10314	0	1	0	PF20497,PF08549	Domain:SWI-SNF_Ssr4_C,Domain:SWI-SNF_Ssr4_N	0	.	0	0	0.046	.	.	0.789	0.944	0.399	0.13	0	0	0	0	80539.4	-37.5
zym_gene_04380	zym_gene_04380_5	0.0218558	0.159951	0.144355	0.251726	0.000500394	0.000432158	0.000578041	0.0741011	0.000319963	0.000372321	0.251726	0.0491014	0.000319963	-2.793	304	7	PIIN_08944		304	7	PIIN_08944	-0.164	-1.376	.	.	.	0	0	0	.	.	0	.	0	0.144	0.37	0.607	.	.	0.073	0.426	0.22	0	0	0	0	33229.1	-3
zym_gene_16950	zym_gene_16950_3	0.0441227	0.00665136	0.139322	0.217679	0.0283079	0.000767118	2.61e-05	0.17101	0.0607798	1.35e-05	0.221307	0.0607798	1.35e-05	-2.799	328	4	.		328	4	.	-5.182	-1.304	PcaG	reduced_virulence	PHI:5405	0	1	0	PF00775,PF04444	Domain:Dioxygenase_C,Family:Dioxygenase_N	0	.	0	0	0.2	.	.	0.532	0.26	0.418	0.07	0	0	0	0	36993.5	-8
zym_gene_16292	zym_gene_16292_3	0.0282591	0.000852525	0.0327624	0.187674	0.0155538	0.00351344	1.29e-05	0.105469	0.120939	6.67e-08	0.187674	0.120939	6.67e-08	-2.817	620	11	.		620	11	.	-6.44	-1.31	BcBOA2	reduced_virulence	PHI:2289	0	1	0	PF00743	Family:FMO-like	0	.	0	0	0.043	.	.	0.775	0.96	0.368	0.21	0	0	0	0	71599.4	-9
zym_gene_15559	zym_gene_15559_2	8.42e-09	6.67e-06	2.1e-05	0.0434679	0.00457451	0.000799803	9.59e-09	0.000204304	0.0459983	0.000363867	0.0600271	0.104689	8.42e-09	-2.826	668	10	.		668	10	.	-7.064	-1.289	AOX1,Bab2_0277,VEDA_05195,GOX,GOX2	reduced_virulence,unaffected_pathogenicity	PHI:199,PHI:9126,PHI:7705,PHI:10949,PHI:3865	0	1	0	PF00732,PF05199	Domain:GMC_oxred_N,Domain:GMC_oxred_C	0	AA3_3,AA3_2,AA3,AA3_1	0	0	0.049	.	.	0.984	0.204	0.481	0.07	0	0	0	0	75280.5	9.5
zym_gene_17734	zym_gene_17734_2	0.00360767	0.00747152	0.10102	0.199284	0.00747152	0.000185888	4.34e-07	0.184791	0.0440556	1.67e-07	0.173276	0.0929525	1.67e-07	-2.851	997	4	.		997	4	.	-5.803	-1.44	Lon,LonA,Lon-1_(BB0253)	reduced_virulence,unaffected_pathogenicity,increased_virulence_(hypervirulence),loss_of_pathogenicity	PHI:8922,PHI:10540,PHI:6583,PHI:7160,PHI:8808,PHI:7866,PHI:3533,PHI:11477	1	1	0	PF05362,PF02190,PF00004	Domain:Lon_C,Family:LON_substr_bdg,Domain:AAA	0	.	0	0	0.011	.	.	0.93	0.035	0.422	0.01	0	0	0	0	108753	4
zym_gene_10300	zym_gene_10300_2	0.00204892	0.0155538	0.12935	0.187674	0.00427934	0.000675661	0.000150446	0.193361	0.00941377	6.67e-08	0.190966	0.0285551	6.67e-08	-2.858	160	3	MIAvrM14,PsAvr3b_2		160	3	MIAvrM14,PsAvr3b_2	1.68	0.832	.	.	.	0	0	0	PF00293	Domain:NUDIX	1	.	0	0.179	0.273	0.607	.	.	0.504	0.402	0.03	1	1	0	0	18292.4	-6
zym_gene_16459	zym_gene_16459_2	0.0531838	0.031095	0.0991923	0.183899	0.0672728	0.0267852	0.000147248	0.0828733	0.090706	0.000414848	0.168574	0.090706	0.000147248	-2.865	996	5	PiCRN8		996	5	PiCRN8	-7.297	-1.315	Atg_1,Moatg1,MoAtg1_(MGG_06393),ATG1,BcATG1,(Sc_Atg1),CLK1,FGSG_00786,ADR1,FGSG_06959,TPK2,MoCMK1,FGSG_08729,CPK2,Cpk2,(Sc_Sky1),(Sc_Cmk1/Cmk2),FGSG_01559,(Sc_Cdc28),Cdc2A,CpkA,Hog1,HOG1,FGSG_00337,FGSG_05393,FGSG_06832,CpkB,CpMK1,Cdc2B,FGSG_03132,Cshog1,BcSAK1,OSM1,Hog1_(FOXG_06318),Mero-Hog1,VdHog1,Hog1_(PDIG_79560),FgHOG1,SakA,MgHog1,MoGSK1,(Gsk3),Fgk3,Mpk3,MAP1_(related:_GPMK1),FGSG_04054,MgF…	reduced_virulence,increased_virulence_(hypervirulence),loss_of_pathogenicity,unaffected_pathogenicity,lethal	PHI:2069,PHI:11533,PHI:2035,PHI:8612,PHI:6159,PHI:1176,PHI:109,PHI:1249,PHI:100,PHI:1230,PHI:428,PHI:2158,PHI:1240,PHI:3088,PHI:7724,PHI:1193,PHI:1183,PHI:1264,PHI:4941,PHI:1178,PHI:2271,PHI:1082,PHI:9769,PHI:10024,PHI:11021,PHI:149,PHI:11375,PHI:1244,PHI:1223,PHI:1248,PHI:1083,PHI:2272,PHI:342,PHI:4942,PHI:1266,PHI:4779,PHI:2365,PHI:1031,PHI:7568,PHI:153,PHI:6317,PHI:10250,PHI:5427,PHI:5536,PHI:…	1	1	1	PF12063,PF00069	Family:DUF3543,Domain:Pkinase	0	.	0	0	0.024	.	.	0.866	0.816	0.288	0	0	0	0	0	111215	18
zym_gene_15866	zym_gene_15866_2	7.15e-07	3.61e-05	0.000377891	0.117282	0.0295356	0.0077663	0.00010515	0.0082059	0.0835241	0.00132666	0.134875	0.0835241	7.15e-07	-2.872	400	3	.		400	3	.	-2.978	-1.306	MGG_00383	reduced_virulence	PHI:877	0	1	0	PF02773,PF02772,PF00438	Domain:S-AdoMet_synt_C,Domain:S-AdoMet_synt_M,Domain:S-AdoMet_synt_N	0	.	0	0	0.292	0.584	.	.	0.877	0.253	0.15	0	0	0	0	44377.8	-1
zym_gene_16875	zym_gene_16875_1	0.0530888	0.0839245	0.19669	0.209219	0.0339089	0.0083142	0.000266033	0.201541	0.0232556	0.000136006	0.160013	0.127816	0.000136006	-2.883	469	6	.		469	6	.	-5.411	0.46	Abl1_(Lema_T087750.1),CYP51C	unaffected_pathogenicity,reduced_virulence	PHI:10272,PHI:9826	0	1	0	PF00067	Domain:p450	0	.	0	0	0.028	.	.	0.965	0.005	0.238	0	1	1	0	0	52776.5	7
zym_gene_01484	zym_gene_01484_3	0.00678937	0.0168132	0.101138	0.221307	0.00355663	0.000364873	1.18e-05	0.0643233	0.0382913	5.75e-06	0.187294	0.093601	5.75e-06	-2.89	192	4	MpChi,MoChi1,MrChi		192	4	MpChi,MoChi1,MrChi	1.907	-1.303	.	.	.	0	0	0	PF00704	Domain:Glyco_hydro_18	1	GH18	0	0.895	0.578	0.831	.	.	0.548	0.318	0.15	0	0	0	0	21559.3	3.5
zym_gene_17514	zym_gene_17514_1	7.43e-05	0.000140754	0.00350811	0.0110692	0.0434679	5.64e-05	8.5e-05	0.0279113	0.0119512	0.000363867	0.119005	0.0459983	5.64e-05	-2.892	768	9	.		768	9	.	-6.99	-1.314	MoHSL7(MGG_03894)	reduced_virulence	PHI:11058	0	1	0	PF17285,PF05185,PF17286	Domain:PRMT5_TIM,Domain:PRMT5,Domain:PRMT5_C	0	.	0	0	0.009	.	.	0.927	0.98	0.323	0	0	0	0	0	85397.9	-13.5
zym_gene_05212	zym_gene_05212_1	0.0177299	9.43e-05	0.0382483	0.172554	0.145214	0.17455	0.0574653	0.165199	0.164405	0.00536835	0.0267511	0.174981	9.43e-05	-2.898	1722	23	CgEP1		1722	23	CgEP1	-6.019	-2.617	.	.	.	0	0	0	PF00931,PF01544	Domain:NB-ARC,Family:CorA	0	.	0	0	0.009	.	.	0.988	0.611	0.334	0.02	0	0	0	1	193765	14
zym_gene_01112	zym_gene_01112_1	0.0229435	0.0127188	0.0723354	0.195906	0.00300936	0.000383341	1.01e-06	0.164258	0.124326	4.12e-07	0.156725	0.0655186	4.12e-07	-2.916	357	3	PiCRN8		357	3	PiCRN8	-4.504	-1.312	.	.	.	0	0	0	PF00069	Domain:Pkinase	0	.	0	0	0.015	.	.	0.886	0.238	0.396	0.04	0	0	0	0	39660.5	-13.5
zym_gene_17504	zym_gene_17504_2	0.0530888	0.0839245	0.135983	0.0912864	0.00971349	0.00154074	5.24e-06	0.167657	0.0010413	2.42e-06	0.160013	0.0232556	2.42e-06	-2.919	453	3	.		453	3	.	-6.757	-1.321	FVEG_12531,FgLDHL1_(FGSG_00145),CYB2,FgLDHL2_(FGSG_16220)	unaffected_pathogenicity,reduced_virulence	PHI:3383,PHI:8645,PHI:2570,PHI:8646	0	1	0	PF01070	Domain:FMN_dh	0	.	0	0	0.09	.	.	0.921	0.084	0.395	0.1	0	0	0	0	49707.3	8
zym_gene_16064	zym_gene_16064_1	0.13357	0.0363288	0.140704	0.151231	0.101882	0.00310287	0.000463271	0.146648	0.153895	0.0845666	0.135312	0.153895	0.000463271	-2.923	326	0	.		326	0	.	-3.665	-1.405	PilB,PilA	reduced_virulence	PHI:7058,PHI:7057	0	1	0	PF13805	Family:Pil1	0	.	0	0	0.194	0.709	.	.	0.075	0.425	0	0	0	0	0	35840.7	-9
zym_gene_17535	zym_gene_17535_4	0.0144951	0.0248675	0.10102	0.179356	0.000238155	1.6e-05	4.34e-07	0.0757386	0.0440556	1.67e-07	0.179356	0.0929525	1.67e-07	-2.923	261	0	.		261	0	.	-3.745	-2.194	MoSyn8	reduced_virulence	PHI:5366	0	1	0	PF05739	Family:SNARE	0	.	0	0.114	0.318	0.687	.	.	0.008	0.406	0.01	0	0	1	0	29177.5	-5
zym_gene_09623	zym_gene_09623_2	0.000303916	0.0116416	0.0758245	0.135066	0.0116416	0.00479774	0.00296761	0.000557827	0.161571	0.039827	0.0596941	0.148932	0.000303916	-2.924	819	3	MoCDIP6		819	3	MoCDIP6	-4.195	-1.321	.	.	.	0	0	0	PF13855	Repeat:LRR_8	0	.	0	0	0.044	.	.	0.874	0.953	0.405	0.02	0	0	0	0	90237.8	28
zym_gene_15413	zym_gene_15413_2	0.0420103	0.0248675	0.0185905	0.199284	0.00161883	1.6e-05	4.34e-07	0.134393	0.00431652	1.67e-07	0.199284	0.0159539	1.67e-07	-2.925	1925	5	.		1925	5	.	-6.965	-1.326	AREB	reduced_virulence	PHI:3292	0	1	0	PF10384,PF00250,PF00249,PF13921	Family:Scm3,Domain:Forkhead,Domain:Myb_DNA-binding,Domain:Myb_DNA-bind_6	0	.	0	0	0.012	.	.	0.918	0.981	0.412	0.01	0	0	0	0	211708	6
zym_gene_15344	zym_gene_15344_4	0.00804624	0.00221103	0.061554	0.00221103	0.0510066	0.0561151	4.72e-05	0.107157	0.146594	0.0178705	0.236377	0.0201974	4.72e-05	-2.926	346	3	MIAvrM14,PsAvr3b_1		346	3	MIAvrM14,PsAvr3b_1	-3.818	-1.47	PA3754	unaffected_pathogenicity	PHI:10779	0	0	0	PF00293	Domain:NUDIX	1	.	0	0	0.074	.	.	0.667	0.25	0.175	0.15	0	0	0	0	38562.2	11.5
zym_gene_17055	zym_gene_17055_2	1.16e-05	0.000295234	0.0428961	0.0615865	0.140701	0.0367358	0.000970055	0.0832817	0.158962	0.0428961	0.163894	0.0496775	1.16e-05	-2.947	535	1	.		535	1	.	-5.455	-1.374	FgGAL83,MoSip2	reduced_virulence,loss_of_pathogenicity	PHI:3863,PHI:3174	1	1	0	PF04739,PF16561	Family:AMPKBI,Family:AMPK1_CBM	0	.	0	0	0.012	.	.	0.824	0.093	0.428	0.22	0	0	0	0	57245.2	-1.5
zym_gene_09161	zym_gene_09161_3	0.0059591	0.0226704	0.120578	0.169416	0.00238549	0.00186316	1.71e-05	0.109717	0.0132112	4.91e-05	0.172554	0.0669345	1.71e-05	-2.95	1300	12	CgEP1		1300	12	CgEP1	-4.333	-1.305	.	.	.	0	0	0	PF13236,PF12807,PF15044,PF13424,PF13374	Domain:CLU,Family:eIF3_p135,Family:CLU_N,Repeat:TPR_12,Repeat:TPR_10	0	.	0	0	0.03	.	.	0.833	0.018	0.227	0	0	0	0	0	145320	-14.5
zym_gene_15217	zym_gene_15217_1	0.0336623	0.0216901	0.142335	0.166117	0.0216901	0.00322627	0.000125295	0.239612	0.0561882	7.25e-05	0.166117	0.217951	7.25e-05	-2.951	889	4	PiCRN8		889	4	PiCRN8	-6.943	-1.307	MoCMK1,(Sc_Cmk1/Cmk2),FGSG_06959,CpkB,Slt2,FGSG_00337,Bbmpk1,SsuA,UvPmk1_(KDB_16903.1),Fmk1_(FOXG_08140),MaMk1,Mero-Fus3,PMK1,MAP1_(related:_GPMK1),VMK1,Lf_pmk1,Fmk1,FMK1,MgSlt2,CPMK2,BMP1,ChMK1,CMK1,PdMpkB,Kss1_(PDIG_75030),MAK2,Mak2,AMK1,PTK1,AaFUS3,Fus3,Chk1,CHK1,MgFus3,MPK1,OSM1,CgHog1,Cghog1,SakA,TPK1,CaTpk1_(CTRG_03315),FGSG_05393,FgHOG1,HOG1,CpMK1,Hog1_(FOXG_06318),Hog1,VdHog1,Cdk8_(CNAG_0…	reduced_virulence,lethal,unaffected_pathogenicity,loss_of_pathogenicity,increased_virulence_(hypervirulence)	PHI:2158,PHI:1183,PHI:1230,PHI:1083,PHI:2272,PHI:8002,PHI:1244,PHI:2346,PHI:4028,PHI:9480,PHI:10249,PHI:3889,PHI:5426,PHI:2163,PHI:1189,PHI:4245,PHI:5479,PHI:309,PHI:3517,PHI:483,PHI:2330,PHI:2285,PHI:6315,PHI:2827,PHI:215,PHI:7240,PHI:1042,PHI:246,PHI:690,PHI:56,PHI:161,PHI:545,PHI:6622,PHI:170,PHI:6730,PHI:8736,PHI:448,PHI:2268,PHI:736,PHI:230,PHI:2303,PHI:8001,PHI:2398,PHI:142,PHI:2366,PHI:243…	1	1	1	.	.	0	.	0	0	0.08	.	.	0.837	0.782	0.229	0.06	0	0	0	0	98175.5	30.5
zym_gene_15771	zym_gene_15771_1	0.0221367	0.0342401	0.0217642	0.144241	0.0028458	0.000624598	0.0100646	0.111888	0.0590203	2.34e-05	0.141036	0.0590203	2.34e-05	-2.957	572	10	MoCDIP6		572	10	MoCDIP6	-4.558	-1.306	.	.	.	0	0	0	.	.	0	.	0	0	0.01	.	.	0.958	0.964	0.448	0.02	0	0	0	0	64025.5	-5.5
zym_gene_16266	zym_gene_16266_2	0.0174013	0.00971349	0.00708742	0.152144	0.000213633	3.14e-06	5.24e-06	0.167657	0.0232556	2.42e-06	0.209219	0.0637116	2.42e-06	-2.958	819	5	.		819	5	.	-7.065	-1.313	MGG_02443	reduced_virulence	PHI:873	0	1	0	.	.	0	.	0	0	0.01	.	.	0.894	0.165	0.349	0	0	0	0	0	90613.6	-56
zym_gene_17839	zym_gene_17839_2	0.000107795	0.0381475	0.0032094	0.0381475	0.00224157	0.167657	0.00186223	0.0083142	0.0530888	0.0477294	0.209219	0.114849	0.000107795	-2.958	1222	17	.		1222	17	.	-5.511	-1.311	Mohik8,PXO_RS21535_(StoS),StoS,PhoP,CpxR_(BFW97_22310),BarA,RcsC11,PXO_RS06785,PilH_(XC_1184),CreB,PXO_RS14970,SaeR,FOS1,PilG_(XC_1183),PXO_RS14975,VirR,PidS,PXO_RS06090,BceR,VraR,NarL,SirA,PhoB,PXO_RS11120,CmrT_(CDR20291_3126),PXO_RS04300,PXO_RS04305,SreR,RcsB_(YE1397),PXO_RS12150/_PXO_RS13080,PccS1_003557,RcsB	loss_of_pathogenicity,reduced_virulence,unaffected_pathogenicity,increased_virulence_(hypervirulence)	PHI:3162,PHI:6115,PHI:9009,PHI:9235,PHI:1144,PHI:10957,PHI:11521,PHI:11563,PHI:3011,PHI:9026,PHI:10422,PHI:11268,PHI:8991,PHI:11421,PHI:8780,PHI:10240,PHI:10361,PHI:4654,PHI:10204,PHI:8074,PHI:253,PHI:10421,PHI:8990,PHI:9214,PHI:2439,PHI:7904,PHI:9020,PHI:3451,PHI:10955,PHI:7986,PHI:3620,PHI:560,PHI:6110,PHI:9437,PHI:10414,PHI:9415,PHI:2674,PHI:6591,PHI:9465,PHI:8981,PHI:9570,PHI:9016,PHI:6117,PH…	1	1	0	PF00072,PF02518,PF00512	Domain:Response_reg,Domain:HATPase_c,Domain:HisKA	0	.	0	0	0.009	.	.	0.888	0.376	0.365	0.04	0	0	0	0	135778	-29
zym_gene_15391	zym_gene_15391_3	0.000319963	0.0685504	0.0799299	0.167817	0.0158193	0.000666217	0.000500394	0.0582802	0.264932	0.262409	0.167817	0.264932	0.000319963	-2.959	868	6	PiCRN8		868	6	PiCRN8	-7.532	-1.306	FGSG_07423,Cdk8_(CNAG_06086),CgSlt2,PsMPK1,AflBck1,FGSG_01559,FGSG_07855,FGSG_06832,HOG1,FGSG_05586,MoCMK1	lethal,reduced_virulence,unaffected_pathogenicity	PHI:1232,PHI:8793,PHI:4626,PHI:4057,PHI:9913,PHI:1264,PHI:1233,PHI:1248,PHI:11375,PHI:1213,PHI:2158	0	1	1	PF07714	Domain:PK_Tyr_Ser-Thr	0	.	0	0	0.025	.	.	0.925	0.309	0.396	0	0	0	0	0	97654	-14.5
zym_gene_15115	zym_gene_15115_2	1.83e-08	8.08e-05	0.00861793	0.0632007	8.08e-05	0.00681361	5.57e-05	3.79e-05	0.156564	0.00861793	0.157231	0.129079	1.83e-08	-2.959	506	4	.		506	4	.	-4.255	-1.32	PiGPB1,Asc1	reduced_virulence,loss_of_pathogenicity	PHI:4606,PHI:316,PHI:3514	1	1	0	PF00400	Repeat:WD40	0	.	0	0	0.086	.	.	0.513	0.087	0.42	0.01	0	0	0	0	57047.7	2.5
zym_gene_16512	zym_gene_16512_1	0.00894074	0.0155538	0.0737154	0.190966	0.000852525	7.05e-06	1.85e-07	0.16098	0.00941377	6.67e-08	0.187674	0.0665486	6.67e-08	-2.959	928	6	PiCRN8		928	6	PiCRN8	-7.349	-1.309	FGSG_06959,TPK1,CaTpk1_(CTRG_03315),Rck2,MoCMK1,CaTpk2_(CTRG_01736),TPK2,Aapk1,PKAc,CpkA,ADR1,MgTpk2,FGSG_00786,(Sc_Cmk1/Cmk2),FGSG_07855,FGSG_06832,FGSG_05393,AflBck1,(Sc_Cdc28),Cdc2A,(Gsk3),Fgk3,MoGSK1,MgFus3,Cek2,MAK2,Mak2,AMK1,PTK1,Chk1,CHK1,HOG1,BMP1,PMK1,ChMK1,PdMpkB,Kss1_(PDIG_75030),Fus3,CMK1,MaMk1,Mero-Fus3,UvPmk1_(KDB_16903.1),AaFUS3,MAP1_(related:_GPMK1),KPP2,Kpp2,UBC3,Fmk1_(FOXG_08140…	lethal,unaffected_pathogenicity,loss_of_pathogenicity,reduced_virulence,increased_virulence_(hypervirulence)	PHI:1230,PHI:427,PHI:7810,PHI:2554,PHI:2158,PHI:7811,PHI:428,PHI:2317,PHI:11323,PHI:2271,PHI:1082,PHI:100,PHI:1044,PHI:1249,PHI:1183,PHI:1233,PHI:1248,PHI:1223,PHI:9913,PHI:4941,PHI:1178,PHI:1200,PHI:4587,PHI:7117,PHI:2438,PHI:10022,PHI:11019,PHI:448,PHI:2268,PHI:736,PHI:230,PHI:2398,PHI:142,PHI:2366,PHI:11375,PHI:161,PHI:545,PHI:2163,PHI:6622,PHI:6730,PHI:8736,PHI:8001,PHI:690,PHI:56,PHI:170,PHI…	1	1	1	PF00069	Domain:Pkinase	0	.	0	0	0.016	.	.	0.875	0.84	0.421	0	0	0	0	0	101679	42.5
zym_gene_09099	zym_gene_09099_2	0.011824	0.00560355	0.0745051	0.183899	0.00130802	1.9e-05	3.24e-08	0.157893	0.0304	1.03e-08	0.150561	0.067032	1.03e-08	-2.959	853	5	PiCRN8		853	5	PiCRN8	-4.439	-1.306	.	.	.	0	0	0	PF00069,PF08587,PF16579	Domain:Pkinase,Domain:UBA_2,Domain:AdenylateSensor	0	.	0	0	0.029	.	.	0.873	0.024	0.425	0.03	0	0	0	0	94689.5	7
zym_gene_17689	zym_gene_17689_1	0.0144951	0.00747152	0.159481	0.117618	0.0618617	0.00625457	0.000303531	0.184791	0.151925	0.00105241	0.0686102	0.151925	0.000303531	-2.959	759	6	.		759	6	.	-6.752	-1.313	CshA,Lmo0866,GzAra006,MAK5,CshA_(EF0846),RhlE2_(PA0428),RhlE1_(PA3950),Rhpa,Lmo1246,VAD1	unaffected_pathogenicity,increased_virulence_(hypervirulence),lethal,reduced_virulence	PHI:6510,PHI:7620,PHI:1458,PHI:2549,PHI:11494,PHI:11622,PHI:11623,PHI:8011,PHI:7618,PHI:423	1	1	1	PF00270,PF00271,PF13959	Domain:DEAD,Domain:Helicase_C,Domain:DUF4217	0	.	0	0	0.009	.	.	0.631	0.969	0.29	0.01	0	0	0	0	83365	20
zym_gene_04154	zym_gene_04154_2	0.0144951	0.00161883	0.0185905	0.199284	0.00747152	0.000185888	4.34e-07	0.184791	0.0159539	1.67e-07	0.199284	0.0929525	1.67e-07	-2.959	825	6	PiCRN8		825	6	PiCRN8	-4.815	-1.297	.	.	.	0	0	0	PF00069,PF00400	Domain:Pkinase,Repeat:WD40	0	.	0	0	0.009	.	.	0.988	0.04	0.474	0.05	0	0	0	0	91530.8	8.5
zym_gene_17437	zym_gene_17437_2	0.0229435	0.00300936	0.00921581	0.195906	0.00300936	3.58e-05	1.01e-06	0.102756	0.0262074	4.12e-07	0.156725	0.0262074	4.12e-07	-2.963	429	4	.		429	4	.	-5.203	-2.144	MPD1,FgShyC_(FGSG_03657),FgNahG_(FG05_08116),PqsH,MAK1	unaffected_pathogenicity,increased_virulence_(hypervirulence),reduced_virulence	PHI:413,PHI:8803,PHI:10420,PHI:3290,PHI:112	1	1	0	PF01494	Family:FAD_binding_3	0	.	0	0	0.165	.	.	0.753	0.492	0.446	0.03	0	0	1	0	47403.5	0.5
zym_gene_15324	zym_gene_15324_2	0.00135702	0.000203443	0.017181	0.142858	0.142858	0.0141974	0.00296761	0.160567	0.0460739	0.017181	0.0523633	0.128169	0.000203443	-2.964	363	5	.		363	5	.	-2.739	-1.31	BcCyp2_(BCIN_05g03080),CypB,CPA1,PbCYP3,CYP1,PpiB,BbCypA,BbCypC	reduced_virulence,unaffected_pathogenicity	PHI:11184,PHI:7181,PHI:213,PHI:7735,PHI:7734,PHI:249,PHI:11418,PHI:6199,PHI:2477,PHI:6206	0	1	0	PF00160	Domain:Pro_isomerase	1	.	0	0	0.068	0.613	.	.	0.124	0.423	0.02	0	0	0	0	41088.4	14.5
zym_gene_16998	zym_gene_16998_2	0.00114181	0.0094596	0.0517301	0.167619	0.000439899	4.14e-05	7.78e-08	0.178866	0.0178917	2.63e-08	0.173606	0.0458027	2.63e-08	-2.965	1939	28	.		1939	28	.	-6.668	-1.308	Jar1_(BCIN_02g00190),MoJMJ1	reduced_virulence	PHI:10735,PHI:7021	0	1	0	PF08429,PF02373,PF01388,PF02375,PF02928,PF00628	Family:PLU-1,Domain:JmjC,Domain:ARID,Family:JmjN,Domain:zf-C5HC2,Domain:PHD	0	.	0	0	0.048	.	.	0.861	0.762	0.237	0	0	0	0	0	217502	8.5
zym_gene_15731	zym_gene_15731_2	0.0144951	0.00747152	0.10102	0.179356	0.00747152	0.000185888	4.34e-07	0.184791	0.0159539	1.67e-07	0.179356	0.0440556	1.67e-07	-2.965	1468	14	.		1468	14	.	-6.803	-1.304	Moatg26,Atg26_(CNAG_12261),PTH8	unaffected_pathogenicity,reduced_virulence	PHI:2087,PHI:10018,PHI:122	0	1	0	PF03033,PF02893,PF00169	Family:Glyco_transf_28,Domain:GRAM,Domain:PH	0	GT1	0	0	0.024	.	.	0.885	0.967	0.342	0	0	0	0	0	163575	11.5
zym_gene_17633	zym_gene_17633_2	0.0218558	0.0632773	0.183543	0.167817	0.0632773	0.0582802	0.000578041	0.259354	0.236833	0.000372321	0.255786	0.264932	0.000372321	-2.965	1547	17	PiCRN8		1547	17	PiCRN8	-7.659	-1.306	FGSG_05306,CgVPS15,MgTpk2,TPK1,CaTpk1_(CTRG_03315),FGSG_08729,CPK2,MpkC,PsMPK1,Cpk2,Cdc2B,FGSG_03132,(Sc_Cmk1/Cmk2),CpkB,CgMEK1_(EMK1),ChSte7,FGSG_07855,FGSG_05586,HOG1,FGSG_06959,FGSG_01559	lethal,reduced_virulence,unaffected_pathogenicity,loss_of_pathogenicity	PHI:1222,PHI:3286,PHI:1044,PHI:427,PHI:7810,PHI:1240,PHI:3088,PHI:6085,PHI:4057,PHI:7724,PHI:4942,PHI:1266,PHI:1183,PHI:1083,PHI:2272,PHI:165,PHI:6716,PHI:1233,PHI:1213,PHI:11375,PHI:1230,PHI:1264	1	1	1	PF00069	Domain:Pkinase	0	.	0	0	0.009	.	.	0.956	0.463	0.377	0	0	0	0	0	171806	14.5
zym_gene_16785	zym_gene_16785_1	0.0094933	0.00411696	0.0246043	0.158283	0.00100652	1.67e-06	2.16e-09	0.13288	0.0478417	1.14e-06	0.164146	0.136442	2.16e-09	-2.971	442	10	PiCRN8		442	10	PiCRN8	-7.754	-1.535	Mps1,CpSlt2,(Mgv1),MGV1,FoSlt2,CPMK2,AaSLT2,MPS1,MAF1,KPP2,Kpp2,UBC3,MgSlt2,Slt2,PdMpkB,Kss1_(PDIG_75030),Fus3,UvPmk1_(KDB_16903.1),Fmk1_(FOXG_08140),MaMk1,Mero-Fus3,PMK1,MAP1_(related:_GPMK1),MgFus3,VMK1,Lf_pmk1,BMP1,Fmk1,FMK1,CPMK1,ChMK1,CMK1,AaFUS3,MAK2,Mak2,AMK1,PTK1,Bbmpk1,SsuA,(Gsk3),Fgk3,Chk1,CHK1,Cek2,(Sc_Cdc28),Cdc2A,FGSG_00132,CgSlt2,FGSG_05393,FGSG_07409,GzHMG024,FGSG_02488,MoCKa1_(MGG…	reduced_virulence,loss_of_pathogenicity,unaffected_pathogenicity,increased_virulence_(hypervirulence),lethal	PHI:2367,PHI:7447,PHI:1196,PHI:266,PHI:4679,PHI:246,PHI:2318,PHI:113,PHI:263,PHI:151,PHI:10044,PHI:2230,PHI:406,PHI:1042,PHI:8002,PHI:6730,PHI:8736,PHI:8001,PHI:9480,PHI:10249,PHI:3889,PHI:5426,PHI:2163,PHI:1189,PHI:4245,PHI:5479,PHI:309,PHI:3517,PHI:2438,PHI:483,PHI:2330,PHI:161,PHI:545,PHI:2285,PHI:6315,PHI:2827,PHI:215,PHI:7240,PHI:690,PHI:56,PHI:245,PHI:6622,PHI:170,PHI:2303,PHI:448,PHI:2268,…	1	1	1	PF00069	Domain:Pkinase	0	.	0	0	0.033	.	.	0.978	0.807	0.329	0.11	0	0	0	0	49991.8	4.5
zym_gene_15730	zym_gene_15730_1	0.000101329	0.0570881	0.0203395	0.0920856	0.151231	0.0749781	0.101882	0.0749781	0.0943824	0.0506495	0.154317	0.0588603	0.000101329	-2.971	555	8	.		555	8	.	-4.505	-1.285	YbtE,FadD,FadD1,PA0508,FadD1_(PA14_21370),DltA,AFT1,AKT1,DltA_(M5005_Spy_1073),SidI,PchD,YdiD,NRPS14_(VM1G_03342),Asbc,COR	reduced_virulence,unaffected_pathogenicity,loss_of_pathogenicity,increased_virulence_(hypervirulence)	PHI:11277,PHI:4108,PHI:10606,PHI:10608,PHI:10259,PHI:508,PHI:133,PHI:8561,PHI:2321,PHI:6989,PHI:6938,PHI:9092,PHI:11037,PHI:4080,PHI:6416	1	1	0	PF00501,PF13193	Family:AMP-binding,Domain:AMP-binding_C	0	.	0	0	0.015	.	.	0.555	0.961	0.586	0.04	0	0	0	0	62738.8	4
zym_gene_09385	zym_gene_09385_1	0.0059591	0.000542507	0.0382483	0.169416	0.00238549	7.15e-07	8.51e-10	0.0648997	0.0132112	2.39e-08	0.145214	0.0329186	8.51e-10	-2.971	402	10	PiCRN8		402	10	PiCRN8	-3.83	-1.441	.	.	.	0	0	0	PF00069	Domain:Pkinase	0	.	0	0	0.104	.	.	0.798	0.933	0.406	0.01	0	0	0	0	45730	2.5
zym_gene_01103	zym_gene_01103_1	0.00074533	0.000970055	0.0181541	0.163894	0.00355687	2.54e-05	2.37e-09	0.069798	0.0659842	2.12e-06	0.140701	0.0659842	2.37e-09	-2.971	325	3	PiCRN8		325	3	PiCRN8	-2.147	-1.28	.	.	.	0	0	0	PF00069	Domain:Pkinase	0	.	0	0.001	0.278	.	.	0.515	0.65	0.487	0	0	0	0	0	36906.1	-0.5
zym_gene_16345	zym_gene_16345_1	0.00074533	3.69e-05	0.0181541	0.0538882	0.000212956	3.08e-07	2.37e-09	0.0160719	0.00537091	2.12e-06	0.160802	0.0342969	2.37e-09	-2.973	1053	10	.		1053	10	.	-5.751	-1.299	FUM6,CysJ_(Dda3937_00209),CaErg11,ERG11,Erg11	reduced_virulence,loss_of_pathogenicity,unaffected_pathogenicity	PHI:9266,PHI:8574,PHI:10625,PHI:8030,PHI:8187,PHI:11160	1	1	0	PF00067,PF00667,PF00258,PF00175	Domain:p450,Domain:FAD_binding_1,Domain:Flavodoxin_1,Domain:NAD_binding_1	0	.	0	0	0.01	.	.	0.987	0.325	0.409	0	0	0	0	0	117577	-1.5
zym_gene_15542	zym_gene_15542_2	0.00539189	0.0094596	0.100227	0.173606	0.000439899	4.14e-05	7.78e-08	0.079707	0.0458027	2.63e-08	0.173606	0.0919422	2.63e-08	-2.976	515	6	.		515	6	.	-5.98	-0.255	Abl1_(Lema_T087750.1),HiC-15,BcBOT1_(CND5),Fgm1_(FGSG_10991),CYP51C	unaffected_pathogenicity,reduced_virulence	PHI:10272,PHI:7173,PHI:438,PHI:9040,PHI:9826	0	1	0	PF00067	Domain:p450	0	.	0	0	0.016	.	.	0.884	0.025	0.28	0.01	1	1	1	0	57861.5	0.5
zym_gene_17379	zym_gene_17379_1	0.000102308	0.0470458	0.110466	0.140599	0.00548175	0.0379341	0.001061	0.0682599	0.0427807	0.110466	0.135392	0.1399	0.000102308	-2.978	457	5	.		457	5	.	-7.933	-2.503	MfsG_(BCIN_06g00026)	reduced_virulence	PHI:9282	0	1	0	PF07690	Family:MFS_1	0	.	0	0	0.032	.	.	0.797	0.012	0.378	0.1	0	0	0	1	49463.1	6
zym_gene_17807	zym_gene_17807_1	0.0420103	0.0248675	0.159481	0.173276	0.0618617	0.00625457	0.000303531	0.166625	0.0440556	1.2e-05	0.179356	0.0440556	1.2e-05	-2.983	544	8	.		544	8	.	-8.346	-2.546	FVEG_12533,FgMFS1_(FGSG_03725),CgTpo1_1,CgTpo1_2,CTB4,CaNAG4,CaMDR1,CgTPO4_(CAGL0L10912g)	unaffected_pathogenicity,reduced_virulence	PHI:3381,PHI:11594,PHI:6625,PHI:6626,PHI:2329,PHI:737,PHI:511,PHI:26,PHI:11183	0	1	0	PF07690	Family:MFS_1	0	.	0	0	0.01	.	.	0.96	0.748	0.465	0.04	0	0	0	1	59367.7	11.5
zym_gene_13560	zym_gene_13560_1	1.46e-05	0.000111255	0.00422618	0.0602584	0.0892494	0.00238871	3.31e-07	2e-05	0.108155	0.0942949	0.126125	0.0510887	3.31e-07	-2.983	473	21	BghBEC2,GoEC2,MoCDIP2,BghBEC4,MoCDIP11		473	21	BghBEC2,GoEC2,MoCDIP2,BghBEC4,MoCDIP11	-5.622	-2.554	.	.	.	0	0	0	PF05730	Domain:CFEM	1	.	0	0	0.01	.	.	0.878	0.884	0.654	0.29	0	1	0	1	52546.3	23
zym_gene_17622	zym_gene_17622_1	0.0282591	0.0155538	0.0737154	0.190966	0.000852525	7.05e-06	1.85e-07	0.105469	0.0285551	6.67e-08	0.153551	0.0665486	6.67e-08	-2.986	453	4	.		453	4	.	-6.722	-1.335	NWMN_0826	reduced_virulence	PHI:7917	0	1	0	PF00724	Domain:Oxidored_FMN	0	.	0	0	0.076	.	.	0.94	0.917	0.446	0.06	0	0	0	0	49530.5	8
zym_gene_16509	zym_gene_16509_4	2.56e-05	0.122546	0.214446	0.122546	0.0138674	0.0157657	4.72e-05	0.00158669	0.146594	0.138496	0.114765	0.232243	2.56e-05	-2.99	421	5	BghBEC4		421	5	BghBEC4	-3.57	-0.252	.	.	.	0	0	0	.	.	0	.	0	0	0.032	.	.	0.956	0.059	0.396	0.29	1	1	1	0	44884.1	7.5
zym_gene_15349	zym_gene_15349_1	0.00640063	0.0358788	0.141824	0.168574	0.0358788	0.0828733	0.00323735	8.23e-05	0.177532	0.0911723	0.125122	0.149677	8.23e-05	-2.991	618	15	.		618	15	.	-8.165	-2.549	GprM_(Afu7g05300)	reduced_virulence	PHI:10909	0	1	0	.	.	0	.	0	0	0.009	.	.	0.9	0.945	0.345	0.32	0	1	0	1	67962.1	13.5
zym_gene_15557	zym_gene_15557_1	0.00318293	0.00560355	0.0745051	0.183899	0.00130802	1.9e-05	3.24e-08	0.157893	0.0304	1.03e-08	0.183899	0.067032	1.03e-08	-3	424	3	.		424	3	.	-6.45	-1.304	FgShyC_(FGSG_03657),DEP2	unaffected_pathogenicity,reduced_virulence	PHI:8803,PHI:2376	0	1	0	PF01494	Family:FAD_binding_3	0	.	0	0	0.025	.	.	0.746	0.97	0.53	0	0	0	0	0	47720.1	-6
zym_gene_15019	zym_gene_15019_3	0.0280781	0.0168132	0.0127306	0.116807	0.00355663	0.000364873	1.18e-05	0.199511	0.0382913	5.75e-06	0.221307	0.0110146	5.75e-06	-3.015	868	16	.		868	16	.	-5.309	-1.31	PiGPB1,Asc1,CGB1,AfcpcB,CpcB,VGB,CPGB-1,Gib2,Bcgb1_(Bcin08g01420),GzGPB1,Fgb1,FGB1,MGB1	reduced_virulence,loss_of_pathogenicity	PHI:4606,PHI:316,PHI:3514,PHI:334,PHI:4677,PHI:6111,PHI:2310,PHI:65,PHI:4182,PHI:11615,PHI:1015,PHI:300,PHI:2826,PHI:311	1	1	0	PF04053,PF00400	Repeat:Coatomer_WDAD,Repeat:WD40	0	.	0	0	0.01	.	.	0.855	0.939	0.738	0.14	0	0	0	0	97374.6	-43
zym_gene_16802	zym_gene_16802_1	0.010527	0.000955915	0.0158566	0.117589	0.0210733	0.00459612	0.000127455	0.191608	0.204191	0.000627011	0.179773	0.158455	0.000127455	-3.015	335	2	.		335	2	.	-5.7	-1.338	LAEA_(MGG_07964),ChLae1,LAEA,LaeA,FgLaeA,BbmtrA	unaffected_pathogenicity,reduced_virulence,increased_virulence_(hypervirulence)	PHI:10375,PHI:2315,PHI:482,PHI:10948,PHI:3881,PHI:6881,PHI:7193,PHI:7564	1	1	0	PF13489	Domain:Methyltransf_23	0	.	0	0	0.016	.	.	0.942	0.063	0.447	0.21	0	0	0	0	37826.3	-15.5
zym_gene_16367	zym_gene_16367_2	0.0239314	0.000931935	0.0633309	0.0475864	0.1209	0.0280162	2.75e-05	0.0344154	0.151539	0.101329	0.1209	0.144626	2.75e-05	-3.016	493	9	.		493	9	.	-5.842	-1.31	MoLYS20,LeuA_(Dda3937_04301),LeuA	reduced_virulence	PHI:3234,PHI:8578,PHI:8962	0	1	0	PF00682	Domain:HMGL-like	0	.	0	0	0.067	.	.	0.524	0.218	0.488	0.11	0	0	0	0	54143.7	-6
zym_gene_15497	zym_gene_15497_1	0.0280781	0.0528414	0.219005	0.193643	0.0168132	0.00299815	1.18e-05	0.199511	0.216724	5.75e-06	0.193643	0.216724	5.75e-06	-3.016	446	9	MoHTR1,PIIN_08944,MoHTR2		446	9	MoHTR1,PIIN_08944,MoHTR2	-3.386	-1.314	.	.	.	0	0	0	.	.	0	.	0	0	0.049	.	.	0.566	0.987	0.267	0	0	0	0	0	49675	0.5
zym_gene_15099	zym_gene_15099_2	0.000629986	3.51e-05	0.00257059	0.0516951	0.183899	0.107393	0.00130802	0.134633	0.0725234	0.00989436	0.0904663	0.0725234	3.51e-05	-3.016	696	23	MoCDIP6		696	23	MoCDIP6	-5.835	-1.309	GrrA,FBP1	unaffected_pathogenicity,reduced_virulence	PHI:6752,PHI:733	0	1	0	PF12937,PF13516	Domain:F-box-like,Repeat:LRR_6	0	.	0	0	0.01	.	.	0.991	0.004	0.422	0.22	0	0	0	0	76269.3	1.5
zym_gene_04341	zym_gene_04341_1	0.00662388	0.000104724	0.017124	0.0216901	0.166117	0.067042	0.0791035	0.00500889	0.217951	0.181684	0.0791035	0.217951	0.000104724	-3.016	1336	24	PIIN_08944,MoHTR1		1336	24	PIIN_08944,MoHTR1	-4.482	-1.306	.	.	.	0	0	0	PF12796	Repeat:Ank_2	0	.	0	0	0.052	.	.	0.955	0.261	0.425	0.03	0	0	0	0	149015	-2.5
zym_gene_12474	zym_gene_12474_2	0.00184092	0.0113739	0.0229303	0.116493	0.000110436	8.6e-06	1.14e-06	0.0828733	0.00640063	3.94e-09	0.183899	0.0195067	3.94e-09	-3.022	512	16	PIIN_08944,MoHTR2		512	16	PIIN_08944,MoHTR2	-1.609	-1.308	.	.	.	0	0	0	.	.	0	.	0	0	0.1	0.589	.	.	0.021	0.373	0.03	0	0	0	0	57570.5	9
zym_gene_15574	zym_gene_15574_1	0.0910224	0.0248675	0.196532	0.126019	0.0248675	0.00130865	4.34e-07	0.184791	0.0929525	0.000144314	0.179356	0.193813	4.34e-07	-3.025	427	4	.		427	4	.	-4.419	0.477	CTB7	reduced_virulence	PHI:1048	0	1	0	PF01494	Family:FAD_binding_3	0	.	0	0	0.223	.	.	0.984	0.249	0.562	0.17	1	1	0	0	47021.7	-2
zym_gene_11307	zym_gene_11307_2	0.011824	0.00560355	0.0745051	0.183899	0.00130802	1.9e-05	3.24e-08	0.107393	0.0108617	1.03e-08	0.183899	0.0304	1.03e-08	-3.033	273	10	PIIN_08944,MoHTR2		273	10	PIIN_08944,MoHTR2	0.368	-1.358	.	.	.	0	0	0	.	.	0	.	0	0.433	0.404	0.687	.	.	0.149	0.425	0.1	0	0	0	0	30146.2	14
zym_gene_06386	zym_gene_06386_3	0.0229435	0.0127188	0.00203466	0.148889	4.65e-05	5.58e-07	1.01e-06	0.164258	0.00166075	4.12e-07	0.199284	0.00778893	4.12e-07	-3.038	864	19	PIIN_08944,MoHTR1		864	19	PIIN_08944,MoHTR1	-4.407	-1.321	.	.	.	0	0	0	PF00096	Domain:zf-C2H2	0	.	0	0	0.011	.	.	0.893	0.959	0.432	0.06	0	0	0	0	95564.1	-8
zym_gene_17781	zym_gene_17781_2	0.011824	0.00560355	0.0745051	0.180673	0.00130802	1.9e-05	3.24e-08	0.157893	0.0304	1.03e-08	0.150561	0.067032	1.03e-08	-3.038	756	5	PiCRN8		756	5	PiCRN8	-7.101	-1.324	FGSG_06206,MgFus3,MAK2,Fus3,Mak2,AMK1,Bbmpk1,SsuA,PTK1,Chk1,CHK1,MaMk1,Mero-Fus3,PdMpkB,Kss1_(PDIG_75030),Lf_pmk1,PMK1,UvPmk1_(KDB_16903.1),Fmk1_(FOXG_08140),ChMK1,CPMK1,BMP1,Fmk1,FMK1,CMK1,MAP1_(related:_GPMK1),AaFUS3,Cek2,Cdc2B,FGSG_03132,MoCMK1,(Sc_Cmk1/Cmk2),Fg08731	unaffected_pathogenicity,loss_of_pathogenicity,reduced_virulence,increased_virulence_(hypervirulence),lethal	PHI:1255,PHI:2438,PHI:448,PHI:8001,PHI:2268,PHI:736,PHI:2346,PHI:4028,PHI:230,PHI:2398,PHI:142,PHI:2366,PHI:3889,PHI:5426,PHI:6730,PHI:8736,PHI:2330,PHI:690,PHI:56,PHI:9480,PHI:10249,PHI:2163,PHI:6622,PHI:245,PHI:161,PHI:545,PHI:2285,PHI:6315,PHI:2827,PHI:215,PHI:7240,PHI:170,PHI:1189,PHI:4245,PHI:5479,PHI:309,PHI:3517,PHI:2303,PHI:10022,PHI:11019,PHI:4942,PHI:1266,PHI:2158,PHI:1183,PHI:9823	1	1	1	PF00069	Domain:Pkinase	0	.	0	0	0.05	.	.	0.849	0.976	0.207	0.06	0	0	0	0	83338.4	32
zym_gene_16582	zym_gene_16582_3	0.010527	0.00547096	0.0158566	0.209219	0.000100419	1.33e-06	2.31e-06	0.0275347	0.0136643	1e-06	0.179773	0.0416236	1e-06	-3.038	479	3	.		479	3	.	-3.88	-1.311	AoVelB_(AOL_s00054g811),ClVelB,MoVELB,FgVELB,FOXG_00016,VosA	reduced_virulence	PHI:9457,PHI:7077,PHI:4112,PHI:2427,PHI:1107,PHI:1108,PHI:5055	0	1	0	PF11754	Family:Velvet	0	.	0	0	0.116	0.52	.	.	0.956	0.412	0.32	0	0	0	0	53000.4	9.5
zym_gene_15285	zym_gene_15285_1	0.000239448	0.0584036	0.00580695	0.019215	0.019215	0.199511	9.31e-06	0.000364873	0.0280781	0.0705963	0.124863	0.209595	9.31e-06	-3.038	1852	42	.		1852	42	.	-6.515	-1.333	SntB,Snt2	reduced_virulence	PHI:10404,PHI:2453	0	1	0	PF13832,PF01426,PF00628	Domain:zf-HC5HC2H_2,Domain:BAH,Domain:PHD	0	.	0	0	0.029	.	.	0.702	0.137	0.379	0.01	0	0	0	0	204374	43.5
zym_gene_12430	zym_gene_12430_1	0.0685668	0.000239812	0.0284601	0.0473743	0.137827	0.00943002	0.0087074	0.0450487	0.122689	0.0284601	0.0588589	0.135655	0.000239812	-3.041	621	6	PiCRN8		621	6	PiCRN8	-1.971	-1.326	.	.	.	0	0	0	PF00069	Domain:Pkinase	0	.	0	0	0.034	0.565	.	.	0.015	0.449	0.02	0	0	0	0	68777.9	4
zym_gene_15715	zym_gene_15715_3	0.0606816	0.00300936	0.132615	0.195906	0.0385804	0.00248044	0.000601873	0.164258	0.0655186	2.74e-05	0.195906	0.181309	2.74e-05	-3.041	448	6	.		448	6	.	-5.988	-1.306	MoRMT2_(MGG_09290)	reduced_virulence	PHI:11057	0	1	0	.	.	0	.	0	0	0.046	.	.	0.531	0.076	0.421	0.07	0	0	0	0	49730.1	-45.5
zym_gene_08039	zym_gene_08039_2	0.108498	0.00665136	0.208576	0.163259	0.0794607	0.00571077	2.61e-05	0.17101	0.203178	1.35e-05	0.0863108	0.203178	1.35e-05	-3.042	619	7	PiCRN8		619	7	PiCRN8	-1.939	-1.27	.	.	.	0	0	0	PF00069	Domain:Pkinase	0	.	0	0	0.031	0.534	.	.	0.042	0.435	0.01	0	0	0	0	71926.2	0.5
zym_gene_17677	zym_gene_17677_2	0.010527	0.00547096	0.0466723	0.179773	0.000955915	0.000775968	2.31e-06	0.134125	0.0416236	1e-06	0.185972	0.0136643	1e-06	-3.042	636	13	CgEP1		636	13	CgEP1	-3.48	-1.303	.	.	.	0	0	0	PF00856,PF07719	Family:SET,Repeat:TPR_2	0	.	0	0	0.009	.	.	0.522	0.915	0.393	0	0	0	0	0	71417.1	7
zym_gene_08353	zym_gene_08353_3	0.0336623	0.0729235	0.223319	0.236377	0.0216901	0.00322627	0.000125295	0.228202	0.13445	7.25e-05	0.166117	0.217951	7.25e-05	-3.042	563	4	PiCRN8		563	4	PiCRN8	-4.623	-1.232	.	.	.	0	0	0	PF00069	Domain:Pkinase	0	.	0	0	0.009	.	.	0.987	0.656	0.397	0.06	0	0	0	0	63367.7	6.5
zym_gene_16497	zym_gene_16497_1	0.124396	0.0737638	0.137445	0.125669	0.0268073	0.11548	0.0594208	0.137094	0.0094949	0.000257674	0.13722	0.0094949	0.000257674	-3.042	874	6	.		874	6	.	-6.607	-1.282	PepN	reduced_virulence,unaffected_pathogenicity	PHI:11487	0	1	0	PF11838,PF01433,PF17900	Domain:ERAP1_C,Domain:Peptidase_M1,Domain:Peptidase_M1_N	0	.	0	0	0.01	.	.	0.781	0.885	0.334	0	0	0	0	0	98822.6	-14
zym_gene_14198	zym_gene_14198_1	0.011824	0.00560355	0.0745051	0.183899	0.00130802	1.9e-05	3.24e-08	0.107393	0.0108617	1.03e-08	0.183899	0.0304	1.03e-08	-3.044	530	6	PsPNPi,BghBEC4		530	6	PsPNPi,BghBEC4	-4.859	-2.543	.	.	.	0	0	0	.	.	0	.	0	0	0.032	.	.	0.56	0.117	0.348	0.05	0	0	0	1	58021.3	20.5
zym_gene_03710	zym_gene_03710_1	0.000199007	0.0814244	0.159711	0.147852	0.0814244	0.0105969	0.0178096	0.00528556	0.155627	0.159711	0.163894	0.125058	0.000199007	-3.048	111	1	Fom_2,ChToxA,PtrToxA,PnToxA		111	1	Fom_2,ChToxA,PtrToxA,PnToxA	3.228	-1.336	.	.	.	0	0	0	.	.	0	.	0	1	0.729	0.944	0.701	.	0.983	0.655	0.1	0	0	0	0	12953.6	2
zym_gene_04968	zym_gene_04968_2	0.00300785	0.00681217	0.028828	0.0516951	0.0988429	0.0248554	0.000222545	0.0153956	0.0332505	0.00989436	0.180673	0.124689	0.000222545	-3.048	170	9	PIIN_08944,MoHTR1,MoHTR2		170	9	PIIN_08944,MoHTR1,MoHTR2	2.17	-1.309	.	.	.	0	0	0	PF13894	Domain:zf-C2H2_4	0	.	0	0.997	0.596	0.82	.	.	0.962	0.39	0.16	0	0	0	0	19537.2	7
zym_gene_15964	zym_gene_15964_2	0.0185089	0.00239305	0.100227	0.190966	0.000439899	3.06e-06	7.78e-08	0.0371516	0.00539503	3.08e-05	0.190966	0.0458027	7.78e-08	-3.052	479	5	.		479	5	.	-5.473	-1.293	Bcpgd	reduced_virulence	PHI:9835	0	1	0	PF00393,PF03446	Domain:6PGD,Domain:NAD_binding_2	0	.	0	0	0.164	.	.	0.637	0.962	0.264	0.05	0	0	0	0	53239.2	0.5
zym_gene_02468	zym_gene_02468_1	0.0844978	0.0922546	0.170448	0.101299	0.0523633	0.00230569	0.0596941	0.0455785	0.0141288	0.000413569	0.142858	0.0665364	0.000413569	-3.055	136	3	RsRlpA,PiINF2B,MoCDIP2,PiINF2A		136	3	RsRlpA,PiINF2B,MoCDIP2,PiINF2A	-1.244	-1.329	.	.	.	0	0	0	.	.	0	.	0	0.001	0.156	0.801	.	.	0.019	0.342	0.23	0	0	0	0	14981.4	4.5
zym_gene_08931	zym_gene_08931_2	0.00318293	0.00560355	0.0745051	0.180673	0.00130802	1.9e-05	3.24e-08	0.157893	0.0304	1.03e-08	0.183899	0.067032	1.03e-08	-3.055	357	4	MoHTR1,MoHTR2,PIIN_08944		357	4	MoHTR1,MoHTR2,PIIN_08944	-3.597	-1.344	.	.	.	0	0	0	.	.	0	.	0	0	0.057	.	.	0.576	0.014	0.439	0.13	0	0	0	0	38547.8	1.5
zym_gene_09302	zym_gene_09302_2	9.61e-05	0.150561	0.171502	0.045664	0.0988429	0.0248554	0.00560355	0.0823335	0.187581	0.164669	0.142773	0.117708	9.61e-05	-3.057	232	3	Vdlsc1,Pslsc1		232	3	Vdlsc1,Pslsc1	-0.211	-1.308	.	.	.	0	0	0	PF00857	Family:Isochorismatase	0	.	0	0.442	0.612	.	.	0.525	0.036	0.401	0.01	0	0	0	0	25768.1	-3
zym_gene_10644	zym_gene_10644_2	0.0282591	0.00427934	0.0737154	0.190966	0.00427934	8.85e-05	1.85e-07	0.105469	0.0665486	6.67e-08	0.190966	0.0665486	6.67e-08	-3.057	395	6	PiCRN8		395	6	PiCRN8	-2.292	-1.31	.	.	.	0	0	0	PF00069	Domain:Pkinase	0	.	0	0	0.299	.	.	0.621	0.877	0.191	0.05	0	0	0	0	44343.4	2.5
zym_gene_16344	zym_gene_16344_3	0.0772147	0.0168132	0.0127306	0.116807	0.00355663	0.000364873	1.18e-05	0.220537	0.0110146	5.75e-06	0.193643	0.0382913	5.75e-06	-3.061	549	6	.		549	6	.	-8.53	-2.544	ERG11B,Cyp51B,CYP51B,ERG11A,Cyp51A,MoCYP51B,MoCYP51A,CYP51A,Cyp51C,CaErg11,ERG11,Erg11,CYP51C,C14DM	unaffected_pathogenicity,lethal,loss_of_pathogenicity,reduced_virulence	PHI:2535,PHI:2908,PHI:9825,PHI:2534,PHI:9803,PHI:2191,PHI:2190,PHI:2907,PHI:9824,PHI:2909,PHI:10625,PHI:8030,PHI:8187,PHI:11160,PHI:9826,PHI:3258	1	1	1	PF00067	Domain:p450	0	.	0	0	0.012	.	.	0.793	0.179	0.332	0.06	0	0	0	1	62749.9	5.5
zym_gene_15921	zym_gene_15921_1	0.000323374	0.000438175	0.00153728	0.0192265	0.0361699	0.127631	1.3e-05	0.00120202	0.129663	0.0207414	0.101399	0.0296662	1.3e-05	-3.062	499	3	.		499	3	.	-8.342	-2.541	MoST1,CBU_0347,FRT1,IolT,CNAG_06986,Srt1,FGSG_04610	unaffected_pathogenicity,reduced_virulence	PHI:4024,PHI:9510,PHI:538,PHI:6381,PHI:9423,PHI:2240,PHI:4586,PHI:1094	0	1	0	PF00083	Family:Sugar_tr	0	.	0	0	0.014	.	.	0.981	0.908	0.442	0.27	0	1	0	1	55464.5	12
zym_gene_17837	zym_gene_17837_3	0.0282591	0.00427934	0.0327624	0.190966	0.00427934	8.85e-05	1.85e-07	0.16098	0.00941377	6.67e-08	0.190966	0.0285551	6.67e-08	-3.063	571	3	.		571	3	.	-8.023	-2.43	MGG_04159.5,Vcx1,MGG_11454.5,MGG_08710.5	unaffected_pathogenicity,reduced_virulence	PHI:2104,PHI:8867,PHI:2101,PHI:3802,PHI:2103	0	1	0	PF01699	Family:Na_Ca_ex	0	.	0	0	0.012	.	.	0.892	0.883	0.44	0.09	0	0	0	1	62346.4	0
zym_gene_16701	zym_gene_16701_2	0.00210573	0.124863	0.204845	0.221307	0.000547174	0.00494933	0.00355663	0.000364873	0.209595	0.219005	0.221307	0.165929	0.000364873	-3.065	297	13	.		297	13	.	-1.869	-1.891	Ip,SdhB	chemistry_target:_resistance_to_chemical,reduced_virulence	PHI:822,PHI:7965	0	1	0	PF13085,PF13534	Domain:Fer2_3,Domain:Fer4_17	0	.	0	0.206	0.585	0.846	.	.	0.337	0.289	0.24	0	0	0	0	33666.8	14
zym_gene_09030	zym_gene_09030_2	0.00219786	0.000745957	0.00611894	0.135066	0.0245766	1.55e-05	3.74e-06	0.00479774	0.0665364	0.000413569	0.142858	0.0665364	3.74e-06	-3.078	643	7	CfTom1		643	7	CfTom1	-5.101	-2.214	.	.	.	0	0	0	PF00150	Domain:Cellulase	0	GH5_9,GH5_45,GH5,GH5_50,GH5_14,GH5_54,GH5_15,GH5_47,GH5_46,GH5_44,GH5_22,GH5_49,GH5_33,GH5_25,GH5_23,GH5_38,GH5_36,GH5_5,GH5_4,GH5_39	0	0	0.106	.	.	0.985	0.73	0.389	0.26	0	0	1	0	72293.6	-9
zym_gene_17021	zym_gene_17021_1	0.0578554	0.0336066	0.0980155	0.124365	0.00411696	0.00328391	0.000251631	0.151635	0.089337	0.000102164	0.124365	0.170998	0.000102164	-3.086	521	7	.		521	7	.	-8.301	-2.49	Srt1,MoST1,Hxs1,FGSG_04610,CBU_0347,IolT,FRT1,CNAG_06986,PHO84	reduced_virulence,unaffected_pathogenicity	PHI:2240,PHI:4586,PHI:4024,PHI:2968,PHI:1094,PHI:9510,PHI:6381,PHI:538,PHI:9423,PHI:3457	0	1	0	PF00083	Family:Sugar_tr	0	.	0	0	0.016	.	.	0.964	0.594	0.428	0.05	0	0	0	1	56599.1	8.5
zym_gene_15114	zym_gene_15114_1	0.00452465	0.0014548	0.111249	0.092263	0.0014548	5.3e-05	2.86e-06	0.00782235	0.101767	0.000182712	0.157139	0.064561	2.86e-06	-3.088	600	3	.		600	3	.	-6.701	-1.37	DltA,SSM2,Nrps9_(FGSG_10990),COR	reduced_virulence	PHI:10259,PHI:2049,PHI:9043,PHI:6416	0	1	0	PF00501,PF13193	Family:AMP-binding,Domain:AMP-binding_C	0	.	0	0	0.01	.	.	0.715	0.032	0.375	0	0	0	0	0	65820.6	10
zym_gene_16867	zym_gene_16867_1	0.104689	0.0901106	0.13968	0.141649	0.00813246	0.000719054	0.00457451	0.0787132	0.056957	0.000460863	0.119005	0.056957	0.000460863	-3.088	232	1	CgEP1		232	1	CgEP1	0.55	-1.312	.	.	.	0	0	0	.	.	0	.	0	0.435	0.415	0.768	.	.	0.343	0.405	0.01	0	0	0	0	25833.4	-1
zym_gene_12981	zym_gene_12981_1	4.83e-10	0.000133751	0.00349681	0.117896	0.0132807	0.000781076	2.9e-06	0.00288288	0.0815798	0.00349681	0.149568	0.141032	4.83e-10	-3.088	445	0	PsPNPi		445	0	PsPNPi	-2.268	-2.229	.	.	.	0	0	0	.	.	0	.	0	0	0.156	0.551	.	.	0.027	0.39	0	0	0	1	0	49931.5	5.5
zym_gene_17071	zym_gene_17071_2	0.0441227	0.0283079	0.0666842	0.217679	0.0794607	0.00571077	2.61e-05	0.213423	0.203178	1.35e-05	0.163259	0.203178	1.35e-05	-3.091	1616	9	.		1616	9	.	-5.126	-1.305	Vdmyo5,MoMyo5,FaMyo2B,MyoE,Myo1	reduced_virulence,loss_of_pathogenicity,unaffected_pathogenicity	PHI:8052,PHI:7019,PHI:6245,PHI:6926,PHI:9929	1	1	0	PF00063,PF01843,PF00612	Domain:Myosin_head,Repeat:DIL,Motif:IQ	0	.	0	0	0.047	.	.	0.819	0.459	0.328	0	0	0	0	0	183803	3
zym_gene_08609	zym_gene_08609_2	0.00737757	0.00323735	0.0533129	0.183899	0.000699427	8.6e-06	1.33e-08	0.133602	0.0195067	3.94e-09	0.168574	0.047025	3.94e-09	-3.091	1271	7	PGTG_16791		1271	7	PGTG_16791	-4.744	-1.43	.	.	.	0	0	0	PF02204,PF13857	Family:VPS9,Repeat:Ank_5	0	.	0	0	0.009	.	.	0.957	0.67	0.403	0	0	0	0	0	141146	11.5
zym_gene_15129	zym_gene_15129_2	0.0420103	0.0248675	0.10102	0.199284	0.00747152	0.000185888	2.8e-05	0.198363	0.0440556	1.2e-05	0.126019	0.0440556	1.2e-05	-3.091	557	3	.		557	3	.	-5.481	-2.531	FgLetm1	reduced_virulence	PHI:7672	0	1	0	PF07766	Domain:LETM1_RBD	0	.	0	0	0.052	0.748	.	.	0.082	0.398	0	0	0	1	0	62939.8	9.5
zym_gene_10347	zym_gene_10347_3	0.0201974	0.0121607	0.0376167	0.196073	0.00187602	0.00158669	5.75e-05	0.235684	0.00804624	3.15e-05	0.236377	0.0337743	3.15e-05	-3.094	376	14	MoHTR1,PIIN_08944,MoHTR2		376	14	MoHTR1,PIIN_08944,MoHTR2	-4.499	-2.18	.	.	.	0	0	0	PF00172,PF04082,PF00096	Domain:Zn_clus,Domain:Fungal_trans,Domain:zf-C2H2	0	.	0	0	0.192	.	.	0.874	0.032	0.488	0.31	0	0	1	0	41780.3	9.5
zym_gene_17164	zym_gene_17164_1	0.0476522	2.54e-07	0.0558425	0.0221992	0.109082	0.00742619	0.000449464	0.0333165	0.141835	0.00563085	0.0517386	0.0790418	2.54e-07	-3.099	786	2	.		786	2	.	-5.416	-1.781	MakatG1,FvCP01,CPXB,KatG2_(FGSG_12369),FCA7_(FGSG_12369),FvCP02,KatG,Um01947,MoCCP1	reduced_virulence,unaffected_pathogenicity,increased_virulence_(hypervirulence)	PHI:7596,PHI:7285,PHI:2183,PHI:9062,PHI:10449,PHI:7286,PHI:11381,PHI:6089,PHI:7254,PHI:854,PHI:5187	1	1	0	PF00141	Domain:peroxidase	0	AA2	0	0	0.052	.	.	0.785	0.838	0.353	0.17	0	0	0	0	86970.8	4
zym_gene_17370	zym_gene_17370_2	0.011824	0.00560355	0.0745051	0.180673	0.00130802	1.9e-05	3.24e-08	0.157893	0.0304	1.03e-08	0.150561	0.067032	1.03e-08	-3.104	315	0	.		315	0	.	-4.446	-1.609	NMR3,VEDA_05194	reduced_virulence,unaffected_pathogenicity	PHI:2175,PHI:7704	0	1	0	PF05368	Family:NmrA	0	.	0	0.015	0.414	.	.	0.531	0.025	0.404	0.01	0	0	0	0	35080.2	7
zym_gene_11801	zym_gene_11801_1	0.0531838	0.116493	0.0991923	0.168574	0.0113739	0.00259424	0.00401431	0.133602	0.0195067	6.09e-05	0.125122	0.090706	6.09e-05	-3.104	459	2	MIAvrM14,PsAvr3b_2		459	2	MIAvrM14,PsAvr3b_2	-5.438	-2.238	.	.	.	0	0	0	PF00293	Domain:NUDIX	1	.	0	0	0.014	.	.	0.942	0.926	0.262	0.01	0	0	1	0	51683	10
zym_gene_15095	zym_gene_15095_2	0.00115131	9.87e-06	0.00211745	0.0491454	0.148409	0.013298	0.000199891	0.0646999	0.112126	0.0165714	0.110839	0.143639	9.87e-06	-3.106	324	3	.		324	3	.	-2.384	-2.216	GzSYN1,VdSso1,GzSYN2	reduced_virulence	PHI:2395,PHI:7874,PHI:2396	0	1	0	PF00804,PF05739	Domain:Syntaxin,Family:SNARE	0	.	0	0.064	0.564	0.7	.	.	0.992	0.398	0.06	0	0	1	0	36416.3	1
zym_gene_08477	zym_gene_08477_3	0.00318293	0.00560355	0.0745051	0.180673	0.00130802	1.9e-05	3.24e-08	0.157893	0.0304	1.03e-08	0.183899	0.067032	1.03e-08	-3.107	418	6	PiCRN8		418	6	PiCRN8	-4.776	-1.745	.	.	.	0	0	0	PF00069	Domain:Pkinase	0	.	0	0	0.014	.	.	0.805	0.059	0.385	0	0	0	0	0	47873.7	1.5
zym_gene_17031	zym_gene_17031_3	0.000504259	0.125841	0.196619	0.185972	0.0241385	0.0707206	0.000100419	0.000775968	0.150536	0.196619	0.179773	0.158455	0.000100419	-3.114	392	2	CgEP1		392	2	CgEP1	-0.942	-1.313	.	.	.	0	0	0	PF05002,PF04969,PF13432	Domain:SGS,Domain:CS,Repeat:TPR_16	0	.	0	0	0.195	0.809	.	.	0.456	0.41	0.1	0	0	0	0	43875	-5
zym_gene_17285	zym_gene_17285_2	3.18e-06	0.00223971	0.00371563	0.0438007	0.00738031	0.00918812	1.11e-06	0.000294701	0.107543	0.0282388	0.122642	0.167433	1.11e-06	-3.115	1357	22	.		1357	22	.	-6.838	-2.493	Spf1_(MGG_12005),Spf1	loss_of_pathogenicity,reduced_virulence	PHI:9482,PHI:2100,PHI:7154	1	1	0	PF12409,PF00122,PF00702	Family:P5-ATPase,Family:E1-E2_ATPase,Domain:Hydrolase	0	.	0	0	0.009	.	.	0.988	0.902	0.495	0.03	0	0	0	1	152427	-32
zym_gene_11778	zym_gene_11778_2	0.00268776	0.00411696	0.054453	0.158283	0.00100652	1.83e-05	2.16e-09	0.13288	0.089337	1.14e-06	0.077092	0.089337	2.16e-09	-3.115	1197	12	FolSix3		1197	12	FolSix3	-4.642	-1.319	.	.	.	0	0	0	PF00501,PF07993,PF00550	Family:AMP-binding,Family:NAD_binding_4,Domain:PP-binding	0	.	0	0	0.011	.	.	0.988	0.956	0.299	0	0	0	0	0	133320	-6.5
zym_gene_16669	zym_gene_16669_1	0.0218558	0.0632773	0.262409	0.255786	0.159951	0.0582802	0.000578041	0.247197	0.13668	0.000372321	0.255786	0.236833	0.000372321	-3.115	1518	9	.		1518	9	.	-8.452	-2.533	MLT1,FgABC1,Fg10995,Fgm5_(FGSG_10995),FUM19,FecE,StpC,ProV,PotA,PG_RS04465_(PG1010),STM14_RS15350,OppF_(bb0335),B0779,VirB_(lmo1747),VraD,B0446,HmuV	reduced_virulence,unaffected_pathogenicity	PHI:267,PHI:3924,PHI:9036,PHI:8224,PHI:9268,PHI:8010,PHI:6324,PHI:8968,PHI:6319,PHI:9164,PHI:10083,PHI:7821,PHI:11545,PHI:9216,PHI:6579,PHI:11542,PHI:7909	0	1	0	PF00664,PF00005	Family:ABC_membrane,Domain:ABC_tran	0	.	0	0	0.009	.	.	0.988	0.53	0.377	0.01	0	0	0	1	169637	9.5
zym_gene_14883	zym_gene_14883_1	2.35e-05	0.00206306	0.0299872	0.140599	0.074632	0.000425258	3.77e-06	0.0225744	0.0993431	0.00666227	0.0572178	0.12547	3.77e-06	-3.115	446	5	PiCRN8		446	5	PiCRN8	-4.385	-1.313	.	.	.	0	0	0	PF00069	Domain:Pkinase	0	.	0	0	0.01	.	.	0.885	0.952	0.418	0.02	0	0	0	0	50540.5	-13
zym_gene_17476	zym_gene_17476_2	0.0229435	0.00300936	0.00921581	0.195906	0.00300936	3.58e-05	1.01e-06	0.102756	0.0262074	4.12e-07	0.156725	0.0262074	4.12e-07	-3.115	329	5	.		329	5	.	-5.738	-2.049	CID1,Ssn8_(CNAG_00440)	reduced_virulence	PHI:2418,PHI:2419,PHI:8794	0	1	0	PF00134	Domain:Cyclin_N	0	.	0	0.001	0.348	.	.	0.804	0.898	0.214	0.02	0	0	1	0	36608.2	7.5
zym_gene_14882	zym_gene_14882_3	0.19134	0.0141415	0.242224	0.255786	0.159951	0.0582802	0.000578041	0.259354	0.236833	0.000372321	0.255786	0.13668	0.000372321	-3.12	249	1	MIAvrM14		249	1	MIAvrM14	-1.689	-1.41	.	.	.	0	0	0	PF00293	Domain:NUDIX	1	.	0	0.006	0.082	0.568	.	.	0.605	0.463	0.02	0	0	0	0	29243.4	-6.5
zym_gene_04870	zym_gene_04870_1	0.00872533	0.000130017	0.0604095	0.133182	0.137099	0.000821763	0.0133423	0.114387	0.11393	0.0195359	0.0133423	0.103039	0.000130017	-3.121	905	20	PsXEG1		905	20	PsXEG1	-5.751	-2.231	.	.	.	0	0	0	PF00984,PF03721,PF03720,PF01670	Domain:UDPG_MGDP_dh,Domain:UDPG_MGDP_dh_N,Domain:UDPG_MGDP_dh_C,Domain:Glyco_hydro_12	1	GH12	0	0	0.01	.	.	0.99	0.021	0.43	0.13	0	0	1	0	98339.8	-5.5
zym_gene_17841	zym_gene_17841_4	0.00360767	0.00747152	0.0495747	0.179356	0.00161883	0.000185888	4.34e-07	0.184791	0.0440556	1.67e-07	0.199284	0.0929525	1.67e-07	-3.121	369	1	.		369	1	.	-1.44	0.13	MoADH1,FadD6_(PA14_13110),RED1,MGG_04556,ADH1,Fdh3,VEDA_05198,Xdh1,AdhT,Abd1	unaffected_pathogenicity,reduced_virulence,increased_virulence_(hypervirulence)	PHI:5034,PHI:10607,PHI:2839,PHI:881,PHI:9524,PHI:4903,PHI:7708,PHI:2256,PHI:6517,PHI:2255	1	1	0	PF00107	Domain:ADH_zinc_N	0	.	0	0.001	0.374	.	.	0.537	0.009	0.33	0.04	1	1	0	0	40074.9	10
zym_gene_16491	zym_gene_16491_1	6.32e-05	3.15e-06	0.00598777	0.0735638	0.0735638	0.00911183	3.85e-09	0.00232161	0.115161	0.00598777	0.114709	0.13722	3.85e-09	-3.122	699	8	PiCRN8		699	8	PiCRN8	-6.883	-1.313	FGSG_07121,CgMEK1_(EMK1),FGSG_00786,Rck2,(Sc_Ste7),FgSte7,STE7,AbSte7_(MH559277),ChSte7,FGSG_00337,Rad53,CpkB,Fuz7,FUZ7,FGSG_06959,CpkA,Aapk1,PKAc,(Sc_Cmk1/Cmk2),PKAC1,MoCMK1,MgTpk2,ADR1,CaTpk2_(CTRG_01736),TPK2,TPK1,CaTpk1_(CTRG_03315),Chk1,FGSG_08729,CPK2,UvPmk1_(KDB_16903.1),Lf_pmk1,MaMk1,Mero-Fus3,PMK1,Fmk1_(FOXG_08140),MAK2,MAP1_(related:_GPMK1),Mak2,AMK1,PTK1,BMP1,Fmk1,FMK1,MgFus3,Fus3,ChMK…	unaffected_pathogenicity,loss_of_pathogenicity,reduced_virulence,lethal,increased_virulence_(hypervirulence),effector_(plant_avirulence_determinant)	PHI:1257,PHI:165,PHI:1249,PHI:2554,PHI:1179,PHI:1004,PHI:3377,PHI:9220,PHI:6716,PHI:1244,PHI:8767,PHI:1083,PHI:2272,PHI:402,PHI:2224,PHI:6068,PHI:1230,PHI:2271,PHI:1082,PHI:2317,PHI:11323,PHI:1183,PHI:371,PHI:2158,PHI:1044,PHI:100,PHI:7811,PHI:428,PHI:427,PHI:7810,PHI:8768,PHI:1240,PHI:3088,PHI:9480,PHI:2330,PHI:3889,PHI:5426,PHI:690,PHI:56,PHI:10249,PHI:448,PHI:2163,PHI:1189,PHI:4245,PHI:5479,PH…	1	1	1	PF00069,PF00498	Domain:Pkinase,Family:FHA	0	.	0	0	0.011	.	.	0.675	0.815	0.361	0.01	0	0	0	0	78570.3	-2.5
zym_gene_16909	zym_gene_16909_1	0.0378815	0.0205374	0.0368228	0.14778	0.00693162	0.00143345	7.68e-06	0.179941	0.00366671	1.49e-09	0.177824	0.0318302	1.49e-09	-3.122	707	6	PiCRN8		707	6	PiCRN8	-6.421	-1.307	FGSG_07409,GzHMG024,FGSG_05406,FGSG_05393,Cdc2B,FGSG_03132,(Sc_Cdc28),Cdc2A,FGSG_07423,FGSG_08729,CPK2,CgSlt2,VdHog1,Mero-Hog1,AaSLT2,CPMK2,HOG1,Mps1,CpMK1,Hog1,SakA,Cpk2,Slt2,MgSlt2,OSM1,MhSlt2_(XP_011115715),Hog1_(FOXG_06318),MPK1,FgHOG1,CgHog1,Cghog1,Mero-Slt2,Bbslt2,CpSlt2,(Mgv1),Hog1_(PDIG_79560),MGV1,AoSlt2_(XP_011126279),MPS1,FoSlt2,Cshog1,MAF1,BcSAK1,CEK1,Cek1,Bmp3,BcBmp3,MgHog1,ChMK1,CMK…	lethal,unaffected_pathogenicity,reduced_virulence,loss_of_pathogenicity,increased_virulence_(hypervirulence)	PHI:1231,PHI:1492,PHI:1268,PHI:1223,PHI:4942,PHI:1266,PHI:4941,PHI:1178,PHI:1232,PHI:1240,PHI:3088,PHI:4626,PHI:5536,PHI:5427,PHI:2318,PHI:246,PHI:497,PHI:2367,PHI:342,PHI:6084,PHI:9769,PHI:10024,PHI:11021,PHI:149,PHI:7724,PHI:8002,PHI:1042,PHI:153,PHI:9454,PHI:6317,PHI:10250,PHI:313,PHI:2810,PHI:1005,PHI:2327,PHI:8395,PHI:4625,PHI:5428,PHI:5045,PHI:2429,PHI:7447,PHI:1196,PHI:8735,PHI:7280,PHI:26…	1	1	1	PF00069	Domain:Pkinase	0	.	0	0	0.116	.	.	0.641	0.043	0.294	0.02	0	0	0	0	79967.5	24
zym_gene_16564	zym_gene_16564_2	0.0038182	0.0339089	0.135983	0.209219	0.00971349	0.000170829	5.24e-06	0.0989174	0.0637116	2.42e-06	0.205732	0.127816	2.42e-06	-3.122	647	6	.		647	6	.	-4.952	-1.312	BbCypC,CypB,PbCYP3,CPA1,BbCypA,BcCyp2_(BCIN_05g03080),FvCYP1,CYP1,BCP1,PpiB,PpiA	unaffected_pathogenicity,reduced_virulence	PHI:6206,PHI:7181,PHI:7735,PHI:213,PHI:6199,PHI:11184,PHI:7143,PHI:2477,PHI:7734,PHI:249,PHI:277,PHI:11418,PHI:11417,PHI:7633	0	1	0	PF00160,PF00400	Domain:Pro_isomerase,Repeat:WD40	1	.	0	0	0.051	.	.	0.743	0.313	0.21	0.01	0	0	0	0	72899	2.5
zym_gene_17085	zym_gene_17085_3	0.19134	0.0141415	0.144355	0.159951	0.0632773	0.0126129	0.000578041	0.259354	0.13668	0.000372321	0.255786	0.236833	0.000372321	-3.123	1597	13	PiCRN8		1597	13	PiCRN8	-5.627	-1.308	FGSG_05135,HOG1,FGSG_01559	unaffected_pathogenicity,reduced_virulence	PHI:1274,PHI:11375,PHI:1264	0	1	0	PF12745,PF00069,PF05773,PF13393	Domain:HGTP_anticodon2,Domain:Pkinase,Domain:RWD,Domain:tRNA-synt_His	0	.	0	0	0.011	.	.	0.987	0.966	0.414	0	0	0	0	0	178205	-7.5
zym_gene_15050	zym_gene_15050_1	0.0844978	0.0245766	0.15523	0.101299	0.0523633	0.00230569	0.000989204	0.11039	0.109046	7.58e-05	0.164836	0.169783	7.58e-05	-3.123	1119	8	.		1119	8	.	-6.928	-1.31	VraD,C2515,FepC_(VK055_1930),StpC,RfbE	reduced_virulence,unaffected_pathogenicity	PHI:6579,PHI:11343,PHI:7541,PHI:6324,PHI:7603	0	1	0	PF00005,PF00385	Domain:ABC_tran,Domain:Chromo	0	.	0	0	0.009	.	.	0.828	0.039	0.433	0	0	0	0	0	123626	7.5
zym_gene_15640	zym_gene_15640_3	0.0174013	0.000213633	0.00708742	0.00971349	0.0912864	0.0300235	0.00224157	6.72e-06	0.182001	0.19669	0.0912864	0.191227	6.72e-06	-3.123	929	7	.		929	7	.	-5.439	-1.302	CaTPS2,TpsB,TslA,TpsA,TPS1,Tps1,OstA,OtsA	reduced_virulence,increased_virulence_(hypervirulence),unaffected_pathogenicity,loss_of_pathogenicity	PHI:242,PHI:6973,PHI:7121,PHI:6972,PHI:650,PHI:2172,PHI:322,PHI:1064,PHI:7226,PHI:2265,PHI:130,PHI:4144,PHI:4627,PHI:9814	1	1	0	PF00982,PF02358	Family:Glyco_transf_20,Family:Trehalose_PPase	0	GT20	0	0	0.051	.	.	0.988	0.89	0.442	0.01	0	0	0	0	104887	-4
zym_gene_09216	zym_gene_09216_3	0.011824	0.00560355	0.0745051	0.183899	0.00130802	1.9e-05	3.24e-08	0.107393	0.0108617	1.03e-08	0.183899	0.0304	1.03e-08	-3.123	1059	11	PiCRN8		1059	11	PiCRN8	-4.045	-1.305	.	.	.	0	0	0	PF00069,PF00498	Domain:Pkinase,Family:FHA	0	.	0	0	0.03	.	.	0.788	0.9	0.41	0	0	0	0	0	118612	-12.5
zym_gene_17178	zym_gene_17178_1	0.0500356	0.0745661	0.14397	0.0528177	0.0230199	5.55e-05	0.000537564	0.146763	0.138572	0.00590199	0.136511	0.111271	5.55e-05	-3.123	843	7	PiCRN8		843	7	PiCRN8	-7.297	-1.307	CpkC,MoTos3,Tos3,FGSG_06940,FGSG_06959,CpkB,MoCMK1,CpkA,FGSG_00337,(Sc_Cmk1/Cmk2),CaTpk2_(CTRG_01736),HOG1,TPK2,AflBck1,Slt2_(PDIG_73290),PdSlt2_(PDIP_43770),MoCKa1_(MGG_03696),Fg00677,FGSG_00677,Bbmpk1,SsuA,UvPmk1_(KDB_16903.1),MaMk1,Mero-Fus3,Lf_pmk1,BMP1,Fmk1_(FOXG_08140),MAP1_(related:_GPMK1),Fmk1,FMK1,VMK1,MAK2,PMK1,Mak2,AMK1,PTK1,AaFUS3,PdMpkB,Kss1_(PDIG_75030)	reduced_virulence,unaffected_pathogenicity,lethal,loss_of_pathogenicity	PHI:1084,PHI:2112,PHI:3177,PHI:1250,PHI:1230,PHI:1083,PHI:2272,PHI:2158,PHI:2271,PHI:1082,PHI:1244,PHI:1183,PHI:7811,PHI:11375,PHI:428,PHI:9913,PHI:8737,PHI:9141,PHI:9201,PHI:1218,PHI:9822,PHI:2346,PHI:4028,PHI:9480,PHI:3889,PHI:5426,PHI:2330,PHI:161,PHI:545,PHI:10249,PHI:1189,PHI:4245,PHI:5479,PHI:309,PHI:3517,PHI:2285,PHI:6315,PHI:2827,PHI:215,PHI:7240,PHI:483,PHI:448,PHI:2163,PHI:2268,PHI:736,…	1	1	1	PF00069	Domain:Pkinase	0	.	0	0	0.032	.	.	0.826	0.078	0.332	0.01	0	0	0	0	94051.6	8.5
zym_gene_17377	zym_gene_17377_1	0.000182103	0.0113188	0.116802	0.139469	0.000479593	0.00328241	4.51e-05	0.0190625	0.00460504	1.63e-06	0.0546296	0.0244455	1.63e-06	-3.131	665	4	.		665	4	.	-8.374	-2.523	SUT1_(PDIP_54000)	reduced_virulence,unaffected_pathogenicity	PHI:9498	0	1	0	.	.	0	.	0	0	0.009	.	.	0.987	0.856	0.327	0.09	0	0	0	1	73813	16.5
zym_gene_16103	zym_gene_16103_2	0.00622752	0.000481498	0.0723354	0.148889	0.148889	0.140827	0.00363395	0.00436808	0.178107	0.186866	0.0947475	0.181309	0.000481498	-3.134	442	2	.		442	2	.	-7.571	-2.465	Uxt1,Uxt2	reduced_virulence,unaffected_pathogenicity	PHI:7828,PHI:7829	0	1	0	PF03151	Family:TPT	0	.	0	0	0.082	.	.	0.842	0.946	0.506	0.1	0	0	0	1	47822.4	1.5
zym_gene_17778	zym_gene_17778_3	0.010527	0.0579325	0.165946	0.209219	0.00547096	0.000775968	2.31e-06	0.191608	0.158455	1e-06	0.185972	0.158455	1e-06	-3.136	828	12	.		828	12	.	-8.358	-2.53	Cxt1p,CAP10	reduced_virulence	PHI:2822,PHI:139	0	1	0	PF05686	Family:Glyco_transf_90	0	GT90	0	0	0.009	.	.	0.988	0.986	0.429	0	0	0	0	1	94332.6	9.5
zym_gene_16496	zym_gene_16496_2	0.0458027	0.000563071	0.0157751	0.0112787	0.125714	0.079707	5.53e-05	0.0243656	0.18505	0.087634	0.125714	0.186919	5.53e-05	-3.141	559	4	.		559	4	.	-6.94	-2.547	HiC-15,AKT7,BcBOT1_(CND5),FUM6,Abl1_(Lema_T087750.1)	reduced_virulence,increased_virulence_(hypervirulence),unaffected_pathogenicity	PHI:7173,PHI:4194,PHI:438,PHI:9266,PHI:10272	1	1	0	PF00067	Domain:p450	0	.	0	0	0.009	.	.	0.987	0.649	0.278	0.14	0	1	0	1	63196.5	14.5
zym_gene_17419	zym_gene_17419_1	0.00204892	0.00427934	0.0737154	0.190966	0.00427934	8.85e-05	1.85e-07	0.16098	0.0665486	6.67e-08	0.190966	0.120939	6.67e-08	-3.141	516	4	.		516	4	.	-4.054	0.438	CYP51C,HiC-15,AKT7,VdCYP1	reduced_virulence,increased_virulence_(hypervirulence),loss_of_pathogenicity	PHI:9826,PHI:7173,PHI:4194,PHI:6331	1	1	0	PF00067	Domain:p450	0	.	0	0	0.009	.	.	0.987	0.149	0.285	0	1	1	0	0	58528.2	17.5
zym_gene_15567	zym_gene_15567_1	0.0546396	0.206388	0.192086	0.213155	0.00734953	0.000195168	0.000270374	0.125494	0.184628	0.000165142	0.206388	0.184628	0.000165142	-3.147	588	4	.		588	4	.	-7.908	-1.993	PGM	reduced_virulence	PHI:3325	0	1	0	PF02878,PF02879,PF02880	Domain:PGM_PMM_I,Domain:PGM_PMM_II,Domain:PGM_PMM_III	0	.	0	0	0.009	.	.	0.987	0.542	0.52	0.07	0	0	1	0	65312.6	-17.5
zym_gene_12528	zym_gene_12528_1	0.146594	0.0121607	0.182003	0.202609	0.0121607	0.00158669	5.75e-05	0.208748	0.174565	3.15e-05	0.122546	0.232243	3.15e-05	-3.149	583	1	GiSP7		583	1	GiSP7	-2.557	-2.242	.	.	.	0	0	0	.	.	0	.	0	0	0.065	0.523	.	.	0.994	0.398	0.43	0	0	1	0	62753	17.5
zym_gene_07240	zym_gene_07240_2	0.0201974	0.0462247	0.182003	0.202609	0.0121607	0.0106308	5.75e-05	0.235684	0.174565	3.15e-05	0.202609	0.232243	3.15e-05	-3.15	177	1	BghBEC4		177	1	BghBEC4	-0.888	-2.243	.	.	.	0	0	0	.	.	0	.	0	0.003	0.377	0.827	.	.	0.764	0.286	0.36	0	0	1	0	19472.6	14.5
zym_gene_15522	zym_gene_15522_2	0.00894074	9.55e-06	0.00286896	0.0424549	0.153551	0.0373919	0.0479583	0.000194516	0.0665486	0.12935	0.187674	0.120939	9.55e-06	-3.151	546	6	.		546	6	.	-7.362	-1.367	BcBOA2	reduced_virulence	PHI:2289	0	1	0	PF07992	Domain:Pyr_redox_2	0	.	0	0	0.011	.	.	0.983	0.037	0.511	0.17	0	0	0	0	62380.5	-4
zym_gene_00948	zym_gene_00948_2	0.00539189	0.00239305	0.0517301	0.167619	0.00239305	4.14e-05	7.78e-08	0.13415	0.0458027	2.63e-08	0.173606	0.0919422	2.63e-08	-3.152	547	6	BghBEC4,MoCDIP7,MoCDIP11		547	6	BghBEC4,MoCDIP7,MoCDIP11	-4.99	-2.252	.	.	.	0	0	0	.	.	0	.	0	0	0.012	.	.	0.755	0.951	0.261	0.22	0	0	1	0	59240.8	23.5
zym_gene_17151	zym_gene_17151_1	0.0669954	0.0742732	0.106592	0.133708	0.00586736	0.000466278	0.00851714	0.0996025	0.0943779	0.00655061	0.0742732	0.0401443	0.000466278	-3.159	512	8	.		512	8	.	-8.372	-2.532	MoST1,Hxs1,CBU_0347,Itr4_(CNAG_05662),FRT1,CNAG_06986,IolT,Srt1	unaffected_pathogenicity,reduced_virulence	PHI:4024,PHI:2968,PHI:9510,PHI:9425,PHI:538,PHI:9423,PHI:6381,PHI:2240,PHI:4586	0	1	0	PF00083	Family:Sugar_tr	0	.	0	0	0.011	.	.	0.984	0.827	0.271	0.08	0	0	0	1	56732.2	11.5
zym_gene_17661	zym_gene_17661_2	0.0282591	0.00427934	0.0327624	0.145743	0.000852525	7.05e-06	1.85e-07	0.16098	0.0285551	6.67e-08	0.190966	0.0665486	6.67e-08	-3.161	546	7	.		546	7	.	-6.552	-2.465	Cgtrpf4,Yvc1	unaffected_pathogenicity,loss_of_pathogenicity,reduced_virulence	PHI:9112,PHI:2094	1	1	0	.	.	0	.	0	0	0.04	.	.	0.951	0.95	0.567	0.09	0	0	0	1	62108.1	-6
zym_gene_17225	zym_gene_17225_1	0.000335887	0.00323735	0.0229303	0.162659	1.2e-05	8.6e-06	1.33e-08	0.0828733	0.0195067	3.78e-07	0.183899	0.090706	1.33e-08	-3.161	638	7	.		638	7	.	-6.908	-2.523	FcABC1,OppF_(bb0335),OppD_(bb0334),VraD,VirB_(lmo1747),CpxA,C2515,MGA_0220,Cab_(NMB0789),FepC_(VK055_1930),HmuV,ZnuC,B0446,FecE,B0779,PstB,STM14_RS07710_(sufC),SufC,RfbE	reduced_virulence,unaffected_pathogenicity,loss_of_pathogenicity	PHI:351,PHI:7821,PHI:7820,PHI:6579,PHI:9216,PHI:8050,PHI:11343,PHI:7715,PHI:8623,PHI:7541,PHI:7909,PHI:11007,PHI:11542,PHI:8010,PHI:11545,PHI:3412,PHI:10100,PHI:6894,PHI:7603	1	1	0	PF01061,PF00005,PF19055	Family:ABC2_membrane,Domain:ABC_tran,Family:ABC2_membrane_7	0	.	0	0	0.009	.	.	0.986	0.671	0.511	0.05	0	0	0	1	71255.9	7
zym_gene_17158	zym_gene_17158_3	0.00678937	0.0168132	0.101138	0.221307	0.00355663	0.00299815	1.18e-05	0.133008	0.093601	5.75e-06	0.221307	0.0382913	5.75e-06	-3.167	552	9	.		552	9	.	-8.481	-2.486	SUT1_(PDIP_54000)	reduced_virulence,unaffected_pathogenicity	PHI:9498	0	1	0	PF13347	Family:MFS_2	0	.	0	0	0.01	.	.	0.982	0.053	0.213	0.04	0	1	0	1	60670.5	7.5
zym_gene_17803	zym_gene_17803_1	0.0420103	0.00161883	0.10102	0.199284	0.00747152	0.000185888	4.34e-07	0.184791	0.0159539	1.67e-07	0.199284	0.0929525	1.67e-07	-3.169	858	16	.		858	16	.	-8.504	-2.49	CLC-A	reduced_virulence	PHI:286	0	1	0	PF00654,PF00571	Family:Voltage_CLC,Domain:CBS	0	.	0	0	0.009	.	.	0.988	0.054	0.416	0.11	0	0	0	1	94823.8	13
zym_gene_15194	zym_gene_15194_4	0.0336623	0.00374647	0.017124	0.236377	0.0729235	0.0193	0.00433801	0.173957	0.0151488	7.25e-05	0.232564	0.0561882	7.25e-05	-3.17	570	4	.		570	4	.	-8.401	-2.549	Alg12_(CNAG_02715)	reduced_virulence	PHI:10355	0	1	0	PF03901	Family:Glyco_transf_22	0	GT22,GT83	0	0	0.009	.	.	0.985	0.826	0.353	0.07	0	0	0	1	64066.8	27.5
zym_gene_15599	zym_gene_15599_1	0.0126584	0.000247283	0.0480953	0.133061	0.133061	0.00143063	0.00374236	0.0727005	0.116437	0.0480953	0.0594208	0.134079	0.000247283	-3.173	2157	47	.		2157	47	.	-7.162	-1.305	MoUBR1,UBL1,Ubr1_(BBA_04432)	reduced_virulence	PHI:6929,PHI:3887,PHI:11172,PHI:3886	0	1	0	PF18995,PF02207,PF02617	Domain:PRT6_C,Family:zf-UBR,Family:ClpS	0	.	0	0	0.01	.	.	0.926	0.04	0.43	0	0	0	0	0	244789	-40
zym_gene_16087	zym_gene_16087_2	0.0530888	0.00971349	0.0701164	0.205732	0.00971349	0.000170829	5.24e-06	0.201541	0.0232556	2.42e-06	0.160013	0.0637116	2.42e-06	-3.174	520	5	.		520	5	.	-4.741	-1.864	LpdA,Rv0462_(lpdC),Pdh-e3-I,Glr1	effector_(plant_avirulence_determinant),increased_virulence_(hypervirulence),unaffected_pathogenicity,reduced_virulence	PHI:6520,PHI:7582,PHI:11457,PHI:4904	1	1	0	PF07992,PF02852	Domain:Pyr_redox_2,Domain:Pyr_redox_dim	0	.	0	0	0.119	.	.	0.628	0.988	0.495	0.12	0	0	0	0	56104.4	6
zym_gene_11221	zym_gene_11221_2	0.00804624	0.0138674	0.0178705	0.0138674	0.0510066	0.208748	4.72e-05	0.00158669	0.219658	0.138496	0.202609	0.232243	4.72e-05	-3.178	1374	14	FolSix3		1374	14	FolSix3	-5.918	-2.569	.	.	.	0	0	0	PF00501,PF00550	Family:AMP-binding,Domain:PP-binding	0	.	0	0	0.009	.	.	0.988	0.878	0.415	0.08	0	0	0	1	150429	8.5
zym_gene_17448	zym_gene_17448_1	0.0420103	0.0248675	0.159481	0.179356	0.00747152	0.000185888	4.34e-07	0.184791	0.0159539	1.67e-07	0.179356	0.0929525	1.67e-07	-3.179	526	8	.		526	8	.	-8.023	-2.26	CYP51C	reduced_virulence	PHI:9826	0	1	0	PF00067	Domain:p450	0	.	0	0	0.039	.	.	0.949	0.07	0.442	0.05	0	0	1	0	60169.7	14
zym_gene_16499	zym_gene_16499_2	0.0771405	0.00693162	0.0748729	0.177824	0.00693162	0.000277024	0.000480545	0.179941	0.0121258	1.53e-07	0.177824	0.0671248	1.53e-07	-3.179	512	14	PIIN_08944		512	14	PIIN_08944	-1.825	-1.311	.	.	.	0	0	0	.	.	0	.	0	0	0.031	0.5	.	.	0.903	0.453	0.02	0	0	0	0	58017.3	-10
zym_gene_15701	zym_gene_15701_1	0.00161682	0.00624485	0.024184	0.0854358	0.0304737	0.00321704	0.000479593	0.00109414	0.0748263	0.0746363	0.0457105	0.133559	0.000479593	-3.181	1083	8	.		1083	8	.	-8.01	-2.079	Gdh2	reduced_virulence,unaffected_pathogenicity	PHI:5450	0	1	0	PF00208,PF05088	Domain:ELFV_dehydrog,Family:Bac_GDH	0	.	0	0	0.01	.	.	0.988	0.447	0.405	0.01	0	0	1	0	122182	-0.5
zym_gene_07528	zym_gene_07528_2	0.0282591	0.0424549	0.0737154	0.187674	0.000852525	0.00351344	0.000150446	0.0211764	0.0285551	6.73e-05	0.190966	0.0285551	6.73e-05	-3.181	799	14	MoHTR1,PIIN_08944,MoHTR2		799	14	MoHTR1,PIIN_08944,MoHTR2	-5.622	-2.364	.	.	.	0	0	0	PF04082,PF00172,PF13912,PF00096	Domain:Fungal_trans,Domain:Zn_clus,Domain:zf-C2H2_6,Domain:zf-C2H2	0	.	0	0	0.046	.	.	0.963	0.099	0.417	0	0	0	0	1	90495.4	-7
zym_gene_17140	zym_gene_17140_2	0.151925	0.179356	0.189513	0.179356	0.0285515	0.0326258	0.000238155	0.0215542	0.0910224	0.0832204	0.126019	0.193813	0.000238155	-3.181	403	5	.		403	5	.	-6.397	-1.313	CshA_(EF0846),VAD1,CshA,Lmo0866,Rhpa,Lmo1246,RhlE2_(PA0428),RhlE1_(PA3950),CshB_(EF1377),GzAra006,Lmo1450,Lmo1722,CshC_(EF1009),MAK5	reduced_virulence,unaffected_pathogenicity,increased_virulence_(hypervirulence),lethal	PHI:11494,PHI:423,PHI:6510,PHI:7620,PHI:8011,PHI:7618,PHI:11622,PHI:11623,PHI:11498,PHI:1458,PHI:7619,PHI:7617,PHI:11497,PHI:2549	1	1	1	PF00271,PF00270	Domain:Helicase_C,Domain:DEAD	0	.	0	0	0.066	.	.	0.603	0.968	0.281	0	0	0	0	0	46206.2	-3.5
zym_gene_10188	zym_gene_10188_3	0.0201974	0.0462247	0.182003	0.236377	0.00187602	0.00158669	5.75e-05	0.208748	0.0925724	3.15e-05	0.202609	0.232243	3.15e-05	-3.181	948	8	CgEP1		948	8	CgEP1	-4.649	-1.315	.	.	.	0	0	0	PF13181	Repeat:TPR_8	0	.	0	0	0.01	.	.	0.918	0.052	0.335	0	0	0	0	0	105934	-28
zym_gene_12199	zym_gene_12199_2	1.06e-06	5.46e-05	0.00176333	0.0857198	0.00666396	0.0200303	1.74e-08	0.00344848	0.139047	0.012049	0.138231	0.139047	1.74e-08	-3.181	871	7	PiCRN8		871	7	PiCRN8	-3.874	-1.329	.	.	.	0	0	0	PF00069	Domain:Pkinase	0	.	0	0	0.1	.	.	0.852	0.925	0.39	0.15	0	0	0	0	96967.1	25
zym_gene_10612	zym_gene_10612_2	0.0333087	0.0376533	0.13668	0.167946	0.0376533	0.0013051	0.000546353	0.166627	0.0485915	3.66e-05	0.15675	0.0485915	3.66e-05	-3.181	981	22	MoHTR1,PIIN_08944,MoHTR2		981	22	MoHTR1,PIIN_08944,MoHTR2	-4.461	-1.359	.	.	.	0	0	0	PF00172,PF00096	Domain:Zn_clus,Domain:zf-C2H2	0	.	0	0	0.044	.	.	0.962	0.914	0.438	0.06	0	0	0	0	109854	8
zym_gene_17052	zym_gene_17052_3	0.14108	0.00734953	0.192086	0.213155	0.110565	0.0340751	0.000270374	0.125494	0.252113	0.000165142	0.213155	0.252113	0.000165142	-3.182	505	4	.		505	4	.	-2.478	-1.325	BbCyp9,BbCypC,FvCYP1,BCP1,CypB,CYP1,CPA1,PbCYP3,BbCypA,BcCyp2_(BCIN_05g03080),PpiB,PpiA	unaffected_pathogenicity,reduced_virulence	PHI:6209,PHI:6206,PHI:7143,PHI:277,PHI:7181,PHI:7734,PHI:249,PHI:2477,PHI:213,PHI:7735,PHI:6199,PHI:11184,PHI:11418,PHI:11417	0	1	0	PF00160	Domain:Pro_isomerase	1	.	0	0	0.102	0.701	.	.	0.437	0.499	0.02	0	0	0	0	55023.6	-7
zym_gene_16015	zym_gene_16015_2	0.0476522	0.00966897	0.0302143	0.151805	0.0743742	0.00742619	0.0124315	0.060414	0.113661	2.86e-05	0.0124315	0.0475049	2.86e-05	-3.182	626	9	.		626	9	.	-8.474	-2.528	Alg9_(CNAG_05881)	reduced_virulence	PHI:10354	0	1	0	PF03901	Family:Glyco_transf_22	0	GT22	0	0	0.009	.	.	0.985	0.357	0.478	0.1	0	0	0	1	70719.9	19
zym_gene_16628	zym_gene_16628_2	0.0185089	0.00239305	0.0517301	0.190966	0.0094596	0.000341665	5.82e-06	0.178866	0.0458027	2.63e-08	0.0721178	0.0458027	2.63e-08	-3.182	736	18	PIIN_08944,MoHTR2		736	18	PIIN_08944,MoHTR2	-4.239	-1.326	.	.	.	0	0	0	.	.	0	.	0	0	0.031	.	.	0.79	0.035	0.346	0.03	0	0	0	0	82099.9	3
zym_gene_11147	zym_gene_11147_3	0.000319963	0.167817	0.262409	0.0632773	0.0685504	0.0741011	0.0141415	0.0582802	0.264932	0.262409	0.255786	0.0491014	0.000319963	-3.182	893	7	MoCDIP6		893	7	MoCDIP6	-4.316	-1.325	.	.	.	0	0	0	PF10428,PF13855	Family:SOG2,Repeat:LRR_8	0	.	0	0	0.067	.	.	0.933	0.534	0.342	0.1	0	0	0	0	97741.3	48
zym_gene_12367	zym_gene_12367_2	0.0174013	0.00971349	0.135983	0.160013	0.00186223	0.000170829	5.24e-06	0.0989174	0.127816	2.42e-06	0.205732	0.191227	2.42e-06	-3.182	844	7	MoCDIP6		844	7	MoCDIP6	-4.69	-1.322	.	.	.	0	0	0	.	.	0	.	0	0	0.009	.	.	0.928	0.037	0.417	0.07	0	0	0	0	94112	42
zym_gene_15054	zym_gene_15054_4	0.0546396	0.110565	0.0964587	0.213155	0.0376347	0.00644206	0.000270374	0.125494	0.0897552	0.000165142	0.255786	0.0897552	0.000165142	-3.182	761	10	.		761	10	.	-6.549	-1.324	UBP8_(MGG-03527)	reduced_virulence	PHI:10411	0	1	0	PF00443	Family:UCH	0	.	0	0	0.031	.	.	0.79	0.975	0.598	0	0	0	0	0	84336	3
zym_gene_11460	zym_gene_11460_1	0.0229435	0.00300936	0.00921581	0.148889	0.00300936	3.58e-05	1.01e-06	0.0488093	0.0262074	4.12e-07	0.148889	0.0262074	4.12e-07	-3.182	611	9	MoCDIP8		611	9	MoCDIP8	-4.373	-1.388	.	.	.	0	0	0	PF03372	Domain:Exo_endo_phos	0	.	0	0	0.009	.	.	0.789	0.213	0.717	0.01	0	0	0	0	67429.4	11
zym_gene_15332	zym_gene_15332_1	0.00268776	2.43e-06	0.00896399	0.0336066	0.124365	0.0615556	0.000251631	4.94e-05	0.176058	0.173115	0.077092	0.170998	2.43e-06	-3.182	1046	17	MoHTR1,PIIN_08944,MoHTR2		1046	17	MoHTR1,PIIN_08944,MoHTR2	-4.876	-2.035	GzC2H080	unaffected_pathogenicity	PHI:1413	0	0	0	PF04082	Domain:Fungal_trans	0	.	0	0	0.067	.	.	0.867	0.456	0.47	0.09	0	0	1	0	116909	17.5
zym_gene_09658	zym_gene_09658_1	0.000685284	0.0113188	0.0547301	0.139469	0.00159293	1.63e-05	4.51e-05	0.0190625	0.0457761	0.000739116	0.145808	0.0748263	1.63e-05	-3.183	504	24	PIIN_08944,MoHTR2,MoHTR1		504	24	PIIN_08944,MoHTR2,MoHTR1	-3.11	-1.323	.	.	.	0	0	0	PF00096	Domain:zf-C2H2	0	.	0	0	0.135	.	.	0.592	0.591	0.412	0.34	0	0	0	0	56409.7	27
zym_gene_17761	zym_gene_17761_2	0.00450113	0.00693162	0.12332	0.177824	0.00036613	0.000277024	5.39e-09	0.108756	0.0318302	1.53e-07	0.174649	0.0671248	5.39e-09	-3.183	443	12	.		443	12	.	-5.841	-1.344	Sre1,AREB	reduced_virulence	PHI:3837,PHI:3292	0	1	0	PF00320	Domain:GATA	0	.	0	0	0.083	.	.	0.603	0.978	0.259	0.09	0	0	0	0	48804.4	21.5
zym_gene_17648	zym_gene_17648_1	0.00349683	0.00264184	0.0417061	0.0910182	0.000844738	3.34e-05	8.7e-05	0.0493408	0.0169819	0.00129585	0.121922	0.034212	3.34e-05	-3.183	709	8	.		709	8	.	-7.082	-1.336	PEF1,MoMdv1	reduced_virulence	PHI:6135,PHI:6636	0	1	0	PF00400	Repeat:WD40	0	.	0	0	0.011	.	.	0.897	0.204	0.401	0.01	0	0	0	0	78286.5	-7
zym_gene_12201	zym_gene_12201_4	0.0993582	0.0216901	0.017124	0.158207	0.00374647	0.00322627	0.000125295	0.173957	0.0151488	7.25e-05	0.166117	0.0561882	7.25e-05	-3.183	446	9	MoHTR1,MoHTR2,PIIN_08944		446	9	MoHTR1,MoHTR2,PIIN_08944	-1.407	-1.348	.	.	.	0	0	0	.	.	0	.	0	0	0.139	0.54	.	.	0.382	0.421	0.02	0	0	0	0	49698.1	12
zym_gene_15950	zym_gene_15950_1	0.0606816	0.000481498	0.0723354	0.195906	0.00300936	3.58e-05	1.01e-06	0.164258	0.0655186	4.12e-07	0.199284	0.124326	4.12e-07	-3.188	383	9	.		383	9	.	-4.327	-1.332	SIR2_(MGG_10267),HST1,CobB_(Yp_1760),Cob	unaffected_pathogenicity,reduced_virulence	PHI:11102,PHI:2006,PHI:2008,PHI:8898,PHI:5572	0	1	0	PF02146	Family:SIR2	0	.	0	0	0.034	0.537	.	.	0.835	0.443	0.03	0	0	0	0	42074.1	-13.5
zym_gene_15918	zym_gene_15918_2	0.0670947	0.0155538	0.0737154	0.187674	0.00427934	8.85e-05	1.29e-05	0.16098	0.0285551	5.17e-06	0.153551	0.0665486	5.17e-06	-3.188	1726	22	.		1726	22	.	-6.901	-1.322	FgRbp1	reduced_virulence	PHI:11276	0	1	0	PF04998,PF00623,PF04983,PF04997,PF05000	Domain:RNA_pol_Rpb1_5,Domain:RNA_pol_Rpb1_2,Domain:RNA_pol_Rpb1_3,Domain:RNA_pol_Rpb1_1,Domain:RNA_pol_Rpb1_4	0	.	0	0	0.044	.	.	0.881	0.017	0.454	0.02	0	0	0	0	189927	-17
zym_gene_04038	zym_gene_04038_3	0.231459	0.0376347	0.0964587	0.206388	0.00734953	0.000195168	0.000270374	0.255171	0.00490988	0.000165142	0.117936	0.0277185	0.000165142	-3.188	885	17	MoHTR1,PIIN_08944		885	17	MoHTR1,PIIN_08944	-4.108	-1.334	.	.	.	0	0	0	.	.	0	.	0	0	0.029	.	.	0.754	0.33	0.563	0.07	0	0	0	0	99030.7	18
zym_gene_09443	zym_gene_09443_2	0.00450113	0.00693162	0.0748729	0.174649	0.00182607	0.000277024	4.94e-07	0.155026	0.0671248	2.66e-06	0.14778	0.114649	4.94e-07	-3.188	587	25	MoHTR1,PIIN_08944,MoHTR2		587	25	MoHTR1,PIIN_08944,MoHTR2	-2.077	-1.357	.	.	.	0	0	0	PF00096	Domain:zf-C2H2	0	.	0	0	0.016	0.544	.	.	0.14	0.406	0.04	0	0	0	0	65482.7	5.5
zym_gene_15048	zym_gene_15048_1	1.71e-06	0.0178891	0.140194	0.172554	0.0788552	0.0213802	4.64e-05	0.00397276	0.147761	0.0963835	0.172554	0.132289	1.71e-06	-3.188	503	6	.		503	6	.	-7.211	-1.354	Rhpa,CshA_(EF0846),CshA,Lmo0866,MAK5,Lmo1246,RhlE2_(PA0428),RhlE1_(PA3950),GzAra006,VAD1,Lmo1450,CshB_(EF1377),Lmo1722,CshC_(EF1009)	reduced_virulence,unaffected_pathogenicity,increased_virulence_(hypervirulence),lethal	PHI:8011,PHI:11494,PHI:6510,PHI:7620,PHI:2549,PHI:7618,PHI:11622,PHI:11623,PHI:1458,PHI:423,PHI:7619,PHI:11498,PHI:7617,PHI:11497	1	1	1	PF00270,PF00271	Domain:DEAD,Domain:Helicase_C	0	.	0	0	0.01	.	.	0.745	0.279	0.45	0.04	0	0	0	0	54824	18.5
zym_gene_16128	zym_gene_16128_3	0.011824	0.00560355	0.0745051	0.183899	0.00130802	1.9e-05	3.24e-08	0.107393	0.0108617	1.03e-08	0.183899	0.0304	1.03e-08	-3.188	1173	13	.		1173	13	.	-6.678	-1.338	FGSG_10057,FgEBR1,ERB1,MGG_09263.6,MGG_09263,Cnf2	reduced_virulence	PHI:1163,PHI:3893,PHI:1090,PHI:2995,PHI:889,PHI:3309	0	1	0	PF00172	Domain:Zn_clus	0	.	0	0	0.032	.	.	0.774	0.176	0.422	0.04	0	0	0	0	130535	30.5
zym_gene_14127	zym_gene_14127_3	0.0353925	0.0210733	0.101411	0.125841	0.00547096	0.000775968	2.31e-06	0.208373	0.0416236	1e-06	0.125841	0.0935876	1e-06	-3.189	587	9	CgEP1		587	9	CgEP1	-3.939	-1.298	.	.	.	0	0	0	.	.	0	.	0	0	0.01	.	.	0.638	0.019	0.388	0.01	0	0	0	0	65617.2	-15
zym_gene_09909	zym_gene_09909_1	0.137451	0.0733481	0.0463298	0.0733481	0.0733481	0.114387	0.00911183	0.0873787	0.0350814	1.44e-05	0.137099	0.0585909	1.44e-05	-3.19	825	24	MoHTR1,PIIN_08944		825	24	MoHTR1,PIIN_08944	-4.439	-1.332	.	.	.	0	0	0	.	.	0	.	0	0	0.076	.	.	0.961	0.076	0.492	0.03	0	0	0	0	91754.1	21.5
zym_gene_17185	zym_gene_17185_1	0.19134	0.0632773	0.242224	0.167817	0.0141415	0.0126129	0.000578041	0.0741011	0.0491014	0.000372321	0.251726	0.13668	0.000372321	-3.192	966	6	.		966	6	.	-8.553	-2.535	GPI7	reduced_virulence	PHI:259	0	1	0	PF19316,PF01663	Family:PIGO_PIGG,Family:Phosphodiest	0	.	0	0	0.01	.	.	0.988	0.007	0.288	0.04	0	1	0	1	105070	0.5
zym_gene_15756	zym_gene_15756_5	0.0121421	0.110565	0.192086	0.255786	0.110565	0.0340751	0.000270374	0.255171	0.0897552	0.000165142	0.213155	0.184628	0.000165142	-3.193	239	6	.		239	6	.	-2.133	-1.361	MoYPEL1_(MGG_06263.7)	loss_of_pathogenicity,reduced_virulence	PHI:8523,PHI:8522	1	1	0	PF03226	Domain:Yippee-Mis18	0	.	0	0.602	0.436	.	.	0.592	0.127	0.531	0.04	0	0	0	0	26419.5	4
zym_gene_17823	zym_gene_17823_2	0.0441227	0.0283079	0.139322	0.221307	0.0283079	0.00571077	2.61e-05	0.0934479	0.203178	1.35e-05	0.221307	0.203178	1.35e-05	-3.197	1805	31	.		1805	31	.	-8.558	-2.541	MgAtr7,AbcG1,AbcB,GcABC-G1,FgABC1,FgABC3,ABC1,Pdr15,AbcA,BCATRD,GPABC1,MgAtr4,BcatrA,BcatrB,ABC2,FcABC1,FecE,PstB,B0779,OppF_(bb0335),C2515,VraD,OppD_(bb0334),VirB_(lmo1747),STM14_RS07710_(sufC),SufC	reduced_virulence,unaffected_pathogenicity,chemistry_target:_sensitivity_to_chemical	PHI:867,PHI:1159,PHI:8901,PHI:4230,PHI:2693,PHI:3697,PHI:3925,PHI:132,PHI:2815,PHI:4229,PHI:543,PHI:258,PHI:310,PHI:1030,PHI:202,PHI:1160,PHI:2309,PHI:391,PHI:351,PHI:8010,PHI:9450,PHI:9760,PHI:11314,PHI:11545,PHI:7821,PHI:11343,PHI:6579,PHI:7820,PHI:9216,PHI:10100,PHI:6894	0	1	0	PF05141,PF01061,PF06422,PF00005,PF14510	Family:DIT1_PvcA,Family:ABC2_membrane,Family:PDR_CDR,Domain:ABC_tran,Domain:ABC_trans_N	0	.	0	0	0.009	.	.	0.988	0.04	0.359	0.08	0	0	0	1	201559	7
zym_gene_15480	zym_gene_15480_2	0.00129308	0.0376533	0.0954665	0.167946	0.00587923	0.0013051	1.55e-05	0.144208	0.0864136	3.66e-05	0.150944	0.160172	1.55e-05	-3.197	1065	11	.		1065	11	.	-6.945	-2.525	Calcium-transporting_ATPase_3,PMR1,VK055_1980,Eca1,PmrA_(Afu2g05860),SrcA_(Afu6g06740),PmcA,Pmc1,PmcC,PmcB,MgtB,Lmpma1,ChPMA2	loss_of_pathogenicity,reduced_virulence,unaffected_pathogenicity	PHI:2096,PHI:2095,PHI:2098,PHI:440,PHI:7492,PHI:7150,PHI:10337,PHI:10338,PHI:7151,PHI:3801,PHI:7153,PHI:7152,PHI:2099,PHI:8866,PHI:7573,PHI:1041,PHI:4750	1	1	0	PF00122,PF00689,PF13246,PF00690,PF00702	Family:E1-E2_ATPase,Family:Cation_ATPase_C,Family:Cation_ATPase,Domain:Cation_ATPase_N,Domain:Hydrolase	0	.	0	0	0.009	.	.	0.988	0.522	0.473	0.04	0	0	0	1	118097	-13
zym_gene_15147	zym_gene_15147_1	0.0993582	0.236377	0.242245	0.0791035	0.0243078	0.000149475	0.0729235	0.0193	0.0993582	0.0302806	0.166117	0.0993582	0.000149475	-3.197	468	4	.		468	4	.	-5.627	-1.303	FumC	reduced_virulence	PHI:10048	0	1	0	PF00206,PF10415	Domain:Lyase_1,Domain:FumaraseC_C	0	.	0	0	0.14	.	.	0.648	0.98	0.407	0.15	0	0	0	0	51147.1	0
zym_gene_14851	zym_gene_14851_5	0.0530888	0.00971349	0.135983	0.209219	0.00186223	0.000170829	5.24e-06	0.0427512	0.127816	2.42e-06	0.209219	0.127816	2.42e-06	-3.197	331	3	PiCRN8		331	3	PiCRN8	-2.193	-1.301	.	.	.	0	0	0	PF00069	Domain:Pkinase	0	.	0	0	0.396	.	.	0.787	0.977	0.362	0.06	0	0	0	0	37925.4	4.5
zym_gene_15431	zym_gene_15431_1	0.00014521	0.0354954	0.05735	0.133166	0.00886237	0.0127833	0.000244909	0.116123	0.0988163	0.0179474	0.026838	0.12352	0.00014521	-3.197	1012	11	.		1012	11	.	-6.6	-2.512	ChPMA2,Lmpma1,VK055_1980,MgtB,SrcA_(Afu6g06740),PMR1,Eca1,Calcium-transporting_ATPase_3	loss_of_pathogenicity,unaffected_pathogenicity,reduced_virulence	PHI:4750,PHI:1041,PHI:7492,PHI:7573,PHI:10338,PHI:440,PHI:7150,PHI:2096,PHI:2098,PHI:2095	1	1	0	PF00122,PF00702,PF00690	Family:E1-E2_ATPase,Domain:Hydrolase,Domain:Cation_ATPase_N	0	.	0	0	0.009	.	.	0.867	0.669	0.225	0.08	0	0	0	1	112348	-20
zym_gene_15486	zym_gene_15486_2	0.000547133	0.0327734	0.0500662	0.115437	0.00741239	0.0101827	4.36e-05	4.97e-06	0.13809	0.0786754	0.141649	0.13809	4.97e-06	-3.197	1431	21	.		1431	21	.	-8.567	-2.549	BcatrB,BcatrA,ABC2,AbcA,MgAtr4,BCATRD,GcABC-G1,AbcG1,AbcB,GPABC1,FgABC1,FgABC3,Pdr15,ABC1,MgAtr7,FcABC1,PstB,OppF_(bb0335),OppD_(bb0334),VraD,StpC,STM14_RS07710_(sufC),SufC,ZnuC	reduced_virulence,unaffected_pathogenicity,chemistry_target:_sensitivity_to_chemical	PHI:202,PHI:1160,PHI:2309,PHI:1030,PHI:391,PHI:4229,PHI:310,PHI:543,PHI:2693,PHI:8901,PHI:4230,PHI:258,PHI:3697,PHI:3925,PHI:2815,PHI:132,PHI:867,PHI:1159,PHI:351,PHI:9450,PHI:9760,PHI:11314,PHI:7821,PHI:7820,PHI:6579,PHI:6324,PHI:10100,PHI:6894,PHI:11007	0	1	0	PF01061,PF06422,PF00005,PF19055,PF14510	Family:ABC2_membrane,Family:PDR_CDR,Domain:ABC_tran,Family:ABC2_membrane_7,Domain:ABC_trans_N	0	.	0	0	0.01	.	.	0.988	0.013	0.383	0.32	0	0	0	1	159913	1.5
zym_gene_17355	zym_gene_17355_1	0.02362	0.000290445	0.0500662	0.0862027	0.074709	0.140328	0.074709	0.0199366	0.141229	0.142036	0.136201	0.127294	0.000290445	-3.197	1516	13	.		1516	13	.	-8.517	-2.54	ABC2,BcatrB,BcatrA,GPABC1,AbcA,BCATRD,FgABC1,FgABC3,GcABC-G1,AbcG1,AbcB,ABC1,Pdr15,MgAtr4,MgAtr7,FcABC1,FecE,OppF_(bb0335),CpxA,OppD_(bb0334),VraD,Cab_(NMB0789),STM14_RS07710_(sufC),SufC,PG_RS04465_(PG1010),B0446,ZnuC,B0779,VirB_(lmo1747),FepC_(VK055_1930)	unaffected_pathogenicity,reduced_virulence,chemistry_target:_sensitivity_to_chemical	PHI:391,PHI:202,PHI:1160,PHI:2309,PHI:1030,PHI:258,PHI:4229,PHI:543,PHI:3697,PHI:3925,PHI:2693,PHI:8901,PHI:4230,PHI:132,PHI:2815,PHI:310,PHI:867,PHI:1159,PHI:351,PHI:8010,PHI:7821,PHI:8050,PHI:7820,PHI:6579,PHI:8623,PHI:10100,PHI:6894,PHI:9164,PHI:11542,PHI:11007,PHI:11545,PHI:9216,PHI:7541	0	1	0	PF01061,PF06422,PF14510,PF00005,PF19055	Family:ABC2_membrane,Family:PDR_CDR,Domain:ABC_trans_N,Domain:ABC_tran,Family:ABC2_membrane_7	0	.	0	0	0.009	.	.	0.988	0.239	0.439	0.07	0	0	0	1	169322	5
zym_gene_06782	zym_gene_06782_1	0.00318293	0.0181658	0.003724	0.0904663	0.0181658	0.000169321	0.00681217	0.186148	0.067032	0.000808833	0.150561	0.067032	0.000169321	-3.2	769	9	PsPNPi		769	9	PsPNPi	-3.99	-1.335	.	.	.	0	0	0	.	.	0	.	0	0	0.03	.	.	0.747	0.81	0.377	0.01	0	0	0	0	86200.1	-20.5
zym_gene_09887	zym_gene_09887_2	0.0229435	0.00300936	0.00203466	0.0869813	0.00300936	0.000383341	0.000601873	0.164258	0.00166075	4.12e-07	0.199284	0.00778893	4.12e-07	-3.2	677	17	MoHTR1,PIIN_08944,MoHTR2		677	17	MoHTR1,PIIN_08944,MoHTR2	-3.265	-1.33	.	.	.	0	0	0	.	.	0	.	0	0	0.128	.	.	0.669	0.984	0.447	0.04	0	0	0	0	76962.8	12
zym_gene_14539	zym_gene_14539_2	0.011824	0.00130802	0.0745051	0.180673	0.00130802	1.9e-05	3.24e-08	0.157893	0.0304	1.03e-08	0.150561	0.067032	1.03e-08	-3.201	638	12	MoHTR1,PIIN_08944		638	12	MoHTR1,PIIN_08944	-3.34	-1.326	.	.	.	0	0	0	.	.	0	.	0	0	0.032	.	.	0.507	0.968	0.411	0.02	0	0	0	0	71574.5	9.5
zym_gene_16219	zym_gene_16219_1	3.52e-05	0.000830983	0.0294349	0.148409	0.0202403	0.00644903	1.31e-06	0.00498675	0.0819494	0.00157894	0.142589	0.11894	1.31e-06	-3.204	510	8	.		510	8	.	-4.542	-0.253	HiC-15,AKT7,BcBOT1_(CND5),VdCYP1,Fgm1_(FGSG_10991),Abl1_(Lema_T087750.1),FUM6,CYP51C	reduced_virulence,increased_virulence_(hypervirulence),loss_of_pathogenicity,unaffected_pathogenicity	PHI:7173,PHI:4194,PHI:438,PHI:6331,PHI:9040,PHI:10272,PHI:9266,PHI:9826	1	1	0	PF00067	Domain:p450	0	.	0	0	0.011	.	.	0.972	0.93	0.403	0.01	1	1	1	0	57817.4	6
zym_gene_16339	zym_gene_16339_1	0.0146947	0.0728644	0.123862	0.0601132	0.046373	0.00848292	0.00909506	0.132775	0.055704	0.000203829	0.125387	0.138152	0.000203829	-3.206	521	7	.		521	7	.	-6.637	-2.532	FgMT2,FgMT1,CFAS,UmaA1,CmaA2	reduced_virulence,unaffected_pathogenicity,increased_virulence_(hypervirulence)	PHI:2409,PHI:2408,PHI:2643,PHI:3633,PHI:4472	1	1	0	PF02353	Family:CMAS	0	.	0	0	0.049	.	.	0.977	0.962	0.461	0.17	0	0	0	1	59466.4	1.5
zym_gene_17456	zym_gene_17456_1	0.0144951	0.000238155	0.0185905	0.117618	0.00747152	0.000185888	4.34e-07	0.134393	0.0929525	1.67e-07	0.199284	0.0929525	1.67e-07	-3.207	1124	8	.		1124	8	.	-7.573	-2.086	Uba2,Mouba2	reduced_virulence	PHI:8047,PHI:8040	0	1	0	PF10585,PF00899,PF09358,PF16190,PF16191	Domain:UBA_E1_SCCH,Domain:ThiF,Domain:E1_UFD,Domain:E1_FCCH,Domain:E1_4HB	0	.	0	0	0.01	.	.	0.815	0.503	0.255	0.03	0	0	1	0	125709	-12
zym_gene_15843	zym_gene_15843_2	0.0673247	0.0121607	0.0997515	0.202609	0.0462247	0.00158669	5.75e-05	0.0157657	0.0925724	3.15e-05	0.196073	0.0337743	3.15e-05	-3.215	740	10	.		740	10	.	-7.179	-1.322	FgAP2a_(FGSG_09735)	reduced_virulence	PHI:9142	0	1	0	PF01602	Repeat:Adaptin_N	0	.	0	0	0.009	.	.	0.963	0.529	0.203	0.07	0	0	0	0	80952.8	-14.5
zym_gene_09196	zym_gene_09196_3	0.0298782	0.0357782	0.140302	0.172554	0.00500448	0.000210538	6.5e-05	0.171318	0.132289	0.00078223	0.172554	0.132289	6.5e-05	-3.224	646	6	CgEP1		646	6	CgEP1	-2.671	-2.237	.	.	.	0	0	0	PF13432	Repeat:TPR_16	0	.	0	0	0.065	0.585	.	.	0.242	0.405	0	0	0	1	0	72171.6	-12
zym_gene_12304	zym_gene_12304_1	0.0170106	0.130911	0.143178	0.137145	0.115806	0.0972198	0.130911	0.140498	0.00095885	0.00017327	0.137145	0.00287828	0.00017327	-3.225	428	14	PiCRN8		428	14	PiCRN8	-4.299	-1.395	.	.	.	0	0	0	PF00069	Domain:Pkinase	0	.	0	0	0.033	.	.	0.854	0.831	0.405	0.04	0	0	0	0	48608.9	9.5
zym_gene_17283	zym_gene_17283_1	1.1e-07	0.000199209	0.027797	0.148707	0.0182593	0.00978255	0.000133951	0.00141059	0.0962223	0.00479287	0.0918587	0.150823	1.1e-07	-3.226	1720	15	.		1720	15	.	-8.37	-2.515	MLT1,FgABC1,Fg10995,Fgm5_(FGSG_10995),FUM19,ZnuC,StpC,Cab_(NMB0789),C2515,B0446,VraD,ProV,RfbE,HmuV,PG_RS04465_(PG1010),VirB_(lmo1747)	reduced_virulence,unaffected_pathogenicity	PHI:267,PHI:3924,PHI:9036,PHI:8224,PHI:9268,PHI:11007,PHI:6324,PHI:8623,PHI:11343,PHI:11542,PHI:6579,PHI:8968,PHI:7603,PHI:7909,PHI:9164,PHI:9216	0	1	0	PF00664,PF00005	Family:ABC_membrane,Domain:ABC_tran	0	.	0	0	0.009	.	.	0.988	0.851	0.282	0.09	0	0	0	1	191397	9.5
zym_gene_09096	zym_gene_09096_1	0.00539189	0.0094596	0.100227	0.167619	0.00239305	4.14e-05	7.78e-08	0.178866	0.0458027	2.63e-08	0.173606	0.0919422	2.63e-08	-3.239	855	11	MoHTR2,PIIN_08944		855	11	MoHTR2,PIIN_08944	-4.547	-1.386	.	.	.	0	0	0	.	.	0	.	0	0	0.032	.	.	0.953	0.809	0.449	0.02	0	0	0	0	94143.9	4
zym_gene_16841	zym_gene_16841_1	3.42e-06	2.83e-08	0.000112102	0.00177452	0.00483064	0.00263489	1.05e-07	0.000757129	0.0757873	0.00135856	0.0601521	0.0264568	2.83e-08	-3.242	591	4	.		591	4	.	-8.192	-2.586	Pex3_(FGSG_06942)	reduced_virulence	PHI:9743	0	1	0	PF04882	Family:Peroxin-3	0	.	0	0	0.01	.	.	0.839	0.209	0.283	0.02	0	0	0	1	65556.2	-28
zym_gene_16190	zym_gene_16190_2	4.77e-05	0.125841	0.196619	0.185972	0.0241385	0.0707206	0.000100419	0.000775968	0.158455	0.206692	0.209219	0.150536	4.77e-05	-3.246	515	8	.		515	8	.	-8.066	-2.24	BcBOT1_(CND5),FUM6	reduced_virulence	PHI:438,PHI:9266	0	1	0	PF00067	Domain:p450	0	.	0	0	0.009	.	.	0.985	0.961	0.345	0.12	0	0	1	0	59834.8	8.5
zym_gene_15548	zym_gene_15548_1	0.000620989	0.00231572	0.0144149	0.126361	0.0134239	0.00145229	2.87e-05	5.45e-05	0.136987	0.0064511	0.0087074	0.0640815	2.87e-05	-3.246	419	8	.		419	8	.	-7.141	-2.157	MPD1,MAK1,FgShyC_(FGSG_03657),PqsH	unaffected_pathogenicity,reduced_virulence	PHI:413,PHI:112,PHI:8803,PHI:3290	0	1	0	PF01494	Family:FAD_binding_3	0	.	0	0	0.06	.	.	0.676	0.032	0.414	0	0	0	1	0	46560	-2.5
zym_gene_17345	zym_gene_17345_2	0.00318293	0.00130802	0.0350208	0.180673	0.00130802	1.9e-05	3.24e-08	0.107393	0.0304	1.03e-08	0.183899	0.067032	1.03e-08	-3.278	598	11	.		598	11	.	-8.351	-2.51	MoST1,Hxs1,CBU_0347,Itr4_(CNAG_05662),IolT,FRT1,Srt1,FGSG_04610,CNAG_06986	unaffected_pathogenicity,reduced_virulence	PHI:4024,PHI:2968,PHI:9510,PHI:9425,PHI:6381,PHI:538,PHI:2240,PHI:4586,PHI:1094,PHI:9423	0	1	0	PF00083	Family:Sugar_tr	0	.	0	0	0.01	.	.	0.984	0.846	0.414	0.32	0	0	0	1	66407.7	-3.5
zym_gene_15550	zym_gene_15550_3	0.0993582	0.158207	0.223319	0.158207	0.232564	0.0193	0.000125295	0.067042	0.217951	0.061463	0.0791035	0.244256	0.000125295	-3.28	490	10	MoCDIP8		490	10	MoCDIP8	-5.753	-2.526	.	.	.	0	0	0	PF03372	Domain:Exo_endo_phos	0	.	0	0	0.012	.	.	0.919	0.548	0.454	0.01	0	0	0	1	55578.2	12
zym_gene_16276	zym_gene_16276_3	0.0772147	0.00355663	0.101138	0.221307	0.00355663	0.000364873	1.18e-05	0.199511	0.0382913	5.75e-06	0.193643	0.093601	5.75e-06	-3.28	576	8	CgEP1		576	8	CgEP1	-4.509	-1.325	.	.	.	0	0	0	PF12937	Domain:F-box-like	0	.	0	0	0.009	.	.	0.863	0.14	0.533	0.1	0	0	0	0	65037.8	20.5
zym_gene_16836	zym_gene_16836_2	0.000771894	0.000654197	0.001113	0.0322005	0.124392	0.000449347	1.56e-06	0.0775047	0.0619476	0.000304293	0.0677027	0.0168555	1.56e-06	-3.28	585	12	.		585	12	.	-6.816	-1.308	ELP3	reduced_virulence	PHI:3138	0	1	0	PF16199,PF04055	Family:Radical_SAM_C,Domain:Radical_SAM	0	.	0	0	0.01	.	.	0.789	0.07	0.397	0.04	0	0	0	0	67106.9	13.5
zym_gene_15426	zym_gene_15426_1	0.0229435	0.0127188	0.0723354	0.195906	0.0127188	0.000383341	1.01e-06	0.102756	0.0262074	4.12e-07	0.195906	0.00778893	4.12e-07	-3.28	1398	18	.		1398	18	.	-6.966	-2.541	FgDnfC2_(FGSG_00595),FgDnfC1_(FGSG_09020),PDE1,FgDnfB_(FGSG_06743),FgDnfA_(FGSG_08595),Neo1,FgNeo1_(FGSG_05149),FgDnfD_(FGSG_05149)	unaffected_pathogenicity,reduced_virulence,loss_of_pathogenicity	PHI:10694,PHI:10693,PHI:405,PHI:10692,PHI:10690,PHI:2097,PHI:10691,PHI:9157	1	1	0	PF16212,PF16209,PF13246,PF00122	Family:PhoLip_ATPase_C,Family:PhoLip_ATPase_N,Family:Cation_ATPase,Family:E1-E2_ATPase	0	.	0	0	0.009	.	.	0.962	0.175	0.369	0.01	0	0	0	1	156912	23
zym_gene_17126	zym_gene_17126_2	0.0185089	0.0094596	0.153808	0.173606	0.0094596	0.000341665	5.82e-06	0.178866	0.0919422	3.08e-05	0.173606	0.0919422	5.82e-06	-3.28	336	5	.		336	5	.	-3.759	-1.324	FphB_(SAOUHSC_02844)	reduced_virulence,unaffected_pathogenicity	PHI:10168	0	1	0	PF07859	Domain:Abhydrolase_3	0	.	0	0.001	0.177	0.544	.	.	0.038	0.397	0.02	0	0	0	0	37362.9	9.5
zym_gene_01423	zym_gene_01423_3	0.146594	0.114765	0.0997515	0.202609	0.0121607	0.00158669	5.75e-05	0.235684	0.0337743	3.15e-05	0.0138674	0.0337743	3.15e-05	-3.28	483	6	PiCRN8		483	6	PiCRN8	-3.135	0.17	.	.	.	0	0	0	PF00069	Domain:Pkinase	0	.	0	0	0.01	.	.	0.917	0.187	0.308	0.02	1	1	0	0	55432.5	-6
zym_gene_17246	zym_gene_17246_1	0.00539189	0.0094596	0.100227	0.190966	0.00239305	4.14e-05	7.78e-08	0.13415	0.0178917	2.63e-08	0.190966	0.0458027	2.63e-08	-3.285	1444	25	.		1444	25	.	-6.873	-2.521	FgABC1,Fg10995,Fgm5_(FGSG_10995),FUM19,MLT1,OppD_(bb0334),VraD,PotA,FecE,ProV,PstB,STM14_RS15350,RfbE,FepC_(VK055_1930),HmuV,VirB_(lmo1747),ZnuC,Cab_(NMB0789),C2515,B0446,B0779	reduced_virulence,loss_of_pathogenicity,unaffected_pathogenicity	PHI:3924,PHI:9036,PHI:8224,PHI:9268,PHI:267,PHI:7820,PHI:6579,PHI:6319,PHI:8010,PHI:8968,PHI:3412,PHI:9450,PHI:9760,PHI:11314,PHI:10083,PHI:7603,PHI:7541,PHI:7909,PHI:9216,PHI:11007,PHI:8623,PHI:11343,PHI:11542,PHI:11545	1	1	0	PF00005,PF00664	Domain:ABC_tran,Family:ABC_membrane	0	.	0	0	0.009	.	.	0.988	0.867	0.453	0.18	0	0	0	1	158891	19.5
zym_gene_16109	zym_gene_16109_2	0.0332505	0.00560355	0.126245	0.180673	0.00130802	1.9e-05	2.59e-06	0.186148	0.0304	1.03e-08	0.0988429	0.117708	1.03e-08	-3.286	447	5	.		447	5	.	-8.016	-2.519	MGG_10702,MfsG_(BCIN_06g00026)	reduced_virulence	PHI:812,PHI:9282	0	1	0	PF07690	Family:MFS_1	0	.	0	0	0.074	.	.	0.948	0.517	0.358	0.08	0	0	0	1	48114	7.5
zym_gene_16107	zym_gene_16107_2	0.0993582	0.0216901	0.223319	0.236377	0.0729235	0.0193	0.000125295	0.228202	0.217951	7.25e-05	0.236377	0.217951	7.25e-05	-3.286	455	8	.		455	8	.	-7.655	-2.518	MGG_10702,MfsG_(BCIN_06g00026)	reduced_virulence	PHI:812,PHI:9282	0	1	0	PF07690	Family:MFS_1	0	.	0	0	0.087	.	.	0.863	0.928	0.488	0.11	0	0	0	1	49747.3	7
zym_gene_17347	zym_gene_17347_1	0.011824	0.00560355	0.0745051	0.180673	0.00130802	1.9e-05	3.24e-08	0.157893	0.0304	1.03e-08	0.150561	0.067032	1.03e-08	-3.297	699	6	.		699	6	.	-7.822	-1.891	GidA	reduced_virulence	PHI:11091	0	1	0	PF01134,PF13932	Family:GIDA,Domain:GIDA_C	0	.	0	0	0.013	.	.	0.966	0.093	0.539	0	0	0	0	0	77034.8	11
zym_gene_15190	zym_gene_15190_3	0.0094933	0.0131791	0.0980155	0.164146	0.00100652	0.000139016	2.11e-07	0.16912	0.0478417	1.14e-06	0.177824	0.089337	2.11e-07	-3.298	461	5	.		461	5	.	-7.14	-2.469	MecA	reduced_virulence,unaffected_pathogenicity	PHI:6556	0	1	0	PF00291	Family:PALP	0	.	0	0	0.174	.	.	0.836	0.747	0.445	0	0	0	0	1	50650.4	-2
zym_gene_17195	zym_gene_17195_1	1.65e-05	1.15e-06	0.00121289	0.0234295	0.101374	0.00641509	3.64e-06	0.00219946	0.142358	0.0373827	0.119005	0.130141	1.15e-06	-3.303	384	8	.		384	8	.	-7.468	-2.548	Fgsg05579,Fgsg08496,CLU5b_(GLRG_04687),GprJ_(Afu1g06840)	unaffected_pathogenicity,reduced_virulence	PHI:5784,PHI:5783,PHI:10750,PHI:10910	0	1	0	PF04193	Repeat:PQ-loop	0	.	0	0	0.158	.	.	0.899	0.683	0.49	0.03	0	0	0	1	42587.3	1
zym_gene_17449	zym_gene_17449_1	6.25e-05	0.000287648	0.00646999	0.0491454	0.083129	0.0570987	0.00286887	0.0646999	0.112126	0.0165714	0.157139	0.0747509	6.25e-05	-3.304	394	4	PiCRN8		394	4	PiCRN8	-6.541	-1.307	PdMpkB,Kss1_(PDIG_75030),Fus3,KPP2,Kpp2,UBC3,AaFUS3,Slt2,PsMPK1,FGSG_00132,HOG1,(Sc_Cdc28),Cdc2A,Cdc2B,FGSG_03132,FGSG_07423,FGSG_06959,FGSG_07855,Mpk3,T4519	reduced_virulence,unaffected_pathogenicity,loss_of_pathogenicity,increased_virulence_(hypervirulence),lethal	PHI:6730,PHI:8736,PHI:8001,PHI:151,PHI:10044,PHI:2230,PHI:406,PHI:2303,PHI:2559,PHI:4057,PHI:1271,PHI:11375,PHI:4941,PHI:1178,PHI:4942,PHI:1266,PHI:1232,PHI:1230,PHI:1233,PHI:7279,PHI:5009	1	1	1	PF00069	Domain:Pkinase	0	.	0	0	0.016	.	.	0.515	0.37	0.34	0.01	0	0	0	0	45873.2	-7
zym_gene_17358	zym_gene_17358_2	0.0229435	0.00300936	0.0723354	0.195906	0.00300936	0.00248044	1.01e-06	0.102756	0.124326	2.74e-05	0.0434906	0.0262074	1.01e-06	-3.306	556	1	.		556	1	.	-8.324	-2.532	CaNAG4,FgMFS1_(FGSG_03725),CTB4,FVEG_12533,CgTpo1_2,CgTPO4_(CAGL0L10912g),CgTpo1_1,CaMDR1	reduced_virulence,unaffected_pathogenicity	PHI:511,PHI:11594,PHI:2329,PHI:737,PHI:3381,PHI:6626,PHI:11183,PHI:6625,PHI:26	0	1	0	PF07690	Family:MFS_1	0	.	0	0	0.011	.	.	0.96	0.766	0.351	0.08	0	0	0	1	61501.5	0
zym_gene_17310	zym_gene_17310_1	0.029122	0.000111255	0.0101131	0.018931	0.126125	0.12936	0.0451938	0.0841775	0.108155	0.137944	0.0451938	0.0820392	0.000111255	-3.312	547	9	.		547	9	.	-8.571	-2.537	BCMFS1,MgMfs1,VdSge1,TOXA,VEDA_05196,DEP3,CFP	unaffected_pathogenicity,chemistry_target:_sensitivity_to_chemical,loss_of_pathogenicity,lethal,increased_virulence_(hypervirulence),reduced_virulence	PHI:544,PHI:1161,PHI:2731,PHI:60,PHI:7706,PHI:2377,PHI:141	1	1	1	PF07690	Family:MFS_1	0	.	0	0	0.01	.	.	0.839	0.567	0.327	0.25	0	0	0	1	58752.5	6.5
zym_gene_15423	zym_gene_15423_3	0.011824	0.00560355	0.0350208	0.183899	0.00130802	1.9e-05	3.24e-08	0.157893	0.0108617	1.03e-08	0.150561	0.0304	1.03e-08	-3.313	450	13	.		450	13	.	-3.612	-1.335	ArgD,PvdH,XC_0892,Gta2	reduced_virulence,loss_of_pathogenicity,unaffected_pathogenicity	PHI:9305,PHI:3126,PHI:8863,PHI:5059,PHI:3950,PHI:5029	1	1	0	PF00202	Domain:Aminotran_3	0	.	0	0	0.34	.	.	0.826	0.943	0.219	0.14	0	0	0	0	48936.1	8
zym_gene_16861	zym_gene_16861_2	0.0262074	6.02e-05	0.00522703	0.0434906	0.156725	0.0488093	0.00300936	0.034071	0.0606816	9.94e-05	0.156725	0.119306	6.02e-05	-3.337	666	2	PiCRN8		666	2	PiCRN8	-6.583	-1.335	(Sc_Cdc28),Cdc2A,FGSG_07409,GzHMG024,FGSG_05393,Cdc2B,FGSG_03132,MgTpk2,FGSG_05406,Cdk8_(CNAG_06086),FgSsn3,(Sc_Srb10),Cek2,FGSG_08729,CPK2,CgSlt2,CgHog1,Cghog1,FGSG_07423,Cpk2,Slt2,Bbslt2,CPMK2,ChMK1,CMK1,(Mgv1),MGV1,FoSlt2,PMK1,UvPmk1_(KDB_16903.1),Fmk1_(FOXG_08140),MaMk1,Mero-Fus3,Lf_pmk1,CPMK1,Fmk1,FMK1,CEK1,AaSLT2,Mero-Slt2,Cek1,Hog1,Mps1,Fus3,HOG1,BMP1,CpSlt2,MAF1,MAP1_(related:_GPMK1),MgSl…	reduced_virulence,lethal,loss_of_pathogenicity,unaffected_pathogenicity,increased_virulence_(hypervirulence)	PHI:4941,PHI:1178,PHI:1231,PHI:1492,PHI:1223,PHI:4942,PHI:1266,PHI:1044,PHI:1268,PHI:8793,PHI:6148,PHI:1175,PHI:10022,PHI:11019,PHI:1240,PHI:3088,PHI:4626,PHI:8395,PHI:4625,PHI:1232,PHI:7724,PHI:5045,PHI:2429,PHI:246,PHI:6622,PHI:170,PHI:1196,PHI:266,PHI:4679,PHI:690,PHI:56,PHI:9480,PHI:10249,PHI:3889,PHI:5426,PHI:2163,PHI:2330,PHI:245,PHI:2285,PHI:6315,PHI:2827,PHI:215,PHI:7240,PHI:6837,PHI:2318…	1	1	1	PF00069	Domain:Pkinase	0	.	0	0	0.024	.	.	0.586	0.984	0.432	0.02	0	0	0	0	74387.5	21.5
zym_gene_17737	zym_gene_17737_3	0.0118362	0.00665136	0.0666842	0.221307	0.0794607	0.00571077	2.61e-05	0.224275	0.131284	1.35e-05	0.221307	0.131284	1.35e-05	-3.338	915	1	.		915	1	.	-6.703	-1.339	CshA,Lmo0866,CshA_(EF0846),Rhpa,RhlE2_(PA0428),RhlE1_(PA3950),Lmo1246,VAD1,GzAra006,Lmo1450,CshB_(EF1377),MAK5,Lmo1722,CshC_(EF1009)	unaffected_pathogenicity,increased_virulence_(hypervirulence),reduced_virulence,lethal	PHI:6510,PHI:7620,PHI:11494,PHI:8011,PHI:11622,PHI:11623,PHI:7618,PHI:423,PHI:1458,PHI:7619,PHI:11498,PHI:2549,PHI:7617,PHI:11497	1	1	1	PF00270,PF08147,PF00271	Domain:DEAD,Domain:DBP10CT,Domain:Helicase_C	0	.	0	0	0.036	.	.	0.589	0.145	0.393	0.02	0	0	0	0	101071	22
zym_gene_17708	zym_gene_17708_2	0.119306	0.148889	0.110961	0.156725	0.00300936	3.58e-05	0.000601873	0.0172341	0.181309	0.0299514	0.0869813	0.119306	3.58e-05	-3.338	776	2	.		776	2	.	-4.377	-1.314	GzMyb015,MGG_01426.6	unaffected_pathogenicity,reduced_virulence	PHI:1551,PHI:2991	0	1	0	PF11831,PF13921	Family:Myb_Cef,Domain:Myb_DNA-bind_6	0	.	0	0	0.032	0.55	.	.	0.509	0.278	0	0	0	0	0	85958	-1.5
zym_gene_09119	zym_gene_09119_1	0.0338276	0.001377	0.0345258	0.0220115	0.0220115	0.0277811	6.46e-05	0.0798342	0.129909	0.0913644	0.0907155	0.0422581	6.46e-05	-3.338	681	2	CgEP1		681	2	CgEP1	-1.819	-1.333	.	.	.	0	0	0	PF02184	Repeat:HAT	0	.	0	0	0.046	0.756	.	.	0.026	0.423	0.04	0	0	0	0	81979.1	-6
zym_gene_17024	zym_gene_17024_2	2.83e-05	1.62e-05	0.010082	0.0904116	0.00783544	4.49e-05	1.23e-07	0.0288559	0.0333813	2.64e-05	0.142859	0.118241	1.23e-07	-3.338	256	1	.		256	1	.	-2.18	-1.331	MoRAD6,Ubc9,Moubc9	reduced_virulence	PHI:6927,PHI:8048,PHI:8041	0	1	0	PF00179,PF09288	Domain:UQ_con,Domain:UBA_3	0	.	0	0.337	0.402	0.731	.	.	0.189	0.418	0.01	0	0	0	0	28886.2	-3
zym_gene_17822	zym_gene_17822_2	0.000107795	0.0381475	0.0477294	0.160013	0.00224157	0.0131012	0.00186223	0.0083142	0.182001	0.175008	0.209219	0.127816	0.000107795	-3.338	1747	5	PsPNPi		1747	5	PsPNPi	-4.268	-1.337	.	.	.	0	0	0	PF00225	Domain:Kinesin	0	.	0	0	0.03	.	.	0.859	0.829	0.447	0	0	0	0	0	194501	-53.5
zym_gene_15724	zym_gene_15724_1	0.00737757	0.00323735	0.000414848	0.116493	0.168574	0.182824	0.00401431	0.00494693	0.149677	0.177901	0.125122	0.149677	0.000414848	-3.338	325	1	.		325	1	.	-1.855	-1.316	Spt3,CPAR2_200390,SPT3	reduced_virulence,loss_of_pathogenicity	PHI:4041,PHI:7864,PHI:273	1	1	0	PF02269	Domain:TFIID-18kDa	0	.	0	0	0.203	0.701	.	.	0.978	0.422	0	0	0	0	0	36918.3	-1
zym_gene_17640	zym_gene_17640_3	0.011824	0.00560355	0.0745051	0.183899	0.00130802	1.9e-05	3.24e-08	0.107393	0.0108617	1.03e-08	0.183899	0.0304	1.03e-08	-3.338	483	0	.		483	0	.	-5.01	-1.322	MoSNF7_(MGG_04174),Snf7,SNF7,FgVPS32_(FGSG_10092),VPS20,FgVPS20_(FGSG_10883)	reduced_virulence,loss_of_pathogenicity,lethal	PHI:8538,PHI:3332,PHI:4643,PHI:3331,PHI:8915,PHI:4642,PHI:8912	1	1	1	PF03357	Family:Snf7	0	.	0	0	0.01	0.654	.	.	0.176	0.345	0	0	0	0	0	53253.3	-13.5
zym_gene_17150	zym_gene_17150_2	0.252113	0.00836326	0.010749	0.000270374	0.117936	0.125494	0.110565	0.1034	0.14108	0.133217	0.110565	0.0546396	0.000270374	-3.338	711	3	PiCRN8		711	3	PiCRN8	-6.54	-1.316	FGSG_07344,Mkc1,MKC1,Mero-Ste7,Fuz7,FUZ7,MGSTE7p,STE7,ChSte7,AbSte7_(MH559277),FGSG_07855,(Sc_Ste7),FgSte7,FGSG_01559,MST7p,MST7,AflBck1,Cpkk2,CpkA,MgHog1,SakA,BcSAK1,OSM1,Hog1_(FOXG_06318),Hog1,Mero-Hog1,Hog1_(PDIG_79560),FgHOG1,HOG1,VdHog1,Cshog1,CpMK1,TPK1,CaTpk1_(CTRG_03315),FGSG_05393,Cdc2B,FGSG_03132,(Sc_Cdc28),Cdc2A,FGSG_00337,FGSG_06959,(Sc_Cmk1/Cmk2),CEK1,Cek1,MgFus3,CgSlt2	reduced_virulence,unaffected_pathogenicity,increased_virulence_(hypervirulence),loss_of_pathogenicity,lethal	PHI:1216,PHI:67,PHI:6843,PHI:11020,PHI:10023,PHI:5430,PHI:402,PHI:2224,PHI:6068,PHI:2124,PHI:1072,PHI:6716,PHI:9220,PHI:1233,PHI:1179,PHI:1004,PHI:3377,PHI:1264,PHI:2120,PHI:417,PHI:9913,PHI:3988,PHI:2271,PHI:1082,PHI:1043,PHI:6084,PHI:1031,PHI:153,PHI:6317,PHI:10250,PHI:5427,PHI:8735,PHI:1005,PHI:2327,PHI:9769,PHI:10024,PHI:11021,PHI:149,PHI:5536,PHI:4779,PHI:7568,PHI:2365,PHI:342,PHI:7280,PHI:4…	1	1	1	PF00069	Domain:Pkinase	0	.	0	0	0.009	.	.	0.544	0.954	0.409	0	0	0	0	0	79162.7	21.5
zym_gene_14101	zym_gene_14101_2	0.00318293	0.00560355	0.0745051	0.183899	0.000222545	1.9e-05	3.24e-08	0.107393	0.0304	1.03e-08	0.183899	0.067032	1.03e-08	-3.346	1111	6	PiCRN8		1111	6	PiCRN8	-4.677	-1.354	.	.	.	0	0	0	PF00069	Domain:Pkinase	0	.	0	0	0.011	.	.	0.962	0.636	0.217	0.01	0	0	0	0	123954	3
zym_gene_15435	zym_gene_15435_2	0.0185089	0.0094596	0.0517301	0.190966	0.000439899	3.06e-06	5.82e-06	0.079707	0.0178917	2.63e-08	0.167619	0.0178917	2.63e-08	-3.346	1102	9	.		1102	9	.	-5.619	-1.768	Lon-1_(BB0253),Lon,LonA	reduced_virulence,unaffected_pathogenicity,increased_virulence_(hypervirulence),loss_of_pathogenicity	PHI:11477,PHI:8922,PHI:7866,PHI:6583,PHI:8808,PHI:7160,PHI:10540,PHI:3533	1	1	0	PF05362,PF02190,PF00004	Domain:Lon_C,Family:LON_substr_bdg,Domain:AAA	0	.	0	0	0.01	.	.	0.783	0.78	0.409	0	0	0	0	0	121582	-10.5
zym_gene_11953	zym_gene_11953_1	0.0229435	0.0127188	0.132615	0.199284	0.00300936	0.000383341	1.01e-06	0.102756	0.124326	4.12e-07	0.199284	0.124326	4.12e-07	-3.346	463	4	PiCRN8		463	4	PiCRN8	-1.671	-1.33	.	.	.	0	0	0	PF00069	Domain:Pkinase	0	.	0	0	0.081	0.583	.	.	0.314	0.476	0	0	0	0	0	51678.4	4
zym_gene_17464	zym_gene_17464_1	0.0144951	0.00161883	0.00520943	0.173276	0.00161883	1.6e-05	4.34e-07	0.134393	0.0159539	1.67e-07	0.199284	0.0440556	1.67e-07	-3.346	363	3	PiCRN8		363	3	PiCRN8	-6.768	-1.857	Slt2,Bbslt2,CpSlt2,Mero-Slt2,MPS1,(Mgv1),MGV1,FoSlt2,CPMK2,MAF1,Bmp3,BcBmp3,(Sc_Cdc28),Cdc2A,PsMPK1,AFLA_099500_(sakA),MpkC,(Gsk3),Fgk3,MoGSK1,TgMAPK1,Mapk1,FGSG_07423,MoCKa1_(MGG_03696),HOG1,Cdk8_(CNAG_06086),Fg00677,FGSG_00677	reduced_virulence,loss_of_pathogenicity,lethal,increased_virulence_(hypervirulence),unaffected_pathogenicity	PHI:5045,PHI:2429,PHI:7447,PHI:5428,PHI:113,PHI:1196,PHI:266,PHI:4679,PHI:246,PHI:263,PHI:8456,PHI:11612,PHI:1032,PHI:4941,PHI:1178,PHI:4057,PHI:8854,PHI:6085,PHI:1200,PHI:4587,PHI:7117,PHI:3717,PHI:6717,PHI:1232,PHI:9201,PHI:11375,PHI:8793,PHI:1218,PHI:9822	1	1	1	PF00069	Domain:Pkinase	0	.	0	0	0.109	.	.	0.557	0.185	0.427	0	0	0	0	0	41064.1	0.5
zym_gene_17510	zym_gene_17510_3	0.000239448	0.019215	0.204845	0.221307	0.124863	0.133008	0.0168132	0.00299815	0.149366	0.0248297	0.221307	0.0772147	0.000239448	-3.346	285	2	.		285	2	.	-3.829	-1.36	HshC	reduced_virulence	PHI:4841	0	1	0	PF06041	Repeat:DUF924	0	.	0	0.004	0.158	0.667	.	.	0.021	0.553	0.01	0	0	0	0	31956.7	-4
zym_gene_16821	zym_gene_16821_1	0.000239448	0.0584036	0.204845	0.193643	0.0584036	0.0643233	0.000447688	0.0476373	0.216724	0.219005	0.116807	0.165929	0.000239448	-3.346	1025	20	CgEP1		1025	20	CgEP1	-5.336	-2.021	.	.	.	0	0	0	.	.	0	.	0	0	0.01	.	.	0.974	0.849	0.391	0	0	0	1	0	116207	-13.5
zym_gene_16008	zym_gene_16008_1	0.140298	0.0237443	0.0866755	0.147577	0.107509	0.00309349	0.0140707	0.145579	0.00451034	4.14e-05	0.117282	0.0113139	4.14e-05	-3.346	567	4	.		567	4	.	-4.687	-1.313	CshA_(EF0846),CshA,Lmo0866,GzAra006,Rhpa,RhlE2_(PA0428),RhlE1_(PA3950),Lmo1246,Lmo1450,VAD1,CshB_(EF1377),MAK5,CshC_(EF1009),Lmo1722	reduced_virulence,unaffected_pathogenicity,increased_virulence_(hypervirulence),lethal	PHI:11494,PHI:6510,PHI:7620,PHI:1458,PHI:8011,PHI:11622,PHI:11623,PHI:7618,PHI:7619,PHI:423,PHI:11498,PHI:2549,PHI:11497,PHI:7617	1	1	1	PF00270,PF00271	Domain:DEAD,Domain:Helicase_C	0	.	0	0	0.053	0.772	.	.	0.372	0.299	0.01	0	0	0	0	62655.3	15.5
zym_gene_03116	zym_gene_03116_1	0.0476522	0.00966897	0.0302143	0.109082	0.0221992	0.000806521	2.08e-05	0.060414	0.024635	2.86e-05	0.144215	0.0475049	2.08e-05	-3.346	344	6	PiCRN8		344	6	PiCRN8	-1.549	-1.334	.	.	.	0	0	0	PF00069	Domain:Pkinase	0	.	0	0	0.123	0.538	.	.	0.006	0.458	0	0	0	0	0	38960.1	-3
zym_gene_16139	zym_gene_16139_1	1.81e-08	1.12e-05	0.000542723	0.0154736	0.00249529	0.00035395	1.07e-06	0.0003469	0.0319916	0.00176333	0.132087	0.08706	1.81e-08	-3.346	528	3	.		528	3	.	-5.728	-1.871	SHM,Rv1093_(glyA1),GlyA	reduced_virulence,increased_virulence_(hypervirulence)	PHI:4491,PHI:7584,PHI:2962	1	1	0	PF00464	Domain:SHMT	0	.	0	0	0.021	.	.	0.745	0.004	0.416	0	0	0	0	0	58908.1	11
zym_gene_03593	zym_gene_03593_1	0.100208	0.000247283	0.0480953	0.125669	0.00898166	0.11548	0.114581	0.101188	0.0453866	0.137445	0.0594208	0.124396	0.000247283	-3.346	1368	18	CgEP1		1368	18	CgEP1	-4.612	-1.322	.	.	.	0	0	0	PF00931	Domain:NB-ARC	0	.	0	0	0.01	.	.	0.948	0.648	0.375	0	0	0	0	0	154190	-20
zym_gene_09600	zym_gene_09600_3	0.0201974	0.0462247	0.0997515	0.236377	0.0462247	0.00158669	5.75e-05	0.208748	0.0925724	3.15e-05	0.236377	0.174565	3.15e-05	-3.346	856	7	CgEP1		856	7	CgEP1	-3.098	-1.315	.	.	.	0	0	0	PF12569,PF13432	Repeat:NatA_aux_su,Repeat:TPR_16	0	.	0	0	0.084	.	.	0.504	0.785	0.39	0.02	0	0	0	0	97544.4	22.5
zym_gene_15607	zym_gene_15607_1	0.000297075	0.00020636	0.011189	0.0456423	0.134772	0.00790527	2.87e-05	0.0278872	0.109285	0.0017826	0.0889815	0.0806692	2.87e-05	-3.346	892	9	.		892	9	.	-6.585	-2.453	MgAtg9,MoAtg9_(MGG_09559),Moatg9,Atg9,Atg9_(CNAG_01445),ATG9,BxATG9	reduced_virulence,unaffected_pathogenicity,loss_of_pathogenicity	PHI:8264,PHI:2077,PHI:2066,PHI:11531,PHI:10006,PHI:10330,PHI:9138,PHI:11111	1	1	0	PF04109	Family:ATG9	0	.	0	0	0.009	.	.	0.857	0.328	0.396	0.01	0	0	0	1	101215	5.5
zym_gene_10014	zym_gene_10014_1	0.00894074	0.00427934	0.0737154	0.187674	0.000852525	7.05e-06	1.85e-07	0.105469	0.0285551	6.67e-08	0.187674	0.0665486	6.67e-08	-3.346	191	2	PsAvr1a		191	2	PsAvr1a	0.147	-1.689	.	.	.	0	0	0	PF02686	Family:Glu-tRNAGln	0	.	0	0.928	0.318	0.746	.	.	0.229	0.179	0.05	0	0	0	0	21380.4	10
zym_gene_17190	zym_gene_17190_2	0.00343577	0.000252121	0.0136439	0.109939	0.00324348	0.000701353	7.34e-11	0.00569914	0.080486	0.000115439	0.119295	0.080486	7.34e-11	-3.346	520	10	PiCRN8		520	10	PiCRN8	-2.809	-1.318	(Sc_Sat4),FGSG_00337,AflBck1,UvPmk1_(KDB_16903.1),MAP1_(related:_GPMK1),Fmk1_(FOXG_08140),CPMK1,Fmk1,FMK1,MaMk1,Mero-Fus3,KPP2,Kpp2,UBC3	reduced_virulence,unaffected_pathogenicity,loss_of_pathogenicity	PHI:1180,PHI:1244,PHI:9913,PHI:9480,PHI:1189,PHI:4245,PHI:5479,PHI:309,PHI:3517,PHI:10249,PHI:245,PHI:2285,PHI:6315,PHI:2827,PHI:215,PHI:7240,PHI:3889,PHI:5426,PHI:151,PHI:10044,PHI:2230,PHI:406	1	1	0	PF00069	Domain:Pkinase	0	.	0	0	0.046	0.738	.	.	0.048	0.225	0	0	0	0	0	58277.5	8
zym_gene_17301	zym_gene_17301_1	0.140298	0.107509	0.0866755	0.117282	0.147577	0.0972034	0.0851111	0.0374153	0.0762128	0.000182425	0.140869	0.109022	0.000182425	-3.346	736	8	.		736	8	.	-4.155	-1.321	MoBRE1	reduced_virulence	PHI:6928	0	1	0	PF08647,PF13920	Family:BRE1,Domain:zf-C3HC4_3	0	.	0	0	0.041	0.804	.	.	0.799	0.321	0	0	0	0	0	82912.3	-1
zym_gene_04593	zym_gene_04593_1	5.09e-05	0.0479583	0.0245232	0.187674	0.153551	0.105469	0.0424549	0.137647	0.122456	0.0602861	0.0890655	0.172915	5.09e-05	-3.346	872	8	CgEP1		872	8	CgEP1	-4.662	-1.319	.	.	.	0	0	0	PF13424	Repeat:TPR_12	0	.	0	0	0.01	.	.	0.929	0.148	0.375	0	0	0	0	0	98153.1	-14
zym_gene_14174	zym_gene_14174_1	0.0500356	0.0102738	0.00207662	0.136511	0.0445326	0.00024396	2.8e-05	0.00709497	0.0469908	0.00207662	0.0745661	0.0469908	2.8e-05	-3.346	449	12	PiCRN8		449	12	PiCRN8	-4.197	-2.028	.	.	.	0	0	0	PF00069	Domain:Pkinase	0	.	0	0	0.073	.	.	0.647	0.917	0.484	0	0	0	1	0	51553.9	6.5
zym_gene_09278	zym_gene_09278_2	0.00360767	0.0248675	0.0185905	0.173276	2.12e-05	1.6e-05	4.34e-07	0.0757386	0.0159539	1.67e-07	0.199284	0.0159539	1.67e-07	-3.346	625	14	MoCDIP6		625	14	MoCDIP6	-1.744	-1.323	.	.	.	0	0	0	.	.	0	.	0	0	0.047	0.596	.	.	0.727	0.394	0	0	0	0	0	69215.8	-5
zym_gene_16956	zym_gene_16956_1	0.00203784	0.00117118	0.0667214	0.137251	0.00335187	0.00227927	3.83e-05	0.00263489	0.0323255	3.14e-05	0.140599	0.114317	3.14e-05	-3.346	1222	10	.		1222	10	.	-6.547	-1.306	Ubp5,UBP8_(MGG-03527)	reduced_virulence	PHI:6188,PHI:10411	0	1	0	PF12436,PF14533,PF00443,PF00917	Family:USP7_ICP0_bdg,Family:USP7_C2,Family:UCH,Domain:MATH	0	.	0	0	0.03	.	.	0.794	0.967	0.402	0.02	0	0	0	0	140118	-27.5
zym_gene_15125	zym_gene_15125_4	0.231459	0.00734953	0.0964587	0.110565	0.255786	0.0340751	0.00836326	0.00031699	0.231459	0.192086	0.255786	0.184628	0.00031699	-3.346	892	5	.		892	5	.	-4.371	-1.328	TOP1	reduced_virulence	PHI:1291,PHI:80	0	1	0	PF01028,PF02919,PF14370	Domain:Topoisom_I,Family:Topoisom_I_N,Family:Topo_C_assoc	0	.	0	0	0.029	0.781	.	.	0.112	0.403	0.01	0	0	0	0	101020	30.5
zym_gene_16943	zym_gene_16943_2	0.00737757	0.00323735	0.0533129	0.183899	0.000699427	8.6e-06	1.33e-08	0.133602	0.0195067	3.94e-09	0.168574	0.047025	3.94e-09	-3.346	434	5	PiCRN8		434	5	PiCRN8	-6.293	-1.299	(Gsk3),Fgk3,MoGSK1,SakA,HOG1,Hog1,Hog1_(PDIG_79560),MgHog1,OSM1,BcSAK1,Cshog1,CpMK1,CgHog1,Cghog1,VdHog1,FgHOG1,Hog1_(FOXG_06318),Mero-Hog1,ChMK1,CMK1,Chk1,CHK1,MaMk1,Mero-Fus3,Lf_pmk1,UvPmk1_(KDB_16903.1),MgFus3,Fmk1_(FOXG_08140),PMK1,MAP1_(related:_GPMK1),Fmk1,FMK1,CEK1,Cek1,MAK2,Mak2,AMK1,PTK1,VMK1,BMP1,PdMpkB,Kss1_(PDIG_75030),Fus3,AaFUS3,Bbmpk1,SsuA,CPMK1,FGSG_05393,Mpk3,MgSlt2,Slt2,Bbslt2,P…	reduced_virulence,loss_of_pathogenicity,unaffected_pathogenicity,increased_virulence_(hypervirulence),lethal	PHI:1200,PHI:4587,PHI:7117,PHI:6084,PHI:497,PHI:8735,PHI:1043,PHI:2365,PHI:7568,PHI:153,PHI:1031,PHI:4779,PHI:9769,PHI:10024,PHI:11021,PHI:149,PHI:342,PHI:8395,PHI:4625,PHI:5536,PHI:1005,PHI:2327,PHI:7280,PHI:6317,PHI:10250,PHI:5427,PHI:6622,PHI:170,PHI:2398,PHI:142,PHI:2366,PHI:3889,PHI:5426,PHI:2330,PHI:9480,PHI:2438,PHI:10249,PHI:2163,PHI:1189,PHI:4245,PHI:5479,PHI:309,PHI:3517,PHI:2285,PHI:63…	1	1	1	PF00069	Domain:Pkinase	0	.	0	0	0.05	.	.	0.536	0.98	0.414	0.03	0	0	0	0	49684	9.5
zym_gene_15271	zym_gene_15271_2	0.00539189	0.0094596	0.100227	0.173606	0.00239305	4.14e-05	7.78e-08	0.13415	0.0178917	2.63e-08	0.190966	0.0458027	2.63e-08	-3.346	692	4	PGTG_10537.2		692	4	PGTG_10537.2	-2.907	-1.364	PES1	reduced_virulence	PHI:2823	0	1	0	PF06732	Family:Pescadillo_N	0	.	0	0	0.01	0.637	.	.	0.945	0.32	0	0	0	0	0	77273.3	-30.5
zym_gene_05156	zym_gene_05156_1	0.264932	0.0632773	0.144355	0.159951	0.0632773	0.000432158	0.000578041	0.247197	0.13668	0.000372321	0.255786	0.13668	0.000372321	-3.346	504	9	PIIN_08944,MoHTR2		504	9	PIIN_08944,MoHTR2	-1.864	-1.312	.	.	.	0	0	0	PF12171	Family:zf-C2H2_jaz	0	.	0	0	0.027	0.768	.	.	0.144	0.408	0.01	0	0	0	0	57737.1	22.5
zym_gene_03182	zym_gene_03182_2	4.77e-05	0.0241385	0.0312803	0.0641396	0.0241385	0.0707206	0.000100419	0.000775968	0.150536	0.0776614	0.0641396	0.20095	4.77e-05	-3.346	379	7	PiCRN8		379	7	PiCRN8	-1.802	-1.311	.	.	.	0	0	0	PF00069	Domain:Pkinase	0	.	0	0	0.027	0.596	.	.	0.878	0.436	0.01	0	0	0	0	43580.7	-7
zym_gene_16617	zym_gene_16617_2	0.0144951	0.00747152	0.10102	0.199284	0.00747152	0.000185888	4.34e-07	0.198363	0.0440556	1.67e-07	0.179356	0.0929525	1.67e-07	-3.346	1256	11	.		1256	11	.	-6.812	-1.335	Aflset1_,FvDim5	reduced_virulence	PHI:10321,PHI:7597	0	1	0	PF11764,PF11767,PF00856	Domain:N-SET,Domain:SET_assoc,Family:SET	0	.	0	0	0.024	.	.	0.83	0.393	0.393	0.03	0	0	0	0	140700	36
zym_gene_01141	zym_gene_01141_3	0.0159539	0.000303531	0.0123691	0.0285515	0.0686102	0.010506	0.000238155	0.0215542	0.0910224	0.0123691	0.117618	0.0420103	0.000238155	-3.346	127	1	PsAvr3c		127	1	PsAvr3c	-1.607	-1.325	.	.	.	0	0	0	.	.	0	.	0	0	0.079	0.762	.	.	0.214	0.31	0.02	0	0	0	0	14519.1	-13.5
zym_gene_10414	zym_gene_10414_1	0.0174013	4.07e-06	0.0264775	0.152144	0.00971349	0.00154074	5.24e-06	0.211966	0.127816	2.42e-06	0.160013	0.127816	2.42e-06	-3.346	714	7	MoCDIP6		714	7	MoCDIP6	-4.211	-1.314	.	.	.	0	0	0	.	.	0	.	0	0	0.044	.	.	0.808	0.013	0.441	0	0	0	0	0	81883.4	7.5
zym_gene_15928	zym_gene_15928_3	0.0353925	0.0579325	0.165946	0.185972	0.00547096	7.88e-05	2.31e-06	0.0707206	0.00320037	1e-06	0.179773	0.0416236	1e-06	-3.346	892	10	PsPNPi		892	10	PsPNPi	-4.74	-1.304	Clp-1	reduced_virulence	PHI:7172	0	1	0	PF00648	Family:Peptidase_C2	0	.	0	0	0.026	.	.	0.632	0.57	0.414	0.01	0	0	0	0	100291	-8.5
zym_gene_16091	zym_gene_16091_4	0.0038182	0.0839245	0.19669	0.209219	0.00971349	0.00154074	5.24e-06	0.201541	0.0637116	2.42e-06	0.160013	0.191227	2.42e-06	-3.346	342	3	.		342	3	.	-7.718	-2.906	AoxA,AOX1	unaffected_pathogenicity,reduced_virulence	PHI:2292,PHI:275	0	1	0	PF01786	Family:AOX	0	.	0	0	0.102	.	.	0.692	0.044	0.452	0.07	0	0	0	1	39440.3	12.5
zym_gene_15681	zym_gene_15681_1	0.000111176	0.00625561	0.16887	0.0705547	0.0178891	0.000515614	0.00134957	0.00397276	0.105419	0.025366	0.123521	0.16526	0.000111176	-3.346	357	4	.		357	4	.	-3.166	-1.34	FgVPS74_(FGSG_06346)	reduced_virulence	PHI:11048	0	1	0	PF05719	Family:GPP34	0	.	0	0.001	0.301	0.525	.	.	0.031	0.395	0.01	0	0	0	0	39475	-0.5
zym_gene_16005	zym_gene_16005_2	0.00163346	0.000147248	0.0469191	0.0748886	0.183899	0.0828733	0.000699427	0.0600699	0.18116	0.0469191	0.116493	0.0997197	0.000147248	-3.346	499	5	.		499	5	.	-2.24	-1.33	ANP1,Apn1_(CNAG_05468)	increased_virulence_(hypervirulence),reduced_virulence	PHI:3793,PHI:11200	1	1	0	PF01261	Domain:AP_endonuc_2	0	.	0	0	0.131	0.682	.	.	0.974	0.594	0.01	0	0	0	0	55834.8	7
zym_gene_11961	zym_gene_11961_1	7.23e-05	5.21e-07	0.000220032	0.0263885	0.0263885	0.000424424	3.78e-09	1.59e-05	0.00340981	0.000220032	0.115161	0.0571631	3.78e-09	-3.346	788	6	PGTG_10537.2		788	6	PGTG_10537.2	-4.18	-1.339	.	.	.	0	0	0	PF12738	Family:PTCB-BRCT	0	.	0	0	0.009	.	.	0.787	0.909	0.252	0.01	0	0	0	0	87584.5	7.5
zym_gene_12504	zym_gene_12504_1	0.00077658	1.02e-05	0.000535833	0.00824407	0.132505	0.0107185	9.09e-07	0.0119768	0.0639042	0.00547833	0.132505	0.129688	9.09e-07	-3.346	607	7	PiCRN8		607	7	PiCRN8	-3.543	-1.361	.	.	.	0	0	0	PF00069	Domain:Pkinase	0	.	0	0	0.044	.	.	0.522	0.019	0.412	0.03	0	0	0	0	69046.7	29
zym_gene_17264	zym_gene_17264_2	0.00318293	0.00560355	0.0745051	0.180673	0.00130802	1.9e-05	3.24e-08	0.157893	0.0304	1.03e-08	0.183899	0.067032	1.03e-08	-3.346	431	10	PIIN_08944,MoHTR1,MoHTR2		431	10	PIIN_08944,MoHTR1,MoHTR2	-0.306	-1.32	.	.	.	0	0	0	PF00096	Domain:zf-C2H2	0	.	0	0	0.322	0.725	.	.	0.709	0.397	0.05	0	0	0	0	49044.8	14.5
zym_gene_17254	zym_gene_17254_2	0.0427322	0.0741187	0.105423	0.10277	0.000795143	0.0199162	0.00359337	0.137423	0.0101605	7.25e-05	0.0871984	0.0640815	7.25e-05	-3.346	951	16	MoHTR1,PIIN_08944,MoHTR2		951	16	MoHTR1,PIIN_08944,MoHTR2	-4.393	-1.31	FZC47,GzZC038,FZC54,GzZC061,GzC2H107	unaffected_pathogenicity	PHI:5644,PHI:1723,PHI:5651,PHI:1746,PHI:1438	0	0	0	PF04082,PF00172,PF00096	Domain:Fungal_trans,Domain:Zn_clus,Domain:zf-C2H2	0	.	0	0	0.044	.	.	0.956	0.936	0.422	0.03	0	0	0	0	107202	14
zym_gene_17081	zym_gene_17081_1	0.00493306	0.00593687	0.105423	0.137827	0.10277	0.00145229	0.000116981	0.100108	0.0391986	0.0144149	0.0588589	0.135655	0.000116981	-3.346	434	3	.		434	3	.	-2.613	-1.306	FaCdc12(FGSG_07380),FgCdc12,AspC,FaCdc3_(FGSG_05315.3),FgCdc3,AspB,FgCdc10,AspD,FgCdc11,CDC10,AspA,CDC11	reduced_virulence,unaffected_pathogenicity,increased_virulence_(hypervirulence)	PHI:6410,PHI:6604,PHI:4894,PHI:6603,PHI:6408,PHI:4893,PHI:6411,PHI:4895,PHI:6409,PHI:281,PHI:4892,PHI:282	1	1	0	PF00735	Domain:Septin	0	.	0	0	0.068	0.814	.	.	0.233	0.324	0	0	0	0	0	49738.6	6
zym_gene_17733	zym_gene_17733_2	0.0336623	0.0216901	0.223319	0.232564	0.158207	0.0193	0.000125295	0.239612	0.217951	7.25e-05	0.158207	0.244256	7.25e-05	-3.346	786	8	.		786	8	.	-7.115	-1.338	FgAP2a_(FGSG_09735)	reduced_virulence	PHI:9142	0	1	0	PF01602	Repeat:Adaptin_N	0	.	0	0	0.025	.	.	0.949	0.35	0.579	0.01	0	0	0	0	87622.1	-16
zym_gene_15706	zym_gene_15706_1	0.127353	0.115161	0.134079	0.036162	0.009122	0.0479029	0.0132112	0.126306	0.00251924	0.000137917	0.13722	0.049116	0.000137917	-3.346	465	10	PiCRN8		465	10	PiCRN8	-4.935	-1.331	FGSG_07855,CaTpk2_(CTRG_01736),CaTpk1_(CTRG_03315),TPK1,TPK2,AflBck1,AbSte7_(MH559277),MST7p,MST7,Cek2,Fg00677,FGSG_00677,MoCKa1_(MGG_03696),MgFus3,Fus3,MAK2,Mak2,AMK1,PTK1,CEK1,FGSG_07423,Cek1,Bbmpk1,SsuA,AaFUS3,Chk1,CHK1,PsMPK1,PMK1,PdMpkB,Kss1_(PDIG_75030),CgSlt2,BMP1,MAP1_(related:_GPMK1),Fmk1_(FOXG_08140),Fmk1,FMK1,KPP2,Kpp2,UBC3,UvPmk1_(KDB_16903.1),Lf_pmk1,MaMk1,Mero-Fus3,ChMK1,VMK1,CMK1,C…	lethal,loss_of_pathogenicity,unaffected_pathogenicity,reduced_virulence,increased_virulence_(hypervirulence)	PHI:1233,PHI:7811,PHI:7810,PHI:427,PHI:428,PHI:9913,PHI:9220,PHI:2120,PHI:417,PHI:10022,PHI:11019,PHI:1218,PHI:9822,PHI:9201,PHI:2438,PHI:8001,PHI:448,PHI:2268,PHI:736,PHI:230,PHI:6837,PHI:1232,PHI:10021,PHI:7663,PHI:11018,PHI:107,PHI:2346,PHI:4028,PHI:2303,PHI:2398,PHI:142,PHI:2366,PHI:4057,PHI:6730,PHI:8736,PHI:4626,PHI:690,PHI:56,PHI:161,PHI:545,PHI:1189,PHI:4245,PHI:5479,PHI:309,PHI:3517,PHI:…	1	1	1	PF00069	Domain:Pkinase	0	.	0	0	0.03	0.545	.	.	0.368	0.35	0.01	0	0	0	0	53889.3	-16
zym_gene_07530	zym_gene_07530_3	0.0280781	0.0528414	0.042789	0.221307	0.00355663	0.000364873	1.18e-05	0.133008	0.093601	0.000296191	0.193643	0.093601	1.18e-05	-3.346	860	26	MoHTR1,PIIN_08944,MoHTR2		860	26	MoHTR1,PIIN_08944,MoHTR2	-4.434	-1.348	.	.	.	0	0	0	PF00172	Domain:Zn_clus	0	.	0	0	0.009	.	.	0.89	0.969	0.416	0.02	0	0	0	0	97262.5	5.5
zym_gene_15672	zym_gene_15672_3	0.000210977	0.00374647	0.017124	0.158207	0.00374647	0.00322627	0.000125295	0.239612	0.13445	7.25e-05	0.232564	0.13445	7.25e-05	-3.346	851	5	PGTG_10537.2		851	5	PGTG_10537.2	-3.785	-1.343	.	.	.	0	0	0	PF03031,PF00533	Family:NIF,Family:BRCT	0	.	0	0	0.025	.	.	0.62	0.414	0.673	0	0	0	0	0	96084	-56.5
zym_gene_15751	zym_gene_15751_1	0.0280781	0.0528414	0.042789	0.221307	0.0168132	0.00299815	1.18e-05	0.199511	0.0382913	5.75e-06	0.124863	0.0110146	5.75e-06	-3.346	898	7	.		898	7	.	-7.226	-1.315	FGSG_01058,UKC1,FGSG_06959,FGSG_00337,Nrc-2,CaTpk2_(CTRG_01736),TPK2,MoCKa1_(MGG_03696),Fg00677,FGSG_00677,FGSG_05586,AflBck1,FGSG_05393	unaffected_pathogenicity,reduced_virulence,lethal,loss_of_pathogenicity	PHI:1243,PHI:158,PHI:1230,PHI:1244,PHI:1177,PHI:7811,PHI:428,PHI:9201,PHI:1218,PHI:9822,PHI:1213,PHI:9913,PHI:1223	1	1	1	PF00069	Domain:Pkinase	0	.	0	0	0.093	.	.	0.953	0.534	0.495	0.01	0	0	0	0	100016	13.5
zym_gene_17187	zym_gene_17187_1	0.0224515	0.00323735	0.0533129	0.183899	0.0113739	0.00259424	1.66e-05	0.133602	0.047025	6.09e-05	0.125122	0.090706	1.66e-05	-3.346	1221	12	CgEP1		1221	12	CgEP1	-5.268	-1.337	Gzscp	reduced_virulence	PHI:1529	0	1	0	PF13174,PF13176	Repeat:TPR_6,Repeat:TPR_7	0	.	0	0	0.01	.	.	0.754	0.022	0.409	0	0	0	0	0	137220	-19.5
zym_gene_03639	zym_gene_03639_2	0.00104397	5.38e-05	0.004565	0.0483233	0.14778	0.0423195	4.94e-07	1.08e-05	0.0378815	0.117547	0.0241616	0.167476	4.94e-07	-3.346	301	3	PiCRN8		301	3	PiCRN8	-1.568	-1.312	.	.	.	0	0	0	PF00069	Domain:Pkinase	0	.	0	0.004	0.087	0.559	.	.	0.628	0.318	0	0	0	0	0	34534.4	-3
zym_gene_17719	zym_gene_17719_1	0.011824	0.00560355	0.0745051	0.183899	0.00130802	1.9e-05	3.24e-08	0.157893	0.0304	1.03e-08	0.150561	0.067032	1.03e-08	-3.346	812	5	.		812	5	.	-4.806	-1.313	CshA,Lmo0866,RhlE2_(PA0428),RhlE1_(PA3950),CshA_(EF0846),Rhpa,Lmo1246,Lmo1450,MAK5,VAD1,CshB_(EF1377),CshC_(EF1009),Lmo1722	unaffected_pathogenicity,increased_virulence_(hypervirulence),reduced_virulence,lethal	PHI:6510,PHI:7620,PHI:11622,PHI:11623,PHI:11494,PHI:8011,PHI:7618,PHI:7619,PHI:2549,PHI:423,PHI:11498,PHI:11497,PHI:7617	1	1	1	PF00270,PF00271,PF13959	Domain:DEAD,Domain:Helicase_C,Domain:DUF4217	0	.	0	0	0.011	0.748	.	.	0.887	0.421	0	0	0	0	0	91142.1	0
zym_gene_07486	zym_gene_07486_1	2.45e-06	6.58e-07	0.000926009	0.0100646	0.0419441	0.00199389	2.37e-06	0.00549758	0.0703209	0.000926009	0.120851	0.102201	6.58e-07	-3.346	746	9	.	Zt1 (31% identity)	746	9	.	-6.538	-1.36	.	.	.	0	0	0	PF00145	Domain:DNA_methylase	0	.	0	0	0.009	.	.	0.852	0.032	0.428	0.01	0	0	0	0	83140.7	13.5
zym_gene_09082	zym_gene_09082_2	0.0185089	0.117191	0.187987	0.167619	0.0281969	0.00788982	7.33e-05	0.13415	0.146164	0.00154144	0.190966	0.146164	7.33e-05	-3.346	587	6	CgEP1		587	6	CgEP1	-1.603	-1.306	.	.	.	0	0	0	PF17830,PF13424,PF13432	Domain:STI1,Repeat:TPR_12,Repeat:TPR_16	0	.	0	0	0.085	0.736	.	.	0.051	0.366	0	0	0	0	0	65156.7	-10.5
zym_gene_03624	zym_gene_03624_1	3.76e-05	0.000199209	0.0125087	0.133837	0.0075607	0.00978255	5.87e-07	0.0114396	0.150823	0.00479287	0.0918587	0.129606	5.87e-07	-3.346	361	3	CgEP1		361	3	CgEP1	-0.859	-1.338	.	.	.	0	0	0	PF04564	Domain:U-box	0	.	0	0	0.211	0.669	.	.	0.949	0.55	0.01	0	0	0	0	40647.8	10.5
zym_gene_08909	zym_gene_08909_2	0.035995	0.124392	0.135332	0.146452	0.00219184	0.00469023	0.00824407	0.0775047	0.00077658	7.04e-05	0.146452	0.00252833	7.04e-05	-3.346	819	17	MoHTR1,PIIN_08944,MoHTR2		819	17	MoHTR1,PIIN_08944,MoHTR2	-5.893	-2.436	.	.	.	0	0	0	PF04082,PF00172	Domain:Fungal_trans,Domain:Zn_clus	0	.	0	0	0.009	.	.	0.962	0.014	0.481	0.02	0	0	0	1	91968.3	20
zym_gene_14461	zym_gene_14461_2	0.0333087	0.00587923	0.0557695	0.0802748	0.000403047	0.004644	1.7e-06	0.0505434	0.022766	4.66e-07	0.15675	0.128513	4.66e-07	-3.346	488	10	MoHTR1		488	10	MoHTR1	-1.838	-1.311	.	.	.	0	0	0	.	.	0	.	0	0	0.03	0.637	.	.	0.526	0.433	0.01	0	0	0	0	56393.4	-22.5
zym_gene_16117	zym_gene_16117_1	0.14108	0.110565	0.192086	0.213155	0.206388	0.0340751	0.000270374	0.219614	0.0897552	0.000165142	0.213155	0.0897552	0.000165142	-3.348	570	11	.		570	11	.	-8.197	-2.543	MGG_10702,MfsG_(BCIN_06g00026)	reduced_virulence	PHI:812,PHI:9282	0	1	0	PF07690	Family:MFS_1	0	.	0	0	0.009	.	.	0.916	0.953	0.432	0.25	0	0	0	1	62147.7	16
zym_gene_16644	zym_gene_16644_1	0.0336623	0.0729235	0.142335	0.232564	0.0216901	0.00322627	0.000125295	0.239612	0.244256	7.25e-05	0.236377	0.217951	7.25e-05	-3.348	585	8	.		585	8	.	-8.62	-2.508	MgMfs1,BCMFS1,VEDA_05196,AaMFS54,VdSge1,CFP,TOXA,DEP3,PEP5	unaffected_pathogenicity,chemistry_target:_sensitivity_to_chemical,reduced_virulence,increased_virulence_(hypervirulence),loss_of_pathogenicity,lethal	PHI:1161,PHI:544,PHI:7706,PHI:8537,PHI:2731,PHI:141,PHI:60,PHI:2377,PHI:225	1	1	1	PF07690	Family:MFS_1	0	.	0	0	0.01	.	.	0.902	0.961	0.582	0.15	0	0	0	1	62985.9	9
zym_gene_11878	zym_gene_11878_4	0.0174013	4.07e-06	0.00708742	0.00186223	0.152144	0.0083142	0.011303	6.72e-06	0.0637116	0.19669	0.209219	0.21513	4.07e-06	-3.357	391	9	MoCDIP8		391	9	MoCDIP8	-3.377	-1.357	.	.	.	0	0	0	PF03372	Domain:Exo_endo_phos	0	.	0	0	0.204	.	.	0.779	0.037	0.417	0.06	0	0	0	0	43940.8	6
zym_gene_17003	zym_gene_17003_2	0.0353925	0.0210733	0.0466723	0.117589	0.000955915	7.88e-05	0.000127455	0.191608	0.0935876	1e-06	0.185972	0.0416236	1e-06	-3.357	660	5	.		660	5	.	-3.074	-1.366	RsmB	loss_of_pathogenicity,reduced_virulence	PHI:2694	1	1	0	PF01189,PF17125	Family:Methyltr_RsmB-F,Domain:Methyltr_RsmF_N	0	.	0	0	0.011	0.557	.	.	0.293	0.286	0.01	0	0	0	0	72697.2	-8
zym_gene_16490	zym_gene_16490_3	0.00737757	0.00323735	0.0533129	0.183899	0.000699427	8.6e-06	1.33e-08	0.133602	0.0195067	3.94e-09	0.168574	0.047025	3.94e-09	-3.362	563	4	.		563	4	.	-4.999	-1.304	AKT1,AFT1,YbtE,FadD1_(PA14_21370),FadD1,PA0508,FadD,SidI,YdiD,NRPS14_(VM1G_03342),Asbc	loss_of_pathogenicity,reduced_virulence,unaffected_pathogenicity,increased_virulence_(hypervirulence)	PHI:133,PHI:508,PHI:11277,PHI:10606,PHI:10608,PHI:4108,PHI:2321,PHI:9092,PHI:11037,PHI:4080	1	1	0	PF00501,PF13193	Family:AMP-binding,Domain:AMP-binding_C	0	.	0	0	0.015	.	.	0.71	0.524	0.437	0.02	0	0	0	0	62747.5	7.5
zym_gene_15239	zym_gene_15239_2	0.0185089	0.0094596	0.0517301	0.190966	0.00239305	4.14e-05	7.78e-08	0.079707	0.0178917	2.63e-08	0.190966	0.0178917	2.63e-08	-3.362	553	8	.		553	8	.	-4.648	-1.301	MoIVD_(MGG_02540),MoSCAD2_(MGG_08690),STM14_1005	reduced_virulence,loss_of_pathogenicity	PHI:9055,PHI:8928,PHI:7214	1	1	0	PF00441,PF02770,PF00173,PF02771	Domain:Acyl-CoA_dh_1,Domain:Acyl-CoA_dh_M,Domain:Cyt-b5,Domain:Acyl-CoA_dh_N	0	.	0	0	0.02	.	.	0.542	0.041	0.45	0.04	0	0	0	0	61831.5	2
zym_gene_17327	zym_gene_17327_4	0.0993582	0.00374647	0.142335	0.236377	0.0729235	0.0193	0.000125295	0.173957	0.244256	7.25e-05	0.166117	0.244256	7.25e-05	-3.362	725	10	.		725	10	.	-6.907	-2.532	NoxC_(FGSG_11195),Cpnox2,Cpnox1,NoxA_(FGSG_00739),NoxB,AaNoxB,NoxB_(FGSG_10807),NoxA,VdNoxB,NOX2	unaffected_pathogenicity,increased_virulence_(hypervirulence),reduced_virulence,loss_of_pathogenicity	PHI:10455,PHI:3934,PHI:1035,PHI:10453,PHI:2913,PHI:2933,PHI:10454,PHI:11118,PHI:6640,PHI:577,PHI:859	1	1	0	PF08022,PF08030,PF01794	Domain:FAD_binding_8,Domain:NAD_binding_6,Family:Ferric_reduct	0	.	0	0	0.009	.	.	0.988	0.751	0.216	0.08	0	0	0	1	83255.4	24.5
zym_gene_01038	zym_gene_01038_1	0.000734217	3.14e-06	0.000843703	0.047232	0.0737638	0.000132927	3.67e-09	0.00225703	0.116437	0.000257674	0.0594208	0.0372079	3.67e-09	-3.362	327	4	VdPDA1,PesCDA		327	4	VdPDA1,PesCDA	-0.307	-1.292	.	.	.	0	0	0	PF01522	Family:Polysacc_deac_1	1	CE4	0	0.002	0.329	0.615	.	.	0.652	0.454	0.12	0	0	0	0	37233.8	-5
zym_gene_11563	zym_gene_11563_2	0.00203172	0.00196229	0.0827691	0.157139	0.136941	0.0734726	1.8e-06	0.001067	0.129327	0.00345989	0.101874	0.0923393	1.8e-06	-3.362	467	10	PiCRN8		467	10	PiCRN8	-5.364	-1.894	.	.	.	0	0	0	PF00069	Domain:Pkinase	0	.	0	0	0.011	.	.	0.987	0.214	0.348	0.05	0	0	0	0	53519.3	5.5
zym_gene_16279	zym_gene_16279_2	0.0298782	0.172554	0.16887	0.0415027	0.00500448	0.0122458	0.000385591	0.132067	0.0878937	0.00078223	0.0705547	0.132289	0.000385591	-3.362	398	5	PiCRN8		398	5	PiCRN8	-4.091	-1.375	FGSG_07423,(Sc_Cdc28),Cdc2A,Cdc2B,FGSG_03132,FGSG_05393,FGSG_05406,FGSG_07409,GzHMG024,FgSsn3,(Sc_Srb10),Cdk8_(CNAG_06086),(Sc_Cak1),Fus3,CPMK2,Bmp3,BcBmp3,MAK2,Mak2,AMK1,PTK1,MgSlt2,MPS1,MAF1,AaSLT2,MgFus3,Chk1,CHK1,CpSlt2,Mero-Slt2,(Mgv1),MGV1,FoSlt2,Mps1,CpMK1,MhSlt2_(XP_011115715),AoSlt2_(XP_011126279),Slt2,Bbslt2,Cshog1,Hog1,Bbmpk1,SsuA,AaFUS3,CgHog1,Cghog1,Fmk1_(FOXG_08140),HOG1,BMP1,Fmk1,F…	lethal,reduced_virulence,loss_of_pathogenicity,unaffected_pathogenicity,increased_virulence_(hypervirulence)	PHI:1232,PHI:4941,PHI:1178,PHI:4942,PHI:1266,PHI:1223,PHI:1268,PHI:1231,PHI:1492,PHI:6148,PHI:1175,PHI:8793,PHI:1192,PHI:8001,PHI:246,PHI:8456,PHI:11612,PHI:448,PHI:1032,PHI:2268,PHI:736,PHI:230,PHI:1042,PHI:113,PHI:263,PHI:2318,PHI:2438,PHI:2398,PHI:142,PHI:2366,PHI:7447,PHI:5428,PHI:1196,PHI:266,PHI:4679,PHI:2367,PHI:342,PHI:9454,PHI:9453,PHI:5045,PHI:2429,PHI:4779,PHI:8002,PHI:2365,PHI:2346,PH…	1	1	1	PF00069	Domain:Pkinase	0	.	0	0	0.19	0.565	.	.	0.755	0.391	0.03	0	0	0	0	44768.4	8.5
zym_gene_02838	zym_gene_02838_1	0.0530888	0.0839245	0.213944	0.160013	0.0339089	0.00154074	5.24e-06	0.201541	0.0637116	2.42e-06	0.160013	0.191227	2.42e-06	-3.363	615	11	BghBEC4		615	11	BghBEC4	-5.615	-2.23	.	.	.	0	0	0	.	.	0	.	0	0	0.01	.	.	0.936	0.024	0.214	0.05	0	0	1	0	69767.9	-15
zym_gene_15566	zym_gene_15566_2	0.0420103	0.00161883	0.0495747	0.173276	0.00161883	1.6e-05	4.34e-07	0.134393	0.0159539	1.67e-07	0.199284	0.0440556	1.67e-07	-3.363	912	5	.		912	5	.	-6.348	-2.506	MoMNR2,Mgt2_(CNAG_03502)	reduced_virulence,increased_virulence_(hypervirulence),unaffected_pathogenicity	PHI:6396,PHI:7813	1	1	0	PF01544	Family:CorA	0	.	0	0	0.091	.	.	0.881	0.026	0.396	0	0	0	0	1	102437	4.5
zym_gene_09546	zym_gene_09546_2	3.63e-05	0.000729975	0.0131238	0.0458159	0.0814244	0.0105969	0.000110061	0.0333624	0.0690447	0.0131238	0.112742	0.163766	3.63e-05	-3.363	646	4	CgEP1		646	4	CgEP1	-1.658	-1.366	.	.	.	0	0	0	PF00226,PF00515,PF07719,PF13432	Domain:DnaJ,Repeat:TPR_1,Repeat:TPR_2,Repeat:TPR_16	0	.	0	0	0.057	0.688	.	.	0.893	0.443	0.01	0	0	0	0	71265	14
zym_gene_16933	zym_gene_16933_2	2.98e-07	8.7e-05	0.000788658	0.130235	0.021193	0.00177162	1.08e-05	0.00526234	0.129827	0.0161526	0.142638	0.122656	2.98e-07	-3.364	662	5	.		662	5	.	-5.125	-1.322	MET12,MET13,MetF	unaffected_pathogenicity,loss_of_pathogenicity,reduced_virulence	PHI:3824,PHI:3823,PHI:9325,PHI:2734	1	1	0	PF02219	Domain:MTHFR	0	.	0	0	0.044	.	.	0.847	0.975	0.265	0	0	0	0	0	74360.5	-8
zym_gene_15512	zym_gene_15512_1	0.000801679	6.31e-06	0.00042105	0.0202403	0.142589	0.000594962	9.87e-06	0.000409265	0.0819494	0.00157894	0.148409	0.0819494	6.31e-06	-3.366	604	14	.		604	14	.	-7.863	-2.505	TRI12,Tri12,PEP5	unaffected_pathogenicity,reduced_virulence	PHI:131,PHI:2704,PHI:225	0	1	0	PF06609	Family:TRI12	0	.	0	0	0.01	.	.	0.802	0.983	0.322	0.14	0	0	0	1	65284.2	5
zym_gene_15627	zym_gene_15627_1	0.127388	0.0919446	0.175365	0.145214	0.0226704	0.00186316	0.000129168	0.17455	0.0669345	5.82e-06	0.145214	0.153862	5.82e-06	-3.371	310	7	VdPDA1,PesCDA		310	7	VdPDA1,PesCDA	-1.529	-1.304	Fgm2_(FGSG_10992)	reduced_virulence	PHI:9039	0	1	0	PF01522	Family:Polysacc_deac_1	1	CE4	0	0	0.273	0.656	.	.	0.909	0.576	0.16	0	0	0	0	35746.6	-6.5
zym_gene_16623	zym_gene_16623_1	0.000186634	0.000830983	0.00495737	0.110839	0.148409	0.101269	0.00114755	0.013298	0.143639	0.155951	0.148409	0.0747509	0.000186634	-3.375	1014	13	.		1014	13	.	-6.97	-2.536	Eca1,SrcA_(Afu6g06740),VK055_1980,PMR1,PmrA_(Afu2g05860),Calcium-transporting_ATPase_3,Pmc1,PmcC,PmcB,PmcA,MgtB,Lmpma1,ChPMA2	unaffected_pathogenicity,reduced_virulence,loss_of_pathogenicity	PHI:7150,PHI:10338,PHI:7492,PHI:440,PHI:10337,PHI:2095,PHI:2096,PHI:2098,PHI:3801,PHI:7153,PHI:7152,PHI:2099,PHI:8866,PHI:7151,PHI:7573,PHI:1041,PHI:4750	1	1	0	PF00689,PF00122,PF00702,PF00690,PF13246	Family:Cation_ATPase_C,Family:E1-E2_ATPase,Domain:Hydrolase,Domain:Cation_ATPase_N,Family:Cation_ATPase	0	.	0	0	0.009	.	.	0.988	0.458	0.359	0.01	0	0	0	1	111261	-12.5
zym_gene_17460	zym_gene_17460_2	0.0282591	0.000852525	0.0737154	0.187674	0.00427934	0.000675661	1.85e-07	0.0539036	0.0665486	5.17e-06	0.187674	0.0665486	1.85e-07	-3.375	604	4	.		604	4	.	-8.307	-2.547	Mocapn9,TptA_(AFUA_2G14980)	reduced_virulence,unaffected_pathogenicity	PHI:6612,PHI:9082	0	1	0	PF00153,PF13499,PF00036	Repeat:Mito_carr,Domain:EF-hand_7,Domain:EF-hand_1	0	.	0	0	0.014	.	.	0.91	0.225	0.4	0.14	0	0	0	1	66864.3	14.5
zym_gene_17051	zym_gene_17051_1	0.00155331	3.61e-05	0.0438223	0.0295356	0.0537763	0.036227	2.22e-05	0.00100466	0.052288	0.00397997	0.134875	0.052288	2.22e-05	-3.376	356	2	.		356	2	.	-3.39	-1.379	MoeIF4E3_(MGG_08170)	reduced_virulence	PHI:11629	0	1	0	PF01652	Domain:IF4E	0	.	0	0	0.214	0.655	.	.	0.957	0.451	0.05	0	0	0	0	39398.1	14.5
zym_gene_17110	zym_gene_17110_1	0.000501469	0.0339089	0.19669	0.205732	0.00971349	0.0083142	0.000266033	0.211966	0.127816	0.000136006	0.160013	0.191227	0.000136006	-3.378	665	5	.		665	5	.	-5.736	-1.302	BCG3,AfgpaB,GPAB,GpaB,GzGPA2,FGA2,Gvm3_(VM1G_04248),MoMagA_(MGG_01818),MAGA,GPA3,Gpa3,GPA1,Cgg1,TgaA,CTG1,CPG2,CPG1,GzGPA1,MAGB,FGA1,GPA2,BCG1,AaGa1,CGA1,GNA1,GzGPA3,Gvm2_(VM1G_09956),MAGC,PiGPA1	reduced_virulence,loss_of_pathogenicity,unaffected_pathogenicity	PHI:574,PHI:4678,PHI:354,PHI:7995,PHI:1013,PHI:395,PHI:10296,PHI:9033,PHI:82,PHI:6077,PHI:78,PHI:75,PHI:2413,PHI:385,PHI:173,PHI:770,PHI:49,PHI:1012,PHI:83,PHI:251,PHI:77,PHI:203,PHI:2414,PHI:4237,PHI:76,PHI:353,PHI:1014,PHI:10295,PHI:84,PHI:369	1	1	0	PF00503	Domain:G-alpha	0	.	0	0	0.011	.	.	0.979	0.291	0.415	0	0	0	0	0	75677.8	4
zym_gene_01008	zym_gene_01008_2	0.00539189	0.0094596	0.0517301	0.173606	0.000439899	4.14e-05	7.78e-08	0.13415	0.0178917	2.63e-08	0.173606	0.0458027	2.63e-08	-3.378	638	14	CgEP1		638	14	CgEP1	-2.523	0.664	.	.	.	0	0	0	.	.	0	.	0	0	0.059	.	.	0.956	0.038	0.452	0.02	1	1	0	0	71798.1	15
zym_gene_16090	zym_gene_16090_1	3.48e-08	4.41e-06	0.00264946	0.057702	0.00322272	0.00016086	5.2e-08	0.00044347	0.0204285	7.01e-05	0.13471	0.0932098	3.48e-08	-3.381	450	14	.		450	14	.	-8.242	-2.53	Fgsg03009,Fgsg06541,Fgsg05039,Fgsg03336,Fgsg09370,GCD8,Fgsg01989,Fgsg04749,GCD11,GCD10,Fgsg06439,Fgsg11385,GCD12,Fgsg03409,GCD2,WISH,Fgsg07663,Fgsg02334,Fgsg03237	unaffected_pathogenicity,reduced_virulence	PHI:5834,PHI:5835,PHI:5851,PHI:5852,PHI:5819,PHI:5860,PHI:5822,PHI:5821,PHI:5863,PHI:5862,PHI:5873,PHI:5800,PHI:5864,PHI:5836,PHI:5854,PHI:7194,PHI:5845,PHI:5793,PHI:5866	0	1	0	.	.	0	.	0	0	0.025	.	.	0.946	0.642	0.421	0.14	0	1	0	1	50743.3	7.5
zym_gene_16776	zym_gene_16776_3	0.0336623	0.0216901	0.061463	0.236377	0.00374647	0.00322627	0.000125295	0.173957	0.0561882	7.25e-05	0.166117	0.13445	7.25e-05	-3.391	531	13	.		531	13	.	-7.008	-2.534	CgGCS,PdGcs1,GCS1,CGT	reduced_virulence,loss_of_pathogenicity,unaffected_pathogenicity,increased_virulence_(hypervirulence)	PHI:9254,PHI:3458,PHI:1002,PHI:4493,PHI:693	1	1	0	PF13506	Domain:Glyco_transf_21	0	GT21	0	0	0.011	.	.	0.991	0.243	0.586	0.08	0	0	0	1	59734.7	1.5
zym_gene_17293	zym_gene_17293_2	0.0546396	0.110565	0.253944	0.213155	0.00734953	0.00644206	0.000270374	0.125494	0.184628	0.000165142	0.213155	0.184628	0.000165142	-3.427	405	13	.		405	13	.	-7.418	-2.522	Fgsg04749,Fgsg10085,Fgsg06541,Fgsg11381,Fgsg12463,Fgsg07663,GCD2,Fgsg04023,Fgsg03277,Fgsg16316,Fgsg05039,Fgsg01806,Fgsg03336,Fgsg03009,GCD5,Fgsg03688,Fgsg00994,Fgsg03476,Fgsg02844,Fgsg12490,Fgsg04159,Fgsg11080,GCD10,Fgsg03504,Fgsg01989,Fgsg02334,Fgsg09370,Fgsg02274,Fgsg07757,FGRRES_07792,Fgsg07792,Fgsg02569,Fgsg11385,GCD3	unaffected_pathogenicity,reduced_virulence	PHI:5821,PHI:5850,PHI:5835,PHI:5777,PHI:5868,PHI:5845,PHI:5854,PHI:5776,PHI:5876,PHI:5847,PHI:5851,PHI:5865,PHI:5852,PHI:5834,PHI:5857,PHI:5830,PHI:5833,PHI:5792,PHI:5824,PHI:5794,PHI:5870,PHI:5871,PHI:5862,PHI:5849,PHI:5822,PHI:5793,PHI:5819,PHI:5874,PHI:5820,PHI:5811,PHI:9103,PHI:5796,PHI:5800,PHI:5855	0	1	0	.	.	0	.	0	0	0.141	.	.	0.878	0.97	0.425	0.11	0	0	0	1	44128.6	-2.5
zym_gene_17380	zym_gene_17380_2	0.00450113	0.00693162	0.0748729	0.140002	0.00182607	3.92e-05	5.39e-09	0.061819	0.0121258	2.66e-06	0.140002	0.0318302	5.39e-09	-3.427	550	9	.		550	9	.	-8.163	-2.5	MoST1,Hxs1,CBU_0347,FRT1,Srt1,IolT,FGSG_04610,Itr4_(CNAG_05662),CNAG_06986	unaffected_pathogenicity,reduced_virulence	PHI:4024,PHI:2968,PHI:9510,PHI:538,PHI:2240,PHI:4586,PHI:6381,PHI:1094,PHI:9425,PHI:9423	0	1	0	PF00083	Family:Sugar_tr	0	.	0	0	0.013	.	.	0.855	0.044	0.272	0.17	0	0	0	1	60110.1	0.5
zym_gene_16737	zym_gene_16737_2	0.0174013	4.07e-06	0.00708742	0.00971349	0.00971349	0.00154074	5.24e-06	0.0427512	0.21513	0.00126939	0.209219	0.182001	4.07e-06	-3.438	597	8	.		597	8	.	-8.644	-2.486	VdSge1,TOXA,VEDA_05196,PEP5	loss_of_pathogenicity,lethal,increased_virulence_(hypervirulence),reduced_virulence,unaffected_pathogenicity	PHI:2731,PHI:60,PHI:7706,PHI:225	1	1	1	PF06609	Family:TRI12	0	.	0	0	0.009	.	.	0.908	0.832	0.22	0.17	0	0	0	1	65321.6	12.5
zym_gene_16730	zym_gene_16730_3	0.0997197	0.116493	0.177901	0.183899	0.031095	0.0267852	0.000147248	0.156031	0.177532	0.0229303	0.183899	0.149677	0.000147248	-3.438	593	5	.		593	5	.	-8.231	-2.492	Ssy1,BcaP	reduced_virulence,unaffected_pathogenicity	PHI:11402,PHI:6628	0	1	0	PF00324	Domain:AA_permease	0	.	0	0	0.009	.	.	0.95	0.956	0.404	0.12	0	0	0	1	65227.1	13.5
zym_gene_17875	zym_gene_17875_1	0.0201974	0.0462247	0.182003	0.236377	0.0462247	0.0106308	5.75e-05	0.208748	0.174565	3.15e-05	0.202609	0.0925724	3.15e-05	-3.439	606	5	.		606	5	.	-6.876	-2.524	VEDA_05196,ARN1_(SIT1),VdSge1,AaMFS54	reduced_virulence,increased_virulence_(hypervirulence),unaffected_pathogenicity,loss_of_pathogenicity	PHI:7706,PHI:513,PHI:2731,PHI:8537	1	1	0	PF07690	Family:MFS_1	0	.	0	0	0.009	.	.	0.982	0.786	0.302	0.06	0	0	0	1	67033.1	4.5
zym_gene_17793	zym_gene_17793_3	0.144626	0.0190875	0.0928605	0.150884	0.0190875	0.0018661	0.000931935	0.138195	0.00348831	1.59e-06	0.1209	0.0485323	1.59e-06	-3.446	381	6	.		381	6	.	-6.358	-2.514	Uxt1,Uut1_(CNAG_06230),Uxt2	reduced_virulence,unaffected_pathogenicity,loss_of_pathogenicity	PHI:7828,PHI:7944,PHI:7829	1	1	0	PF03151	Family:TPT	0	.	0	0	0.095	.	.	0.944	0.706	0.434	0.27	0	0	0	1	41428.2	10
zym_gene_15406	zym_gene_15406_4	0.0201974	0.0121607	0.182003	0.122546	0.0462247	0.0106308	5.75e-05	0.208748	0.0337743	3.15e-05	0.114765	0.0925724	3.15e-05	-3.446	474	13	.		474	13	.	-8.069	-2.541	GprM_(Afu7g05300)	reduced_virulence	PHI:10909	0	1	0	.	.	0	.	0	0	0.029	.	.	0.885	0.694	0.268	0.07	0	0	0	1	52154.3	10
zym_gene_16715	zym_gene_16715_2	0.00622752	0.0127188	0.0723354	0.0869813	4.65e-05	0.000383341	0.00363395	0.0488093	0.0262074	2.74e-05	0.199284	0.0262074	2.74e-05	-3.447	564	4	.		564	4	.	-8.382	-2.523	CgTpo1_2,FgMFS1_(FGSG_03725),FVEG_12533,CTB4,CaNAG4,CgTpo1_1,CaMDR1,CgTPO4_(CAGL0L10912g)	reduced_virulence,unaffected_pathogenicity	PHI:6626,PHI:11594,PHI:3381,PHI:2329,PHI:737,PHI:511,PHI:6625,PHI:26,PHI:11183	0	1	0	PF07690	Family:MFS_1	0	.	0	0	0.009	.	.	0.974	0.657	0.324	0.14	0	0	0	1	62708.7	13.5
zym_gene_15488	zym_gene_15488_1	0.0673247	0.0121607	0.182003	0.236377	0.0462247	0.00158669	5.75e-05	0.130468	0.0925724	3.15e-05	0.236377	0.174565	3.15e-05	-3.447	649	11	.		649	11	.	-8.96	-2.528	VEDA_05196,AaMFS54,BCMFS1,MgMfs1,CFP,VdSge1,TOXA	reduced_virulence,increased_virulence_(hypervirulence),unaffected_pathogenicity,chemistry_target:_sensitivity_to_chemical,loss_of_pathogenicity,lethal	PHI:7706,PHI:8537,PHI:544,PHI:1161,PHI:141,PHI:2731,PHI:60	1	1	1	PF07690	Family:MFS_1	0	.	0	0	0.009	.	.	0.965	0.177	0.29	0.05	0	0	0	1	71527.1	18
zym_gene_16702	zym_gene_16702_2	2.88e-05	4.51e-05	0.00154226	0.0546296	0.00071939	0.0010617	2.74e-05	1.63e-05	0.0544223	0.00446579	0.0854358	0.116787	1.63e-05	-3.448	526	7	.		526	7	.	-8.154	-2.47	CNAG_06986,CBU_0347,MoST1,IolT,Itr4_(CNAG_05662),Srt1	reduced_virulence,unaffected_pathogenicity	PHI:9423,PHI:9510,PHI:4024,PHI:6381,PHI:9425,PHI:2240,PHI:4586	0	1	0	PF00083	Family:Sugar_tr	0	.	0	0	0.011	.	.	0.933	0.964	0.403	0.11	0	0	0	1	58939.7	8
zym_gene_16167	zym_gene_16167_1	0.105419	0.0357782	0.0259988	0.154402	0.00500448	0.00397276	0.000385591	0.171318	0.0219099	2.31e-05	0.154402	0.0878937	2.31e-05	-3.448	555	5	.		555	5	.	-8.24	-2.524	Ssy1	reduced_virulence	PHI:11402	0	1	0	PF00324	Domain:AA_permease	0	.	0	0	0.009	.	.	0.906	0.52	0.359	0.06	0	0	0	1	61540.5	13
zym_gene_15481	zym_gene_15481_2	0.010527	0.0210733	0.165946	0.185972	0.00547096	0.000775968	2.31e-06	0.134125	0.0416236	1e-06	0.179773	0.0935876	1e-06	-3.456	550	4	.		550	4	.	-8.083	-2.52	Ssy1	reduced_virulence	PHI:11402	0	1	0	PF00324	Domain:AA_permease	0	.	0	0	0.011	.	.	0.879	0.895	0.363	0.18	0	0	0	1	60908.1	0.5
zym_gene_15472	zym_gene_15472_1	0.00681047	5.71e-05	0.00504516	0.0258356	0.0460344	0.00120202	1.21e-06	0.0277328	0.138626	0.00191399	0.125542	0.138626	1.21e-06	-3.459	572	6	.		572	6	.	-8.146	-2.526	Ssy1	reduced_virulence	PHI:11402	0	1	0	PF00324	Domain:AA_permease	0	.	0	0	0.01	.	.	0.899	0.888	0.425	0.16	0	0	0	1	63037.3	11.5
zym_gene_16039	zym_gene_16039_1	3.91e-05	2.19e-05	0.00264946	0.0175947	0.00803238	0.0427301	0.000209397	0.00387377	0.0932098	0.00679182	0.057702	0.138686	2.19e-05	-3.464	448	4	.		448	4	.	-10.123	-2.525	AUR1,IPC1	lethal,unaffected_pathogenicity,reduced_virulence	PHI:2538,PHI:218	0	1	1	PF14378	Family:PAP2_3	0	.	0	0	0.05	.	.	0.911	0.148	0.271	0.16	0	0	0	1	49763.1	8
zym_gene_16065	zym_gene_16065_4	0.146594	0.0121607	0.182003	0.236377	0.0462247	0.00158669	5.75e-05	0.189188	0.174565	3.15e-05	0.122546	0.232243	3.15e-05	-3.464	559	6	.		559	6	.	-8.514	-2.518	FgMFS1_(FGSG_03725),CTB4,CaNAG4	reduced_virulence	PHI:11594,PHI:2329,PHI:737,PHI:511	0	1	0	PF07690	Family:MFS_1	0	.	0	0	0.01	.	.	0.985	0.082	0.422	0.2	0	0	0	1	62084.7	-3.5
zym_gene_16714	zym_gene_16714_3	0.0151488	0.000125295	0.092331	0.0243078	0.0791035	0.0271669	0.00374647	0.067042	0.0336623	0.0302806	0.158207	0.0336623	0.000125295	-3.464	539	7	.		539	7	.	-8.371	-2.536	CgTpo1_2,CgTpo1_1,FgMFS1_(FGSG_03725),FVEG_12533,CTB4,CaNAG4,CaMDR1,CgTPO4_(CAGL0L10912g)	reduced_virulence,unaffected_pathogenicity	PHI:6626,PHI:6625,PHI:11594,PHI:3381,PHI:2329,PHI:737,PHI:511,PHI:26,PHI:11183	0	1	0	PF07690	Family:MFS_1	0	.	0	0	0.013	.	.	0.93	0.124	0.434	0.18	0	0	0	1	59891.4	0.5
zym_gene_16721	zym_gene_16721_3	0.00539189	0.000439899	0.0209384	0.117191	0.173606	0.16099	0.0112787	0.00363141	0.150385	0.183326	0.173606	0.150385	0.000439899	-3.474	561	4	.		561	4	.	-8.419	-2.534	Ssy1,BcaP	reduced_virulence,unaffected_pathogenicity	PHI:11402,PHI:6628	0	1	0	PF00324	Domain:AA_permease	0	.	0	0	0.009	.	.	0.935	0.036	0.542	0.17	0	0	0	1	62022.8	11.5
zym_gene_17670	zym_gene_17670_1	0.161571	0.0523633	0.15523	0.167946	0.0245766	0.00230569	3.74e-06	0.169831	0.0665364	7.58e-05	0.142858	0.0337248	3.74e-06	-3.5	425	8	.		425	8	.	-6.648	-2.551	ALG3,Alg3_(CNAG_05142)	reduced_virulence,loss_of_pathogenicity,unaffected_pathogenicity	PHI:4165,PHI:10352	1	1	0	PF05208	Family:ALG3	0	GT58	0	0	0.01	.	.	0.884	0.817	0.331	0.08	0	0	0	1	48766.7	13
[truncated: 54 more columns]
