# Supplementary material for: EffectorFisher: association of disease phenotype with pangenomic protein-isoform profiles for improved prediction of fungal pathogenicity effectors
Source: Sci Rep. 2026 Mar 11;16:13077. doi: 10.1038/s41598-026-43646-x (PMC13100121; doi:10.1038/s41598-026-43646-x)
Supplement: Supplementary file 5 — Supplementary Material 5 [file 41598_2026_43646_MOESM5_ESM.xlsx]

## Sheet: A) P. nodorum
Supplementary Table 7A: Isolate information and genome assembly metrics for P. nodorum (A) and Z. tritici (B) isolates used in this study.
sample	Read length	# total reads	# Contigs	Max contig length	Contig length	Contig N50	Contig L50	Contig N90	Contig L90	# N's per 100 kbp	% GC	% Complete BUSCO	% Partial BUSCO
14FG141	125	26366923	1071	1464505	37604701	23	561832	62	185654	1.83	50.34	98.97	0.34
15FG033	125	17404560	1566	1966225	37120728	22	464643	77	145906	5.46	50.277	98.97	0.34
15FG037	125	15352732	2190	1246232	38289641	25	488065	87	107980	9.72	50.304	98.97	0.69
15FG038	125	10849328	1954	2002460	37736154	25	444478	92	107161	2.16	50.003	98.97	0.34
15FG04	125	28986167	1695	1239387	38890587	27	448884	95	94170	2.71	49.975	99.66	0
15FG047	125	9979572	1352	1210100	36901947	25	478027	77	134059	2.95	50.274	99.31	0.34
15FG049	125	16199277	1300	1527406	36906856	21	555761	67	167327	2.98	50.272	98.97	0.69
15FG100	125	17767785	2110	1403656	38320222	28	382165	98	92756	8.13	50.307	98.97	0.34
15FG101	125	16494436	1530	1441960	36804510	25	534415	83	109780	9.05	50.318	98.97	0.34
15FG102	125	9622609	2292	1539240	38626502	31	415789	97	101584	9.75	50.105	98.62	0.69
15FG103	125	17943086	1024	1483287	37333436	24	602085	72	152382	3.11	50.135	98.97	0.34
15FG104	125	11832298	1379	1156115	37496468	29	451896	89	116690	3.8	50.035	99.31	0
15FG105	125	14419464	3009	1873953	39082696	28	468415	95	86155	10.55	50.197	98.97	0.34
15FG107_4	125	10405847	885	1487513	36604769	24	546555	71	157086	2.11	50.448	98.97	0.34
15FG109	125	17412558	1442	1615469	36836017	25	436280	92	95496	19.6	50.57	98.97	0.34
15FG110	125	10102759	1819	1246243	36189111	28	415810	86	123561	29.68	50.757	99.31	0.34
15FG112	125	18409737	1602	1291872	36937172	28	415903	94	108149	7.62	50.298	98.97	0.34
15FG113	125	3476988	1631	1432498	36972777	26	494083	82	127309	4.88	50.28	98.97	0.34
15FG114	125	18477529	1211	1328781	37096785	27	424585	86	122349	4.81	50.175	98.97	0.34
15FG115	125	17332811	890	1437544	36926678	22	604769	66	147593	2.79	50.337	98.97	0.34
15FG116	125	8384136	1792	2206349	38233262	26	418742	96	89462	14.26	50.251	98.97	0.34
15FG117	125	21583391	1561	1690762	38327688	27	459303	89	126470	9.82	50.186	98.97	0.34
15FG118	125	19196143	1343	2274947	36897701	22	544453	79	121300	4.07	50.291	98.97	0.34
15FG119	125	16488213	1273	1490003	36799372	23	518896	81	109711	6.66	50.354	98.62	0.69
15FG120	125	18746305	1024	1317510	36630275	24	474952	73	135075	2.11	50.453	98.97	0.34
15FG226	125	10340965	1519	1338900	36856829	26	454989	78	128487	3.32	50.317	98.97	0.69
15FG229	125	12332932	1220	1485937	36814154	22	560550	68	165375	3.55	50.44	99.31	0
15FG237	125	17122745	1169	2226447	36792543	21	587072	69	146694	3.14	50.443	99.31	0
15FG28	125	13321622	2114	1531773	37980054	25	531137	83	115216	3.07	50.108	98.62	0.69
15FG99	125	18003192	1020	1408097	36784609	22	553012	67	170398	3.79	50.295	98.97	0.34
16FG06	150	21847661	302	1938315	36743496	19	698822	53	277695	1.06	50.381	99.31	0
16FG158	150	24702276	1104	1472875	38416605	20	692958	64	159215	7.62	50.21	98.97	0.34
16FG159	150	24806316	1026	2146107	37385685	19	700760	60	181220	2.64	50.448	99.66	0
16FG160	150	19577420	428	1379817	37720402	21	561631	65	184404	0.53	50.135	98.97	0.34
16FG161	150	25386367	436	1380324	37723112	22	561668	66	179195	0.31	50.132	98.97	0.34
16FG162	150	19880996	482	1388986	37703982	20	576856	69	158847	0.53	50.131	98.97	0.34
16FG163_2	150	21588663	485	1530533	37735518	20	588900	66	182147	0.83	50.124	98.97	0.34
16FG164	150	21331420	421	1541385	37710253	19	629770	62	188569	0.8	50.135	98.97	0.34
16FG165	150	20167453	504	1556915	37726868	20	595574	66	177845	0.26	50.129	98.62	0.69
16FG166	150	20501810	432	1381699	37724347	20	599715	62	180566	0.66	50.127	98.97	0.34
16FG167	150	20315332	494	1538448	37725949	21	549001	68	176536	0.55	50.131	98.97	0.34
16FG168	150	23582424	442	1735166	37716264	18	607910	60	190337	0.26	50.128	98.62	0.69
16FG169	150	21400702	464	1516630	37728148	20	585261	65	183057	0.51	50.129	98.97	0.34
16FG170	150	20136962	426	1478084	37673549	19	640239	59	195973	0.3	50.143	98.97	0.34
16FG171	150	44382199	388	1818130	37722615	17	660121	54	215599	0.52	50.129	98.97	0.34
201FG208	125	17092485	1789	1247953	38252854	25	477466	77	139671	9.01	50.291	98.62	0.69
201FG209	125	11037697	2272	1210524	38234546	31	398402	108	90035	11.21	50.405	99.31	0.34
201FG211	125	11312811	2924	1067851	38514192	33	423100	112	63084	16.41	50.402	98.97	0.34
201FG218	125	11393234	37915	1853216	80016214	199	57482	4241	613	157.86	52.474	100	0
201FG219	125	13431974	2380	1033745	38462375	33	387217	97	90355	8.57	50.144	98.62	0.69
201FG49	125	13478358	1747	1244580	37316303	24	469086	80	114808	3.81	50.008	98.62	0.69
202FG212	125	12149420	1495	1193360	37036528	26	503136	82	125011	5.17	50.247	99.66	0
202FG414	125	10908224	1264	1548940	37658176	21	590269	69	141915	3.43	50.062	98.62	0.69
203FG213	125	18010685	2397	1561639	37803318	23	540146	79	110786	4.48	50.233	98.97	0.69
203FG58	125	9380856	881	2238384	36380659	22	546526	67	168448	2.67	50.624	98.97	0.69
204FG214	125	13261674	932	1584536	37224746	26	448702	79	167247	3.88	50.191	98.97	0.34
204FG221	125	8960292	1408	1656072	37544705	26	456365	82	114078	2.7	50.014	98.62	0.69
204FG222	125	10087912	2345	1203842	38246932	28	464409	92	91889	8.23	50.356	98.97	0.34
204FG223	125	9762760	1651	2288055	37003945	23	486320	79	127300	2.3	50.312	99.31	0.34
205FG142	125	9033676	1094	1262219	36744008	27	414628	84	133914	3.6	50.404	99.31	0.34
205FG215_1	125	10567709	1538	1112165	37673602	27	492698	81	135225	2.76	50.052	98.97	0.34
205FG215_2	125	10668763	2003	1762520	37190731	25	482548	83	125519	3.9	50.14	99.31	0.34
205FG216	125	17343180	1113	1603887	36768048	20	584999	65	153293	1.53	50.31	98.97	0.34
205FG225	125	10645206	1967	1523463	38176424	27	448626	84	111198	10.72	50.322	98.62	0.69
205FG410	125	18560815	760	1615303	36828083	23	482379	70	143452	2.68	50.385	98.62	0.69
205FG63	125	9470595	2379	2200164	38117013	26	423553	91	89547	10.02	50.29	98.62	0.69
206FG226	125	11081190	1730	1299738	38171676	25	539126	86	98706	10.87	50.295	98.97	0.34
206FG227	125	12382674	984	1501221	37173193	21	587483	70	145340	2.17	50.21	99.31	0
206FG66	125	11741391	1498	2237723	37224434	21	528581	69	154774	2.3	50.109	98.62	0.69
206FG67	125	10893910	1659	1986476	36670720	28	393356	91	110667	7.4	50.386	98.97	0.34
206FG68	125	10611329	1177	1624331	36812844	22	536359	70	170975	4.47	50.317	98.97	0.34
53FG143_1	125	9108640	1447	1535048	37169183	27	442406	87	124955	3.05	50.139	98.62	0.69
53FG143_2	125	10438344	938	1631453	36646061	20	562131	71	143240	2.22	50.391	98.62	0.69
FG106	125	15999640	850	1322835	36628353	24	544379	67	154862	2.56	50.425	99.31	0.34
FG107	125	10353292	1144	1848370	36977969	20	568079	73	133658	2.11	50.224	98.97	0.34
FG108	125	17418521	1241	1554684	36953287	22	556932	71	132053	2.18	50.318	98.62	0.69
Gerald1	125	9525901	1244	1606569	36706712	24	518312	78	116478	2.46	50.359	99.31	0
Gerald4	125	13279767	858	1629712	36702575	20	569162	61	180741	1.96	50.484	98.97	0.34
Meck1	125	9142809	1211	1305948	36494259	22	561627	72	150473	2.81	50.515	99.31	0.34
Meck3	125	9428600	1403	1199626	37225976	28	437227	86	114020	7.3	50.118	98.97	0.34
Meck5	125	10531031	1809	1346471	37434550	25	489296	82	107889	4.2	50.106	99.31	0
Meck6	125	10311243	1826	1346729	38354430	24	498325	83	111698	9.23	50.179	98.62	0.69
Meck8	125	10912308	2929	1222736	37963689	30	383524	95	90284	12.58	50.373	98.62	0.69
Mur_51	125	10047042	1181	1640060	37155398	23	541953	71	147728	2.3	50.191	98.97	0.34
Mur_S3	150	21551860	361	1710262	36897624	17	724411	51	193621	1.61	50.267	98.97	0.34
Nor_Emu1	125	10275264	1486	1427019	36412325	26	436744	84	130852	21.99	50.579	99.31	0.34
Nor_Emu2	125	9729105	1246	1957626	37139718	25	481935	84	127446	3.65	50.193	98.97	0.34
Nor_Mace1	125	10735943	1144	1399010	36831406	24	535115	72	140820	3.08	50.319	98.62	0.69
Nor_Mace2	125	11214595	1522	1271529	37094912	27	437434	83	131144	4.39	50.206	98.97	0.34
Nor_Magenta	125	9232910	1484	1262477	36649422	30	378374	93	117080	4.91	50.243	98.62	0.69
RAC2182_1	125	9079189	2255	1222136	38070291	28	424226	106	68175	15.97	50.39	98.62	0.69
RAC2182_2	125	14950493	1426	1544675	37648213	24	538246	74	134037	3.65	49.962	99.31	0
S1FT3A	125	12010543	2006	1638177	38118443	25	435623	87	98277	11.27	50.277	98.62	0.69
S1FT3B	125	11792693	2558	1131677	37578760	32	342633	119	65590	18.58	50.596	98.97	0.34
S4FT3A	125	10101940	1561	1337289	36836626	25	503528	85	110891	7.63	50.334	99.31	0.34
SN15	125	10427231	1962	1232302	37269547	28	424993	86	106642	4.54	50.136	98.97	0.69
W003_5	125	16957179	1174	1450057	36810082	21	605728	66	154631	3.9	50.44	99.31	0
WAC13068	125	8312089	1375	1553035	36817677	26	449060	85	130415	3.91	50.316	98.62	0.69
WAC13069	125	14139590	1224	1719089	36808500	20	531496	72	137789	3.77	50.323	98.62	0.69
WAC13070	125	15685470	870	1279507	37156507	23	577578	65	172994	2.65	50.199	99.31	0.34
WAC13071	125	9950541	1384	1830344	37700828	27	466676	83	137713	2.28	49.966	98.97	0.34
WAC13072	125	10591186	1879	1323493	37948330	22	544552	76	132691	23.77	49.977	98.97	0.69
WAC13073	125	14740241	1245	1079864	37595316	26	465296	82	125395	2.52	50.016	99.31	0.34
WAC13074	125	9616064	1111	1260826	37182730	23	542302	71	142638	3.64	50.174	98.97	0.69
WAC13075	125	17040392	1055	1312424	37174513	23	538628	72	143492	2.1	50.184	99.31	0.34
WAC13076	125	10941212	935	1320455	37152681	22	629745	65	155257	2.64	50.196	99.31	0.34
WAC13077	125	9015231	1230	1097799	37645657	27	474627	85	127387	3.43	49.994	98.97	0.69
WAC13402	125	10087998	1428	1086484	37585044	26	500283	88	110149	4.99	50.016	98.97	0.69
WAC13403	125	10094774	1077	1236870	37044704	24	515646	75	136945	4.49	50.194	99.31	0.34
WAC13404	125	9388526	1225	1185309	37171641	26	441582	83	119502	3.73	50.185	98.97	0.69
WAC13405	125	11083860	1754	1232923	37564935	25	538571	76	134272	4.43	49.984	99.31	0.34
WAC13418	125	15255690	1973	1633148	37548807	26	457829	85	99506	7.08	49.996	98.97	0.69
WAC13443	125	11595359	1069	1288628	37609695	23	533648	74	145463	3.11	50.006	98.97	0.69
WAC13446	125	9947604	1010	1185747	37156218	26	449479	76	137755	3.56	50.192	99.31	0.34
WAC13447	125	17816898	1487	1270628	37552849	23	472873	68	145526	6.35	49.999	98.97	0.69
WAC13523	125	11379000	1202	1681162	36803546	27	413172	87	134250	2.35	50.323	99.31	0
WAC13524	125	10776563	1188	1265026	36800041	23	548707	73	136042	3.18	50.32	98.97	0.34
WAC13525	125	11444899	969	1239331	37165978	25	515654	75	143468	2.52	50.184	99.66	0
WAC13526	125	22473716	814	1355150	37149788	22	535401	66	172996	2.98	50.198	99.31	0.34
WAC13527	125	14216217	3528	1273083	38629614	29	422556	102	72576	59.53	49.777	98.97	0.34
WAC13528	125	10595258	1119	1283519	37181924	25	506648	75	131788	2.53	50.175	99.31	0.34
WAC13529	125	18450017	1156	1833356	36801171	22	536319	72	138575	3.28	50.326	98.97	0.34
WAC13530	125	18280215	1433	1567444	36821871	22	522255	74	143415	3.54	50.314	98.62	0.69
WAC13531	125	14761521	1166	1281715	36799698	24	500415	76	136083	2.36	50.324	98.62	0.69
WAC13532	125	15352026	888	1236654	37150110	22	603436	63	186111	1.66	50.19	99.31	0.34
WAC13615	125	8908261	2139	1059094	38112070	31	419956	102	87546	13.24	50.271	99.31	0.34
WAC13616	125	14265443	1725	1184527	38095661	29	443737	95	90029	9.91	50.29	99.31	0.34
WAC13617	125	16307869	3711	1446410	38970346	28	469228	93	83643	47.97	49.939	99.31	0.34
WAC13630	125	11291326	1695	1677925	37464355	26	475284	80	124033	7.97	50.08	98.97	0.69
WAC13631	125	8263136	1037	1070830	37490883	23	566205	68	155280	2.13	50.192	99.31	0.34
WAC13632	125	10496196	992	1283510	37165075	23	542970	70	149836	2.94	50.185	99.66	0
WAC13666	125	9193380	1108	1327863	36797604	25	540206	75	137625	3.58	50.318	99.31	0.34
WAC13667	125	17235583	1236	1236076	36799937	25	504765	73	146732	2.43	50.317	98.97	0.69
WAC13690	125	10115307	2101	1113527	38292426	27	462135	85	108145	8.64	50.151	99.31	0.34
WAC13691	125	12348005	1399	1625472	38244174	22	551446	73	134652	10.05	50.172	98.97	0.69
WAC13955	150	20860129	298	2773165	37010759	15	929850	46	274370	1.33	50.235	98.97	0.34
WAC2216	125	16836098	1434	1667677	37245984	20	633372	64	148668	2.15	50.121	98.97	0.34
WAC2285	125	16499038	1366	1548761	37126613	24	559978	79	129941	2.76	50.221	98.97	0.34
WAC2810	125	9347992	2140	1698636	37603966	24	509349	82	116673	3.21	49.967	99.31	0.34
WAC2813	125	13567636	1679	1277276	37578925	24	562429	73	133902	4.98	49.983	99.31	0.34
WAC4303	125	9328020	1603	1167862	36980036	30	411826	84	142764	2.97	50.315	98.62	0.69
WAC4319	125	12743386	1139	1713177	37141593	23	583687	70	149113	1.42	50.165	98.97	0.34
WAC4321	125	9022669	3372	926137	38418271	33	377558	107	81430	5.17	49.706	98.62	0.34
WAC4648	125	17823282	1057	1512567	37127338	24	514218	70	162613	2.06	50.17	99.31	0
WAC4808	125	17647121	1179	1502867	37544277	22	554978	70	154557	2.09	50.115	98.97	0.34
WAC739	125	10163750	1201	1200484	36830248	26	468029	76	140447	2.6	50.3	98.62	0.69
WAC740	125	12620572	1364	1003427	36311414	29	427212	88	124916	35.7	50.671	98.97	0.34
WAC741	125	15398266	1263	1591837	36849605	23	473028	72	146900	3.97	50.287	98.97	0.34
WAC8384	125	15478988	1748	1456417	38100493	27	454778	80	137005	3.43	49.755	98.97	0.34
WAC8390	125	9151424	2491	1109577	38922319	30	433146	103	85287	8.52	50.011	98.97	0.34
WAC8410	125	9302554	2448	1392614	39375267	30	400309	100	89992	5.51	49.862	98.62	0.69
WAC8635	125	10156322	2091	1216984	37607183	23	575457	74	130417	4.95	49.965	98.97	0.69
WAC9178	125	10233820	1969	1328850	37554085	22	626955	76	130153	3.64	49.993	98.97	0.69
WGT	125	11381049	1608	1207049	37972425	22	562590	72	132395	9.03	50.394	98.97	0.34

## Sheet: B) Z. tritici
Supplementary Table 7B: Isolate information and genome assembly metrics for P. nodorum (A) and Z. tritici (B) isolates used in this study.
ID	read_length	total_reads	# Contigs	Max contig length	Contig length	N50	N75	L50	L75	# N's per 100 kbp	GC (%)	% Complete BUSCO	% Partial BUSCO
SRR11026693	101	3674895	1323	363630	31959830	77422	40034	118	259	29.01	53.64	99.3% (753)	0.3% (2)
SRR11026694	101	3106427	1259	586836	32240321	91667	44225	105	232	34.48	53.55	99.5% (754)	0.3% (2)
SRR11026695	60	3383930	1378	449596	32632640	89331	40446	111	246	31.05	53.6	99.5% (754)	0.3% (2)
SRR11026696	101	4345820	1529	679771	33001639	93726	47346	104	229	20.92	53.29	99.4% (754)	0.3% (2)
SRR11026697	101	4302074	1683	366145	32247944	67072	33291	140	310	19.22	53.74	99.4% (753)	0.3% (2)
SRR11026698	101	6781009	1563	357101	32887717	71079	35755	131	293	14.52	53.64	99.3% (753)	0.3% (2)
SRR11026699	100	4980438	1575	346068	32771878	72186	35945	126	284	21.16	53.72	99.6% (755)	0.3% (2)
SRR11026700	101	4524064	1615	345948	32770618	74155	34138	126	284	19.23	53.72	99.6% (755)	0.3% (2)
SRR11026701	90	7339259	1475	651007	34052693	75896	37138	128	289	47.12	53.39	99.1% (751)	0.4% (3)
SRR11026703	82	9940827	1707	248581	33463575	55013	29176	179	389	392.23	53.4	98.4% (746)	0.9% (7)
SRR11026706	81	4495920	1158	561078	31353701	81268	43592	110	240	35.73	53.84	99.3% (753)	0.3% (2)
SRR11026708	101	3363922	1614	346032	32575999	72046	34734	129	290	27.38	53.79	99.5% (754)	0.3% (2)
SRR13020816	100	5565410	1473	454427	34046036	104960	47759	97	221	16.85	53.46	99.5% (754)	0.3% (2)
SRR13020817	97	73522	4	3624	9263	2747	1807	2	3	0	59	0.0% (0)	0.0% (0)
SRR3740251	101	4744365	1694	364082	33447172	70236	35399	144	315	18.78	53.57	99.5% (754)	0.3% (2)
SRR3740252	101	6921452	1335	618654	32891142	98741	49890	89	207	16.76	53.62	99.4% (753)	0.3% (2)
SRR3740253	101	6438311	1686	337630	33382604	66314	33831	147	322	20.71	53.55	99.4% (753)	0.3% (2)
SRR3740254	101	3912927	1764	337730	33366908	67994	34880	146	315	24.88	53.58	99.4% (753)	0.3% (2)
SRR3740255	101	3311971	1697	313700	33036675	60989	33188	157	338	27.07	53.66	99.4% (753)	0.3% (2)
SRR3740256	100	3528121	1624	342614	33069402	64946	34934	142	312	26.33	53.65	99.4% (753)	0.3% (2)
SRR3740257	99	4879740	1535	456835	32818939	69349	36300	133	298	23.21	53.79	99.5% (754)	0.3% (2)
SRR3740258	101	4518243	1604	364433	31639861	61358	33958	149	319	17.99	53.68	99.5% (754)	0.3% (2)
SRR3740259	101	4066140	1714	380335	33244357	63296	33885	149	325	27.55	53.65	99.5% (754)	0.3% (2)
SRR3740260	101	5690458	1600	323520	33041997	72696	36329	139	301	19.02	53.55	99.4% (753)	0.3% (2)
SRR3740261	101	5608782	1628	400584	32740185	67029	36782	142	304	21.08	53.67	99.5% (754)	0.3% (2)
SRR3740262	101	4097897	1640	361559	32812497	67431	34909	140	309	20.11	53.6	99.4% (753)	0.3% (2)
SRR3740263	101	4934521	1782	379074	33447542	63977	33386	152	331	20.73	53.54	99.5% (754)	0.3% (2)
SRR3740264	101	5029751	1649	547427	33233471	89740	43857	112	247	21.43	53.39	99.3% (753)	0.3% (2)
SRR3740265	99	5028940	1469	462227	33630646	92367	45431	100	232	19.57	53.26	99.3% (753)	0.3% (2)
SRR3740266	101	4287854	1243	371032	32598226	102080	50571	103	217	17.17	53.33	99.4% (753)	0.3% (2)
SRR3740267	101	3885517	1617	453315	33428669	75959	41014	127	277	28.35	53.52	99.4% (753)	0.3% (2)
SRR3740268	101	4053094	1237	587456	32328084	91154	44263	107	232	33	53.52	99.5% (754)	0.3% (2)
SRR3740269	101	3273615	1378	520075	32966199	91679	45432	100	227	30.49	53.5	99.4% (753)	0.3% (2)
SRR3740270	101	4193161	1447	430004	33602328	82198	40337	112	257	26	53.48	99.5% (754)	0.3% (2)
SRR3740271	101	10186971	1338	751888	31917308	98564	50744	98	211	17.01	53.31	99.2% (752)	0.4% (3)
SRR3740272	101	7304101	1250	716966	33042160	99782	44451	82	206	30.85	53.52	99.4% (754)	0.3% (2)
SRR3740274	100	9539636	1264	574160	33003337	105205	51184	91	203	16.16	53.33	99.5% (754)	0.3% (2)
SRR3740275	101	10676556	1458	706409	33116584	101205	48891	96	211	16.95	53.25	99.3% (753)	0.3% (2)
SRR3740276	101	9106897	1411	488222	33527525	91938	50196	105	224	19.1	53.29	99.3% (753)	0.3% (2)
SRR3740277	98	8435784	1476	534633	33983961	86814	42225	109	254	17.82	53.34	99.4% (753)	0.3% (2)
SRR3740278	101	7409104	1402	676265	32985729	97413	45646	91	214	22.39	53.36	99.5% (754)	0.3% (2)
SRR3740279	100	4259294	1422	621078	33158922	88787	43865	108	236	24.2	53.44	99.4% (753)	0.3% (2)
SRR3740280	101	5900885	1470	449686	33043431	91787	41363	106	240	24.61	53.44	99.5% (754)	0.3% (2)
SRR3740281	101	4900998	1486	398173	32975589	85316	39960	114	255	25.22	53.47	99.4% (753)	0.3% (2)
SRR3740282	101	6480119	1411	642031	33382345	91139	42026	104	238	23.03	53.43	99.5% (754)	0.3% (2)
SRR3740283	101	4946442	1563	501761	32546498	79752	37261	121	269	30.92	53.76	99.4% (753)	0.3% (2)
SRR3740284	101	4470450	1540	380931	32028087	74077	39523	124	270	13.86	53.51	99.4% (753)	0.3% (2)
SRR3740285	101	4424239	1563	345142	32776826	69272	36721	136	298	14.19	53.58	99.2% (752)	0.3% (2)
SRR3740286	101	3396195	1769	393198	33066915	68278	32618	141	318	19.21	53.61	99.5% (754)	0.3% (2)
SRR3740287	93	3667757	1647	377698	32668495	65326	32649	137	311	24.71	53.74	99.5% (754)	0.3% (2)
SRR3740288	52	4377546	1777	278312	32897909	63299	31947	159	340	16.42	53.73	99.4% (753)	0.3% (2)
SRR3740289	101	4174963	1694	372015	32681176	68035	34420	138	307	19.29	53.63	99.4% (753)	0.3% (2)
SRR3740291	93	4878032	1724	398346	33043995	65259	33493	142	318	14.7	53.64	99.4% (753)	0.3% (2)
SRR3740292	101	4535604	1541	597817	32923076	72649	34132	130	297	19.18	53.68	99.5% (754)	0.3% (2)
SRR3740293	100	3734622	1683	295284	32739835	65722	31793	149	330	22.63	53.77	99.5% (754)	0.3% (2)
SRR3740294	101	3142333	1580	370178	32409639	68595	35950	145	305	26.61	53.85	99.5% (754)	0.3% (2)
SRR3740298	101	3559653	1668	434036	33252335	68556	35276	136	306	25.05	53.66	99.4% (753)	0.3% (2)
SRR3740299	99	8974270	1592	521090	33693718	66772	37824	135	301	16.03	53.45	99.4% (753)	0.4% (3)
SRR3740300	93	9577092	1488	381737	32665550	75990	37569	122	272	17.42	53.6	99.4% (753)	0.3% (2)
SRR3740302	88	8518835	1787	406247	33758816	68239	33780	136	312	17.57	53.57	99.4% (753)	0.3% (2)
SRR3740303	101	9149634	1739	303913	33315202	68294	31979	137	312	18.03	53.62	99.5% (754)	0.3% (2)
SRR3740305	101	4313859	1815	342076	33489929	67866	33812	141	315	18.04	53.61	99.4% (753)	0.3% (2)
SRR3740306	96	4465151	1711	403191	32599222	68506	30352	135	318	26.44	53.9	99.4% (753)	0.3% (2)
SRR3740307	101	4978003	1741	331707	33255445	67502	31317	140	319	23.31	53.79	99.4% (753)	0.3% (2)
SRR3740308	100	3873543	1671	479286	32823371	67898	35087	137	303	24.82	53.7	99.4% (753)	0.3% (2)
SRR3740309	101	4672471	1646	456079	33116636	67231	34636	135	310	21.56	53.71	99.5% (754)	0.3% (2)
SRR3740310	70	3844507	1755	389130	33144641	63769	32612	143	323	22.49	53.76	99.4% (753)	0.3% (2)
SRR3740311	70	3566760	1710	431776	33150691	66254	31379	142	319	23.77	53.79	99.5% (754)	0.3% (2)
SRR3740312	54	5291401	1725	450199	33612881	69209	34511	129	301	17.68	53.59	99.4% (754)	0.3% (2)
SRR3740313	101	4302074	1679	366145	32248930	67713	33291	140	309	19.22	53.74	99.4% (753)	0.3% (2)
SRR3740314	100	4958633	1793	282329	32615433	61886	31526	157	341	17.41	53.82	99.5% (754)	0.3% (2)
SRR3740315	93	3983912	1702	334915	32900033	69194	35264	140	304	13.14	53.6	99.4% (753)	0.3% (2)
SRR3740316	101	4728181	1788	649687	33416198	68264	33863	124	294	17.15	53.55	99.4% (753)	0.3% (2)
SRR3740317	95	4177778	1805	364593	33097723	63030	32778	154	331	24.05	53.68	99.4% (754)	0.3% (2)
SRR3740318	101	4261468	1904	287116	33355653	69543	31352	143	322	25.58	53.63	99.4% (753)	0.3% (2)
SRR3740319	101	3720243	1634	413957	32478424	68990	35349	137	300	18.88	53.66	99.4% (753)	0.3% (2)
SRR3740320	100	3591709	1725	487293	32405175	56699	29806	155	349	25.96	53.94	99.4% (753)	0.3% (2)
SRR3740321	100	4878695	1766	435761	33009049	66623	31687	142	325	15.71	53.6	99.4% (753)	0.3% (2)
SRR3740322	98	4236518	1734	370746	32788981	65560	33287	148	324	22.94	53.63	99.5% (754)	0.3% (2)
SRR3740323	101	4160267	1804	301167	33690428	71644	32474	141	315	20.38	53.6	99.5% (754)	0.3% (2)
SRR3740324	101	6680492	1650	653011	32688854	77681	35670	127	282	14.23	53.51	99.5% (754)	0.3% (2)
SRR3740325	101	5989682	1582	310522	32418164	68885	33672	137	303	30.21	53.83	99.2% (752)	0.3% (2)
SRR3740326	101	8716617	1605	361459	32559784	65968	32075	142	322	18.01	53.9	99.4% (753)	0.3% (2)
SRR3740327	100	8634578	1528	322892	32384921	68131	35397	139	304	19.7	53.83	99.5% (754)	0.3% (2)
SRR3740328	101	4360035	1671	421188	31856358	70185	34478	129	289	20.3	53.54	99.5% (754)	0.3% (2)
SRR3740330	101	3986426	1615	374592	33063902	73432	37774	127	285	22.47	53.61	99.4% (753)	0.3% (2)
SRR3740331	101	7285887	1546	426860	32677514	78473	36811	118	271	21.15	53.77	99.4% (753)	0.3% (2)
SRR3740332	100	6184861	1473	422714	32439730	71262	36616	131	287	29.55	53.92	99.5% (754)	0.3% (2)
SRR3740333	100	5632022	1550	357331	32655515	71637	35076	133	298	19.49	53.75	99.4% (754)	0.3% (2)
SRR3740334	101	4906677	1669	331087	32711423	68566	34292	144	311	22.08	53.71	99.4% (753)	0.3% (2)
SRR3740335	101	5395217	1691	591689	34381148	93076	41318	99	240	17.95	53.43	99.4% (753)	0.3% (2)
SRR3740336	101	5018231	1342	695292	33121833	110210	50484	84	194	18.39	53.49	99.3% (753)	0.3% (2)
SRR3740337	101	4472576	1460	487496	33743275	90685	46476	102	233	19.65	53.51	99.4% (753)	0.3% (2)
SRR3740338	100	4358054	1560	409971	34044672	93398	45004	108	242	17.61	53.54	99.2% (752)	0.3% (2)
SRR3740339	101	4503105	1599	387172	33660959	90049	41637	117	256	21.98	53.65	99.3% (753)	0.3% (2)
SRR3740340	101	5734497	1347	406020	33049955	105571	49339	91	207	18.61	53.66	99.5% (754)	0.3% (2)
SRR3740341	93	4768017	1557	315554	32517466	75486	36531	128	285	21.64	53.62	99.4% (753)	0.3% (2)
SRR3740342	101	4684108	1552	493672	33313814	91220	45128	101	228	17.25	53.59	99.5% (754)	0.3% (2)
SRR3740343	99	4461848	1349	501063	32433724	102824	49603	95	210	18.73	53.58	99.5% (754)	0.3% (2)
SRR3740344	101	10086074	1270	703783	33036547	97694	49380	92	211	15.41	53.57	99.4% (754)	0.3% (2)
SRR3740345	101	11314818	1385	580099	33920053	101643	52751	92	207	17.57	53.39	99.4% (753)	0.3% (2)
SRR3740346	100	7276663	1359	427464	33343965	96868	49754	104	225	22.24	53.69	99.4% (753)	0.3% (2)
SRR3740347	101	8857024	1388	826116	33674054	104163	46648	95	218	15.64	53.52	99.4% (753)	0.3% (2)
SRR3740348	55	5781738	1395	511369	33436287	92757	46366	104	231	16.14	53.57	99.5% (754)	0.3% (2)
SRR3740349	101	3801277	1525	515756	33586127	98532	44983	100	228	30.22	53.63	99.4% (753)	0.3% (2)
SRR3740350	101	4911822	1529	725404	33746391	89890	42287	106	240	18.19	53.58	99.3% (753)	0.3% (2)
SRR3740351	100	8734661	1443	548131	34062091	95043	45275	102	233	19.6	53.56	99.2% (752)	0.3% (2)
SRR4907744	99	6188794	1744	346025	33044105	58970	30886	145	341	22.98	53.74	99.3% (753)	0.3% (2)
SRR4907746	101	3659587	1361	370098	33334844	105799	49370	94	207	19.21	53.5	99.4% (753)	0.3% (2)
SRR4907747	100	7471109	1364	455324	33466594	107683	50796	90	204	14.81	53.49	99.4% (753)	0.3% (2)
SRR4907748	100	6572867	1493	537836	32833304	72690	37044	120	282	23.42	53.68	99.5% (754)	0.3% (2)
SRR4907749	101	3664811	1302	556837	32217490	90630	46997	102	224	29.02	53.46	99.3% (753)	0.3% (2)
SRR4907750	100	9383904	1452	336980	33413455	91337	44131	103	234	24.7	53.44	99.4% (753)	0.4% (3)
SRR4907751	96	6107723	1654	449454	32741291	68376	32830	126	296	24.7	53.69	99.4% (753)	0.3% (2)
SRR4907752	101	7435752	1407	654846	33841157	91191	46686	97	226	21.28	53.54	99.5% (754)	0.3% (2)
SRR4907753	101	5199830	1744	442655	33080181	67306	33606	133	304	19.53	53.61	99.4% (753)	0.3% (2)
SRR4907754	100	4367439	1436	335280	31448812	69911	39890	131	282	20.92	53.74	99.5% (754)	0.3% (2)
SRR4907755	91	6328876	1592	386565	32909405	68950	33645	136	304	19.49	53.72	99.4% (753)	0.3% (2)
SRR4907757	101	4068800	1776	362122	33464619	65209	33402	147	325	17.51	53.56	99.5% (754)	0.3% (2)
SRR4907758	101	6635976	1574	536485	33903464	90127	43920	108	243	15.67	53.6	99.5% (754)	0.3% (2)
SRR4907759	71	3330212	1440	603760	33426112	86154	38862	111	252	49.19	53.54	99.2% (752)	0.3% (2)
SRR4907760	98	3611383	1287	453791	33165078	86993	44077	103	236	34.08	53.52	99.4% (754)	0.3% (2)
SRR4907761	101	4456487	1453	385461	32704345	88255	44471	101	228	21.25	53.6	99.4% (753)	0.3% (2)
SRR4907762	101	9284781	1583	398252	33326086	68761	36714	143	309	18.31	53.54	99.4% (753)	0.3% (2)
SRR4907763	101	6020015	1281	432541	33077337	81527	42421	117	259	23.44	53.68	99.4% (754)	0.3% (2)
SRR4907765	101	9157044	1401	548035	33671786	94681	46161	100	229	18.87	53.22	99.3% (753)	0.3% (2)
SRR4907766	101	6408587	1653	315470	32967009	72388	34043	133	299	18.24	53.59	99.4% (753)	0.3% (2)
SRR4907767	101	6697766	1517	483763	33598174	81453	43218	123	263	23.81	53.38	99.3% (753)	0.3% (2)
SRR643899	90	5816055	1538	337302	33402036	77201	36917	128	282	126.77	53.33	99.2% (752)	0.3% (2)
SRR643900	90	5373442	1759	394507	34150381	67352	36119	151	328	157.06	53.34	99.4% (753)	0.4% (3)
SRR643901	90	5362904	1715	338056	34140605	69421	33137	142	321	141.1	53.38	99.0% (751)	0.4% (3)
SRR643902	90	5503636	1373	360733	32552514	91709	45589	114	243	105.8	53.45	99.0% (751)	0.5% (4)
SRR643903	90	5461249	1734	304555	34101792	68078	34255	147	325	135.97	53.35	98.8% (749)	0.8% (6)
