# Supplementary material for: EffectorFisher: association of disease phenotype with pangenomic protein-isoform profiles for improved prediction of fungal pathogenicity effectors
Source: Sci Rep. 2026 Mar 11;16:13077. doi: 10.1038/s41598-026-43646-x (PMC13100121; doi:10.1038/s41598-026-43646-x)
Supplement: Supplementary file 6 — Supplementary Material 6 [file 41598_2026_43646_MOESM6_ESM.xlsx]

## Sheet: Sheet1
Supplementary Data 1: P. nodorum and Z. tritici isolates with genome sequence data and disease-phenotyping used in this study.
Species	Data_source(sequence)	Data_source(Assembly)	Isolate	Country	Sampling Year	Citation	Assembly_sequence_number(this_study)	Total_assembly_length(This_study)	N50(This_study)	N50_length(This_study)	BUSCO%complete(This_study)
Zymoseptoria tritici	SRR11026693	n/a	ST92ISR_Ar_2c	Israel	1991	Dutta, McDonald & Croll (2023) Combined reference-free and multi-reference based GWAS uncover cryptic variation underlying rapid adaptation in a fungal plant pathogen. PLoS Pathog. 16;19(11):e1011801. doi: 10.1371/journal.ppat.1011801	1323	31959830	118	77422	99.3% (753)
Zymoseptoria tritici	SRR11026694	n/a	ST92ISR_Ar_1c	Israel	1991	Dutta, McDonald & Croll (2023) Combined reference-free and multi-reference based GWAS uncover cryptic variation underlying rapid adaptation in a fungal plant pathogen. PLoS Pathog. 16;19(11):e1011801. doi: 10.1371/journal.ppat.1011801	1259	32240321	105	91667	99.5% (754)
Zymoseptoria tritici	SRR11026695	n/a	ST92ISR_Ar_15c	Israel	1991	Dutta, McDonald & Croll (2023) Combined reference-free and multi-reference based GWAS uncover cryptic variation underlying rapid adaptation in a fungal plant pathogen. PLoS Pathog. 16;19(11):e1011801. doi: 10.1371/journal.ppat.1011801	1378	32632640	111	89331	99.5% (754)
Zymoseptoria tritici	SRR11026696	n/a	ST92ISR_Ar_17d	Israel	1991	Dutta, McDonald & Croll (2023) Combined reference-free and multi-reference based GWAS uncover cryptic variation underlying rapid adaptation in a fungal plant pathogen. PLoS Pathog. 16;19(11):e1011801. doi: 10.1371/journal.ppat.1011801	1529	33001639	104	93726	99.4% (754)
Zymoseptoria tritici	SRR11026697	n/a	ST90ORE_a15_3B_1	USA: Oregon S	1990	Dutta, McDonald & Croll (2023) Combined reference-free and multi-reference based GWAS uncover cryptic variation underlying rapid adaptation in a fungal plant pathogen. PLoS Pathog. 16;19(11):e1011801. doi: 10.1371/journal.ppat.1011801	1683	32247944	140	67072	99.4% (753)
Zymoseptoria tritici	SRR11026698	n/a	ST90ORE_a15_2A_8	USA: Oregon S	1990	Dutta, McDonald & Croll (2023) Combined reference-free and multi-reference based GWAS uncover cryptic variation underlying rapid adaptation in a fungal plant pathogen. PLoS Pathog. 16;19(11):e1011801. doi: 10.1371/journal.ppat.1011801	1563	32887717	131	71079	99.3% (753)
Zymoseptoria tritici	SRR11026699	n/a	ST90ORE_a12_3B_9	USA: Oregon R	1990	Dutta, McDonald & Croll (2023) Combined reference-free and multi-reference based GWAS uncover cryptic variation underlying rapid adaptation in a fungal plant pathogen. PLoS Pathog. 16;19(11):e1011801. doi: 10.1371/journal.ppat.1011801	1575	32771878	126	72186	99.6% (755)
Zymoseptoria tritici	SRR11026700	n/a	ST90ORE_a12_3B_4	USA: Oregon R	1990	Dutta, McDonald & Croll (2023) Combined reference-free and multi-reference based GWAS uncover cryptic variation underlying rapid adaptation in a fungal plant pathogen. PLoS Pathog. 16;19(11):e1011801. doi: 10.1371/journal.ppat.1011801	1615	32770618	126	74155	99.6% (755)
Zymoseptoria tritici	SRR11026701	n/a	ST99CH_SW5	Switzerland	1999	Dutta, McDonald & Croll (2023) Combined reference-free and multi-reference based GWAS uncover cryptic variation underlying rapid adaptation in a fungal plant pathogen. PLoS Pathog. 16;19(11):e1011801. doi: 10.1371/journal.ppat.1011801	1475	34052693	128	75896	99.1% (751)
Zymoseptoria tritici	SRR11026703	n/a	ST99CH_28	Switzerland	1999	Dutta, McDonald & Croll (2023) Combined reference-free and multi-reference based GWAS uncover cryptic variation underlying rapid adaptation in a fungal plant pathogen. PLoS Pathog. 16;19(11):e1011801. doi: 10.1371/journal.ppat.1011801	1707	33463575	179	55013	98.4% (746)
Zymoseptoria tritici	SRR11026706	n/a	ST92ISR_Ar_4e	Israel	1991	Dutta, McDonald & Croll (2023) Combined reference-free and multi-reference based GWAS uncover cryptic variation underlying rapid adaptation in a fungal plant pathogen. PLoS Pathog. 16;19(11):e1011801. doi: 10.1371/journal.ppat.1011801	1158	31353701	110	81268	99.3% (753)
Zymoseptoria tritici	SRR11026708	n/a	ST90ORE_a12_3B_10	USA: Oregon R	1990	Dutta, McDonald & Croll (2023) Combined reference-free and multi-reference based GWAS uncover cryptic variation underlying rapid adaptation in a fungal plant pathogen. PLoS Pathog. 16;19(11):e1011801. doi: 10.1371/journal.ppat.1011801	1614	32575999	129	72046	99.5% (754)
Zymoseptoria tritici	SRR13020816	n/a	ST99CH_3A8	Switzerland	1999	Dutta, McDonald & Croll (2023) Combined reference-free and multi-reference based GWAS uncover cryptic variation underlying rapid adaptation in a fungal plant pathogen. PLoS Pathog. 16;19(11):e1011801. doi: 10.1371/journal.ppat.1011801	1473	34046036	97	104960	99.5% (754)
Zymoseptoria tritici	SRR3740251	n/a	ST01AUS_1G5	Australia	2001	Dutta, McDonald & Croll (2023) Combined reference-free and multi-reference based GWAS uncover cryptic variation underlying rapid adaptation in a fungal plant pathogen. PLoS Pathog. 16;19(11):e1011801. doi: 10.1371/journal.ppat.1011801	1694	33447172	144	70236	99.5% (754)
Zymoseptoria tritici	SRR3740252	n/a	ST99CH_3H3	Switzerland	1999	Dutta, McDonald & Croll (2023) Combined reference-free and multi-reference based GWAS uncover cryptic variation underlying rapid adaptation in a fungal plant pathogen. PLoS Pathog. 16;19(11):e1011801. doi: 10.1371/journal.ppat.1011801	1335	32891142	89	98741	99.4% (753)
Zymoseptoria tritici	SRR3740253	n/a	ST01AUS_1B8	Australia	2001	Dutta, McDonald & Croll (2023) Combined reference-free and multi-reference based GWAS uncover cryptic variation underlying rapid adaptation in a fungal plant pathogen. PLoS Pathog. 16;19(11):e1011801. doi: 10.1371/journal.ppat.1011801	1686	33382604	147	66314	99.4% (753)
Zymoseptoria tritici	SRR3740254	n/a	ST01AUS_1H6	Australia	2001	Dutta, McDonald & Croll (2023) Combined reference-free and multi-reference based GWAS uncover cryptic variation underlying rapid adaptation in a fungal plant pathogen. PLoS Pathog. 16;19(11):e1011801. doi: 10.1371/journal.ppat.1011801	1764	33366908	146	67994	99.4% (753)
Zymoseptoria tritici	SRR3740255	n/a	ST01AUS_1D4	Australia	2001	Dutta, McDonald & Croll (2023) Combined reference-free and multi-reference based GWAS uncover cryptic variation underlying rapid adaptation in a fungal plant pathogen. PLoS Pathog. 16;19(11):e1011801. doi: 10.1371/journal.ppat.1011801	1697	33036675	157	60989	99.4% (753)
Zymoseptoria tritici	SRR3740256	n/a	ST01AUS_1A9	Australia	2001	Dutta, McDonald & Croll (2023) Combined reference-free and multi-reference based GWAS uncover cryptic variation underlying rapid adaptation in a fungal plant pathogen. PLoS Pathog. 16;19(11):e1011801. doi: 10.1371/journal.ppat.1011801	1624	33069402	142	64946	99.4% (753)
Zymoseptoria tritici	SRR3740257	n/a	ST01AUS_1H8	Australia	2001	Dutta, McDonald & Croll (2023) Combined reference-free and multi-reference based GWAS uncover cryptic variation underlying rapid adaptation in a fungal plant pathogen. PLoS Pathog. 16;19(11):e1011801. doi: 10.1371/journal.ppat.1011801	1535	32818939	133	69349	99.5% (754)
Zymoseptoria tritici	SRR3740258	n/a	ST01AUS_1E1	Australia	2001	Dutta, McDonald & Croll (2023) Combined reference-free and multi-reference based GWAS uncover cryptic variation underlying rapid adaptation in a fungal plant pathogen. PLoS Pathog. 16;19(11):e1011801. doi: 10.1371/journal.ppat.1011801	1604	31639861	149	61358	99.5% (754)
Zymoseptoria tritici	SRR3740259	n/a	ST01AUS_1D5	Australia	2001	Dutta, McDonald & Croll (2023) Combined reference-free and multi-reference based GWAS uncover cryptic variation underlying rapid adaptation in a fungal plant pathogen. PLoS Pathog. 16;19(11):e1011801. doi: 10.1371/journal.ppat.1011801	1714	33244357	149	63296	99.5% (754)
Zymoseptoria tritici	SRR3740260	n/a	ST01AUS_1D8	Australia	2001	Dutta, McDonald & Croll (2023) Combined reference-free and multi-reference based GWAS uncover cryptic variation underlying rapid adaptation in a fungal plant pathogen. PLoS Pathog. 16;19(11):e1011801. doi: 10.1371/journal.ppat.1011801	1600	33041997	139	72696	99.4% (753)
Zymoseptoria tritici	SRR3740261	n/a	ST01AUS_1F8	Australia	2001	Dutta, McDonald & Croll (2023) Combined reference-free and multi-reference based GWAS uncover cryptic variation underlying rapid adaptation in a fungal plant pathogen. PLoS Pathog. 16;19(11):e1011801. doi: 10.1371/journal.ppat.1011801	1628	32740185	142	67029	99.5% (754)
Zymoseptoria tritici	SRR3740262	n/a	ST01AUS_1A5	Australia	2001	Dutta, McDonald & Croll (2023) Combined reference-free and multi-reference based GWAS uncover cryptic variation underlying rapid adaptation in a fungal plant pathogen. PLoS Pathog. 16;19(11):e1011801. doi: 10.1371/journal.ppat.1011801	1640	32812497	140	67431	99.4% (753)
Zymoseptoria tritici	SRR3740263	n/a	ST01AUS_1A6	Australia	2001	Dutta, McDonald & Croll (2023) Combined reference-free and multi-reference based GWAS uncover cryptic variation underlying rapid adaptation in a fungal plant pathogen. PLoS Pathog. 16;19(11):e1011801. doi: 10.1371/journal.ppat.1011801	1782	33447542	152	63977	99.5% (754)
Zymoseptoria tritici	SRR3740264	n/a	ST92ISR_Ar_17e	Israel	1991	Dutta, McDonald & Croll (2023) Combined reference-free and multi-reference based GWAS uncover cryptic variation underlying rapid adaptation in a fungal plant pathogen. PLoS Pathog. 16;19(11):e1011801. doi: 10.1371/journal.ppat.1011801	1649	33233471	112	89740	99.3% (753)
Zymoseptoria tritici	SRR3740265	n/a	ST92ISR_Ar_22f	Israel	1991	Dutta, McDonald & Croll (2023) Combined reference-free and multi-reference based GWAS uncover cryptic variation underlying rapid adaptation in a fungal plant pathogen. PLoS Pathog. 16;19(11):e1011801. doi: 10.1371/journal.ppat.1011801	1469	33630646	100	92367	99.3% (753)
Zymoseptoria tritici	SRR3740266	n/a	ST92ISR_Ar_5a	Israel	1991	Dutta, McDonald & Croll (2023) Combined reference-free and multi-reference based GWAS uncover cryptic variation underlying rapid adaptation in a fungal plant pathogen. PLoS Pathog. 16;19(11):e1011801. doi: 10.1371/journal.ppat.1011801	1243	32598226	103	102080	99.4% (753)
Zymoseptoria tritici	SRR3740267	n/a	ST92ISR_Ar_16a	Israel	1991	Dutta, McDonald & Croll (2023) Combined reference-free and multi-reference based GWAS uncover cryptic variation underlying rapid adaptation in a fungal plant pathogen. PLoS Pathog. 16;19(11):e1011801. doi: 10.1371/journal.ppat.1011801	1617	33428669	127	75959	99.4% (753)
Zymoseptoria tritici	SRR3740268	n/a	ST92ISR_Ar_1b	Israel	1991	Dutta, McDonald & Croll (2023) Combined reference-free and multi-reference based GWAS uncover cryptic variation underlying rapid adaptation in a fungal plant pathogen. PLoS Pathog. 16;19(11):e1011801. doi: 10.1371/journal.ppat.1011801	1237	32328084	107	91154	99.5% (754)
Zymoseptoria tritici	SRR3740269	n/a	ST92ISR_Ar_11i	Israel	1991	Dutta, McDonald & Croll (2023) Combined reference-free and multi-reference based GWAS uncover cryptic variation underlying rapid adaptation in a fungal plant pathogen. PLoS Pathog. 16;19(11):e1011801. doi: 10.1371/journal.ppat.1011801	1378	32966199	100	91679	99.4% (753)
Zymoseptoria tritici	SRR3740270	n/a	ST92ISR_Ar_12e	Israel	1991	Dutta, McDonald & Croll (2023) Combined reference-free and multi-reference based GWAS uncover cryptic variation underlying rapid adaptation in a fungal plant pathogen. PLoS Pathog. 16;19(11):e1011801. doi: 10.1371/journal.ppat.1011801	1447	33602328	112	82198	99.5% (754)
Zymoseptoria tritici	SRR3740271	n/a	ST92ISR_Ar_16h	Israel	1991	Dutta, McDonald & Croll (2023) Combined reference-free and multi-reference based GWAS uncover cryptic variation underlying rapid adaptation in a fungal plant pathogen. PLoS Pathog. 16;19(11):e1011801. doi: 10.1371/journal.ppat.1011801	1338	31917308	98	98564	99.2% (752)
Zymoseptoria tritici	SRR3740272	n/a	ST92ISR_Ar_17r	Israel	1991	Dutta, McDonald & Croll (2023) Combined reference-free and multi-reference based GWAS uncover cryptic variation underlying rapid adaptation in a fungal plant pathogen. PLoS Pathog. 16;19(11):e1011801. doi: 10.1371/journal.ppat.1011801	1250	33042160	82	99782	99.4% (754)
Zymoseptoria tritici	SRR3740274	n/a	ST92ISR_Ar_18b	Israel	1991	Dutta, McDonald & Croll (2023) Combined reference-free and multi-reference based GWAS uncover cryptic variation underlying rapid adaptation in a fungal plant pathogen. PLoS Pathog. 16;19(11):e1011801. doi: 10.1371/journal.ppat.1011801	1264	33003337	91	105205	99.5% (754)
Zymoseptoria tritici	SRR3740275	n/a	ST92ISR_Ar_17b	Israel	1991	Dutta, McDonald & Croll (2023) Combined reference-free and multi-reference based GWAS uncover cryptic variation underlying rapid adaptation in a fungal plant pathogen. PLoS Pathog. 16;19(11):e1011801. doi: 10.1371/journal.ppat.1011801	1458	33116584	96	101205	99.3% (753)
Zymoseptoria tritici	SRR3740276	n/a	ST92ISR_Ar_12f	Israel	1991	Dutta, McDonald & Croll (2023) Combined reference-free and multi-reference based GWAS uncover cryptic variation underlying rapid adaptation in a fungal plant pathogen. PLoS Pathog. 16;19(11):e1011801. doi: 10.1371/journal.ppat.1011801	1411	33527525	105	91938	99.3% (753)
Zymoseptoria tritici	SRR3740277	n/a	ST92ISR_Ar_2f	Israel	1991	Dutta, McDonald & Croll (2023) Combined reference-free and multi-reference based GWAS uncover cryptic variation underlying rapid adaptation in a fungal plant pathogen. PLoS Pathog. 16;19(11):e1011801. doi: 10.1371/journal.ppat.1011801	1476	33983961	109	86814	99.4% (753)
Zymoseptoria tritici	SRR3740278	n/a	ST92ISR_Ar_21a	Israel	1991	Dutta, McDonald & Croll (2023) Combined reference-free and multi-reference based GWAS uncover cryptic variation underlying rapid adaptation in a fungal plant pathogen. PLoS Pathog. 16;19(11):e1011801. doi: 10.1371/journal.ppat.1011801	1402	32985729	91	97413	99.5% (754)
Zymoseptoria tritici	SRR3740279	n/a	ST92ISR_Ar_12d	Israel	1991	Dutta, McDonald & Croll (2023) Combined reference-free and multi-reference based GWAS uncover cryptic variation underlying rapid adaptation in a fungal plant pathogen. PLoS Pathog. 16;19(11):e1011801. doi: 10.1371/journal.ppat.1011801	1422	33158922	108	88787	99.4% (753)
Zymoseptoria tritici	SRR3740280	n/a	ST92ISR_Ar_17i	Israel	1991	Dutta, McDonald & Croll (2023) Combined reference-free and multi-reference based GWAS uncover cryptic variation underlying rapid adaptation in a fungal plant pathogen. PLoS Pathog. 16;19(11):e1011801. doi: 10.1371/journal.ppat.1011801	1470	33043431	106	91787	99.5% (754)
Zymoseptoria tritici	SRR3740281	n/a	ST92ISR_Ar_15a	Israel	1991	Dutta, McDonald & Croll (2023) Combined reference-free and multi-reference based GWAS uncover cryptic variation underlying rapid adaptation in a fungal plant pathogen. PLoS Pathog. 16;19(11):e1011801. doi: 10.1371/journal.ppat.1011801	1486	32975589	114	85316	99.4% (753)
Zymoseptoria tritici	SRR3740282	n/a	ST92ISR_Ar_11g	Israel	1991	Dutta, McDonald & Croll (2023) Combined reference-free and multi-reference based GWAS uncover cryptic variation underlying rapid adaptation in a fungal plant pathogen. PLoS Pathog. 16;19(11):e1011801. doi: 10.1371/journal.ppat.1011801	1411	33382345	104	91139	99.5% (754)
Zymoseptoria tritici	SRR3740283	n/a	ST90ORE_a12_3B_21	USA: Oregon R	1990	Dutta, McDonald & Croll (2023) Combined reference-free and multi-reference based GWAS uncover cryptic variation underlying rapid adaptation in a fungal plant pathogen. PLoS Pathog. 16;19(11):e1011801. doi: 10.1371/journal.ppat.1011801	1563	32546498	121	79752	99.4% (753)
Zymoseptoria tritici	SRR3740284	n/a	ST01AUS_1C8	Australia	2001	Dutta, McDonald & Croll (2023) Combined reference-free and multi-reference based GWAS uncover cryptic variation underlying rapid adaptation in a fungal plant pathogen. PLoS Pathog. 16;19(11):e1011801. doi: 10.1371/journal.ppat.1011801	1540	32028087	124	74077	99.4% (753)
Zymoseptoria tritici	SRR3740285	n/a	ST90ORE_a12_3B_15	USA: Oregon R	1990	Dutta, McDonald & Croll (2023) Combined reference-free and multi-reference based GWAS uncover cryptic variation underlying rapid adaptation in a fungal plant pathogen. PLoS Pathog. 16;19(11):e1011801. doi: 10.1371/journal.ppat.1011801	1563	32776826	136	69272	99.2% (752)
Zymoseptoria tritici	SRR3740286	n/a	ST90ORE_a12_3B_2	USA: Oregon R	1990	Dutta, McDonald & Croll (2023) Combined reference-free and multi-reference based GWAS uncover cryptic variation underlying rapid adaptation in a fungal plant pathogen. PLoS Pathog. 16;19(11):e1011801. doi: 10.1371/journal.ppat.1011801	1769	33066915	141	68278	99.5% (754)
Zymoseptoria tritici	SRR3740287	n/a	ST90ORE_a12_4A_5	USA: Oregon R	1990	Dutta, McDonald & Croll (2023) Combined reference-free and multi-reference based GWAS uncover cryptic variation underlying rapid adaptation in a fungal plant pathogen. PLoS Pathog. 16;19(11):e1011801. doi: 10.1371/journal.ppat.1011801	1647	32668495	137	65326	99.5% (754)
Zymoseptoria tritici	SRR3740288	n/a	ST90ORE_a12_4A_7	USA: Oregon R	1990	Dutta, McDonald & Croll (2023) Combined reference-free and multi-reference based GWAS uncover cryptic variation underlying rapid adaptation in a fungal plant pathogen. PLoS Pathog. 16;19(11):e1011801. doi: 10.1371/journal.ppat.1011801	1777	32897909	159	63299	99.4% (753)
Zymoseptoria tritici	SRR3740289	n/a	ST90ORE_a12_4A_10	USA: Oregon R	1990	Dutta, McDonald & Croll (2023) Combined reference-free and multi-reference based GWAS uncover cryptic variation underlying rapid adaptation in a fungal plant pathogen. PLoS Pathog. 16;19(11):e1011801. doi: 10.1371/journal.ppat.1011801	1694	32681176	138	68035	99.4% (753)
Zymoseptoria tritici	SRR3740291	n/a	ST90ORE_a12_3B_7	USA: Oregon R	1990	Dutta, McDonald & Croll (2023) Combined reference-free and multi-reference based GWAS uncover cryptic variation underlying rapid adaptation in a fungal plant pathogen. PLoS Pathog. 16;19(11):e1011801. doi: 10.1371/journal.ppat.1011801	1724	33043995	142	65259	99.4% (753)
Zymoseptoria tritici	SRR3740292	n/a	ST90ORE_a12_3B_5	USA: Oregon R	1990	Dutta, McDonald & Croll (2023) Combined reference-free and multi-reference based GWAS uncover cryptic variation underlying rapid adaptation in a fungal plant pathogen. PLoS Pathog. 16;19(11):e1011801. doi: 10.1371/journal.ppat.1011801	1541	32923076	130	72649	99.5% (754)
Zymoseptoria tritici	SRR3740293	n/a	ST90ORE_a12_3B_8	USA: Oregon R	1990	Dutta, McDonald & Croll (2023) Combined reference-free and multi-reference based GWAS uncover cryptic variation underlying rapid adaptation in a fungal plant pathogen. PLoS Pathog. 16;19(11):e1011801. doi: 10.1371/journal.ppat.1011801	1683	32739835	149	65722	99.5% (754)
Zymoseptoria tritici	SRR3740294	n/a	ST90ORE_a12_4A_2	USA: Oregon R	1990	Dutta, McDonald & Croll (2023) Combined reference-free and multi-reference based GWAS uncover cryptic variation underlying rapid adaptation in a fungal plant pathogen. PLoS Pathog. 16;19(11):e1011801. doi: 10.1371/journal.ppat.1011801	1580	32409639	145	68595	99.5% (754)
Zymoseptoria tritici	SRR3740298	n/a	ST90ORE_a12_3B_3	USA: Oregon R	1990	Dutta, McDonald & Croll (2023) Combined reference-free and multi-reference based GWAS uncover cryptic variation underlying rapid adaptation in a fungal plant pathogen. PLoS Pathog. 16;19(11):e1011801. doi: 10.1371/journal.ppat.1011801	1668	33252335	136	68556	99.4% (753)
Zymoseptoria tritici	SRR3740299	n/a	ST90ORE_a12_3B_18	USA: Oregon R	1990	Dutta, McDonald & Croll (2023) Combined reference-free and multi-reference based GWAS uncover cryptic variation underlying rapid adaptation in a fungal plant pathogen. PLoS Pathog. 16;19(11):e1011801. doi: 10.1371/journal.ppat.1011801	1592	33693718	135	66772	99.4% (753)
Zymoseptoria tritici	SRR3740300	n/a	ST90ORE_a12_3B_17	USA: Oregon R	1990	Dutta, McDonald & Croll (2023) Combined reference-free and multi-reference based GWAS uncover cryptic variation underlying rapid adaptation in a fungal plant pathogen. PLoS Pathog. 16;19(11):e1011801. doi: 10.1371/journal.ppat.1011801	1488	32665550	122	75990	99.4% (753)
Zymoseptoria tritici	SRR3740302	n/a	ST90ORE_a12_4A_11	USA: Oregon R	1990	Dutta, McDonald & Croll (2023) Combined reference-free and multi-reference based GWAS uncover cryptic variation underlying rapid adaptation in a fungal plant pathogen. PLoS Pathog. 16;19(11):e1011801. doi: 10.1371/journal.ppat.1011801	1787	33758816	136	68239	99.4% (753)
Zymoseptoria tritici	SRR3740303	n/a	ST90ORE_a12_3B_11	USA: Oregon R	1990	Dutta, McDonald & Croll (2023) Combined reference-free and multi-reference based GWAS uncover cryptic variation underlying rapid adaptation in a fungal plant pathogen. PLoS Pathog. 16;19(11):e1011801. doi: 10.1371/journal.ppat.1011801	1739	33315202	137	68294	99.5% (754)
Zymoseptoria tritici	SRR3740305	n/a	ST90ORE_a12_3B_14	USA: Oregon R	1990	Dutta, McDonald & Croll (2023) Combined reference-free and multi-reference based GWAS uncover cryptic variation underlying rapid adaptation in a fungal plant pathogen. PLoS Pathog. 16;19(11):e1011801. doi: 10.1371/journal.ppat.1011801	1815	33489929	141	67866	99.4% (753)
Zymoseptoria tritici	SRR3740306	n/a	ST90ORE_a12_3B_19	USA: Oregon R	1990	Dutta, McDonald & Croll (2023) Combined reference-free and multi-reference based GWAS uncover cryptic variation underlying rapid adaptation in a fungal plant pathogen. PLoS Pathog. 16;19(11):e1011801. doi: 10.1371/journal.ppat.1011801	1711	32599222	135	68506	99.4% (753)
Zymoseptoria tritici	SRR3740307	n/a	ST90ORE_a12_4A_1	USA: Oregon R	1990	Dutta, McDonald & Croll (2023) Combined reference-free and multi-reference based GWAS uncover cryptic variation underlying rapid adaptation in a fungal plant pathogen. PLoS Pathog. 16;19(11):e1011801. doi: 10.1371/journal.ppat.1011801	1741	33255445	140	67502	99.4% (753)
Zymoseptoria tritici	SRR3740308	n/a	ST01AUS_1C2	Australia	2001	Dutta, McDonald & Croll (2023) Combined reference-free and multi-reference based GWAS uncover cryptic variation underlying rapid adaptation in a fungal plant pathogen. PLoS Pathog. 16;19(11):e1011801. doi: 10.1371/journal.ppat.1011801	1671	32823371	137	67898	99.4% (753)
Zymoseptoria tritici	SRR3740309	n/a	ST90ORE_a15_3B_9	USA: Oregon S	1990	Dutta, McDonald & Croll (2023) Combined reference-free and multi-reference based GWAS uncover cryptic variation underlying rapid adaptation in a fungal plant pathogen. PLoS Pathog. 16;19(11):e1011801. doi: 10.1371/journal.ppat.1011801	1646	33116636	135	67231	99.5% (754)
Zymoseptoria tritici	SRR3740310	n/a	ST90ORE_a15_4A_7	USA: Oregon S	1990	Dutta, McDonald & Croll (2023) Combined reference-free and multi-reference based GWAS uncover cryptic variation underlying rapid adaptation in a fungal plant pathogen. PLoS Pathog. 16;19(11):e1011801. doi: 10.1371/journal.ppat.1011801	1755	33144641	143	63769	99.4% (753)
Zymoseptoria tritici	SRR3740311	n/a	ST90ORE_a15_4A_13	USA: Oregon S	1990	Dutta, McDonald & Croll (2023) Combined reference-free and multi-reference based GWAS uncover cryptic variation underlying rapid adaptation in a fungal plant pathogen. PLoS Pathog. 16;19(11):e1011801. doi: 10.1371/journal.ppat.1011801	1710	33150691	142	66254	99.5% (754)
Zymoseptoria tritici	SRR3740312	n/a	ST90ORE_a15_2A_6	USA: Oregon S	1990	Dutta, McDonald & Croll (2023) Combined reference-free and multi-reference based GWAS uncover cryptic variation underlying rapid adaptation in a fungal plant pathogen. PLoS Pathog. 16;19(11):e1011801. doi: 10.1371/journal.ppat.1011801	1725	33612881	129	69209	99.4% (754)
Zymoseptoria tritici	SRR3740313	n/a	ST90ORE_a15_3B_15	USA: Oregon S	1990	Dutta, McDonald & Croll (2023) Combined reference-free and multi-reference based GWAS uncover cryptic variation underlying rapid adaptation in a fungal plant pathogen. PLoS Pathog. 16;19(11):e1011801. doi: 10.1371/journal.ppat.1011801	1679	32248930	140	67713	99.4% (753)
Zymoseptoria tritici	SRR3740314	n/a	ST90ORE_a15_2A_15	USA: Oregon S	1990	Dutta, McDonald & Croll (2023) Combined reference-free and multi-reference based GWAS uncover cryptic variation underlying rapid adaptation in a fungal plant pathogen. PLoS Pathog. 16;19(11):e1011801. doi: 10.1371/journal.ppat.1011801	1793	32615433	157	61886	99.5% (754)
Zymoseptoria tritici	SRR3740315	n/a	ST90ORE_a15_3B_4	USA: Oregon S	1990	Dutta, McDonald & Croll (2023) Combined reference-free and multi-reference based GWAS uncover cryptic variation underlying rapid adaptation in a fungal plant pathogen. PLoS Pathog. 16;19(11):e1011801. doi: 10.1371/journal.ppat.1011801	1702	32900033	140	69194	99.4% (753)
Zymoseptoria tritici	SRR3740316	n/a	ST90ORE_a15_3B_5	USA: Oregon S	1990	Dutta, McDonald & Croll (2023) Combined reference-free and multi-reference based GWAS uncover cryptic variation underlying rapid adaptation in a fungal plant pathogen. PLoS Pathog. 16;19(11):e1011801. doi: 10.1371/journal.ppat.1011801	1788	33416198	124	68264	99.4% (753)
Zymoseptoria tritici	SRR3740317	n/a	ST90ORE_a15_4A_19	USA: Oregon S	1990	Dutta, McDonald & Croll (2023) Combined reference-free and multi-reference based GWAS uncover cryptic variation underlying rapid adaptation in a fungal plant pathogen. PLoS Pathog. 16;19(11):e1011801. doi: 10.1371/journal.ppat.1011801	1805	33097723	154	63030	99.4% (754)
Zymoseptoria tritici	SRR3740318	n/a	ST90ORE_a15_4A_17	USA: Oregon S	1990	Dutta, McDonald & Croll (2023) Combined reference-free and multi-reference based GWAS uncover cryptic variation underlying rapid adaptation in a fungal plant pathogen. PLoS Pathog. 16;19(11):e1011801. doi: 10.1371/journal.ppat.1011801	1904	33355653	143	69543	99.4% (753)
Zymoseptoria tritici	SRR3740319	n/a	ST01AUS_1B2	Australia	2001	Dutta, McDonald & Croll (2023) Combined reference-free and multi-reference based GWAS uncover cryptic variation underlying rapid adaptation in a fungal plant pathogen. PLoS Pathog. 16;19(11):e1011801. doi: 10.1371/journal.ppat.1011801	1634	32478424	137	68990	99.4% (753)
Zymoseptoria tritici	SRR3740320	n/a	ST90ORE_a15_3B_18	USA: Oregon S	1990	Dutta, McDonald & Croll (2023) Combined reference-free and multi-reference based GWAS uncover cryptic variation underlying rapid adaptation in a fungal plant pathogen. PLoS Pathog. 16;19(11):e1011801. doi: 10.1371/journal.ppat.1011801	1725	32405175	155	56699	99.4% (753)
Zymoseptoria tritici	SRR3740321	n/a	ST90ORE_a15_3B_10	USA: Oregon S	1990	Dutta, McDonald & Croll (2023) Combined reference-free and multi-reference based GWAS uncover cryptic variation underlying rapid adaptation in a fungal plant pathogen. PLoS Pathog. 16;19(11):e1011801. doi: 10.1371/journal.ppat.1011801	1766	33009049	142	66623	99.4% (753)
Zymoseptoria tritici	SRR3740322	n/a	ST90ORE_a15_4A_15	USA: Oregon S	1990	Dutta, McDonald & Croll (2023) Combined reference-free and multi-reference based GWAS uncover cryptic variation underlying rapid adaptation in a fungal plant pathogen. PLoS Pathog. 16;19(11):e1011801. doi: 10.1371/journal.ppat.1011801	1734	32788981	148	65560	99.5% (754)
Zymoseptoria tritici	SRR3740323	n/a	ST90ORE_a15_2A_13	USA: Oregon S	1990	Dutta, McDonald & Croll (2023) Combined reference-free and multi-reference based GWAS uncover cryptic variation underlying rapid adaptation in a fungal plant pathogen. PLoS Pathog. 16;19(11):e1011801. doi: 10.1371/journal.ppat.1011801	1804	33690428	141	71644	99.5% (754)
Zymoseptoria tritici	SRR3740324	n/a	ST90ORE_a15_3B_6	USA: Oregon S	1990	Dutta, McDonald & Croll (2023) Combined reference-free and multi-reference based GWAS uncover cryptic variation underlying rapid adaptation in a fungal plant pathogen. PLoS Pathog. 16;19(11):e1011801. doi: 10.1371/journal.ppat.1011801	1650	32688854	127	77681	99.5% (754)
Zymoseptoria tritici	SRR3740325	n/a	ST90ORE_a15_4A_2	USA: Oregon S	1990	Dutta, McDonald & Croll (2023) Combined reference-free and multi-reference based GWAS uncover cryptic variation underlying rapid adaptation in a fungal plant pathogen. PLoS Pathog. 16;19(11):e1011801. doi: 10.1371/journal.ppat.1011801	1582	32418164	137	68885	99.2% (752)
Zymoseptoria tritici	SRR3740326	n/a	ST90ORE_a15_2A_11	USA: Oregon S	1990	Dutta, McDonald & Croll (2023) Combined reference-free and multi-reference based GWAS uncover cryptic variation underlying rapid adaptation in a fungal plant pathogen. PLoS Pathog. 16;19(11):e1011801. doi: 10.1371/journal.ppat.1011801	1605	32559784	142	65968	99.4% (753)
Zymoseptoria tritici	SRR3740327	n/a	ST90ORE_a15_4A_4	USA: Oregon S	1990	Dutta, McDonald & Croll (2023) Combined reference-free and multi-reference based GWAS uncover cryptic variation underlying rapid adaptation in a fungal plant pathogen. PLoS Pathog. 16;19(11):e1011801. doi: 10.1371/journal.ppat.1011801	1528	32384921	139	68131	99.5% (754)
Zymoseptoria tritici	SRR3740328	n/a	ST90ORE_a15_4A_3	USA: Oregon S	1990	Dutta, McDonald & Croll (2023) Combined reference-free and multi-reference based GWAS uncover cryptic variation underlying rapid adaptation in a fungal plant pathogen. PLoS Pathog. 16;19(11):e1011801. doi: 10.1371/journal.ppat.1011801	1671	31856358	129	70185	99.5% (754)
Zymoseptoria tritici	SRR3740330	n/a	ST01AUS_1F2	Australia	2001	Dutta, McDonald & Croll (2023) Combined reference-free and multi-reference based GWAS uncover cryptic variation underlying rapid adaptation in a fungal plant pathogen. PLoS Pathog. 16;19(11):e1011801. doi: 10.1371/journal.ppat.1011801	1615	33063902	127	73432	99.4% (753)
Zymoseptoria tritici	SRR3740331	n/a	ST90ORE_a15_4A_10	USA: Oregon S	1990	Dutta, McDonald & Croll (2023) Combined reference-free and multi-reference based GWAS uncover cryptic variation underlying rapid adaptation in a fungal plant pathogen. PLoS Pathog. 16;19(11):e1011801. doi: 10.1371/journal.ppat.1011801	1546	32677514	118	78473	99.4% (753)
Zymoseptoria tritici	SRR3740332	n/a	ST90ORE_a15_2A_16	USA: Oregon S	1990	Dutta, McDonald & Croll (2023) Combined reference-free and multi-reference based GWAS uncover cryptic variation underlying rapid adaptation in a fungal plant pathogen. PLoS Pathog. 16;19(11):e1011801. doi: 10.1371/journal.ppat.1011801	1473	32439730	131	71262	99.5% (754)
Zymoseptoria tritici	SRR3740333	n/a	ST90ORE_a15_2A_7	USA: Oregon S	1990	Dutta, McDonald & Croll (2023) Combined reference-free and multi-reference based GWAS uncover cryptic variation underlying rapid adaptation in a fungal plant pathogen. PLoS Pathog. 16;19(11):e1011801. doi: 10.1371/journal.ppat.1011801	1550	32655515	133	71637	99.4% (754)
Zymoseptoria tritici	SRR3740334	n/a	ST90ORE_a15_3B_13	USA: Oregon S	1990	Dutta, McDonald & Croll (2023) Combined reference-free and multi-reference based GWAS uncover cryptic variation underlying rapid adaptation in a fungal plant pathogen. PLoS Pathog. 16;19(11):e1011801. doi: 10.1371/journal.ppat.1011801	1669	32711423	144	68566	99.4% (753)
Zymoseptoria tritici	SRR3740335	n/a	ST99CH_3D3	Switzerland	1999	Dutta, McDonald & Croll (2023) Combined reference-free and multi-reference based GWAS uncover cryptic variation underlying rapid adaptation in a fungal plant pathogen. PLoS Pathog. 16;19(11):e1011801. doi: 10.1371/journal.ppat.1011801	1691	34381148	99	93076	99.4% (753)
Zymoseptoria tritici	SRR3740336	n/a	ST99CH_3H1	Switzerland	1999	Dutta, McDonald & Croll (2023) Combined reference-free and multi-reference based GWAS uncover cryptic variation underlying rapid adaptation in a fungal plant pathogen. PLoS Pathog. 16;19(11):e1011801. doi: 10.1371/journal.ppat.1011801	1342	33121833	84	110210	99.3% (753)
Zymoseptoria tritici	SRR3740337	n/a	ST99CH_3D5	Switzerland	1999	Dutta, McDonald & Croll (2023) Combined reference-free and multi-reference based GWAS uncover cryptic variation underlying rapid adaptation in a fungal plant pathogen. PLoS Pathog. 16;19(11):e1011801. doi: 10.1371/journal.ppat.1011801	1460	33743275	102	90685	99.4% (753)
Zymoseptoria tritici	SRR3740338	n/a	ST99CH_3A2	Switzerland	1999	Dutta, McDonald & Croll (2023) Combined reference-free and multi-reference based GWAS uncover cryptic variation underlying rapid adaptation in a fungal plant pathogen. PLoS Pathog. 16;19(11):e1011801. doi: 10.1371/journal.ppat.1011801	1560	34044672	108	93398	99.2% (752)
Zymoseptoria tritici	SRR3740339	n/a	ST99CH_3A4	Switzerland	1999	Dutta, McDonald & Croll (2023) Combined reference-free and multi-reference based GWAS uncover cryptic variation underlying rapid adaptation in a fungal plant pathogen. PLoS Pathog. 16;19(11):e1011801. doi: 10.1371/journal.ppat.1011801	1599	33660959	117	90049	99.3% (753)
Zymoseptoria tritici	SRR3740340	n/a	ST99CH_3A5	Switzerland	1999	Dutta, McDonald & Croll (2023) Combined reference-free and multi-reference based GWAS uncover cryptic variation underlying rapid adaptation in a fungal plant pathogen. PLoS Pathog. 16;19(11):e1011801. doi: 10.1371/journal.ppat.1011801	1347	33049955	91	105571	99.5% (754)
Zymoseptoria tritici	SRR3740341	n/a	ST01AUS_1A4	Australia	2001	Dutta, McDonald & Croll (2023) Combined reference-free and multi-reference based GWAS uncover cryptic variation underlying rapid adaptation in a fungal plant pathogen. PLoS Pathog. 16;19(11):e1011801. doi: 10.1371/journal.ppat.1011801	1557	32517466	128	75486	99.4% (753)
Zymoseptoria tritici	SRR3740342	n/a	ST99CH_3C7	Switzerland	1999	Dutta, McDonald & Croll (2023) Combined reference-free and multi-reference based GWAS uncover cryptic variation underlying rapid adaptation in a fungal plant pathogen. PLoS Pathog. 16;19(11):e1011801. doi: 10.1371/journal.ppat.1011801	1552	33313814	101	91220	99.5% (754)
Zymoseptoria tritici	SRR3740343	n/a	ST99CH_3F3	Switzerland	1999	Dutta, McDonald & Croll (2023) Combined reference-free and multi-reference based GWAS uncover cryptic variation underlying rapid adaptation in a fungal plant pathogen. PLoS Pathog. 16;19(11):e1011801. doi: 10.1371/journal.ppat.1011801	1349	32433724	95	102824	99.5% (754)
Zymoseptoria tritici	SRR3740344	n/a	ST99CH_3A6	Switzerland	1999	Dutta, McDonald & Croll (2023) Combined reference-free and multi-reference based GWAS uncover cryptic variation underlying rapid adaptation in a fungal plant pathogen. PLoS Pathog. 16;19(11):e1011801. doi: 10.1371/journal.ppat.1011801	1270	33036547	92	97694	99.4% (754)
Zymoseptoria tritici	SRR3740345	n/a	ST99CH_3B4	Switzerland	1999	Dutta, McDonald & Croll (2023) Combined reference-free and multi-reference based GWAS uncover cryptic variation underlying rapid adaptation in a fungal plant pathogen. PLoS Pathog. 16;19(11):e1011801. doi: 10.1371/journal.ppat.1011801	1385	33920053	92	101643	99.4% (753)
Zymoseptoria tritici	SRR3740346	n/a	ST99CH_3F1	Switzerland	1999	Dutta, McDonald & Croll (2023) Combined reference-free and multi-reference based GWAS uncover cryptic variation underlying rapid adaptation in a fungal plant pathogen. PLoS Pathog. 16;19(11):e1011801. doi: 10.1371/journal.ppat.1011801	1359	33343965	104	96868	99.4% (753)
Zymoseptoria tritici	SRR3740347	n/a	ST99CH_3B2	Switzerland	1999	Dutta, McDonald & Croll (2023) Combined reference-free and multi-reference based GWAS uncover cryptic variation underlying rapid adaptation in a fungal plant pathogen. PLoS Pathog. 16;19(11):e1011801. doi: 10.1371/journal.ppat.1011801	1388	33674054	95	104163	99.4% (753)
Zymoseptoria tritici	SRR3740348	n/a	ST99CH_3G6	Switzerland	1999	Dutta, McDonald & Croll (2023) Combined reference-free and multi-reference based GWAS uncover cryptic variation underlying rapid adaptation in a fungal plant pathogen. PLoS Pathog. 16;19(11):e1011801. doi: 10.1371/journal.ppat.1011801	1395	33436287	104	92757	99.5% (754)
Zymoseptoria tritici	SRR3740349	n/a	ST99CH_3A1	Switzerland	1999	Dutta, McDonald & Croll (2023) Combined reference-free and multi-reference based GWAS uncover cryptic variation underlying rapid adaptation in a fungal plant pathogen. PLoS Pathog. 16;19(11):e1011801. doi: 10.1371/journal.ppat.1011801	1525	33586127	100	98532	99.4% (753)
Zymoseptoria tritici	SRR3740350	n/a	ST99CH_3F2	Switzerland	1999	Dutta, McDonald & Croll (2023) Combined reference-free and multi-reference based GWAS uncover cryptic variation underlying rapid adaptation in a fungal plant pathogen. PLoS Pathog. 16;19(11):e1011801. doi: 10.1371/journal.ppat.1011801	1529	33746391	106	89890	99.3% (753)
Zymoseptoria tritici	SRR3740351	n/a	ST99CH_3H4	Switzerland	1999	Dutta, McDonald & Croll (2023) Combined reference-free and multi-reference based GWAS uncover cryptic variation underlying rapid adaptation in a fungal plant pathogen. PLoS Pathog. 16;19(11):e1011801. doi: 10.1371/journal.ppat.1011801	1443	34062091	102	95043	99.2% (752)
Zymoseptoria tritici	SRR4907744	n/a	ST90ORE_a15_2A_20	USA: Oregon S	1990	Dutta, McDonald & Croll (2023) Combined reference-free and multi-reference based GWAS uncover cryptic variation underlying rapid adaptation in a fungal plant pathogen. PLoS Pathog. 16;19(11):e1011801. doi: 10.1371/journal.ppat.1011801	1744	33044105	145	58970	99.3% (753)
Zymoseptoria tritici	SRR4907746	n/a	ST99CH_3F4	Switzerland	1999	Dutta, McDonald & Croll (2023) Combined reference-free and multi-reference based GWAS uncover cryptic variation underlying rapid adaptation in a fungal plant pathogen. PLoS Pathog. 16;19(11):e1011801. doi: 10.1371/journal.ppat.1011801	1361	33334844	94	105799	99.4% (753)
Zymoseptoria tritici	SRR4907747	n/a	ST99CH_3A9	Switzerland	1999	Dutta, McDonald & Croll (2023) Combined reference-free and multi-reference based GWAS uncover cryptic variation underlying rapid adaptation in a fungal plant pathogen. PLoS Pathog. 16;19(11):e1011801. doi: 10.1371/journal.ppat.1011801	1364	33466594	90	107683	99.4% (753)
Zymoseptoria tritici	SRR4907748	n/a	ST01AUS_1G2	Australia	2001	Dutta, McDonald & Croll (2023) Combined reference-free and multi-reference based GWAS uncover cryptic variation underlying rapid adaptation in a fungal plant pathogen. PLoS Pathog. 16;19(11):e1011801. doi: 10.1371/journal.ppat.1011801	1493	32833304	120	72690	99.5% (754)
Zymoseptoria tritici	SRR4907749	n/a	ST92ISR_Ar_4g	Israel	1991	Dutta, McDonald & Croll (2023) Combined reference-free and multi-reference based GWAS uncover cryptic variation underlying rapid adaptation in a fungal plant pathogen. PLoS Pathog. 16;19(11):e1011801. doi: 10.1371/journal.ppat.1011801	1302	32217490	102	90630	99.3% (753)
Zymoseptoria tritici	SRR4907750	n/a	ST92ISR_Ar_4f	Israel	1991	Dutta, McDonald & Croll (2023) Combined reference-free and multi-reference based GWAS uncover cryptic variation underlying rapid adaptation in a fungal plant pathogen. PLoS Pathog. 16;19(11):e1011801. doi: 10.1371/journal.ppat.1011801	1452	33413455	103	91337	99.4% (753)
Zymoseptoria tritici	SRR4907751	n/a	ST90ORE_a12_4A_6	USA: Oregon R	1990	Dutta, McDonald & Croll (2023) Combined reference-free and multi-reference based GWAS uncover cryptic variation underlying rapid adaptation in a fungal plant pathogen. PLoS Pathog. 16;19(11):e1011801. doi: 10.1371/journal.ppat.1011801	1654	32741291	126	68376	99.4% (753)
Zymoseptoria tritici	SRR4907752	n/a	ST99CH_3D8	Switzerland	1999	Dutta, McDonald & Croll (2023) Combined reference-free and multi-reference based GWAS uncover cryptic variation underlying rapid adaptation in a fungal plant pathogen. PLoS Pathog. 16;19(11):e1011801. doi: 10.1371/journal.ppat.1011801	1407	33841157	97	91191	99.5% (754)
Zymoseptoria tritici	SRR4907753	n/a	ST01AUS_1F3	Australia	2001	Dutta, McDonald & Croll (2023) Combined reference-free and multi-reference based GWAS uncover cryptic variation underlying rapid adaptation in a fungal plant pathogen. PLoS Pathog. 16;19(11):e1011801. doi: 10.1371/journal.ppat.1011801	1744	33080181	133	67306	99.4% (753)
Zymoseptoria tritici	SRR4907754	n/a	ST01AUS_1C6	Australia	2001	Dutta, McDonald & Croll (2023) Combined reference-free and multi-reference based GWAS uncover cryptic variation underlying rapid adaptation in a fungal plant pathogen. PLoS Pathog. 16;19(11):e1011801. doi: 10.1371/journal.ppat.1011801	1436	31448812	131	69911	99.5% (754)
Zymoseptoria tritici	SRR4907755	n/a	ST90ORE_a15_4A_11	USA: Oregon S	1990	Dutta, McDonald & Croll (2023) Combined reference-free and multi-reference based GWAS uncover cryptic variation underlying rapid adaptation in a fungal plant pathogen. PLoS Pathog. 16;19(11):e1011801. doi: 10.1371/journal.ppat.1011801	1592	32909405	136	68950	99.4% (753)
Zymoseptoria tritici	SRR4907757	n/a	ST90ORE_a15_3B_3	USA: Oregon S	1990	Dutta, McDonald & Croll (2023) Combined reference-free and multi-reference based GWAS uncover cryptic variation underlying rapid adaptation in a fungal plant pathogen. PLoS Pathog. 16;19(11):e1011801. doi: 10.1371/journal.ppat.1011801	1776	33464619	147	65209	99.5% (754)
Zymoseptoria tritici	SRR4907758	n/a	ST99CH_3G2	Switzerland	1999	Dutta, McDonald & Croll (2023) Combined reference-free and multi-reference based GWAS uncover cryptic variation underlying rapid adaptation in a fungal plant pathogen. PLoS Pathog. 16;19(11):e1011801. doi: 10.1371/journal.ppat.1011801	1574	33903464	108	90127	99.5% (754)
Zymoseptoria tritici	SRR4907759	n/a	ST92ISR_Ar_1j	Israel	1991	Dutta, McDonald & Croll (2023) Combined reference-free and multi-reference based GWAS uncover cryptic variation underlying rapid adaptation in a fungal plant pathogen. PLoS Pathog. 16;19(11):e1011801. doi: 10.1371/journal.ppat.1011801	1440	33426112	111	86154	99.2% (752)
Zymoseptoria tritici	SRR4907760	n/a	ST92ISR_Ar_2b	Israel	1991	Dutta, McDonald & Croll (2023) Combined reference-free and multi-reference based GWAS uncover cryptic variation underlying rapid adaptation in a fungal plant pathogen. PLoS Pathog. 16;19(11):e1011801. doi: 10.1371/journal.ppat.1011801	1287	33165078	103	86993	99.4% (754)
Zymoseptoria tritici	SRR4907761	n/a	ST99CH_3A10	Switzerland	1999	Dutta, McDonald & Croll (2023) Combined reference-free and multi-reference based GWAS uncover cryptic variation underlying rapid adaptation in a fungal plant pathogen. PLoS Pathog. 16;19(11):e1011801. doi: 10.1371/journal.ppat.1011801	1453	32704345	101	88255	99.4% (753)
Zymoseptoria tritici	SRR4907762	n/a	ST01AUS_1C3	Australia	2001	Dutta, McDonald & Croll (2023) Combined reference-free and multi-reference based GWAS uncover cryptic variation underlying rapid adaptation in a fungal plant pathogen. PLoS Pathog. 16;19(11):e1011801. doi: 10.1371/journal.ppat.1011801	1583	33326086	143	68761	99.4% (753)
Zymoseptoria tritici	SRR4907763	n/a	ST92ISR_Ar_5g	Israel	1991	Dutta, McDonald & Croll (2023) Combined reference-free and multi-reference based GWAS uncover cryptic variation underlying rapid adaptation in a fungal plant pathogen. PLoS Pathog. 16;19(11):e1011801. doi: 10.1371/journal.ppat.1011801	1281	33077337	117	81527	99.4% (754)
Zymoseptoria tritici	SRR4907765	n/a	ST92ISR_Ar_4b	Israel	1991	Dutta, McDonald & Croll (2023) Combined reference-free and multi-reference based GWAS uncover cryptic variation underlying rapid adaptation in a fungal plant pathogen. PLoS Pathog. 16;19(11):e1011801. doi: 10.1371/journal.ppat.1011801	1401	33671786	100	94681	99.3% (753)
Zymoseptoria tritici	SRR4907766	n/a	ST01AUS_1C1	Australia	2001	Dutta, McDonald & Croll (2023) Combined reference-free and multi-reference based GWAS uncover cryptic variation underlying rapid adaptation in a fungal plant pathogen. PLoS Pathog. 16;19(11):e1011801. doi: 10.1371/journal.ppat.1011801	1653	32967009	133	72388	99.4% (753)
Zymoseptoria tritici	SRR4907767	n/a	ST92ISR_Ar_19e	Israel	1991	Dutta, McDonald & Croll (2023) Combined reference-free and multi-reference based GWAS uncover cryptic variation underlying rapid adaptation in a fungal plant pathogen. PLoS Pathog. 16;19(11):e1011801. doi: 10.1371/journal.ppat.1011801	1517	33598174	123	81453	99.3% (753)
Zymoseptoria tritici	SRR643899	n/a	ST99CH_3B8	Switzerland	1999	Zhan J, Linde CC, Jürgens T, Merz U, Steinebrunner F, et al. (2005) Variation for neutral markers is correlated with variation for quantitative traits in the plant pathogenic fungus Mycosphaerella graminicola. Mol Ecol 14: 2683–2693. doi:10.1111/j.1365-294X.2005.02638.x.	1538	33402036	128	77201	99.2% (752)
Zymoseptoria tritici	SRR643900	n/a	ST99CH_3C4	Switzerland	1999	Zhan J, Linde CC, Jürgens T, Merz U, Steinebrunner F, et al. (2005) Variation for neutral markers is correlated with variation for quantitative traits in the plant pathogenic fungus Mycosphaerella graminicola. Mol Ecol 14: 2683–2693. doi:10.1111/j.1365-294X.2005.02638.x.	1759	34150381	151	67352	99.4% (753)
Zymoseptoria tritici	SRR643901	n/a	ST99CH_3D1	Switzerland	1999	Zhan J, Linde CC, Jürgens T, Merz U, Steinebrunner F, et al. (2005) Variation for neutral markers is correlated with variation for quantitative traits in the plant pathogenic fungus Mycosphaerella graminicola. Mol Ecol 14: 2683–2693. doi:10.1111/j.1365-294X.2005.02638.x.	1715	34140605	142	69421	99.0% (751)
Zymoseptoria tritici	SRR643902	n/a	ST99CH_3D7	Switzerland	1999	Zhan J, Linde CC, Jürgens T, Merz U, Steinebrunner F, et al. (2005) Variation for neutral markers is correlated with variation for quantitative traits in the plant pathogenic fungus Mycosphaerella graminicola. Mol Ecol 14: 2683–2693. doi:10.1111/j.1365-294X.2005.02638.x.	1373	32552514	114	91709	99.0% (751)
Zymoseptoria tritici	SRR643903	n/a	ST99CH_3F5	Switzerland	1999	Zhan J, Linde CC, Jürgens T, Merz U, Steinebrunner F, et al. (2005) Variation for neutral markers is correlated with variation for quantitative traits in the plant pathogenic fungus Mycosphaerella graminicola. Mol Ecol 14: 2683–2693. doi:10.1111/j.1365-294X.2005.02638.x.	1734	34101792	147	68078	98.8% (749)
Zymoseptoria tritici	SRS1689540	GCA_000219625.1	IPO323	Netherlands	1984	Goodwin SB, Ben M'Barek S, Dhillon B, Wittenberg AHJ, Crane CF, et al. (2011) Finished Genome of the Fungal Wheat Pathogen Mycosphaerella graminicola Reveals Dispensome Structure, Chromosome Plasticity, and Stealth Pathogenesis. PLOS Genetics 7(6): e1002070.	n/a	n/a	n/a	n/a	n/a
Parastagonospora nodorum	SRS6321219	GCA_020581275.1	14FG141	Australia: Arrowsmith East, Western Australia	2014	Jones et al. 2024, Communications Biology 7 (1), 1-13	n/a	n/a	n/a	n/a	n/a
Parastagonospora nodorum	SRS6321202	GCA_020578615.1	15FG33	Australia: Northam, Western Australia	2015	Jones et al. 2024, Communications Biology 7 (1), 1-13	n/a	n/a	n/a	n/a	n/a
Parastagonospora nodorum	SRS6321203	GCA_020578585.1	15FG37	Australia: Muresk Institute, Muresk, Western Australia	2015	Jones et al. 2024, Communications Biology 7 (1), 1-13	n/a	n/a	n/a	n/a	n/a
Parastagonospora nodorum	SRS6321204	GCA_020578515.1	15FG38	Australia: Muresk Institute, Muresk, Western Australia	2015	Jones et al. 2024, Communications Biology 7 (1), 1-13	n/a	n/a	n/a	n/a	n/a
Parastagonospora nodorum	SRS6321200	GCA_020581165.1	15FG04	Australia: Western Australia	2015	Jones et al. 2024, Communications Biology 7 (1), 1-13	n/a	n/a	n/a	n/a	n/a
Parastagonospora nodorum	SRS6321205	GCA_020578445.1	15FG47	Australia: Muresk Institute, Muresk, Western Australia	2015	Jones et al. 2024, Communications Biology 7 (1), 1-13	n/a	n/a	n/a	n/a	n/a
Parastagonospora nodorum	SRS6321206	GCA_020578375.1	15FG49	Australia: Muresk Institute, Muresk, Western Australia	2015	Jones et al. 2024, Communications Biology 7 (1), 1-13	n/a	n/a	n/a	n/a	n/a
Parastagonospora nodorum	SRS6321176	GCA_020581155.1	15FG100	Australia: Dandaragan, Western Australia	2015	Jones et al. 2024, Communications Biology 7 (1), 1-13	n/a	n/a	n/a	n/a	n/a
Parastagonospora nodorum	SRS6321177	GCA_020581045.1	15FG101	Australia: Dandaragan, Western Australia	2015	Jones et al. 2024, Communications Biology 7 (1), 1-13	n/a	n/a	n/a	n/a	n/a
Parastagonospora nodorum	SRS6321179	GCA_020580775.1	15FG102	Australia: Dandaragan, Western Australia	2015	Jones et al. 2024, Communications Biology 7 (1), 1-13	n/a	n/a	n/a	n/a	n/a
Parastagonospora nodorum	SRS6321180	GCA_020580905.1	15FG103	Australia: Dandaragan, Western Australia	2015	Jones et al. 2024, Communications Biology 7 (1), 1-13	n/a	n/a	n/a	n/a	n/a
Parastagonospora nodorum	SRS6321181	GCA_020580695.1	15FG104	Australia: Dandaragan, Western Australia	2015	Jones et al. 2024, Communications Biology 7 (1), 1-13	n/a	n/a	n/a	n/a	n/a
Parastagonospora nodorum	SRS6321182	GCA_020580665.1	15FG105	Australia: Dandaragan, Western Australia	2015	Jones et al. 2024, Communications Biology 7 (1), 1-13	n/a	n/a	n/a	n/a	n/a
Parastagonospora nodorum	SRS6321218	GCA_020580725.1	15FG107	Australia: Jennacubbine, Western Australia	2014	Jones et al. 2024, Communications Biology 7 (1), 1-13	n/a	n/a	n/a	n/a	n/a
Parastagonospora nodorum	SRS6321186	GCA_020580655.1	15FG109	Australia: Arrowsmith East, Western Australia	2014	Jones et al. 2024, Communications Biology 7 (1), 1-13	n/a	n/a	n/a	n/a	n/a
Parastagonospora nodorum	SRS6321187	GCA_020580485.1	15FG110	Australia: Southern Brook, Western Australia	2015	Jones et al. 2024, Communications Biology 7 (1), 1-13	n/a	n/a	n/a	n/a	n/a
Parastagonospora nodorum	SRS6321189	GCA_020580425.1	15FG112	Australia: Southern Brook, Western Australia	2015	Jones et al. 2024, Communications Biology 7 (1), 1-13	n/a	n/a	n/a	n/a	n/a
Parastagonospora nodorum	SRS6321190	GCA_020580415.1	15FG113	Australia: Southern Brook, Western Australia	2015	Jones et al. 2024, Communications Biology 7 (1), 1-13	n/a	n/a	n/a	n/a	n/a
Parastagonospora nodorum	SRS6321192	GCA_020580305.1	15FG114	Australia: Southern Brook, Western Australia	2015	Jones et al. 2024, Communications Biology 7 (1), 1-13	n/a	n/a	n/a	n/a	n/a
Parastagonospora nodorum	SRS6321193	GCA_020580155.1	15FG115	Australia: Southern Brook, Western Australia	2015	Jones et al. 2024, Communications Biology 7 (1), 1-13	n/a	n/a	n/a	n/a	n/a
Parastagonospora nodorum	SRS6321194	GCA_020580145.1	15FG116	Australia: Southern Brook, Western Australia	2015	Jones et al. 2024, Communications Biology 7 (1), 1-13	n/a	n/a	n/a	n/a	n/a
Parastagonospora nodorum	SRS6321195	GCA_020580115.1	15FG117	Australia: Southern Brook, Western Australia	2015	Jones et al. 2024, Communications Biology 7 (1), 1-13	n/a	n/a	n/a	n/a	n/a
Parastagonospora nodorum	SRS6321196	GCA_020580085.1	15FG118	Australia: Southern Brook, Western Australia	2015	Jones et al. 2024, Communications Biology 7 (1), 1-13	n/a	n/a	n/a	n/a	n/a
Parastagonospora nodorum	SRS6321197	GCA_020580075.1	15FG119	Australia: Southern Brook, Western Australia	2015	Jones et al. 2024, Communications Biology 7 (1), 1-13	n/a	n/a	n/a	n/a	n/a
Parastagonospora nodorum	SRS6321198	GCA_020579855.1	15FG120	Australia: Jennacubbine, Western Australia	2014	Jones et al. 2024, Communications Biology 7 (1), 1-13	n/a	n/a	n/a	n/a	n/a
Parastagonospora nodorum	SRS6321207	GCA_020579845.1	15FG226	Australia: Cunderdin, Western Australia	2015	Jones et al. 2024, Communications Biology 7 (1), 1-13	n/a	n/a	n/a	n/a	n/a
Parastagonospora nodorum	SRS6321209	GCA_020579835.1	15FG229	Australia: Eradu, Western Australia	2015	Jones et al. 2024, Communications Biology 7 (1), 1-13	n/a	n/a	n/a	n/a	n/a
Parastagonospora nodorum	SRS6321210	GCA_020579815.1	15FG237	Australia: Esperance, Western Australia	2015	Jones et al. 2024, Communications Biology 7 (1), 1-13	n/a	n/a	n/a	n/a	n/a
Parastagonospora nodorum	SRS6321201	GCA_020579825.1	15FG28	Australia: Northam, Western Australia	2015	Jones et al. 2024, Communications Biology 7 (1), 1-13	n/a	n/a	n/a	n/a	n/a
Parastagonospora nodorum	SRS6321175	GCA_020578295.1	15FG99	Australia: Dandaragan, Western Australia	2015	Jones et al. 2024, Communications Biology 7 (1), 1-13	n/a	n/a	n/a	n/a	n/a
Parastagonospora nodorum	SRS6321268	GCA_020578315.1	16FG06	Australia: Mingenew, Western Australia	2016	Jones et al. 2024, Communications Biology 7 (1), 1-13	n/a	n/a	n/a	n/a	n/a
Parastagonospora nodorum	SRS6321269	GCA_020578265.1	16FG158	Australia: Mingenew, Western Australia	2016	Jones et al. 2024, Communications Biology 7 (1), 1-13	n/a	n/a	n/a	n/a	n/a
Parastagonospora nodorum	SRS6321225	GCA_020578205.1	16FG159	Australia: Mingenew, Western Australia	2016	Jones et al. 2024, Communications Biology 7 (1), 1-13	n/a	n/a	n/a	n/a	n/a
Parastagonospora nodorum	SRS6321270	GCA_020578115.1	16FG160	Australia: Mingenew, Western Australia	2016	Jones et al. 2024, Communications Biology 7 (1), 1-13	n/a	n/a	n/a	n/a	n/a
Parastagonospora nodorum	SRS6321227	GCA_020578105.1	16FG161	Australia: Mingenew, Western Australia	2016	Jones et al. 2024, Communications Biology 7 (1), 1-13	n/a	n/a	n/a	n/a	n/a
Parastagonospora nodorum	SRS6321228	GCA_020578095.1	16FG162	Australia: Mingenew, Western Australia	2016	Jones et al. 2024, Communications Biology 7 (1), 1-13	n/a	n/a	n/a	n/a	n/a
Parastagonospora nodorum	SRS6321271	GCA_020578075.1	16FG163_2	Australia: Mingenew, Western Australia	2016	Jones et al. 2024, Communications Biology 7 (1), 1-13	n/a	n/a	n/a	n/a	n/a
Parastagonospora nodorum	SRS6321229	GCA_020578085.1	16FG164	Australia: Mingenew, Western Australia	2016	Jones et al. 2024, Communications Biology 7 (1), 1-13	n/a	n/a	n/a	n/a	n/a
Parastagonospora nodorum	SRS6321272	GCA_020577915.1	16FG165	Australia: Mingenew, Western Australia	2016	Jones et al. 2024, Communications Biology 7 (1), 1-13	n/a	n/a	n/a	n/a	n/a
Parastagonospora nodorum	SRS6321232	GCA_020577905.1	16FG166	Australia: Mingenew, Western Australia	2016	Jones et al. 2024, Communications Biology 7 (1), 1-13	n/a	n/a	n/a	n/a	n/a
Parastagonospora nodorum	SRS6321273	GCA_020577855.1	16FG167	Australia: Mingenew, Western Australia	2016	Jones et al. 2024, Communications Biology 7 (1), 1-13	n/a	n/a	n/a	n/a	n/a
Parastagonospora nodorum	SRS6321274	GCA_020577805.1	16FG168	Australia: Mingenew, Western Australia	2016	Jones et al. 2024, Communications Biology 7 (1), 1-13	n/a	n/a	n/a	n/a	n/a
Parastagonospora nodorum	SRS6321275	GCA_020576365.1	16FG169	Australia: Mingenew, Western Australia	2016	Jones et al. 2024, Communications Biology 7 (1), 1-13	n/a	n/a	n/a	n/a	n/a
Parastagonospora nodorum	SRS6321231	GCA_020577795.1	16FG170	Australia: Western Australia	2016	Jones et al. 2024, Communications Biology 7 (1), 1-13	n/a	n/a	n/a	n/a	n/a
Parastagonospora nodorum	SRS6321230	GCA_020576195.1	16FG171	Australia: Western Australia	2016	Jones et al. 2024, Communications Biology 7 (1), 1-13	n/a	n/a	n/a	n/a	n/a
Parastagonospora nodorum	SRS6321166	GCA_020576185.1	201FG208	Australia: Regans Ford, Western Australia	2014	Jones et al. 2024, Communications Biology 7 (1), 1-13	n/a	n/a	n/a	n/a	n/a
Parastagonospora nodorum	SRS6321145	GCA_020575995.1	201FG209	Australia: Regans Ford, Western Australia	2014	Jones et al. 2024, Communications Biology 7 (1), 1-13	n/a	n/a	n/a	n/a	n/a
Parastagonospora nodorum	SRS6321146	GCA_020575975.1	201FG211	Australia: Regans Ford, Western Australia	2014	Jones et al. 2024, Communications Biology 7 (1), 1-13	n/a	n/a	n/a	n/a	n/a
Parastagonospora nodorum	SRS6321155	GCA_020575955.1	201FG218	Australia: Regans Ford, Western Australia	2014	Jones et al. 2024, Communications Biology 7 (1), 1-13	n/a	n/a	n/a	n/a	n/a
Parastagonospora nodorum	SRS6321154	GCA_020575775.1	201FG219	Australia: Regans Ford, Western Australia	2014	Jones et al. 2024, Communications Biology 7 (1), 1-13	n/a	n/a	n/a	n/a	n/a
Parastagonospora nodorum	SRS6321157	GCA_020575645.1	201FG49	Australia: Wongan Hills, Western Australia	2014	Jones et al. 2024, Communications Biology 7 (1), 1-13	n/a	n/a	n/a	n/a	n/a
Parastagonospora nodorum	SRS6321147	GCA_020575615.1	202FG212	Australia: Regans Ford, Western Australia	2014	Jones et al. 2024, Communications Biology 7 (1), 1-13	n/a	n/a	n/a	n/a	n/a
Parastagonospora nodorum	SRS6321171	GCA_020575485.1	202FG414	Australia: Spencers Brook, Western Australia	2014	Jones et al. 2024, Communications Biology 7 (1), 1-13	n/a	n/a	n/a	n/a	n/a
Parastagonospora nodorum	SRS6321167	GCA_020575445.1	203FG213	Australia: Regans Ford, Western Australia	2014	Jones et al. 2024, Communications Biology 7 (1), 1-13	n/a	n/a	n/a	n/a	n/a
Parastagonospora nodorum	SRS6321158	GCA_020575405.1	203FG58	Australia: Wongan Hills, Western Australia	2014	Jones et al. 2024, Communications Biology 7 (1), 1-13	n/a	n/a	n/a	n/a	n/a
Parastagonospora nodorum	SRS6321156	GCA_020575355.1	204FG214	Australia: Regans Ford, Western Australia	2014	Jones et al. 2024, Communications Biology 7 (1), 1-13	n/a	n/a	n/a	n/a	n/a
Parastagonospora nodorum	SRS6321148	GCA_020575375.1	204FG221	Australia: Regans Ford, Western Australia	2014	Jones et al. 2024, Communications Biology 7 (1), 1-13	n/a	n/a	n/a	n/a	n/a
Parastagonospora nodorum	SRS6321169	GCA_020575285.1	204FG222	Australia: Regans Ford, Western Australia	2014	Jones et al. 2024, Communications Biology 7 (1), 1-13	n/a	n/a	n/a	n/a	n/a
Parastagonospora nodorum	SRS6321149	GCA_020575195.1	204FG223	Australia: Regans Ford, Western Australia	2014	Jones et al. 2024, Communications Biology 7 (1), 1-13	n/a	n/a	n/a	n/a	n/a
Parastagonospora nodorum	SRS6321163	GCA_020575105.1	205FG142	Australia: Spencers Brook, Western Australia	2014	Jones et al. 2024, Communications Biology 7 (1), 1-13	n/a	n/a	n/a	n/a	n/a
Parastagonospora nodorum	SRS6321144	GCA_020574875.1	205FG215_1	Australia: Regans Ford, Western Australia	2014	Jones et al. 2024, Communications Biology 7 (1), 1-13	n/a	n/a	n/a	n/a	n/a
Parastagonospora nodorum	SRS6321224	GCA_020575035.1	205FG215_2	Australia: Regans Ford, Western Australia	2014	Jones et al. 2024, Communications Biology 7 (1), 1-13	n/a	n/a	n/a	n/a	n/a
Parastagonospora nodorum	SRS6321153	GCA_020574825.1	205FG216	Australia: Regans Ford, Western Australia	2014	Jones et al. 2024, Communications Biology 7 (1), 1-13	n/a	n/a	n/a	n/a	n/a
Parastagonospora nodorum	SRS6321151	GCA_020574755.1	205FG225	Australia: Regans Ford, Western Australia	2014	Jones et al. 2024, Communications Biology 7 (1), 1-13	n/a	n/a	n/a	n/a	n/a
Parastagonospora nodorum	SRS6321170	GCA_020574725.1	205FG410	Australia: Wongan Hills, Western Australia	2014	Jones et al. 2024, Communications Biology 7 (1), 1-13	n/a	n/a	n/a	n/a	n/a
Parastagonospora nodorum	SRS6321159	GCA_020574615.1	205FG63	Australia: Wongan Hills, Western Australia	2014	Jones et al. 2024, Communications Biology 7 (1), 1-13	n/a	n/a	n/a	n/a	n/a
Parastagonospora nodorum	SRS6321143	GCA_020574715.1	206FG226	Australia: Regans Ford, Western Australia	2014	Jones et al. 2024, Communications Biology 7 (1), 1-13	n/a	n/a	n/a	n/a	n/a
Parastagonospora nodorum	SRS6321152	GCA_020574405.1	206FG227	Australia: Regans Ford, Western Australia	2014	Jones et al. 2024, Communications Biology 7 (1), 1-13	n/a	n/a	n/a	n/a	n/a
Parastagonospora nodorum	SRS6321160	GCA_020574595.1	206FG66	Australia: Wongan Hills, Western Australia	2014	Jones et al. 2024, Communications Biology 7 (1), 1-13	n/a	n/a	n/a	n/a	n/a
Parastagonospora nodorum	SRS6321161	GCA_020574385.1	206FG67	Australia: Wongan Hills, Western Australia	2014	Jones et al. 2024, Communications Biology 7 (1), 1-13	n/a	n/a	n/a	n/a	n/a
Parastagonospora nodorum	SRS6321162	GCA_020574375.1	206FG68	Australia: Wongan Hills, Western Australia	2014	Jones et al. 2024, Communications Biology 7 (1), 1-13	n/a	n/a	n/a	n/a	n/a
Parastagonospora nodorum	SRS6321164	GCA_020574365.1	53FG143_1	Australia: East Buntine, Western Australia	2014	Jones et al. 2024, Communications Biology 7 (1), 1-13	n/a	n/a	n/a	n/a	n/a
Parastagonospora nodorum	SRS6321217	GCA_020574345.1	53FG143_2	Australia: East Buntine, Western Australia	2014	Jones et al. 2024, Communications Biology 7 (1), 1-13	n/a	n/a	n/a	n/a	n/a
Parastagonospora nodorum	SRS6321183	GCA_020574265.1	FG106	Australia: Northam, Western Australia	2015	Jones et al. 2024, Communications Biology 7 (1), 1-13	n/a	n/a	n/a	n/a	n/a
Parastagonospora nodorum	SRS6321184	GCA_020574295.1	FG107	Australia: Northam, Western Australia	2015	Jones et al. 2024, Communications Biology 7 (1), 1-13	n/a	n/a	n/a	n/a	n/a
Parastagonospora nodorum	SRS6321185	GCA_020574155.1	FG108	Australia: Northam, Western Australia	2015	Jones et al. 2024, Communications Biology 7 (1), 1-13	n/a	n/a	n/a	n/a	n/a
Parastagonospora nodorum	SRS6321254	GCA_020574115.1	Gerald1	Australia: Geraldton, Western Australia	2011	Jones et al. 2024, Communications Biology 7 (1), 1-13	n/a	n/a	n/a	n/a	n/a
Parastagonospora nodorum	SRS6321255	GCA_020574085.1	Gerald4	Australia: Geraldton, Western Australia	2011	Jones et al. 2024, Communications Biology 7 (1), 1-13	n/a	n/a	n/a	n/a	n/a
Parastagonospora nodorum	SRS6321246	GCA_020574055.1	Meck1	Australia: Meckering, Western Australia	2009	Jones et al. 2024, Communications Biology 7 (1), 1-13	n/a	n/a	n/a	n/a	n/a
Parastagonospora nodorum	SRS6321247	GCA_020573915.1	Meck3	Australia: Meckering, Western Australia	2009	Jones et al. 2024, Communications Biology 7 (1), 1-13	n/a	n/a	n/a	n/a	n/a
Parastagonospora nodorum	SRS6321248	GCA_020573765.1	Meck5	Australia: Meckering, Western Australia	2009	Jones et al. 2024, Communications Biology 7 (1), 1-13	n/a	n/a	n/a	n/a	n/a
Parastagonospora nodorum	SRS6321249	GCA_020573725.1	Meck6	Australia: Meckering, Western Australia	2009	Jones et al. 2024, Communications Biology 7 (1), 1-13	n/a	n/a	n/a	n/a	n/a
Parastagonospora nodorum	SRS6321250	GCA_020573625.1	Meck8	Australia: Meckering, Western Australia	2009	Jones et al. 2024, Communications Biology 7 (1), 1-13	n/a	n/a	n/a	n/a	n/a
Parastagonospora nodorum	SRS6321257	GCA_020573605.1	Mur_51	Australia: Murdoch University, 90 South St, Murdoch, Western Australia	2011	Jones et al. 2024, Communications Biology 7 (1), 1-13	n/a	n/a	n/a	n/a	n/a
Parastagonospora nodorum	SRS6321258	GCA_020573595.1	Mur_S3	Australia: Murdoch University, 90 South St, Murdoch, Western Australia	2011	Jones et al. 2024, Communications Biology 7 (1), 1-13	n/a	n/a	n/a	n/a	n/a
Parastagonospora nodorum	SRS6321213	GCA_020573315.1	Northam_Emu1	Australia: Northam, Western Australia	2015	Jones et al. 2024, Communications Biology 7 (1), 1-13	n/a	n/a	n/a	n/a	n/a
Parastagonospora nodorum	SRS6321215	GCA_020573285.1	Northam_Emu2	Australia: Northam, Western Australia	2015	Jones et al. 2024, Communications Biology 7 (1), 1-13	n/a	n/a	n/a	n/a	n/a
Parastagonospora nodorum	SRS6321211	GCA_020573275.1	Northam_Mace1	Australia: Northam, Western Australia	2015	Jones et al. 2024, Communications Biology 7 (1), 1-13	n/a	n/a	n/a	n/a	n/a
Parastagonospora nodorum	SRS6321212	GCA_020572995.1	Northam_Mace2	Australia: Northam, Western Australia	2015	Jones et al. 2024, Communications Biology 7 (1), 1-13	n/a	n/a	n/a	n/a	n/a
Parastagonospora nodorum	SRS6321216	GCA_020572985.1	Northam_Magenta	Australia: Northam, Western Australia	2015	Jones et al. 2024, Communications Biology 7 (1), 1-13	n/a	n/a	n/a	n/a	n/a
Parastagonospora nodorum	SRS6321222	GCA_020573495.1	Nor_RAC2182_1	Australia: Northam, Western Australia	2015	Jones et al. 2024, Communications Biology 7 (1), 1-13	n/a	n/a	n/a	n/a	n/a
Parastagonospora nodorum	SRS6321223	GCA_020573325.1	Nor_RAC2182_2	Australia: Northam, Western Australia	2015	Jones et al. 2024, Communications Biology 7 (1), 1-13	n/a	n/a	n/a	n/a	n/a
Parastagonospora nodorum	SRS6321251	GCA_020572955.1	S1FT3A	Australia: Meckering, Western Australia	2009	Jones et al. 2024, Communications Biology 7 (1), 1-13	n/a	n/a	n/a	n/a	n/a
Parastagonospora nodorum	SRS6321253	GCA_020572675.1	S1FT3B	Australia: Meckering, Western Australia	2009	Jones et al. 2024, Communications Biology 7 (1), 1-13	n/a	n/a	n/a	n/a	n/a
Parastagonospora nodorum	SRS6321252	GCA_020572395.1	S4FT3A	Australia: Meckering, Western Australia	2009	Jones et al. 2024, Communications Biology 7 (1), 1-13	n/a	n/a	n/a	n/a	n/a
Parastagonospora nodorum	SRP183238; SRP298534; SRS6321234; SRS7900653	GCA_016801405.1	Sn15	Australia: Western Australia	2001	Bertazzoni S et al., BMC Genomics, 2021;22(1) https://doi.org/10.1186/s12864-021-07699-8	n/a	n/a	n/a	n/a	n/a
Parastagonospora nodorum	SRS6321221	GCA_020574145.1	FGW003_5	Australia: Eradu, Western Australia	2015	Jones et al. 2024, Communications Biology 7 (1), 1-13	n/a	n/a	n/a	n/a	n/a
Parastagonospora nodorum	SRS6321235	GCA_020572645.1	WAC13068	Australia: Geraldton, Western Australia	2005	Jones et al. 2024, Communications Biology 7 (1), 1-13	n/a	n/a	n/a	n/a	n/a
Parastagonospora nodorum	SRS6321236	GCA_020572635.1	WAC13069	Australia: Geraldton, Western Australia	2005	Jones et al. 2024, Communications Biology 7 (1), 1-13	n/a	n/a	n/a	n/a	n/a
Parastagonospora nodorum	SRS6321237	GCA_020572345.1	WAC13070	Australia: Geraldton, Western Australia	2005	Jones et al. 2024, Communications Biology 7 (1), 1-13	n/a	n/a	n/a	n/a	n/a
Parastagonospora nodorum	SRS6321238	GCA_020572305.1	WAC13071	Australia: Geraldton, Western Australia	2005	Jones et al. 2024, Communications Biology 7 (1), 1-13	n/a	n/a	n/a	n/a	n/a
Parastagonospora nodorum	SRS6321239	GCA_020572315.1	WAC13072	Australia: Geraldton, Western Australia	2005	Jones et al. 2024, Communications Biology 7 (1), 1-13	n/a	n/a	n/a	n/a	n/a
Parastagonospora nodorum	SRS6321240	GCA_020572205.1	WAC13073	Australia: Geraldton, Western Australia	2005	Jones et al. 2024, Communications Biology 7 (1), 1-13	n/a	n/a	n/a	n/a	n/a
Parastagonospora nodorum	SRS6321241	GCA_020572075.1	WAC13074	Australia: Geraldton, Western Australia	2005	Jones et al. 2024, Communications Biology 7 (1), 1-13	n/a	n/a	n/a	n/a	n/a
Parastagonospora nodorum	SRS6321242	GCA_020571965.1	WAC13075	Australia: Geraldton, Western Australia	2005	Jones et al. 2024, Communications Biology 7 (1), 1-13	n/a	n/a	n/a	n/a	n/a
Parastagonospora nodorum	SRS6321243	GCA_020571895.1	WAC13076	Australia: Geraldton, Western Australia	2005	Jones et al. 2024, Communications Biology 7 (1), 1-13	n/a	n/a	n/a	n/a	n/a
Parastagonospora nodorum	SRS6321244	GCA_020571885.1	WAC13077	Australia: Geraldton, Western Australia	2005	Jones et al. 2024, Communications Biology 7 (1), 1-13	n/a	n/a	n/a	n/a	n/a
Parastagonospora nodorum	SRS6321259	GCA_020571815.1	WAC13402	Australia: Geraldton, Western Australia	2011	Jones et al. 2024, Communications Biology 7 (1), 1-13	n/a	n/a	n/a	n/a	n/a
Parastagonospora nodorum	SRS6321260	GCA_020571605.1	WAC13403	Australia: Geraldton, Western Australia	2011	Jones et al. 2024, Communications Biology 7 (1), 1-13	n/a	n/a	n/a	n/a	n/a
Parastagonospora nodorum	SRS6321261	GCA_020571575.1	WAC13404	Australia: Geraldton, Western Australia	2011	Jones et al. 2024, Communications Biology 7 (1), 1-13	n/a	n/a	n/a	n/a	n/a
Parastagonospora nodorum	SRS6321262	GCA_020571545.1	WAC13405	Australia: Geraldton, Western Australia	2011	Jones et al. 2024, Communications Biology 7 (1), 1-13	n/a	n/a	n/a	n/a	n/a
Parastagonospora nodorum	SRS6321226	GCA_020571325.1	WAC13418	Australia: Geraldton, Western Australia	1996	Jones et al. 2024, Communications Biology 7 (1), 1-13	n/a	n/a	n/a	n/a	n/a
Parastagonospora nodorum	SRS6321263	GCA_020571295.1	WAC13443	Australia: Geraldton, Western Australia	2011	Jones et al. 2024, Communications Biology 7 (1), 1-13	n/a	n/a	n/a	n/a	n/a
Parastagonospora nodorum	SRS6321264	GCA_020571265.1	WAC13446	Australia: Geraldton, Western Australia	2011	Jones et al. 2024, Communications Biology 7 (1), 1-13	n/a	n/a	n/a	n/a	n/a
Parastagonospora nodorum	SRS6321265	GCA_020570975.1	WAC13447	Australia: Geraldton, Western Australia	2011	Jones et al. 2024, Communications Biology 7 (1), 1-13	n/a	n/a	n/a	n/a	n/a
Parastagonospora nodorum	SRS6321122	GCA_020570965.1	WAC13523	Australia: Geraldton, Western Australia	2011	Jones et al. 2024, Communications Biology 7 (1), 1-13	n/a	n/a	n/a	n/a	n/a
Parastagonospora nodorum	SRS6321123	GCA_020570935.1	WAC13524	Australia: Geraldton, Western Australia	2011	Jones et al. 2024, Communications Biology 7 (1), 1-13	n/a	n/a	n/a	n/a	n/a
Parastagonospora nodorum	SRS6321124	GCA_020570735.1	WAC13525	Australia: Geraldton, Western Australia	2011	Jones et al. 2024, Communications Biology 7 (1), 1-13	n/a	n/a	n/a	n/a	n/a
Parastagonospora nodorum	SRS6321125	GCA_020570685.1	WAC13526	Australia: Geraldton, Western Australia	2011	Jones et al. 2024, Communications Biology 7 (1), 1-13	n/a	n/a	n/a	n/a	n/a
Parastagonospora nodorum	SRS6321126	GCA_020570635.1	WAC13527	Australia: Geraldton, Western Australia	2011	Jones et al. 2024, Communications Biology 7 (1), 1-13	n/a	n/a	n/a	n/a	n/a
Parastagonospora nodorum	SRS6321127	GCA_020570525.1	WAC13528	Australia: Geraldton, Western Australia	2011	Jones et al. 2024, Communications Biology 7 (1), 1-13	n/a	n/a	n/a	n/a	n/a
Parastagonospora nodorum	SRS6321128	GCA_020570415.1	WAC13529	Australia: Geraldton, Western Australia	2011	Jones et al. 2024, Communications Biology 7 (1), 1-13	n/a	n/a	n/a	n/a	n/a
Parastagonospora nodorum	SRS6321266	GCA_020570405.1	WAC13530	Australia: Geraldton, Western Australia	2011	Jones et al. 2024, Communications Biology 7 (1), 1-13	n/a	n/a	n/a	n/a	n/a
Parastagonospora nodorum	SRS6321129	GCA_020570395.1	WAC13531	Australia: Geraldton, Western Australia	2011	Jones et al. 2024, Communications Biology 7 (1), 1-13	n/a	n/a	n/a	n/a	n/a
Parastagonospora nodorum	SRS6321130	GCA_020570045.1	WAC13532	Australia: Geraldton, Western Australia	2011	Jones et al. 2024, Communications Biology 7 (1), 1-13	n/a	n/a	n/a	n/a	n/a
Parastagonospora nodorum	SRS6321131	GCA_020570355.1	WAC13615	Australia: Geraldton, Western Australia	2012	Jones et al. 2024, Communications Biology 7 (1), 1-13	n/a	n/a	n/a	n/a	n/a
Parastagonospora nodorum	SRS6321132	GCA_020570015.1	WAC13616	Australia: Geraldton, Western Australia	2012	Jones et al. 2024, Communications Biology 7 (1), 1-13	n/a	n/a	n/a	n/a	n/a
Parastagonospora nodorum	SRS6321133	GCA_020570345.1	WAC13617	Australia: Geraldton, Western Australia	2012	Jones et al. 2024, Communications Biology 7 (1), 1-13	n/a	n/a	n/a	n/a	n/a
Parastagonospora nodorum	SRS6321135	GCA_020569945.1	WAC13630	Australia: Geraldton, Western Australia	2012	Jones et al. 2024, Communications Biology 7 (1), 1-13	n/a	n/a	n/a	n/a	n/a
Parastagonospora nodorum	SRS6321136	GCA_020569895.1	WAC13631	Australia: Geraldton, Western Australia	2012	Jones et al. 2024, Communications Biology 7 (1), 1-13	n/a	n/a	n/a	n/a	n/a
Parastagonospora nodorum	SRS6321137	GCA_020569685.1	WAC13632	Australia: Geraldton, Western Australia	2012	Jones et al. 2024, Communications Biology 7 (1), 1-13	n/a	n/a	n/a	n/a	n/a
Parastagonospora nodorum	SRS6321138	GCA_020569515.1	WAC13666	Australia: Geraldton, Western Australia	2013	Jones et al. 2024, Communications Biology 7 (1), 1-13	n/a	n/a	n/a	n/a	n/a
Parastagonospora nodorum	SRS6321140	GCA_020569505.1	WAC13667	Australia: Geraldton, Western Australia	2013	Jones et al. 2024, Communications Biology 7 (1), 1-13	n/a	n/a	n/a	n/a	n/a
Parastagonospora nodorum	SRS6321141	GCA_020569495.1	WAC13690	Australia: Dongara, Western Australia	2012	Jones et al. 2024, Communications Biology 7 (1), 1-13	n/a	n/a	n/a	n/a	n/a
Parastagonospora nodorum	SRS6321142	GCA_020569485.1	WAC13691	Australia: Dongara, Western Australia	2012	Jones et al. 2024, Communications Biology 7 (1), 1-13	n/a	n/a	n/a	n/a	n/a
Parastagonospora nodorum	SRS6321233	GCA_020569285.1	WAC13955	Australia: Northam, Western Australia	2016	Jones et al. 2024, Communications Biology 7 (1), 1-13	n/a	n/a	n/a	n/a	n/a
Parastagonospora nodorum	SRS6321120	GCA_020569235.1	WAC2216	Australia: Western Australia	1972	Jones et al. 2024, Communications Biology 7 (1), 1-13	n/a	n/a	n/a	n/a	n/a
Parastagonospora nodorum	SRS6321214	GCA_020569145.1	WAC2285	Australia: Western Australia	1973	Jones et al. 2024, Communications Biology 7 (1), 1-13	n/a	n/a	n/a	n/a	n/a
Parastagonospora nodorum	SRS6321245	GCA_020568945.1	WAC2810	Australia: Western Australia	1980	Jones et al. 2024, Communications Biology 7 (1), 1-13	n/a	n/a	n/a	n/a	n/a
Parastagonospora nodorum	SRS6321256	GCA_020568935.1	WAC2813	Australia: Western Australia	1980	Jones et al. 2024, Communications Biology 7 (1), 1-13	n/a	n/a	n/a	n/a	n/a
Parastagonospora nodorum	SRS6321121	GCA_020568775.1	WAC4303	Australia: Western Australia	1985	Jones et al. 2024, Communications Biology 7 (1), 1-13	n/a	n/a	n/a	n/a	n/a
Parastagonospora nodorum	SRS6321139	GCA_020568765.1	WAC4319	Australia: Western Australia	1985	Jones et al. 2024, Communications Biology 7 (1), 1-13	n/a	n/a	n/a	n/a	n/a
Parastagonospora nodorum	SRS6321134	GCA_020568705.1	WAC4321	Australia: Mount Barker, Western Australia	1985	Jones et al. 2024, Communications Biology 7 (1), 1-13	n/a	n/a	n/a	n/a	n/a
Parastagonospora nodorum	SRS6321165	GCA_020568635.1	WAC4648	Australia: Western Australia	1986	Jones et al. 2024, Communications Biology 7 (1), 1-13	n/a	n/a	n/a	n/a	n/a
Parastagonospora nodorum	SRS6321150	GCA_020568465.1	WAC4808	Australia: East Chapman, Western Australia	1986	Jones et al. 2024, Communications Biology 7 (1), 1-13	n/a	n/a	n/a	n/a	n/a
Parastagonospora nodorum	SRS6321172	GCA_020568415.1	WAC739	Australia: Eneabba, Western Australia	2014	Jones et al. 2024, Communications Biology 7 (1), 1-13	n/a	n/a	n/a	n/a	n/a
Parastagonospora nodorum	SRS6321173	GCA_020568325.1	WAC740	Australia: Badgingarra, Western Australia	2014	Jones et al. 2024, Communications Biology 7 (1), 1-13	n/a	n/a	n/a	n/a	n/a
Parastagonospora nodorum	SRS6321174	GCA_020568205.1	WAC741	Australia: Carnamah, Western Australia	2014	Jones et al. 2024, Communications Biology 7 (1), 1-13	n/a	n/a	n/a	n/a	n/a
Parastagonospora nodorum	SRS6321178	GCA_020568095.1	WAC8384	Australia: Geraldton, Western Australia	1990	Jones et al. 2024, Communications Biology 7 (1), 1-13	n/a	n/a	n/a	n/a	n/a
Parastagonospora nodorum	SRS6321191	GCA_020568055.1	WAC8390	Australia: Badgingarra, Western Australia	1991	Jones et al. 2024, Communications Biology 7 (1), 1-13	n/a	n/a	n/a	n/a	n/a
Parastagonospora nodorum	SRS6321199	GCA_020568045.1	WAC8410	Australia: Badgingarra, Western Australia	1991	Jones et al. 2024, Communications Biology 7 (1), 1-13	n/a	n/a	n/a	n/a	n/a
Parastagonospora nodorum	SRS6321208	GCA_020567955.1	WAC8635	Australia: Western Australia	1994	Jones et al. 2024, Communications Biology 7 (1), 1-13	n/a	n/a	n/a	n/a	n/a
Parastagonospora nodorum	SRS6321220	GCA_020557385.1	WAC9178	Australia: South Perth, Western Australia	1996	Jones et al. 2024, Communications Biology 7 (1), 1-13	n/a	n/a	n/a	n/a	n/a
Parastagonospora nodorum	SRS6321267	GCA_020572945.1	WGT	Australia: Northam, Western Australia	2015	Jones et al. 2024, Communications Biology 7 (1), 1-13	n/a	n/a	n/a	n/a	n/a
