# Supplementary material for: EffectorFisher: association of disease phenotype with pangenomic protein-isoform profiles for improved prediction of fungal pathogenicity effectors
Source: Sci Rep. 2026 Mar 11;16:13077. doi: 10.1038/s41598-026-43646-x (PMC13100121; doi:10.1038/s41598-026-43646-x)
Supplement: Supplementary file 11 — Supplementary Material 11 [file 41598_2026_43646_MOESM11_ESM.xlsx]

## Sheet: phenotype-A-isoform
Supplementary Data 6A: Complete protein-isoform dataset with functional annotation, Predector effector prediction results, and EffectorFisher p-values, for P. nodorum versus the Phenotype-A dataset.
locus_id	isoform	Wyalkatchem	Calingiri	Mace	Halberd	Cadoux	Carnamah	Eradu	p-value_lowest	effector_score	residue_number	aa_c_number	manual_effector_score	manual_secretion_score	effector_matches	known_effector	phibase_genes	phibase_phenotypes	phibase_ids	has_phibase_effector_match	has_phibase_virulence_match	has_phibase_lethal_match	pfam_ids	pfam_names	has_pfam_virulence_match	dbcan_matches	has_dbcan_virulence_match	effectorp1	effectorp2	effectorp3_cytoplasmic	effectorp3_apoplastic	effectorp3_noneffector	deepredeff_fungi	deepredeff_oomycete	apoplastp	is_secreted	any_signal_peptide	single_transmembrane	multiple_transmembrane	molecular_weight	charge	isoelectric_point	aa_tiny_number	aa_small_number	aa_aliphatic_number	aa_aromatic_number	aa_nonpolar_number	aa_charged_number	aa_basic_number
SNOO_047630	SNOO_047630A_1	0.367879	0.367879	0.367879	0.367879	0.367879	0.367879	0.367879	0.367879	3.941	80	10	9.143	3.312	.		.	.	.	0	0	0	PF00187	Domain:Chitin_bind_1	1	CBM18	0	1	0.979	0.749	0.925	.	0.994	0.698	0.88	1	1	0	0	8442.77	6	8.492	36	50	18	8	51	14	10
SNOO_047630	SNOO_047630A_2	0.244755	0.15984	0.244755	0.244755	0.244755	0.0128629	0.244755	0.0128629	3.941	80	10	9.143	3.312	.		.	.	.	0	0	0	PF00187	Domain:Chitin_bind_1	1	CBM18	0	1	0.979	0.749	0.925	.	0.994	0.698	0.88	1	1	0	0	8442.77	6	8.492	36	50	18	8	51	14	10
SNOO_047630	SNOO_047630A_3	0.18394	0.210217	0.18394	0.18394	0.18394	0.18394	0.18394	0.18394	3.941	80	10	9.143	3.312	.		.	.	.	0	0	0	PF00187	Domain:Chitin_bind_1	1	CBM18	0	1	0.979	0.749	0.925	.	0.994	0.698	0.88	1	1	0	0	8442.77	6	8.492	36	50	18	8	51	14	10
SNOO_047630	SNOO_047630A_4	0.367879	0.367879	0.367879	0.367879	0.367879	0.367879	0.367879	0.367879	3.941	80	10	9.143	3.312	.		.	.	.	0	0	0	PF00187	Domain:Chitin_bind_1	1	CBM18	0	1	0.979	0.749	0.925	.	0.994	0.698	0.88	1	1	0	0	8442.77	6	8.492	36	50	18	8	51	14	10
SNOO_047630	SNOO_047630A_5	0.367879	0.367879	0.367879	0.367879	0.367879	0.367879	0.367879	0.367879	3.941	80	10	9.143	3.312	.		.	.	.	0	0	0	PF00187	Domain:Chitin_bind_1	1	CBM18	0	1	0.979	0.749	0.925	.	0.994	0.698	0.88	1	1	0	0	8442.77	6	8.492	36	50	18	8	51	14	10
SNOO_047630	SNOO_047630A_6	0.367879	0.367879	0.367879	0.367879	0.367879	0.367879	0.367879	0.367879	3.941	80	10	9.143	3.312	.		.	.	.	0	0	0	PF00187	Domain:Chitin_bind_1	1	CBM18	0	1	0.979	0.749	0.925	.	0.994	0.698	0.88	1	1	0	0	8442.77	6	8.492	36	50	18	8	51	14	10
SNOO_443140	SNOO_443140A_1	0.356935	0.407925	0.356935	0.356935	0.356935	0.128497	0.356935	0.128497	3.83	89	10	6.961	3.312	.		.	.	.	0	0	0	.	.	0	.	0	1	0.971	0.88	0.772	.	0.338	0.375	0.83	1	1	0	0	9618.29	3.5	7.966	38	54	28	6	51	18	11
SNOO_443140	SNOO_443140A_2	0.356935	0.407925	0.356935	0.356935	0.356935	0.128497	0.356935	0.128497	3.83	89	10	6.961	3.312	.		.	.	.	0	0	0	.	.	0	.	0	1	0.971	0.88	0.772	.	0.338	0.375	0.83	1	1	0	0	9618.29	3.5	7.966	38	54	28	6	51	18	11
SNOO_443140	SNOO_443140A_3	0.367879	0.367879	0.367879	0.367879	0.367879	0.367879	0.367879	0.367879	3.83	89	10	6.961	3.312	.		.	.	.	0	0	0	.	.	0	.	0	1	0.971	0.88	0.772	.	0.338	0.375	0.83	1	1	0	0	9618.29	3.5	7.966	38	54	28	6	51	18	11
SNOO_165710	SNOO_165710A_1	0.244755	0.15984	0.244755	0.244755	0.244755	0.0128629	0.244755	0.0128629	3.76	178	2	8.474	2.971	PnToxA,PtrToxA,ChToxA,Fom_2	ToxA	.	.	.	0	0	0	PF11584	Family:Toxin_ToxA	1	.	0	0.998	0.95	0.551	0.767	.	0.98	0.691	0.48	1	1	0	0	19650.2	-1	5.248	53	97	57	12	96	35	17
SNOO_165710	SNOO_165710A_2	0.403846	0.32967	0.403846	0.403846	0.403846	0.035373	0.403846	0.035373	3.76	178	2	8.474	2.971	PnToxA,PtrToxA,ChToxA,Fom_2	ToxA	.	.	.	0	0	0	PF11584	Family:Toxin_ToxA	1	.	0	0.998	0.95	0.551	0.767	.	0.98	0.691	0.48	1	1	0	0	19650.2	-1	5.248	53	97	57	12	96	35	17
SNOO_165710	SNOO_165710A_3	0.367879	0.367879	0.367879	0.367879	0.367879	0.367879	0.367879	0.367879	3.76	178	2	8.474	2.971	PnToxA,PtrToxA,ChToxA,Fom_2	ToxA	.	.	.	0	0	0	PF11584	Family:Toxin_ToxA	1	.	0	0.998	0.95	0.551	0.767	.	0.98	0.691	0.48	1	1	0	0	19650.2	-1	5.248	53	97	57	12	96	35	17
SNOO_165710	SNOO_165710A_4	0.18394	0.157663	0.18394	0.18394	0.18394	0.18394	0.18394	0.157663	3.76	178	2	8.474	2.971	PnToxA,PtrToxA,ChToxA,Fom_2	ToxA	.	.	.	0	0	0	PF11584	Family:Toxin_ToxA	1	.	0	0.998	0.95	0.551	0.767	.	0.98	0.691	0.48	1	1	0	0	19650.2	-1	5.248	53	97	57	12	96	35	17
SNOO_027620	SNOO_027620A_1	0.403846	0.0565968	0.035373	0.403846	0.403846	0.035373	0.035373	0.035373	3.735	90	6	6.691	3.312	.		.	.	.	0	0	0	.	.	0	.	0	0.998	0.976	.	0.923	.	0.698	0.622	0.89	1	1	0	0	9502.81	5	8.487	40	58	24	8	53	14	10
SNOO_027620	SNOO_027620A_2	0.367879	0.367879	0.367879	0.367879	0.367879	0.367879	0.367879	0.367879	3.735	90	6	6.691	3.312	.		.	.	.	0	0	0	.	.	0	.	0	0.998	0.976	.	0.923	.	0.698	0.622	0.89	1	1	0	0	9502.81	5	8.487	40	58	24	8	53	14	10
SNOO_027620	SNOO_027620A_3	0.403846	0.0565968	0.035373	0.403846	0.403846	0.035373	0.035373	0.035373	3.735	90	6	6.691	3.312	.		.	.	.	0	0	0	.	.	0	.	0	0.998	0.976	.	0.923	.	0.698	0.622	0.89	1	1	0	0	9502.81	5	8.487	40	58	24	8	53	14	10
SNOO_027620	SNOO_027620A_4	0.367879	0.367879	0.367879	0.367879	0.367879	0.367879	0.367879	0.367879	3.735	90	6	6.691	3.312	.		.	.	.	0	0	0	.	.	0	.	0	0.998	0.976	.	0.923	.	0.698	0.622	0.89	1	1	0	0	9502.81	5	8.487	40	58	24	8	53	14	10
SNOO_027620	SNOO_027620A_5	0.367879	0.367879	0.367879	0.367879	0.367879	0.367879	0.367879	0.367879	3.735	90	6	6.691	3.312	.		.	.	.	0	0	0	.	.	0	.	0	0.998	0.976	.	0.923	.	0.698	0.622	0.89	1	1	0	0	9502.81	5	8.487	40	58	24	8	53	14	10
SNOO_027620	SNOO_027620A_6	0.367879	0.367879	0.367879	0.367879	0.367879	0.367879	0.367879	0.367879	3.735	90	6	6.691	3.312	.		.	.	.	0	0	0	.	.	0	.	0	0.998	0.976	.	0.923	.	0.698	0.622	0.89	1	1	0	0	9502.81	5	8.487	40	58	24	8	53	14	10
SNOO_200780	SNOO_200780A_1	0.0848953	0.527473	0.0848953	0.0848953	0.0848953	0.538462	0.0848953	0.0848953	3.729	117	16	8.879	3.312	PnTox1	Tox1	.	.	.	0	0	0	PF18973	Family:CBL	1	.	0	1	0.969	0.725	0.884	.	0.087	0.388	0.64	1	1	0	0	12145	2.5	7.322	59	72	29	6	66	24	14
SNOO_200780	SNOO_200780A_2	0.0848953	0.527473	0.0848953	0.0848953	0.0848953	0.538462	0.0848953	0.0848953	3.729	117	16	8.879	3.312	PnTox1	Tox1	.	.	.	0	0	0	PF18973	Family:CBL	1	.	0	1	0.969	0.725	0.884	.	0.087	0.388	0.64	1	1	0	0	12145	2.5	7.322	59	72	29	6	66	24	14
SNOO_200780	SNOO_200780A_3	0.367879	0.367879	0.367879	0.367879	0.367879	0.367879	0.367879	0.367879	3.729	117	16	8.879	3.312	PnTox1	Tox1	.	.	.	0	0	0	PF18973	Family:CBL	1	.	0	1	0.969	0.725	0.884	.	0.087	0.388	0.64	1	1	0	0	12145	2.5	7.322	59	72	29	6	66	24	14
SNOO_428580	SNOO_428580A_1	0.244755	0.15984	0.0128629	0.244755	0.244755	0.440559	0.244755	0.0128629	3.687	92	8	6.847	3.312	.		.	.	.	0	0	0	.	.	0	.	0	1	0.971	0.647	0.781	.	0.328	0.309	0.72	1	1	0	0	9942.34	4	8.089	41	52	21	11	52	19	12
SNOO_428580	SNOO_428580A_2	0.403846	0.0565968	0.035373	0.403846	0.403846	0.035373	0.035373	0.035373	3.687	92	8	6.847	3.312	.		.	.	.	0	0	0	.	.	0	.	0	1	0.971	0.647	0.781	.	0.328	0.309	0.72	1	1	0	0	9942.34	4	8.089	41	52	21	11	52	19	12
SNOO_428580	SNOO_428580A_3	0.403846	0.461538	0.403846	0.403846	0.403846	0.403846	0.403846	0.403846	3.687	92	8	6.847	3.312	.		.	.	.	0	0	0	.	.	0	.	0	1	0.971	0.647	0.781	.	0.328	0.309	0.72	1	1	0	0	9942.34	4	8.089	41	52	21	11	52	19	12
SNOO_428580	SNOO_428580A_4	0.403846	0.32967	0.403846	0.403846	0.403846	0.035373	0.403846	0.035373	3.687	92	8	6.847	3.312	.		.	.	.	0	0	0	.	.	0	.	0	1	0.971	0.647	0.781	.	0.328	0.309	0.72	1	1	0	0	9942.34	4	8.089	41	52	21	11	52	19	12
SNOO_428580	SNOO_428580A_5	0.18394	0.210217	0.18394	0.18394	0.18394	0.18394	0.18394	0.18394	3.687	92	8	6.847	3.312	.		.	.	.	0	0	0	.	.	0	.	0	1	0.971	0.647	0.781	.	0.328	0.309	0.72	1	1	0	0	9942.34	4	8.089	41	52	21	11	52	19	12
SNOO_428580	SNOO_428580A_6	0.367879	0.367879	0.367879	0.367879	0.367879	0.367879	0.367879	0.367879	3.687	92	8	6.847	3.312	.		.	.	.	0	0	0	.	.	0	.	0	1	0.971	0.647	0.781	.	0.328	0.309	0.72	1	1	0	0	9942.34	4	8.089	41	52	21	11	52	19	12
SNOO_428580	SNOO_428580A_7	0.367879	0.367879	0.367879	0.367879	0.367879	0.367879	0.367879	0.367879	3.687	92	8	6.847	3.312	.		.	.	.	0	0	0	.	.	0	.	0	1	0.971	0.647	0.781	.	0.328	0.309	0.72	1	1	0	0	9942.34	4	8.089	41	52	21	11	52	19	12
SNOO_443020	SNOO_443020A_1	0.367879	0.367879	0.367879	0.367879	0.367879	0.367879	0.367879	0.367879	3.687	71	8	6.694	3.312	.		.	.	.	0	0	0	.	.	0	.	0	1	0.971	.	0.862	.	0.977	0.42	0.75	1	1	0	0	7569.8	-2	4.428	31	44	25	6	47	12	5
SNOO_443020	SNOO_443020A_2	0.367879	0.367879	0.367879	0.367879	0.367879	0.367879	0.367879	0.367879	3.687	71	8	6.694	3.312	.		.	.	.	0	0	0	.	.	0	.	0	1	0.971	.	0.862	.	0.977	0.42	0.75	1	1	0	0	7569.8	-2	4.428	31	44	25	6	47	12	5
SNOO_443020	SNOO_443020A_3	0.367879	0.367879	0.367879	0.367879	0.367879	0.367879	0.367879	0.367879	3.687	71	8	6.694	3.312	.		.	.	.	0	0	0	.	.	0	.	0	1	0.971	.	0.862	.	0.977	0.42	0.75	1	1	0	0	7569.8	-2	4.428	31	44	25	6	47	12	5
SNOO_443020	SNOO_443020A_4	0.367879	0.367879	0.367879	0.367879	0.367879	0.367879	0.367879	0.367879	3.687	71	8	6.694	3.312	.		.	.	.	0	0	0	.	.	0	.	0	1	0.971	.	0.862	.	0.977	0.42	0.75	1	1	0	0	7569.8	-2	4.428	31	44	25	6	47	12	5
SNOO_444800	SNOO_444800A_1	0.367879	0.367879	0.367879	0.367879	0.367879	0.367879	0.367879	0.367879	3.369	85	11	7.241	3.312	.		.	.	.	0	0	0	.	.	0	.	0	1	0.986	0.914	0.9	.	0.959	0.34	0.64	1	1	0	0	9214.57	-2	5.47	30	49	25	8	51	22	11
SNOO_546430	SNOO_546430_1	0.367879	0.367879	0.367879	0.367879	0.367879	0.367879	0.367879	0.367879	3.329	139	4	8.321	3.202	MoCDIP4		.	.	.	0	0	0	.	.	0	AA11	0	0.985	0.934	.	0.737	.	0.98	0.306	0.83	1	1	0	0	14875.9	4	7.773	49	82	35	16	77	29	18
SNOO_546430	SNOO_546430_2	0.367879	0.367879	0.367879	0.367879	0.367879	0.367879	0.367879	0.367879	3.329	139	4	8.321	3.202	MoCDIP4		.	.	.	0	0	0	.	.	0	AA11	0	0.985	0.934	.	0.737	.	0.98	0.306	0.83	1	1	0	0	14875.9	4	7.773	49	82	35	16	77	29	18
SNOO_546430	SNOO_546430_3	0.367879	0.367879	0.367879	0.367879	0.367879	0.367879	0.367879	0.367879	3.329	139	4	8.321	3.202	MoCDIP4		.	.	.	0	0	0	.	.	0	AA11	0	0.985	0.934	.	0.737	.	0.98	0.306	0.83	1	1	0	0	14875.9	4	7.773	49	82	35	16	77	29	18
SNOO_546430	SNOO_546430_4	0.367879	0.367879	0.367879	0.367879	0.367879	0.367879	0.367879	0.367879	3.329	139	4	8.321	3.202	MoCDIP4		.	.	.	0	0	0	.	.	0	AA11	0	0.985	0.934	.	0.737	.	0.98	0.306	0.83	1	1	0	0	14875.9	4	7.773	49	82	35	16	77	29	18
SNOO_082110	SNOO_082110A_1	0.244755	0.111888	0.048951	0.244755	0.244755	0.244755	0.244755	0.048951	3.327	74	6	7.043	3.312	.		.	.	.	0	0	0	.	.	0	.	0	1	0.987	0.867	0.607	.	0.793	0.244	0.47	1	1	0	0	8244.73	3.5	8.244	24	39	23	5	42	18	11
SNOO_082110	SNOO_082110A_2	0.403846	0.461538	0.403846	0.403846	0.403846	0.403846	0.403846	0.403846	3.327	74	6	7.043	3.312	.		.	.	.	0	0	0	.	.	0	.	0	1	0.987	0.867	0.607	.	0.793	0.244	0.47	1	1	0	0	8244.73	3.5	8.244	24	39	23	5	42	18	11
SNOO_082110	SNOO_082110A_3	0.403846	0.0565968	0.035373	0.403846	0.403846	0.035373	0.035373	0.035373	3.327	74	6	7.043	3.312	.		.	.	.	0	0	0	.	.	0	.	0	1	0.987	0.867	0.607	.	0.793	0.244	0.47	1	1	0	0	8244.73	3.5	8.244	24	39	23	5	42	18	11
SNOO_082110	SNOO_082110A_4	0.367879	0.367879	0.367879	0.367879	0.367879	0.367879	0.367879	0.367879	3.327	74	6	7.043	3.312	.		.	.	.	0	0	0	.	.	0	.	0	1	0.987	0.867	0.607	.	0.793	0.244	0.47	1	1	0	0	8244.73	3.5	8.244	24	39	23	5	42	18	11
SNOO_405930	SNOO_405930A_1	0.367879	0.367879	0.367879	0.367879	0.367879	0.367879	0.367879	0.367879	3.3	108	8	6.966	3.285	.		.	.	.	0	0	0	.	.	0	.	0	1	0.952	0.941	0.705	.	0.992	0.414	0.37	1	1	0	0	11968.8	2.5	7.81	39	57	22	11	60	29	16
SNOO_405930	SNOO_405930A_2	0.367879	0.367879	0.367879	0.367879	0.367879	0.367879	0.367879	0.367879	3.3	108	8	6.966	3.285	.		.	.	.	0	0	0	.	.	0	.	0	1	0.952	0.941	0.705	.	0.992	0.414	0.37	1	1	0	0	11968.8	2.5	7.81	39	57	22	11	60	29	16
SNOO_618760	SNOO_618760_1	0.367879	0.367879	0.367879	0.367879	0.367879	0.367879	0.367879	0.367879	3.234	123	12	6.749	3.312	.		.	.	.	0	0	0	.	.	0	.	0	1	0.963	0.547	0.826	.	0.178	0.408	0.85	1	1	0	0	13408.2	2	7.362	53	76	30	12	68	25	14
SNOO_618760	SNOO_618760_2	0.367879	0.367879	0.367879	0.367879	0.367879	0.367879	0.367879	0.367879	3.234	123	12	6.749	3.312	.		.	.	.	0	0	0	.	.	0	.	0	1	0.963	0.547	0.826	.	0.178	0.408	0.85	1	1	0	0	13408.2	2	7.362	53	76	30	12	68	25	14
SNOO_618760	SNOO_618760_3	0.367879	0.367879	0.367879	0.367879	0.367879	0.367879	0.367879	0.367879	3.234	123	12	6.749	3.312	.		.	.	.	0	0	0	.	.	0	.	0	1	0.963	0.547	0.826	.	0.178	0.408	0.85	1	1	0	0	13408.2	2	7.362	53	76	30	12	68	25	14
SNOO_618760	SNOO_618760_4	0.367879	0.367879	0.367879	0.367879	0.367879	0.367879	0.367879	0.367879	3.234	123	12	6.749	3.312	.		.	.	.	0	0	0	.	.	0	.	0	1	0.963	0.547	0.826	.	0.178	0.408	0.85	1	1	0	0	13408.2	2	7.362	53	76	30	12	68	25	14
SNOO_022440	SNOO_022440A_1	0.367879	0.367879	0.367879	0.367879	0.367879	0.367879	0.367879	0.367879	3.148	159	2	6.019	3.302	.		.	.	.	0	0	0	.	.	0	.	0	0.909	0.881	0.639	.	.	0.915	0.7	0.17	1	1	0	0	17871.3	4.5	9.004	51	82	49	21	87	38	22
SNOO_022440	SNOO_022440A_2	0.367879	0.367879	0.367879	0.367879	0.367879	0.367879	0.367879	0.367879	3.148	159	2	6.019	3.302	.		.	.	.	0	0	0	.	.	0	.	0	0.909	0.881	0.639	.	.	0.915	0.7	0.17	1	1	0	0	17871.3	4.5	9.004	51	82	49	21	87	38	22
SNOO_022440	SNOO_022440A_3	0.367879	0.367879	0.367879	0.367879	0.367879	0.367879	0.367879	0.367879	3.148	159	2	6.019	3.302	.		.	.	.	0	0	0	.	.	0	.	0	0.909	0.881	0.639	.	.	0.915	0.7	0.17	1	1	0	0	17871.3	4.5	9.004	51	82	49	21	87	38	22
SNOO_149030	SNOO_149030A_1	0.0848953	0.527473	0.538462	0.0848953	0.0848953	0.0848953	0.0848953	0.0848953	3.126	124	8	6.321	3.312	.		.	.	.	0	0	0	.	.	0	.	0	0.998	0.932	.	0.895	.	0.013	0.454	0.91	1	1	0	0	13257	1	7.379	52	83	33	11	68	21	11
SNOO_149030	SNOO_149030A_2	0.0848953	0.527473	0.538462	0.0848953	0.0848953	0.0848953	0.0848953	0.0848953	3.126	124	8	6.321	3.312	.		.	.	.	0	0	0	.	.	0	.	0	0.998	0.932	.	0.895	.	0.013	0.454	0.91	1	1	0	0	13257	1	7.379	52	83	33	11	68	21	11
SNOO_149030	SNOO_149030A_3	0.367879	0.367879	0.367879	0.367879	0.367879	0.367879	0.367879	0.367879	3.126	124	8	6.321	3.312	.		.	.	.	0	0	0	.	.	0	.	0	0.998	0.932	.	0.895	.	0.013	0.454	0.91	1	1	0	0	13257	1	7.379	52	83	33	11	68	21	11
SNOO_149030	SNOO_149030A_4	0.367879	0.367879	0.367879	0.367879	0.367879	0.367879	0.367879	0.367879	3.126	124	8	6.321	3.312	.		.	.	.	0	0	0	.	.	0	.	0	0.998	0.932	.	0.895	.	0.013	0.454	0.91	1	1	0	0	13257	1	7.379	52	83	33	11	68	21	11
SNOO_097330	SNOO_097330A_1	0.367879	0.367879	0.367879	0.367879	0.367879	0.367879	0.367879	0.367879	3.118	144	9	8.662	3.312	Cri_9402		.	.	.	0	0	0	.	.	0	.	0	0.999	0.942	0.65	0.775	.	0.14	0.344	0.95	1	1	0	0	15093	5.5	8.226	68	94	32	16	77	29	18
SNOO_097330	SNOO_097330A_2	0.367879	0.367879	0.367879	0.367879	0.367879	0.367879	0.367879	0.367879	3.118	144	9	8.662	3.312	Cri_9402		.	.	.	0	0	0	.	.	0	.	0	0.999	0.942	0.65	0.775	.	0.14	0.344	0.95	1	1	0	0	15093	5.5	8.226	68	94	32	16	77	29	18
SNOO_097330	SNOO_097330A_3	0.367879	0.367879	0.367879	0.367879	0.367879	0.367879	0.367879	0.367879	3.118	144	9	8.662	3.312	Cri_9402		.	.	.	0	0	0	.	.	0	.	0	0.999	0.942	0.65	0.775	.	0.14	0.344	0.95	1	1	0	0	15093	5.5	8.226	68	94	32	16	77	29	18
SNOO_545510	SNOO_545510_1	0.367879	0.367879	0.367879	0.367879	0.367879	0.367879	0.367879	0.367879	3.111	69	2	6.539	3.093	.		.	.	.	0	0	0	.	.	0	.	0	0.999	0.921	0.893	0.6	.	0.98	0.306	0.42	1	1	0	0	7563.71	3.5	8.53	22	35	20	7	38	15	10
SNOO_428480	SNOO_428480A_1	0.403846	0.461538	0.403846	0.403846	0.403846	0.403846	0.403846	0.403846	3.102	73	6	7.056	3.312	.		.	.	.	0	0	0	.	.	0	.	0	1	0.967	0.987	0.647	.	0.959	0.383	0.41	1	1	0	0	8173.68	3	7.947	21	39	19	7	41	20	12
SNOO_428480	SNOO_428480A_2	0.367879	0.367879	0.367879	0.367879	0.367879	0.367879	0.367879	0.367879	3.102	73	6	7.056	3.312	.		.	.	.	0	0	0	.	.	0	.	0	1	0.967	0.987	0.647	.	0.959	0.383	0.41	1	1	0	0	8173.68	3	7.947	21	39	19	7	41	20	12
SNOO_428480	SNOO_428480A_3	0.403846	0.461538	0.403846	0.403846	0.403846	0.403846	0.403846	0.403846	3.102	73	6	7.056	3.312	.		.	.	.	0	0	0	.	.	0	.	0	1	0.967	0.987	0.647	.	0.959	0.383	0.41	1	1	0	0	8173.68	3	7.947	21	39	19	7	41	20	12
SNOO_428480	SNOO_428480A_4	0.367879	0.367879	0.367879	0.367879	0.367879	0.367879	0.367879	0.367879	3.102	73	6	7.056	3.312	.		.	.	.	0	0	0	.	.	0	.	0	1	0.967	0.987	0.647	.	0.959	0.383	0.41	1	1	0	0	8173.68	3	7.947	21	39	19	7	41	20	12
SNOO_423420	SNOO_423420AB_1	0.440559	0.335664	0.244755	0.440559	0.440559	0.244755	0.244755	0.244755	3.077	124	16	8.827	3.312	PnTox1		.	.	.	0	0	0	PF18973	Family:CBL	1	.	0	1	0.95	0.765	0.866	.	0.244	0.355	0.72	1	1	0	0	13115	0.5	6.582	56	78	28	11	70	27	15
SNOO_423420	SNOO_423420AB_2	0.18394	0.157663	0.18394	0.18394	0.18394	0.18394	0.18394	0.157663	3.077	124	16	8.827	3.312	PnTox1		.	.	.	0	0	0	PF18973	Family:CBL	1	.	0	1	0.95	0.765	0.866	.	0.244	0.355	0.72	1	1	0	0	13115	0.5	6.582	56	78	28	11	70	27	15
SNOO_500780	SNOO_500780_1	0.367879	0.367879	0.367879	0.367879	0.367879	0.367879	0.367879	0.367879	3.077	81	8	6.724	3.312	.		.	.	.	0	0	0	.	.	0	.	0	1	0.946	0.531	0.829	.	0.509	0.331	0.91	1	1	0	0	8633.71	0.5	6.659	38	51	20	11	47	14	8
SNOO_500780	SNOO_500780_2	0.367879	0.367879	0.367879	0.367879	0.367879	0.367879	0.367879	0.367879	3.077	81	8	6.724	3.312	.		.	.	.	0	0	0	.	.	0	.	0	1	0.946	0.531	0.829	.	0.509	0.331	0.91	1	1	0	0	8633.71	0.5	6.659	38	51	20	11	47	14	8
SNOO_500780	SNOO_500780_3	0.367879	0.367879	0.367879	0.367879	0.367879	0.367879	0.367879	0.367879	3.077	81	8	6.724	3.312	.		.	.	.	0	0	0	.	.	0	.	0	1	0.946	0.531	0.829	.	0.509	0.331	0.91	1	1	0	0	8633.71	0.5	6.659	38	51	20	11	47	14	8
SNOO_012530	SNOO_012530A_1	0.244755	0.34965	0.407925	0.244755	0.244755	0.244755	0.407925	0.244755	3.038	210	0	5.57	3.002	.		.	.	.	0	0	0	.	.	0	.	0	0.989	0.815	0.847	.	.	0.902	0.712	0.39	1	1	0	0	22755.4	3	8.115	81	125	63	30	122	51	28
SNOO_012530	SNOO_012530A_2	0.0848953	0.527473	0.0848953	0.0848953	0.0848953	0.538462	0.0848953	0.0848953	3.038	210	0	5.57	3.002	.		.	.	.	0	0	0	.	.	0	.	0	0.989	0.815	0.847	.	.	0.902	0.712	0.39	1	1	0	0	22755.4	3	8.115	81	125	63	30	122	51	28
SNOO_012530	SNOO_012530A_3	0.440559	0.335664	0.244755	0.440559	0.440559	0.244755	0.244755	0.244755	3.038	210	0	5.57	3.002	.		.	.	.	0	0	0	.	.	0	.	0	0.989	0.815	0.847	.	.	0.902	0.712	0.39	1	1	0	0	22755.4	3	8.115	81	125	63	30	122	51	28
SNOO_012530	SNOO_012530A_4	0.367879	0.367879	0.367879	0.367879	0.367879	0.367879	0.367879	0.367879	3.038	210	0	5.57	3.002	.		.	.	.	0	0	0	.	.	0	.	0	0.989	0.815	0.847	.	.	0.902	0.712	0.39	1	1	0	0	22755.4	3	8.115	81	125	63	30	122	51	28
SNOO_012530	SNOO_012530A_5	0.367879	0.367879	0.367879	0.367879	0.367879	0.367879	0.367879	0.367879	3.038	210	0	5.57	3.002	.		.	.	.	0	0	0	.	.	0	.	0	0.989	0.815	0.847	.	.	0.902	0.712	0.39	1	1	0	0	22755.4	3	8.115	81	125	63	30	122	51	28
SNOO_012530	SNOO_012530A_6	0.367879	0.367879	0.367879	0.367879	0.367879	0.367879	0.367879	0.367879	3.038	210	0	5.57	3.002	.		.	.	.	0	0	0	.	.	0	.	0	0.989	0.815	0.847	.	.	0.902	0.712	0.39	1	1	0	0	22755.4	3	8.115	81	125	63	30	122	51	28
SNOO_109810	SNOO_109810A_1	0.18394	0.210217	0.18394	0.18394	0.18394	0.18394	0.18394	0.18394	3.038	233	2	7.621	3.191	MoCDIP4,ChNIS1,CoNIS1		.	.	.	0	0	0	PF03443	Family:AA9	1	AA9	0	0.834	0.815	0.568	0.658	.	0.039	0.229	0.73	1	1	0	0	25297.8	7.5	9.302	79	129	64	30	135	50	30
SNOO_109810	SNOO_109810A_2	0.18394	0.210217	0.18394	0.18394	0.18394	0.18394	0.18394	0.18394	3.038	233	2	7.621	3.191	MoCDIP4,ChNIS1,CoNIS1		.	.	.	0	0	0	PF03443	Family:AA9	1	AA9	0	0.834	0.815	0.568	0.658	.	0.039	0.229	0.73	1	1	0	0	25297.8	7.5	9.302	79	129	64	30	135	50	30
SNOO_109810	SNOO_109810A_3	0.367879	0.367879	0.367879	0.367879	0.367879	0.367879	0.367879	0.367879	3.038	233	2	7.621	3.191	MoCDIP4,ChNIS1,CoNIS1		.	.	.	0	0	0	PF03443	Family:AA9	1	AA9	0	0.834	0.815	0.568	0.658	.	0.039	0.229	0.73	1	1	0	0	25297.8	7.5	9.302	79	129	64	30	135	50	30
SNOO_109810	SNOO_109810A_4	0.367879	0.367879	0.367879	0.367879	0.367879	0.367879	0.367879	0.367879	3.038	233	2	7.621	3.191	MoCDIP4,ChNIS1,CoNIS1		.	.	.	0	0	0	PF03443	Family:AA9	1	AA9	0	0.834	0.815	0.568	0.658	.	0.039	0.229	0.73	1	1	0	0	25297.8	7.5	9.302	79	129	64	30	135	50	30
SNOO_517210	SNOO_517210_1	0.367879	0.367879	0.367879	0.367879	0.367879	0.367879	0.367879	0.367879	3.038	143	1	4.096	3.303	.		.	.	.	0	0	0	.	.	0	.	0	0.999	0.853	.	.	0.556	0.094	0.403	0.15	1	1	0	0	15389.6	6.5	11.115	46	84	43	7	78	37	22
SNOO_517210	SNOO_517210_2	0.367879	0.367879	0.367879	0.367879	0.367879	0.367879	0.367879	0.367879	3.038	143	1	4.096	3.303	.		.	.	.	0	0	0	.	.	0	.	0	0.999	0.853	.	.	0.556	0.094	0.403	0.15	1	1	0	0	15389.6	6.5	11.115	46	84	43	7	78	37	22
SNOO_517210	SNOO_517210_3	0.367879	0.367879	0.367879	0.367879	0.367879	0.367879	0.367879	0.367879	3.038	143	1	4.096	3.303	.		.	.	.	0	0	0	.	.	0	.	0	0.999	0.853	.	.	0.556	0.094	0.403	0.15	1	1	0	0	15389.6	6.5	11.115	46	84	43	7	78	37	22
SNOO_517210	SNOO_517210_4	0.367879	0.367879	0.367879	0.367879	0.367879	0.367879	0.367879	0.367879	3.038	143	1	4.096	3.303	.		.	.	.	0	0	0	.	.	0	.	0	0.999	0.853	.	.	0.556	0.094	0.403	0.15	1	1	0	0	15389.6	6.5	11.115	46	84	43	7	78	37	22
SNOO_019580	SNOO_019580A_1	0.367879	0.367879	0.367879	0.367879	0.367879	0.367879	0.367879	0.367879	3.028	211	3	6.419	3.308	.		.	.	.	0	0	0	PF07452	Domain:CHRD	0	.	0	0.984	0.91	0.644	0.701	.	0.023	0.618	0.7	1	1	0	0	22783.5	4	7.826	72	127	59	29	121	47	27
SNOO_019580	SNOO_019580A_2	0.367879	0.367879	0.367879	0.367879	0.367879	0.367879	0.367879	0.367879	3.028	211	3	6.419	3.308	.		.	.	.	0	0	0	PF07452	Domain:CHRD	0	.	0	0.984	0.91	0.644	0.701	.	0.023	0.618	0.7	1	1	0	0	22783.5	4	7.826	72	127	59	29	121	47	27
SNOO_019580	SNOO_019580A_3	0.367879	0.367879	0.367879	0.367879	0.367879	0.367879	0.367879	0.367879	3.028	211	3	6.419	3.308	.		.	.	.	0	0	0	PF07452	Domain:CHRD	0	.	0	0.984	0.91	0.644	0.701	.	0.023	0.618	0.7	1	1	0	0	22783.5	4	7.826	72	127	59	29	121	47	27
SNOO_529790	SNOO_529790_1	0.244755	0.15984	0.244755	0.244755	0.244755	0.0128629	0.244755	0.0128629	3.027	87	8	9.044	3.312	PnTox1		.	.	.	0	0	0	.	.	0	.	0	1	0.966	0.809	0.836	.	0.897	0.627	0.68	1	1	0	0	9058.38	3.5	8.085	37	57	22	5	52	20	12
SNOO_529790	SNOO_529790_2	0.0848953	0.527473	0.0848953	0.0848953	0.0848953	0.538462	0.0848953	0.0848953	3.027	87	8	9.044	3.312	PnTox1		.	.	.	0	0	0	.	.	0	.	0	1	0.966	0.809	0.836	.	0.897	0.627	0.68	1	1	0	0	9058.38	3.5	8.085	37	57	22	5	52	20	12
SNOO_529790	SNOO_529790_3	0.367879	0.367879	0.367879	0.367879	0.367879	0.367879	0.367879	0.367879	3.027	87	8	9.044	3.312	PnTox1		.	.	.	0	0	0	.	.	0	.	0	1	0.966	0.809	0.836	.	0.897	0.627	0.68	1	1	0	0	9058.38	3.5	8.085	37	57	22	5	52	20	12
SNOO_529790	SNOO_529790_4	0.367879	0.367879	0.367879	0.367879	0.367879	0.367879	0.367879	0.367879	3.027	87	8	9.044	3.312	PnTox1		.	.	.	0	0	0	.	.	0	.	0	1	0.966	0.809	0.836	.	0.897	0.627	0.68	1	1	0	0	9058.38	3.5	8.085	37	57	22	5	52	20	12
SNOO_432070	SNOO_432070A_1	0.122378	0.27972	0.122378	0.122378	0.122378	0.122378	0.122378	0.122378	3.02	136	13	6.559	3.311	.		.	.	.	0	0	0	.	.	0	.	0	1	0.954	.	0.795	.	0.901	0.501	0.77	1	1	0	0	14979.2	-1.5	5.568	50	79	36	15	81	28	14
SNOO_432070	SNOO_432070A_2	0.403846	0.0565968	0.035373	0.403846	0.403846	0.035373	0.035373	0.035373	3.02	136	13	6.559	3.311	.		.	.	.	0	0	0	.	.	0	.	0	1	0.954	.	0.795	.	0.901	0.501	0.77	1	1	0	0	14979.2	-1.5	5.568	50	79	36	15	81	28	14
SNOO_432070	SNOO_432070A_3	0.538462	0.0606395	0.0848953	0.538462	0.538462	0.538462	0.538462	0.0606395	3.02	136	13	6.559	3.311	.		.	.	.	0	0	0	.	.	0	.	0	1	0.954	.	0.795	.	0.901	0.501	0.77	1	1	0	0	14979.2	-1.5	5.568	50	79	36	15	81	28	14
SNOO_432070	SNOO_432070A_4	0.18394	0.210217	0.18394	0.18394	0.18394	0.18394	0.18394	0.18394	3.02	136	13	6.559	3.311	.		.	.	.	0	0	0	.	.	0	.	0	1	0.954	.	0.795	.	0.901	0.501	0.77	1	1	0	0	14979.2	-1.5	5.568	50	79	36	15	81	28	14
SNOO_432070	SNOO_432070A_5	0.403846	0.461538	0.403846	0.403846	0.403846	0.403846	0.403846	0.403846	3.02	136	13	6.559	3.311	.		.	.	.	0	0	0	.	.	0	.	0	1	0.954	.	0.795	.	0.901	0.501	0.77	1	1	0	0	14979.2	-1.5	5.568	50	79	36	15	81	28	14
SNOO_011240	SNOO_011240A_1	0.367879	0.367879	0.367879	0.367879	0.367879	0.367879	0.367879	0.367879	3.015	137	8	6.81	3.297	.		.	.	.	0	0	0	.	.	0	.	0	0.999	0.941	0.504	0.934	.	0.953	0.218	0.78	1	1	0	0	14266.9	-1	5.091	60	92	34	11	77	27	13
SNOO_011240	SNOO_011240A_2	0.367879	0.367879	0.367879	0.367879	0.367879	0.367879	0.367879	0.367879	3.015	137	8	6.81	3.297	.		.	.	.	0	0	0	.	.	0	.	0	0.999	0.941	0.504	0.934	.	0.953	0.218	0.78	1	1	0	0	14266.9	-1	5.091	60	92	34	11	77	27	13
SNOO_446770	SNOO_446770A_1	0.367879	0.367879	0.367879	0.367879	0.367879	0.367879	0.367879	0.367879	3.005	126	6	6.6	3.306	.		.	.	.	0	0	0	.	.	0	.	0	0.997	0.937	0.525	0.627	.	0.679	0.689	0.29	1	1	0	0	14182.1	0.5	6.618	40	67	33	20	72	31	17
SNOO_446770	SNOO_446770A_2	0.407925	0.34965	0.244755	0.407925	0.407925	0.407925	0.244755	0.244755	3.005	126	6	6.6	3.306	.		.	.	.	0	0	0	.	.	0	.	0	0.997	0.937	0.525	0.627	.	0.679	0.689	0.29	1	1	0	0	14182.1	0.5	6.618	40	67	33	20	72	31	17
SNOO_446770	SNOO_446770A_3	0.0848953	0.527473	0.538462	0.0848953	0.0848953	0.0848953	0.0848953	0.0848953	3.005	126	6	6.6	3.306	.		.	.	.	0	0	0	.	.	0	.	0	0.997	0.937	0.525	0.627	.	0.679	0.689	0.29	1	1	0	0	14182.1	0.5	6.618	40	67	33	20	72	31	17
SNOO_446770	SNOO_446770A_4	0.440559	0.41958	0.440559	0.440559	0.440559	0.244755	0.244755	0.244755	3.005	126	6	6.6	3.306	.		.	.	.	0	0	0	.	.	0	.	0	0.997	0.937	0.525	0.627	.	0.679	0.689	0.29	1	1	0	0	14182.1	0.5	6.618	40	67	33	20	72	31	17
SNOO_446770	SNOO_446770A_5	0.0848953	0.527473	0.0848953	0.0848953	0.0848953	0.538462	0.0848953	0.0848953	3.005	126	6	6.6	3.306	.		.	.	.	0	0	0	.	.	0	.	0	0.997	0.937	0.525	0.627	.	0.679	0.689	0.29	1	1	0	0	14182.1	0.5	6.618	40	67	33	20	72	31	17
SNOO_446770	SNOO_446770A_6	0.367879	0.367879	0.367879	0.367879	0.367879	0.367879	0.367879	0.367879	3.005	126	6	6.6	3.306	.		.	.	.	0	0	0	.	.	0	.	0	0.997	0.937	0.525	0.627	.	0.679	0.689	0.29	1	1	0	0	14182.1	0.5	6.618	40	67	33	20	72	31	17
SNOO_029800	SNOO_029800A_1	0.244755	0.0257258	0.0128629	0.244755	0.244755	0.0128629	0.0128629	0.0128629	2.988	247	0	5.167	3.111	.		.	.	.	0	0	0	PF13472	Domain:Lipase_GDSL_2	0	CE12	0	0.719	0.792	.	0.573	.	0.953	0.678	0.66	1	1	0	0	25925.4	8	9.962	98	153	88	23	142	50	30
SNOO_029800	SNOO_029800A_2	0.403846	0.0565968	0.035373	0.403846	0.403846	0.035373	0.035373	0.035373	2.988	247	0	5.167	3.111	.		.	.	.	0	0	0	PF13472	Domain:Lipase_GDSL_2	0	CE12	0	0.719	0.792	.	0.573	.	0.953	0.678	0.66	1	1	0	0	25925.4	8	9.962	98	153	88	23	142	50	30
SNOO_029800	SNOO_029800A_3	0.18394	0.210217	0.18394	0.18394	0.18394	0.18394	0.18394	0.18394	2.988	247	0	5.167	3.111	.		.	.	.	0	0	0	PF13472	Domain:Lipase_GDSL_2	0	CE12	0	0.719	0.792	.	0.573	.	0.953	0.678	0.66	1	1	0	0	25925.4	8	9.962	98	153	88	23	142	50	30
SNOO_029800	SNOO_029800A_4	0.367879	0.367879	0.367879	0.367879	0.367879	0.367879	0.367879	0.367879	2.988	247	0	5.167	3.111	.		.	.	.	0	0	0	PF13472	Domain:Lipase_GDSL_2	0	CE12	0	0.719	0.792	.	0.573	.	0.953	0.678	0.66	1	1	0	0	25925.4	8	9.962	98	153	88	23	142	50	30
SNOO_029800	SNOO_029800A_5	0.367879	0.367879	0.367879	0.367879	0.367879	0.367879	0.367879	0.367879	2.988	247	0	5.167	3.111	.		.	.	.	0	0	0	PF13472	Domain:Lipase_GDSL_2	0	CE12	0	0.719	0.792	.	0.573	.	0.953	0.678	0.66	1	1	0	0	25925.4	8	9.962	98	153	88	23	142	50	30
SNOO_082030	SNOO_082030A_1	0.367879	0.367879	0.367879	0.367879	0.367879	0.367879	0.367879	0.367879	2.981	66	6	6.975	3.312	.		.	.	.	0	0	0	.	.	0	.	0	1	0.964	0.709	0.782	.	0.987	0.451	0.92	1	1	0	0	7141.19	1.5	6.927	22	40	18	7	35	14	9
SNOO_082030	SNOO_082030A_2	0.367879	0.367879	0.367879	0.367879	0.367879	0.367879	0.367879	0.367879	2.981	66	6	6.975	3.312	.		.	.	.	0	0	0	.	.	0	.	0	1	0.964	0.709	0.782	.	0.987	0.451	0.92	1	1	0	0	7141.19	1.5	6.927	22	40	18	7	35	14	9
SNOO_425740	SNOO_425740A_1	0.367879	0.367879	0.367879	0.367879	0.367879	0.367879	0.367879	0.367879	2.929	100	8	6.718	3.312	.		.	.	.	0	0	0	.	.	0	.	0	1	0.962	0.545	0.835	.	0.03	0.499	0.43	1	1	0	0	11063.9	1.5	7.107	33	57	29	12	63	25	14
SNOO_428570	SNOO_428570A_1	0.407925	0.34965	0.244755	0.407925	0.407925	0.407925	0.244755	0.244755	2.929	82	8	6.898	3.312	.		.	.	.	0	0	0	.	.	0	.	0	1	0.965	0.664	0.765	.	0.729	0.322	0.68	1	1	0	0	9204.57	3	7.543	30	45	20	14	48	19	12
SNOO_428570	SNOO_428570A_2	0.244755	0.15984	0.0128629	0.244755	0.244755	0.440559	0.244755	0.0128629	2.929	82	8	6.898	3.312	.		.	.	.	0	0	0	.	.	0	.	0	1	0.965	0.664	0.765	.	0.729	0.322	0.68	1	1	0	0	9204.57	3	7.543	30	45	20	14	48	19	12
SNOO_428570	SNOO_428570A_3	0.403846	0.461538	0.403846	0.403846	0.403846	0.403846	0.403846	0.403846	2.929	82	8	6.898	3.312	.		.	.	.	0	0	0	.	.	0	.	0	1	0.965	0.664	0.765	.	0.729	0.322	0.68	1	1	0	0	9204.57	3	7.543	30	45	20	14	48	19	12
SNOO_428570	SNOO_428570A_4	0.18394	0.210217	0.18394	0.18394	0.18394	0.18394	0.18394	0.18394	2.929	82	8	6.898	3.312	.		.	.	.	0	0	0	.	.	0	.	0	1	0.965	0.664	0.765	.	0.729	0.322	0.68	1	1	0	0	9204.57	3	7.543	30	45	20	14	48	19	12
SNOO_428570	SNOO_428570A_5	0.367879	0.367879	0.367879	0.367879	0.367879	0.367879	0.367879	0.367879	2.929	82	8	6.898	3.312	.		.	.	.	0	0	0	.	.	0	.	0	1	0.965	0.664	0.765	.	0.729	0.322	0.68	1	1	0	0	9204.57	3	7.543	30	45	20	14	48	19	12
SNOO_506270	SNOO_506270_1	0.367879	0.367879	0.367879	0.367879	0.367879	0.367879	0.367879	0.367879	2.929	92	8	6.951	3.312	.		.	.	.	0	0	0	.	.	0	.	0	1	0.964	0.879	0.787	.	0.43	0.601	0.36	1	1	0	0	10172.6	3.5	7.572	34	49	22	10	50	26	16
SNOO_652700	SNOO_652700_1	0.367879	0.367879	0.367879	0.367879	0.367879	0.367879	0.367879	0.367879	2.929	115	0	5.442	2.966	.		.	.	.	0	0	0	.	.	0	.	0	1	0.778	0.977	.	.	0.987	0.536	0.2	1	1	0	0	12604.4	2.5	9.382	29	67	43	8	62	31	17
SNOO_652700	SNOO_652700_2	0.367879	0.367879	0.367879	0.367879	0.367879	0.367879	0.367879	0.367879	2.929	115	0	5.442	2.966	.		.	.	.	0	0	0	.	.	0	.	0	1	0.778	0.977	.	.	0.987	0.536	0.2	1	1	0	0	12604.4	2.5	9.382	29	67	43	8	62	31	17
SNOO_107590	SNOO_107590A_1	0.244755	0.111888	0.048951	0.244755	0.244755	0.244755	0.244755	0.048951	2.925	241	2	7.313	3.285	FgXYLA		.	.	.	0	0	0	PF00457	Domain:Glyco_hydro_11	1	GH11	0	0.439	0.817	.	0.838	.	0.927	0.53	0.8	1	1	0	0	26591.8	11	9.81	88	139	60	37	135	39	26
SNOO_107590	SNOO_107590A_2	0.244755	0.111888	0.048951	0.244755	0.244755	0.244755	0.244755	0.048951	2.925	241	2	7.313	3.285	FgXYLA		.	.	.	0	0	0	PF00457	Domain:Glyco_hydro_11	1	GH11	0	0.439	0.817	.	0.838	.	0.927	0.53	0.8	1	1	0	0	26591.8	11	9.81	88	139	60	37	135	39	26
SNOO_156080	SNOO_156080A_1	0.367879	0.367879	0.367879	0.367879	0.367879	0.367879	0.367879	0.367879	2.925	247	5	5.257	2.505	.		.	.	.	0	0	0	PF01083	Domain:Cutinase	1	CE5	0	0.963	0.88	.	.	0.605	0.01	0.375	0.32	1	1	0	0	25698.6	7	9.166	96	144	88	13	146	52	30
SNOO_156080	SNOO_156080A_2	0.367879	0.367879	0.367879	0.367879	0.367879	0.367879	0.367879	0.367879	2.925	247	5	5.257	2.505	.		.	.	.	0	0	0	PF01083	Domain:Cutinase	1	CE5	0	0.963	0.88	.	.	0.605	0.01	0.375	0.32	1	1	0	0	25698.6	7	9.166	96	144	88	13	146	52	30
SNOO_156080	SNOO_156080A_3	0.367879	0.367879	0.367879	0.367879	0.367879	0.367879	0.367879	0.367879	2.925	247	5	5.257	2.505	.		.	.	.	0	0	0	PF01083	Domain:Cutinase	1	CE5	0	0.963	0.88	.	.	0.605	0.01	0.375	0.32	1	1	0	0	25698.6	7	9.166	96	144	88	13	146	52	30
SNOO_156080	SNOO_156080A_4	0.367879	0.367879	0.367879	0.367879	0.367879	0.367879	0.367879	0.367879	2.925	247	5	5.257	2.505	.		.	.	.	0	0	0	PF01083	Domain:Cutinase	1	CE5	0	0.963	0.88	.	.	0.605	0.01	0.375	0.32	1	1	0	0	25698.6	7	9.166	96	144	88	13	146	52	30
SNOO_160630	SNOO_160630A_1	0.367879	0.367879	0.367879	0.367879	0.367879	0.367879	0.367879	0.367879	2.925	174	4	7.755	2.685	Zt6,BghBEC1011,BgtAvrPm2,BgAVRA13		.	.	.	0	0	0	.	.	0	.	0	0.989	0.877	0.59	0.721	.	0.705	0.505	0.56	1	1	0	0	18613	1.5	7.186	63	102	54	18	101	37	20
SNOO_441730	SNOO_441730A_1	0.18394	0.157663	0.18394	0.18394	0.18394	0.18394	0.18394	0.157663	2.914	95	10	6.945	3.312	.		.	.	.	0	0	0	.	.	0	.	0	1	0.945	0.737	0.896	.	0.954	0.519	0.27	1	1	0	0	10310.6	0	6.406	39	55	23	10	52	25	13
SNOO_441730	SNOO_441730A_2	0.367879	0.367879	0.367879	0.367879	0.367879	0.367879	0.367879	0.367879	2.914	95	10	6.945	3.312	.		.	.	.	0	0	0	.	.	0	.	0	1	0.945	0.737	0.896	.	0.954	0.519	0.27	1	1	0	0	10310.6	0	6.406	39	55	23	10	52	25	13
SNOO_441730	SNOO_441730A_3	0.18394	0.157663	0.18394	0.18394	0.18394	0.18394	0.18394	0.157663	2.914	95	10	6.945	3.312	.		.	.	.	0	0	0	.	.	0	.	0	1	0.945	0.737	0.896	.	0.954	0.519	0.27	1	1	0	0	10310.6	0	6.406	39	55	23	10	52	25	13
SNOO_134860	SNOO_134860A_1	0.18394	0.157663	0.18394	0.18394	0.18394	0.18394	0.18394	0.157663	2.898	161	5	6.229	3.3	.		.	.	.	0	0	0	.	.	0	.	0	0.993	0.921	.	0.757	.	0.259	0.415	0.77	1	1	0	0	17504.8	3	8.004	56	100	44	22	96	28	16
SNOO_134860	SNOO_134860A_2	0.18394	0.157663	0.18394	0.18394	0.18394	0.18394	0.18394	0.157663	2.898	161	5	6.229	3.3	.		.	.	.	0	0	0	.	.	0	.	0	0.993	0.921	.	0.757	.	0.259	0.415	0.77	1	1	0	0	17504.8	3	8.004	56	100	44	22	96	28	16
SNOO_134860	SNOO_134860A_3	0.367879	0.367879	0.367879	0.367879	0.367879	0.367879	0.367879	0.367879	2.898	161	5	6.229	3.3	.		.	.	.	0	0	0	.	.	0	.	0	0.993	0.921	.	0.757	.	0.259	0.415	0.77	1	1	0	0	17504.8	3	8.004	56	100	44	22	96	28	16
SNOO_134860	SNOO_134860A_4	0.367879	0.367879	0.367879	0.367879	0.367879	0.367879	0.367879	0.367879	2.898	161	5	6.229	3.3	.		.	.	.	0	0	0	.	.	0	.	0	0.993	0.921	.	0.757	.	0.259	0.415	0.77	1	1	0	0	17504.8	3	8.004	56	100	44	22	96	28	16
SNOO_447550	SNOO_447550A_1	0.356935	0.407925	0.356935	0.356935	0.356935	0.356935	0.356935	0.356935	2.876	237	5	3.963	3.273	.		.	.	.	0	0	0	.	.	0	.	0	0.826	0.871	.	.	0.561	0.057	0.264	0.58	1	1	0	0	26180.5	2.5	7.083	77	131	52	31	130	54	30
SNOO_447550	SNOO_447550A_2	0.403846	0.32967	0.403846	0.403846	0.403846	0.035373	0.403846	0.035373	2.876	237	5	3.963	3.273	.		.	.	.	0	0	0	.	.	0	.	0	0.826	0.871	.	.	0.561	0.057	0.264	0.58	1	1	0	0	26180.5	2.5	7.083	77	131	52	31	130	54	30
SNOO_447550	SNOO_447550A_3	0.367879	0.367879	0.367879	0.367879	0.367879	0.367879	0.367879	0.367879	2.876	237	5	3.963	3.273	.		.	.	.	0	0	0	.	.	0	.	0	0.826	0.871	.	.	0.561	0.057	0.264	0.58	1	1	0	0	26180.5	2.5	7.083	77	131	52	31	130	54	30
SNOO_075960	SNOO_075960A_1	0.367879	0.367879	0.367879	0.367879	0.367879	0.367879	0.367879	0.367879	2.867	193	8	8.164	3.159	UvHrip1,MoHrip2		.	.	.	0	0	0	.	.	0	.	0	0.988	0.908	.	0.762	.	0.981	0.461	0.62	1	1	0	0	21198.8	-3.5	5.504	61	110	48	30	114	42	21
SNOO_075960	SNOO_075960A_2	0.367879	0.367879	0.367879	0.367879	0.367879	0.367879	0.367879	0.367879	2.867	193	8	8.164	3.159	UvHrip1,MoHrip2		.	.	.	0	0	0	.	.	0	.	0	0.988	0.908	.	0.762	.	0.981	0.461	0.62	1	1	0	0	21198.8	-3.5	5.504	61	110	48	30	114	42	21
SNOO_112950	SNOO_112950A_1	0.403846	0.32967	0.403846	0.403846	0.403846	0.403846	0.403846	0.32967	2.85	97	8	6.405	3.312	.		.	.	.	0	0	0	.	.	0	.	0	1	0.932	.	0.93	.	0.337	0.454	0.91	1	1	0	0	10130.6	2	7.796	42	63	27	8	61	14	8
SNOO_112950	SNOO_112950A_2	0.403846	0.32967	0.403846	0.403846	0.403846	0.403846	0.403846	0.32967	2.85	97	8	6.405	3.312	.		.	.	.	0	0	0	.	.	0	.	0	1	0.932	.	0.93	.	0.337	0.454	0.91	1	1	0	0	10130.6	2	7.796	42	63	27	8	61	14	8
SNOO_112950	SNOO_112950A_3	0.367879	0.367879	0.367879	0.367879	0.367879	0.367879	0.367879	0.367879	2.85	97	8	6.405	3.312	.		.	.	.	0	0	0	.	.	0	.	0	1	0.932	.	0.93	.	0.337	0.454	0.91	1	1	0	0	10130.6	2	7.796	42	63	27	8	61	14	8
SNOO_131250	SNOO_131250A_1	0.403846	0.0565968	0.035373	0.403846	0.403846	0.035373	0.035373	0.035373	2.85	89	10	6.419	3.312	.		.	.	.	0	0	0	.	.	0	.	0	1	0.934	.	0.727	.	0.865	0.176	0.83	1	1	0	0	9879.55	1	6.969	33	53	25	9	51	18	10
SNOO_131250	SNOO_131250A_2	0.403846	0.0565968	0.035373	0.403846	0.403846	0.035373	0.035373	0.035373	2.85	89	10	6.419	3.312	.		.	.	.	0	0	0	.	.	0	.	0	1	0.934	.	0.727	.	0.865	0.176	0.83	1	1	0	0	9879.55	1	6.969	33	53	25	9	51	18	10
SNOO_131250	SNOO_131250A_3	0.367879	0.367879	0.367879	0.367879	0.367879	0.367879	0.367879	0.367879	2.85	89	10	6.419	3.312	.		.	.	.	0	0	0	.	.	0	.	0	1	0.934	.	0.727	.	0.865	0.176	0.83	1	1	0	0	9879.55	1	6.969	33	53	25	9	51	18	10
SNOO_131250	SNOO_131250A_4	0.367879	0.367879	0.367879	0.367879	0.367879	0.367879	0.367879	0.367879	2.85	89	10	6.419	3.312	.		.	.	.	0	0	0	.	.	0	.	0	1	0.934	.	0.727	.	0.865	0.176	0.83	1	1	0	0	9879.55	1	6.969	33	53	25	9	51	18	10
SNOO_432060	SNOO_432060A_1	0.403846	0.0565968	0.035373	0.403846	0.403846	0.035373	0.035373	0.035373	2.85	143	12	6.61	3.308	.		.	.	.	0	0	0	.	.	0	.	0	1	0.935	0.72	0.734	.	0.004	0.356	0.8	1	1	0	0	15690.1	0.5	6.641	49	82	37	14	82	30	16
SNOO_432060	SNOO_432060A_2	0.244755	0.37296	0.244755	0.244755	0.244755	0.244755	0.244755	0.244755	2.85	143	12	6.61	3.308	.		.	.	.	0	0	0	.	.	0	.	0	1	0.935	0.72	0.734	.	0.004	0.356	0.8	1	1	0	0	15690.1	0.5	6.641	49	82	37	14	82	30	16
SNOO_432060	SNOO_432060A_3	0.538462	0.0606395	0.0848953	0.538462	0.538462	0.538462	0.538462	0.0606395	2.85	143	12	6.61	3.308	.		.	.	.	0	0	0	.	.	0	.	0	1	0.935	0.72	0.734	.	0.004	0.356	0.8	1	1	0	0	15690.1	0.5	6.641	49	82	37	14	82	30	16
SNOO_432060	SNOO_432060A_4	0.403846	0.461538	0.403846	0.403846	0.403846	0.403846	0.403846	0.403846	2.85	143	12	6.61	3.308	.		.	.	.	0	0	0	.	.	0	.	0	1	0.935	0.72	0.734	.	0.004	0.356	0.8	1	1	0	0	15690.1	0.5	6.641	49	82	37	14	82	30	16
SNOO_432060	SNOO_432060A_5	0.367879	0.367879	0.367879	0.367879	0.367879	0.367879	0.367879	0.367879	2.85	143	12	6.61	3.308	.		.	.	.	0	0	0	.	.	0	.	0	1	0.935	0.72	0.734	.	0.004	0.356	0.8	1	1	0	0	15690.1	0.5	6.641	49	82	37	14	82	30	16
SNOO_432060	SNOO_432060A_6	0.367879	0.367879	0.367879	0.367879	0.367879	0.367879	0.367879	0.367879	2.85	143	12	6.61	3.308	.		.	.	.	0	0	0	.	.	0	.	0	1	0.935	0.72	0.734	.	0.004	0.356	0.8	1	1	0	0	15690.1	0.5	6.641	49	82	37	14	82	30	16
SNOO_435340	SNOO_435340A_1	0.367879	0.367879	0.367879	0.367879	0.367879	0.367879	0.367879	0.367879	2.823	106	1	6.226	3.256	.		.	.	.	0	0	0	.	.	0	.	0	0.945	0.865	0.6	0.628	.	0.928	0.461	0.63	1	1	0	0	11911.6	3.5	8.873	31	55	34	14	54	23	14
SNOO_001520	SNOO_001520A_1	0.367133	0.27972	0.367133	0.367133	0.367133	0.367133	0.367133	0.27972	2.808	81	8	6.529	3.312	.		.	.	.	0	0	0	.	.	0	.	0	1	0.943	.	0.805	.	0.995	0.6	0.75	1	1	0	0	8836.19	2	7.478	35	49	19	10	48	15	9
SNOO_001520	SNOO_001520A_2	0.367133	0.27972	0.367133	0.367133	0.367133	0.367133	0.367133	0.27972	2.808	81	8	6.529	3.312	.		.	.	.	0	0	0	.	.	0	.	0	1	0.943	.	0.805	.	0.995	0.6	0.75	1	1	0	0	8836.19	2	7.478	35	49	19	10	48	15	9
SNOO_304660	SNOO_304660A_1	0.367133	0.41958	0.367133	0.367133	0.367133	0.367133	0.367133	0.367133	2.808	84	8	8.78	3.312	PnTox1		.	.	.	0	0	0	PF18973	Family:CBL	1	.	0	1	0.931	0.603	0.854	.	0.921	0.436	0.5	1	1	0	0	8878.29	1	7.002	36	54	25	6	50	18	10
SNOO_304660	SNOO_304660A_2	0.244755	0.335664	0.244755	0.244755	0.244755	0.440559	0.440559	0.244755	2.808	84	8	8.78	3.312	PnTox1		.	.	.	0	0	0	PF18973	Family:CBL	1	.	0	1	0.931	0.603	0.854	.	0.921	0.436	0.5	1	1	0	0	8878.29	1	7.002	36	54	25	6	50	18	10
SNOO_304660	SNOO_304660A_3	0.367879	0.367879	0.367879	0.367879	0.367879	0.367879	0.367879	0.367879	2.808	84	8	8.78	3.312	PnTox1		.	.	.	0	0	0	PF18973	Family:CBL	1	.	0	1	0.931	0.603	0.854	.	0.921	0.436	0.5	1	1	0	0	8878.29	1	7.002	36	54	25	6	50	18	10
SNOO_608850	SNOO_608850_1	0.367879	0.367879	0.367879	0.367879	0.367879	0.367879	0.367879	0.367879	2.807	115	0	5.453	3.029	.		.	.	.	0	0	0	.	.	0	.	0	1	0.769	0.963	.	.	0.987	0.536	0.31	1	1	0	0	12606.3	1.5	8.42	29	68	42	8	61	30	16
SNOO_089810	SNOO_089810AB_1	0.440559	0.335664	0.244755	0.440559	0.440559	0.244755	0.244755	0.244755	2.784	230	6	7.976	3.289	PnTox3,SnTox5,SnTox267	Tox3	.	.	.	0	0	0	.	.	0	.	0	0.87	0.89	.	0.573	.	0.901	0.56	0.27	1	1	0	0	25842.2	0	6.484	65	129	59	23	119	59	31
SNOO_089810	SNOO_089810AB_2	0.403846	0.0565968	0.035373	0.403846	0.403846	0.035373	0.035373	0.035373	2.784	230	6	7.976	3.289	PnTox3,SnTox5,SnTox267	Tox3	.	.	.	0	0	0	.	.	0	.	0	0.87	0.89	.	0.573	.	0.901	0.56	0.27	1	1	0	0	25842.2	0	6.484	65	129	59	23	119	59	31
SNOO_307660	SNOO_307660A_1	0.18394	0.157663	0.18394	0.18394	0.18394	0.18394	0.18394	0.157663	2.78	113	4	7.653	3.311	CfPDIP1		.	.	.	0	0	0	.	.	0	.	0	0.999	0.802	.	0.852	.	0.034	0.336	0.79	1	1	0	0	12134.5	-3	4.539	40	72	34	14	63	16	7
SNOO_307660	SNOO_307660A_2	0.18394	0.157663	0.18394	0.18394	0.18394	0.18394	0.18394	0.157663	2.78	113	4	7.653	3.311	CfPDIP1		.	.	.	0	0	0	.	.	0	.	0	0.999	0.802	.	0.852	.	0.034	0.336	0.79	1	1	0	0	12134.5	-3	4.539	40	72	34	14	63	16	7
SNOO_307660	SNOO_307660A_3	0.367879	0.367879	0.367879	0.367879	0.367879	0.367879	0.367879	0.367879	2.78	113	4	7.653	3.311	CfPDIP1		.	.	.	0	0	0	.	.	0	.	0	0.999	0.802	.	0.852	.	0.034	0.336	0.79	1	1	0	0	12134.5	-3	4.539	40	72	34	14	63	16	7
SNOO_307660	SNOO_307660A_4	0.367879	0.367879	0.367879	0.367879	0.367879	0.367879	0.367879	0.367879	2.78	113	4	7.653	3.311	CfPDIP1		.	.	.	0	0	0	.	.	0	.	0	0.999	0.802	.	0.852	.	0.034	0.336	0.79	1	1	0	0	12134.5	-3	4.539	40	72	34	14	63	16	7
SNOO_021820	SNOO_021820A_1	0.440559	0.41958	0.244755	0.440559	0.440559	0.244755	0.440559	0.244755	2.779	168	4	8.196	3.304	Zt6		.	.	.	0	0	0	.	.	0	.	0	0.997	0.877	0.869	.	.	0.878	0.446	0.29	1	1	0	0	18979.6	7	9.309	47	87	35	21	82	50	29
SNOO_021820	SNOO_021820A_2	0.367133	0.27972	0.122378	0.367133	0.367133	0.367133	0.367133	0.122378	2.779	168	4	8.196	3.304	Zt6		.	.	.	0	0	0	.	.	0	.	0	0.997	0.877	0.869	.	.	0.878	0.446	0.29	1	1	0	0	18979.6	7	9.309	47	87	35	21	82	50	29
SNOO_011580	SNOO_011580A_1	0.367879	0.367879	0.367879	0.367879	0.367879	0.367879	0.367879	0.367879	2.771	147	6	8.905	3.253	CfPDIP1		.	.	.	0	0	0	.	.	0	.	0	0.999	0.955	0.651	0.968	.	0.843	0.498	0.65	1	1	0	0	16105.1	-3.5	5.138	46	86	35	19	77	35	17
SNOO_118530	SNOO_118530A_1	0.367879	0.367879	0.367879	0.367879	0.367879	0.367879	0.367879	0.367879	2.765	138	5	6.563	3.305	.		.	.	.	0	0	0	.	.	0	.	0	0.988	0.901	0.596	0.756	.	0.949	0.322	0.79	1	1	0	0	15288.1	3	8.008	47	76	35	20	81	30	17
SNOO_118530	SNOO_118530A_2	0.367879	0.367879	0.367879	0.367879	0.367879	0.367879	0.367879	0.367879	2.765	138	5	6.563	3.305	.		.	.	.	0	0	0	.	.	0	.	0	0.988	0.901	0.596	0.756	.	0.949	0.322	0.79	1	1	0	0	15288.1	3	8.008	47	76	35	20	81	30	17
SNOO_118530	SNOO_118530A_3	0.367879	0.367879	0.367879	0.367879	0.367879	0.367879	0.367879	0.367879	2.765	138	5	6.563	3.305	.		.	.	.	0	0	0	.	.	0	.	0	0.988	0.901	0.596	0.756	.	0.949	0.322	0.79	1	1	0	0	15288.1	3	8.008	47	76	35	20	81	30	17
SNOO_079220	SNOO_079220A_1	0.367879	0.367879	0.367879	0.367879	0.367879	0.367879	0.367879	0.367879	2.756	266	4	4.8	3.302	.		.	.	.	0	0	0	PF13472	Domain:Lipase_GDSL_2	0	CE12	0	0.462	0.757	.	0.623	.	0.198	0.44	0.8	1	1	0	0	27858.4	7.5	8.97	112	165	75	31	155	50	30
SNOO_079220	SNOO_079220A_2	0.367879	0.367879	0.367879	0.367879	0.367879	0.367879	0.367879	0.367879	2.756	266	4	4.8	3.302	.		.	.	.	0	0	0	PF13472	Domain:Lipase_GDSL_2	0	CE12	0	0.462	0.757	.	0.623	.	0.198	0.44	0.8	1	1	0	0	27858.4	7.5	8.97	112	165	75	31	155	50	30
SNOO_079220	SNOO_079220A_3	0.367879	0.367879	0.367879	0.367879	0.367879	0.367879	0.367879	0.367879	2.756	266	4	4.8	3.302	.		.	.	.	0	0	0	PF13472	Domain:Lipase_GDSL_2	0	CE12	0	0.462	0.757	.	0.623	.	0.198	0.44	0.8	1	1	0	0	27858.4	7.5	8.97	112	165	75	31	155	50	30
SNOO_079220	SNOO_079220A_4	0.367879	0.367879	0.367879	0.367879	0.367879	0.367879	0.367879	0.367879	2.756	266	4	4.8	3.302	.		.	.	.	0	0	0	PF13472	Domain:Lipase_GDSL_2	0	CE12	0	0.462	0.757	.	0.623	.	0.198	0.44	0.8	1	1	0	0	27858.4	7.5	8.97	112	165	75	31	155	50	30
SNOO_001820	SNOO_001820A_1	0.367879	0.367879	0.367879	0.367879	0.367879	0.367879	0.367879	0.367879	2.746	169	2	7.971	3.276	Zt6,BghBEC1011,BgtAvrPm2		.	.	.	0	0	0	.	.	0	.	0	0.991	0.837	0.848	.	.	0.975	0.366	0.39	1	1	0	0	18213.5	1.5	7.243	51	96	43	16	92	45	24
SNOO_001820	SNOO_001820A_2	0.367879	0.367879	0.367879	0.367879	0.367879	0.367879	0.367879	0.367879	2.746	169	2	7.971	3.276	Zt6,BghBEC1011,BgtAvrPm2		.	.	.	0	0	0	.	.	0	.	0	0.991	0.837	0.848	.	.	0.975	0.366	0.39	1	1	0	0	18213.5	1.5	7.243	51	96	43	16	92	45	24
SNOO_033300	SNOO_033300A_1	0.367879	0.367879	0.367879	0.367879	0.367879	0.367879	0.367879	0.367879	2.746	282	7	4.634	3.069	.		FAED1,FAED1_(VM1G_06527)	unaffected_pathogenicity,reduced_virulence	PHI:2452,PHI:10224	0	1	0	.	.	0	CE1	0	0.625	0.805	.	0.644	.	0.965	0.443	0.83	1	1	0	0	30186.8	7	8.552	103	172	71	34	160	43	26
SNOO_033300	SNOO_033300A_2	0.367879	0.367879	0.367879	0.367879	0.367879	0.367879	0.367879	0.367879	2.746	282	7	4.634	3.069	.		FAED1,FAED1_(VM1G_06527)	unaffected_pathogenicity,reduced_virulence	PHI:2452,PHI:10224	0	1	0	.	.	0	CE1	0	0.625	0.805	.	0.644	.	0.965	0.443	0.83	1	1	0	0	30186.8	7	8.552	103	172	71	34	160	43	26
SNOO_033300	SNOO_033300A_3	0.367879	0.367879	0.367879	0.367879	0.367879	0.367879	0.367879	0.367879	2.746	282	7	4.634	3.069	.		FAED1,FAED1_(VM1G_06527)	unaffected_pathogenicity,reduced_virulence	PHI:2452,PHI:10224	0	1	0	.	.	0	CE1	0	0.625	0.805	.	0.644	.	0.965	0.443	0.83	1	1	0	0	30186.8	7	8.552	103	172	71	34	160	43	26
SNOO_033300	SNOO_033300A_4	0.367879	0.367879	0.367879	0.367879	0.367879	0.367879	0.367879	0.367879	2.746	282	7	4.634	3.069	.		FAED1,FAED1_(VM1G_06527)	unaffected_pathogenicity,reduced_virulence	PHI:2452,PHI:10224	0	1	0	.	.	0	CE1	0	0.625	0.805	.	0.644	.	0.965	0.443	0.83	1	1	0	0	30186.8	7	8.552	103	172	71	34	160	43	26
SNOO_146180	SNOO_146180A_1	0.244755	0.41958	0.440559	0.244755	0.244755	0.440559	0.440559	0.244755	2.732	171	6	5.478	3.308	.		.	.	.	0	0	0	.	.	0	.	0	0.892	0.781	.	0.728	.	0.542	0.52	0.84	1	1	0	0	17561.8	1.5	7.516	71	112	54	13	105	18	10
SNOO_146180	SNOO_146180A_2	0.403846	0.461538	0.403846	0.403846	0.403846	0.403846	0.403846	0.403846	2.732	171	6	5.478	3.308	.		.	.	.	0	0	0	.	.	0	.	0	0.892	0.781	.	0.728	.	0.542	0.52	0.84	1	1	0	0	17561.8	1.5	7.516	71	112	54	13	105	18	10
SNOO_042990	SNOO_042990A_1	0.367133	0.27972	0.367133	0.367133	0.367133	0.367133	0.367133	0.27972	2.722	68	4	6.255	3.312	.		.	.	.	0	0	0	.	.	0	.	0	1	0.892	0.904	.	.	0.651	0.23	0.37	1	1	0	0	7355.6	-0.5	5.737	24	36	22	5	40	16	8
SNOO_042990	SNOO_042990A_2	0.367133	0.27972	0.367133	0.367133	0.367133	0.367133	0.367133	0.27972	2.722	68	4	6.255	3.312	.		.	.	.	0	0	0	.	.	0	.	0	1	0.892	0.904	.	.	0.651	0.23	0.37	1	1	0	0	7355.6	-0.5	5.737	24	36	22	5	40	16	8
SNOO_426290	SNOO_426290A_1	0.122378	0.27972	0.122378	0.122378	0.122378	0.122378	0.122378	0.122378	2.722	110	0	5.796	3.263	.		.	.	.	0	0	0	PF00732	Domain:GMC_oxred_N	0	.	0	0.994	0.824	.	0.918	.	0.298	0.281	0.73	1	1	0	0	11731.1	-1.5	4.91	39	70	35	12	63	17	8
SNOO_426290	SNOO_426290A_2	0.122378	0.27972	0.122378	0.122378	0.122378	0.122378	0.122378	0.122378	2.722	110	0	5.796	3.263	.		.	.	.	0	0	0	PF00732	Domain:GMC_oxred_N	0	.	0	0.994	0.824	.	0.918	.	0.298	0.281	0.73	1	1	0	0	11731.1	-1.5	4.91	39	70	35	12	63	17	8
SNOO_517560	SNOO_517560_1	0.18394	0.157663	0.18394	0.18394	0.18394	0.18394	0.18394	0.157663	2.722	189	10	5.826	3.115	.		.	.	.	0	0	0	.	.	0	.	0	0.993	0.875	.	0.824	.	0.156	0.419	0.61	1	1	0	0	20683.3	2	6.974	67	105	47	24	108	35	20
SNOO_083550	SNOO_083550A_1	0.18394	0.210217	0.18394	0.18394	0.18394	0.18394	0.18394	0.18394	2.718	74	8	9.089	3.312	PnTox1		.	.	.	0	0	0	.	.	0	.	0	1	0.963	0.739	0.989	.	0.987	0.681	0.68	1	1	0	0	7842.07	3	8.078	31	46	20	5	47	13	8
SNOO_083550	SNOO_083550A_2	0.18394	0.210217	0.18394	0.18394	0.18394	0.18394	0.18394	0.18394	2.718	74	8	9.089	3.312	PnTox1		.	.	.	0	0	0	.	.	0	.	0	1	0.963	0.739	0.989	.	0.987	0.681	0.68	1	1	0	0	7842.07	3	8.078	31	46	20	5	47	13	8
SNOO_643110	SNOO_643110_1	0.367133	0.27972	0.367133	0.122378	0.367133	0.00385888	0.122378	0.00385888	2.717	183	1	4.658	2.969	.		.	.	.	0	0	0	.	.	0	.	0	0.999	0.695	0.598	.	.	0.081	0.422	0.18	1	1	0	0	19264.7	6	10.815	65	108	51	4	98	52	29
SNOO_645350	SNOO_645350_1	0.244755	0.15984	0.244755	0.244755	0.244755	0.0128629	0.244755	0.0128629	2.717	183	1	4.794	3.053	.		.	.	.	0	0	0	.	.	0	.	0	0.999	0.708	0.573	.	.	0.081	0.422	0.21	1	1	0	0	19192.7	7	11.007	66	109	51	4	99	51	29
SNOO_014160	SNOO_014160A_1	0.367879	0.367879	0.367879	0.367879	0.367879	0.367879	0.367879	0.367879	2.715	165	0	3.145	3.18	.		.	.	.	0	0	0	PF11578	Family:DUF3237	0	.	0	0.776	0.757	.	.	0.67	0.895	0.577	0.46	1	1	0	0	17917.6	0.5	6.728	54	95	53	17	101	36	19
SNOO_014160	SNOO_014160A_2	0.367879	0.367879	0.367879	0.367879	0.367879	0.367879	0.367879	0.367879	2.715	165	0	3.145	3.18	.		.	.	.	0	0	0	PF11578	Family:DUF3237	0	.	0	0.776	0.757	.	.	0.67	0.895	0.577	0.46	1	1	0	0	17917.6	0.5	6.728	54	95	53	17	101	36	19
SNOO_014160	SNOO_014160A_3	0.367879	0.367879	0.367879	0.367879	0.367879	0.367879	0.367879	0.367879	2.715	165	0	3.145	3.18	.		.	.	.	0	0	0	PF11578	Family:DUF3237	0	.	0	0.776	0.757	.	.	0.67	0.895	0.577	0.46	1	1	0	0	17917.6	0.5	6.728	54	95	53	17	101	36	19
SNOO_014160	SNOO_014160A_4	0.367879	0.367879	0.367879	0.367879	0.367879	0.367879	0.367879	0.367879	2.715	165	0	3.145	3.18	.		.	.	.	0	0	0	PF11578	Family:DUF3237	0	.	0	0.776	0.757	.	.	0.67	0.895	0.577	0.46	1	1	0	0	17917.6	0.5	6.728	54	95	53	17	101	36	19
SNOO_014160	SNOO_014160A_5	0.367879	0.367879	0.367879	0.367879	0.367879	0.367879	0.367879	0.367879	2.715	165	0	3.145	3.18	.		.	.	.	0	0	0	PF11578	Family:DUF3237	0	.	0	0.776	0.757	.	.	0.67	0.895	0.577	0.46	1	1	0	0	17917.6	0.5	6.728	54	95	53	17	101	36	19
SNOO_014160	SNOO_014160A_6	0.367879	0.367879	0.367879	0.367879	0.367879	0.367879	0.367879	0.367879	2.715	165	0	3.145	3.18	.		.	.	.	0	0	0	PF11578	Family:DUF3237	0	.	0	0.776	0.757	.	.	0.67	0.895	0.577	0.46	1	1	0	0	17917.6	0.5	6.728	54	95	53	17	101	36	19
SNOO_434860	SNOO_434860A_1	0.367133	0.41958	0.367133	0.367133	0.367133	0.367133	0.367133	0.367133	2.704	72	6	6.884	3.312	.		.	.	.	0	0	0	.	.	0	.	0	1	0.953	0.551	0.863	.	0.996	0.669	0.77	1	1	0	0	7815.04	2	7.918	28	44	19	9	47	14	8
SNOO_434860	SNOO_434860A_2	0.367133	0.41958	0.367133	0.367133	0.367133	0.367133	0.367133	0.367133	2.704	72	6	6.884	3.312	.		.	.	.	0	0	0	.	.	0	.	0	1	0.953	0.551	0.863	.	0.996	0.669	0.77	1	1	0	0	7815.04	2	7.918	28	44	19	9	47	14	8
SNOO_434860	SNOO_434860A_3	0.367879	0.367879	0.367879	0.367879	0.367879	0.367879	0.367879	0.367879	2.704	72	6	6.884	3.312	.		.	.	.	0	0	0	.	.	0	.	0	1	0.953	0.551	0.863	.	0.996	0.669	0.77	1	1	0	0	7815.04	2	7.918	28	44	19	9	47	14	8
SNOO_545910	SNOO_545910_1	0.403846	0.461538	0.403846	0.403846	0.403846	0.403846	0.403846	0.403846	2.704	68	6	6.544	3.312	.		.	.	.	0	0	0	.	.	0	CBM18	0	1	0.956	.	0.792	.	0.777	0.537	0.76	1	1	0	0	7471.75	5	8.766	28	38	19	8	43	11	8
SNOO_545910	SNOO_545910_2	0.403846	0.461538	0.403846	0.403846	0.403846	0.403846	0.403846	0.403846	2.704	68	6	6.544	3.312	.		.	.	.	0	0	0	.	.	0	CBM18	0	1	0.956	.	0.792	.	0.777	0.537	0.76	1	1	0	0	7471.75	5	8.766	28	38	19	8	43	11	8
SNOO_545910	SNOO_545910_3	0.367879	0.367879	0.367879	0.367879	0.367879	0.367879	0.367879	0.367879	2.704	68	6	6.544	3.312	.		.	.	.	0	0	0	.	.	0	CBM18	0	1	0.956	.	0.792	.	0.777	0.537	0.76	1	1	0	0	7471.75	5	8.766	28	38	19	8	43	11	8
SNOO_545910	SNOO_545910_4	0.18394	0.210217	0.18394	0.18394	0.18394	0.18394	0.18394	0.18394	2.704	68	6	6.544	3.312	.		.	.	.	0	0	0	.	.	0	CBM18	0	1	0.956	.	0.792	.	0.777	0.537	0.76	1	1	0	0	7471.75	5	8.766	28	38	19	8	43	11	8
SNOO_639850	SNOO_639850_1	0.367879	0.367879	0.367879	0.367879	0.367879	0.367879	0.367879	0.367879	2.696	186	0	2.6	2.974	.		.	.	.	0	0	0	PF00246,PF02244	Domain:Peptidase_M14,Domain:Propep_M14	0	.	0	0.931	0.626	.	.	0.54	0.073	0.427	0.46	1	1	0	0	20138.8	3	7.518	63	111	59	22	100	44	25
SNOO_639850	SNOO_639850_2	0.367879	0.367879	0.367879	0.367879	0.367879	0.367879	0.367879	0.367879	2.696	186	0	2.6	2.974	.		.	.	.	0	0	0	PF00246,PF02244	Domain:Peptidase_M14,Domain:Propep_M14	0	.	0	0.931	0.626	.	.	0.54	0.073	0.427	0.46	1	1	0	0	20138.8	3	7.518	63	111	59	22	100	44	25
SNOO_443980	SNOO_443980A_1	0.403846	0.0565968	0.035373	0.403846	0.403846	0.035373	0.035373	0.035373	2.695	86	4	4.118	3.291	.		.	.	.	0	0	0	.	.	0	.	0	0.965	0.866	.	.	0.604	0.707	0.264	0.42	1	1	0	0	9410.99	3	8.134	30	47	29	8	51	16	10
SNOO_443980	SNOO_443980A_2	0.403846	0.0565968	0.035373	0.403846	0.403846	0.035373	0.035373	0.035373	2.695	86	4	4.118	3.291	.		.	.	.	0	0	0	.	.	0	.	0	0.965	0.866	.	.	0.604	0.707	0.264	0.42	1	1	0	0	9410.99	3	8.134	30	47	29	8	51	16	10
SNOO_443980	SNOO_443980A_3	0.367879	0.367879	0.367879	0.367879	0.367879	0.367879	0.367879	0.367879	2.695	86	4	4.118	3.291	.		.	.	.	0	0	0	.	.	0	.	0	0.965	0.866	.	.	0.604	0.707	0.264	0.42	1	1	0	0	9410.99	3	8.134	30	47	29	8	51	16	10
SNOO_443980	SNOO_443980A_4	0.367879	0.367879	0.367879	0.367879	0.367879	0.367879	0.367879	0.367879	2.695	86	4	4.118	3.291	.		.	.	.	0	0	0	.	.	0	.	0	0.965	0.866	.	.	0.604	0.707	0.264	0.42	1	1	0	0	9410.99	3	8.134	30	47	29	8	51	16	10
SNOO_443980	SNOO_443980A_5	0.367879	0.367879	0.367879	0.367879	0.367879	0.367879	0.367879	0.367879	2.695	86	4	4.118	3.291	.		.	.	.	0	0	0	.	.	0	.	0	0.965	0.866	.	.	0.604	0.707	0.264	0.42	1	1	0	0	9410.99	3	8.134	30	47	29	8	51	16	10
SNOO_439680	SNOO_439680A_1	0.0848953	0.527473	0.0848953	0.0848953	0.0848953	0.538462	0.0848953	0.0848953	2.691	147	3	5.41	3.068	.		.	.	.	0	0	0	.	.	0	.	0	0.992	0.802	.	0.581	.	0.751	0.413	0.29	1	1	0	0	15654.9	-1	6.076	48	84	44	15	93	33	17
SNOO_439680	SNOO_439680A_2	0.0848953	0.527473	0.0848953	0.0848953	0.0848953	0.538462	0.0848953	0.0848953	2.691	147	3	5.41	3.068	.		.	.	.	0	0	0	.	.	0	.	0	0.992	0.802	.	0.581	.	0.751	0.413	0.29	1	1	0	0	15654.9	-1	6.076	48	84	44	15	93	33	17
SNOO_439680	SNOO_439680A_3	0.367879	0.367879	0.367879	0.367879	0.367879	0.367879	0.367879	0.367879	2.691	147	3	5.41	3.068	.		.	.	.	0	0	0	.	.	0	.	0	0.992	0.802	.	0.581	.	0.751	0.413	0.29	1	1	0	0	15654.9	-1	6.076	48	84	44	15	93	33	17
SNOO_112580	SNOO_112580A_1	0.367879	0.367879	0.367879	0.367879	0.367879	0.367879	0.367879	0.367879	2.681	120	7	6.654	3.296	.		.	.	.	0	0	0	.	.	0	.	0	0.998	0.927	0.743	0.512	.	0.987	0.422	0.32	1	1	0	0	13330	1	6.726	42	60	28	20	67	28	16
SNOO_112580	SNOO_112580A_2	0.367879	0.367879	0.367879	0.367879	0.367879	0.367879	0.367879	0.367879	2.681	120	7	6.654	3.296	.		.	.	.	0	0	0	.	.	0	.	0	0.998	0.927	0.743	0.512	.	0.987	0.422	0.32	1	1	0	0	13330	1	6.726	42	60	28	20	67	28	16
SNOO_112580	SNOO_112580A_3	0.367879	0.367879	0.367879	0.367879	0.367879	0.367879	0.367879	0.367879	2.681	120	7	6.654	3.296	.		.	.	.	0	0	0	.	.	0	.	0	0.998	0.927	0.743	0.512	.	0.987	0.422	0.32	1	1	0	0	13330	1	6.726	42	60	28	20	67	28	16
SNOO_112580	SNOO_112580A_4	0.367879	0.367879	0.367879	0.367879	0.367879	0.367879	0.367879	0.367879	2.681	120	7	6.654	3.296	.		.	.	.	0	0	0	.	.	0	.	0	0.998	0.927	0.743	0.512	.	0.987	0.422	0.32	1	1	0	0	13330	1	6.726	42	60	28	20	67	28	16
SNOO_112580	SNOO_112580A_5	0.367879	0.367879	0.367879	0.367879	0.367879	0.367879	0.367879	0.367879	2.681	120	7	6.654	3.296	.		.	.	.	0	0	0	.	.	0	.	0	0.998	0.927	0.743	0.512	.	0.987	0.422	0.32	1	1	0	0	13330	1	6.726	42	60	28	20	67	28	16
SNOO_062020	SNOO_062020A_1	0.367879	0.367879	0.367879	0.367879	0.367879	0.367879	0.367879	0.367879	2.669	104	6	6.441	3.312	.		.	.	.	0	0	0	.	.	0	.	0	0.999	0.911	0.569	0.525	.	0.643	0.285	0.22	1	1	0	0	11710.4	2	7.22	32	55	27	13	59	28	16
SNOO_062020	SNOO_062020A_2	0.367879	0.367879	0.367879	0.367879	0.367879	0.367879	0.367879	0.367879	2.669	104	6	6.441	3.312	.		.	.	.	0	0	0	.	.	0	.	0	0.999	0.911	0.569	0.525	.	0.643	0.285	0.22	1	1	0	0	11710.4	2	7.22	32	55	27	13	59	28	16
SNOO_062020	SNOO_062020A_3	0.367879	0.367879	0.367879	0.367879	0.367879	0.367879	0.367879	0.367879	2.669	104	6	6.441	3.312	.		.	.	.	0	0	0	.	.	0	.	0	0.999	0.911	0.569	0.525	.	0.643	0.285	0.22	1	1	0	0	11710.4	2	7.22	32	55	27	13	59	28	16
SNOO_062020	SNOO_062020A_4	0.367879	0.367879	0.367879	0.367879	0.367879	0.367879	0.367879	0.367879	2.669	104	6	6.441	3.312	.		.	.	.	0	0	0	.	.	0	.	0	0.999	0.911	0.569	0.525	.	0.643	0.285	0.22	1	1	0	0	11710.4	2	7.22	32	55	27	13	59	28	16
SNOO_148890	SNOO_148890A_1	0.0848953	0.527473	0.0848953	0.0848953	0.0848953	0.538462	0.0848953	0.0848953	2.656	206	6	5.673	3.07	MoCDIP4		.	.	.	0	0	0	PF03067	Domain:LPMO_10	0	AA16,AA15	0	0.887	0.816	.	.	0.561	0.694	0.377	0.27	1	1	0	0	22693.9	1	6.831	64	116	63	20	116	45	24
SNOO_148890	SNOO_148890A_2	0.367879	0.367879	0.367879	0.367879	0.367879	0.367879	0.367879	0.367879	2.656	206	6	5.673	3.07	MoCDIP4		.	.	.	0	0	0	PF03067	Domain:LPMO_10	0	AA16,AA15	0	0.887	0.816	.	.	0.561	0.694	0.377	0.27	1	1	0	0	22693.9	1	6.831	64	116	63	20	116	45	24
SNOO_148890	SNOO_148890A_3	0.0848953	0.527473	0.0848953	0.0848953	0.0848953	0.538462	0.0848953	0.0848953	2.656	206	6	5.673	3.07	MoCDIP4		.	.	.	0	0	0	PF03067	Domain:LPMO_10	0	AA16,AA15	0	0.887	0.816	.	.	0.561	0.694	0.377	0.27	1	1	0	0	22693.9	1	6.831	64	116	63	20	116	45	24
SNOO_148890	SNOO_148890A_4	0.367879	0.367879	0.367879	0.367879	0.367879	0.367879	0.367879	0.367879	2.656	206	6	5.673	3.07	MoCDIP4		.	.	.	0	0	0	PF03067	Domain:LPMO_10	0	AA16,AA15	0	0.887	0.816	.	.	0.561	0.694	0.377	0.27	1	1	0	0	22693.9	1	6.831	64	116	63	20	116	45	24
SNOO_148890	SNOO_148890A_5	0.367879	0.367879	0.367879	0.367879	0.367879	0.367879	0.367879	0.367879	2.656	206	6	5.673	3.07	MoCDIP4		.	.	.	0	0	0	PF03067	Domain:LPMO_10	0	AA16,AA15	0	0.887	0.816	.	.	0.561	0.694	0.377	0.27	1	1	0	0	22693.9	1	6.831	64	116	63	20	116	45	24
SNOO_148260	SNOO_148260A_1	0.18394	0.157663	0.18394	0.18394	0.18394	0.18394	0.18394	0.157663	2.655	119	13	6.666	3.312	.		.	.	.	0	0	0	.	.	0	.	0	1	0.945	0.508	0.766	.	0.456	0.328	0.8	1	1	0	0	13079	5	7.863	49	71	28	16	70	25	16
SNOO_148260	SNOO_148260A_2	0.367879	0.367879	0.367879	0.367879	0.367879	0.367879	0.367879	0.367879	2.655	119	13	6.666	3.312	.		.	.	.	0	0	0	.	.	0	.	0	1	0.945	0.508	0.766	.	0.456	0.328	0.8	1	1	0	0	13079	5	7.863	49	71	28	16	70	25	16
SNOO_148260	SNOO_148260A_3	0.367879	0.367879	0.367879	0.367879	0.367879	0.367879	0.367879	0.367879	2.655	119	13	6.666	3.312	.		.	.	.	0	0	0	.	.	0	.	0	1	0.945	0.508	0.766	.	0.456	0.328	0.8	1	1	0	0	13079	5	7.863	49	71	28	16	70	25	16
SNOO_148260	SNOO_148260A_4	0.18394	0.157663	0.18394	0.18394	0.18394	0.18394	0.18394	0.157663	2.655	119	13	6.666	3.312	.		.	.	.	0	0	0	.	.	0	.	0	1	0.945	0.508	0.766	.	0.456	0.328	0.8	1	1	0	0	13079	5	7.863	49	71	28	16	70	25	16
SNOO_114530	SNOO_114530A_1	0.367879	0.367879	0.367879	0.367879	0.367879	0.367879	0.367879	0.367879	2.652	80	8	6.649	3.312	.		.	.	.	0	0	0	.	.	0	.	0	1	0.94	0.596	0.868	.	0.024	0.356	0.46	1	1	0	0	8445.79	2.5	7.812	35	45	25	8	54	13	8
SNOO_107420	SNOO_107420A_1	0.367879	0.367879	0.367879	0.367879	0.367879	0.367879	0.367879	0.367879	2.646	146	6	7.083	3.289	CfPDIP1		.	.	.	0	0	0	.	.	0	.	0	0.95	0.661	.	0.889	.	0.976	0.422	0.95	1	1	0	0	15409.3	-3	4.566	57	95	44	15	84	18	8
SNOO_107420	SNOO_107420A_2	0.367879	0.367879	0.367879	0.367879	0.367879	0.367879	0.367879	0.367879	2.646	146	6	7.083	3.289	CfPDIP1		.	.	.	0	0	0	.	.	0	.	0	0.95	0.661	.	0.889	.	0.976	0.422	0.95	1	1	0	0	15409.3	-3	4.566	57	95	44	15	84	18	8
SNOO_602450	SNOO_602450_1	0.244755	0.41958	0.440559	0.244755	0.244755	0.440559	0.440559	0.244755	2.631	157	0	4.254	2.244	.		.	.	.	0	0	0	.	.	0	.	0	1	0.688	0.945	.	.	0.987	0.536	0.34	1	1	0	0	17153.6	2.5	9.202	39	93	60	10	85	43	23
SNOO_012180	SNOO_012180A_1	0.367879	0.367879	0.367879	0.367879	0.367879	0.367879	0.367879	0.367879	2.626	97	1	3.845	3.253	.		.	.	.	0	0	0	.	.	0	.	0	0.928	0.784	.	.	0.53	0.843	0.596	0.49	1	1	0	0	10524	-3	4.625	32	57	32	11	55	18	8
SNOO_012180	SNOO_012180A_2	0.367879	0.367879	0.367879	0.367879	0.367879	0.367879	0.367879	0.367879	2.626	97	1	3.845	3.253	.		.	.	.	0	0	0	.	.	0	.	0	0.928	0.784	.	.	0.53	0.843	0.596	0.49	1	1	0	0	10524	-3	4.625	32	57	32	11	55	18	8
SNOO_012180	SNOO_012180A_3	0.367879	0.367879	0.367879	0.367879	0.367879	0.367879	0.367879	0.367879	2.626	97	1	3.845	3.253	.		.	.	.	0	0	0	.	.	0	.	0	0.928	0.784	.	.	0.53	0.843	0.596	0.49	1	1	0	0	10524	-3	4.625	32	57	32	11	55	18	8
SNOO_128450	SNOO_128450A_1	0.367879	0.367879	0.367879	0.367879	0.367879	0.367879	0.367879	0.367879	2.626	230	0	6.668	3.309	FgXYLA		.	.	.	0	0	0	PF00457	Domain:Glyco_hydro_11	1	GH11,CBM60	0	0.036	0.785	.	0.971	.	0.062	0.304	0.88	1	1	0	0	24794.1	4	9.273	95	143	54	33	121	27	16
SNOO_128450	SNOO_128450A_2	0.367879	0.367879	0.367879	0.367879	0.367879	0.367879	0.367879	0.367879	2.626	230	0	6.668	3.309	FgXYLA		.	.	.	0	0	0	PF00457	Domain:Glyco_hydro_11	1	GH11,CBM60	0	0.036	0.785	.	0.971	.	0.062	0.304	0.88	1	1	0	0	24794.1	4	9.273	95	143	54	33	121	27	16
SNOO_128450	SNOO_128450A_3	0.367879	0.367879	0.367879	0.367879	0.367879	0.367879	0.367879	0.367879	2.626	230	0	6.668	3.309	FgXYLA		.	.	.	0	0	0	PF00457	Domain:Glyco_hydro_11	1	GH11,CBM60	0	0.036	0.785	.	0.971	.	0.062	0.304	0.88	1	1	0	0	24794.1	4	9.273	95	143	54	33	121	27	16
SNOO_033340	SNOO_033340A_1	0.403846	0.461538	0.403846	0.403846	0.403846	0.403846	0.403846	0.403846	2.624	175	8	6.042	3.301	.		.	.	.	0	0	0	.	.	0	.	0	0.99	0.864	.	0.874	.	0.472	0.591	0.84	1	1	0	0	19138.4	-0.5	6.202	64	109	42	23	97	33	17
SNOO_033340	SNOO_033340A_2	0.403846	0.461538	0.403846	0.403846	0.403846	0.403846	0.403846	0.403846	2.624	175	8	6.042	3.301	.		.	.	.	0	0	0	.	.	0	.	0	0.99	0.864	.	0.874	.	0.472	0.591	0.84	1	1	0	0	19138.4	-0.5	6.202	64	109	42	23	97	33	17
SNOO_033340	SNOO_033340A_3	0.367879	0.367879	0.367879	0.367879	0.367879	0.367879	0.367879	0.367879	2.624	175	8	6.042	3.301	.		.	.	.	0	0	0	.	.	0	.	0	0.99	0.864	.	0.874	.	0.472	0.591	0.84	1	1	0	0	19138.4	-0.5	6.202	64	109	42	23	97	33	17
SNOO_060120	SNOO_060120A_1	0.367879	0.367879	0.367879	0.367879	0.367879	0.367879	0.367879	0.367879	2.624	121	5	7.959	3.312	CfPDIP1		.	.	.	0	0	0	.	.	0	.	0	0.866	0.847	.	0.915	.	0.945	0.38	0.84	1	1	0	0	13059.6	-3	4.65	45	76	32	16	69	22	10
SNOO_060120	SNOO_060120A_2	0.367879	0.367879	0.367879	0.367879	0.367879	0.367879	0.367879	0.367879	2.624	121	5	7.959	3.312	CfPDIP1		.	.	.	0	0	0	.	.	0	.	0	0.866	0.847	.	0.915	.	0.945	0.38	0.84	1	1	0	0	13059.6	-3	4.65	45	76	32	16	69	22	10
SNOO_060120	SNOO_060120A_3	0.367879	0.367879	0.367879	0.367879	0.367879	0.367879	0.367879	0.367879	2.624	121	5	7.959	3.312	CfPDIP1		.	.	.	0	0	0	.	.	0	.	0	0.866	0.847	.	0.915	.	0.945	0.38	0.84	1	1	0	0	13059.6	-3	4.65	45	76	32	16	69	22	10
SNOO_113030	SNOO_113030A_1	0.403846	0.32967	0.403846	0.403846	0.403846	0.403846	0.403846	0.32967	2.624	233	14	5.849	3.311	.		.	.	.	0	0	0	PF02015	Domain:Glyco_hydro_45	0	GH45	0	0.948	0.829	.	0.83	.	0.653	0.441	0.91	1	1	0	0	24791.8	1.5	7.267	102	146	51	25	133	38	20
SNOO_113030	SNOO_113030A_2	0.403846	0.32967	0.403846	0.403846	0.403846	0.403846	0.403846	0.32967	2.624	233	14	5.849	3.311	.		.	.	.	0	0	0	PF02015	Domain:Glyco_hydro_45	0	GH45	0	0.948	0.829	.	0.83	.	0.653	0.441	0.91	1	1	0	0	24791.8	1.5	7.267	102	146	51	25	133	38	20
SNOO_113030	SNOO_113030A_3	0.367879	0.367879	0.367879	0.367879	0.367879	0.367879	0.367879	0.367879	2.624	233	14	5.849	3.311	.		.	.	.	0	0	0	PF02015	Domain:Glyco_hydro_45	0	GH45	0	0.948	0.829	.	0.83	.	0.653	0.441	0.91	1	1	0	0	24791.8	1.5	7.267	102	146	51	25	133	38	20
SNOO_113030	SNOO_113030A_4	0.367879	0.367879	0.367879	0.367879	0.367879	0.367879	0.367879	0.367879	2.624	233	14	5.849	3.311	.		.	.	.	0	0	0	PF02015	Domain:Glyco_hydro_45	0	GH45	0	0.948	0.829	.	0.83	.	0.653	0.441	0.91	1	1	0	0	24791.8	1.5	7.267	102	146	51	25	133	38	20
SNOO_113030	SNOO_113030A_5	0.367879	0.367879	0.367879	0.367879	0.367879	0.367879	0.367879	0.367879	2.624	233	14	5.849	3.311	.		.	.	.	0	0	0	PF02015	Domain:Glyco_hydro_45	0	GH45	0	0.948	0.829	.	0.83	.	0.653	0.441	0.91	1	1	0	0	24791.8	1.5	7.267	102	146	51	25	133	38	20
SNOO_309130	SNOO_309130A_1	0.035373	0.32967	0.035373	0.035373	0.035373	0.403846	0.035373	0.035373	2.624	189	11	7.72	3.259	UvHrip1,MoHrip2		.	.	.	0	0	0	PF04681	Family:Bys1	0	.	0	0.978	0.808	.	0.807	.	0.695	0.62	0.92	1	1	0	0	20129.8	-2	5.884	79	118	50	22	109	35	18
SNOO_309130	SNOO_309130A_2	0.0848953	0.527473	0.0848953	0.0848953	0.0848953	0.538462	0.0848953	0.0848953	2.624	189	11	7.72	3.259	UvHrip1,MoHrip2		.	.	.	0	0	0	PF04681	Family:Bys1	0	.	0	0.978	0.808	.	0.807	.	0.695	0.62	0.92	1	1	0	0	20129.8	-2	5.884	79	118	50	22	109	35	18
SNOO_309130	SNOO_309130A_3	0.18394	0.157663	0.18394	0.18394	0.18394	0.18394	0.18394	0.157663	2.624	189	11	7.72	3.259	UvHrip1,MoHrip2		.	.	.	0	0	0	PF04681	Family:Bys1	0	.	0	0.978	0.808	.	0.807	.	0.695	0.62	0.92	1	1	0	0	20129.8	-2	5.884	79	118	50	22	109	35	18
SNOO_309130	SNOO_309130A_4	0.367879	0.367879	0.367879	0.367879	0.367879	0.367879	0.367879	0.367879	2.624	189	11	7.72	3.259	UvHrip1,MoHrip2		.	.	.	0	0	0	PF04681	Family:Bys1	0	.	0	0.978	0.808	.	0.807	.	0.695	0.62	0.92	1	1	0	0	20129.8	-2	5.884	79	118	50	22	109	35	18
SNOO_309130	SNOO_309130A_5	0.367879	0.367879	0.367879	0.367879	0.367879	0.367879	0.367879	0.367879	2.624	189	11	7.72	3.259	UvHrip1,MoHrip2		.	.	.	0	0	0	PF04681	Family:Bys1	0	.	0	0.978	0.808	.	0.807	.	0.695	0.62	0.92	1	1	0	0	20129.8	-2	5.884	79	118	50	22	109	35	18
SNOO_072400	SNOO_072400A_1	0.0848953	0.527473	0.0848953	0.0848953	0.0848953	0.538462	0.0848953	0.0848953	2.619	147	8	6.446	3.307	.		.	.	.	0	0	0	.	.	0	.	0	0.998	0.929	0.794	.	.	0.993	0.643	0.5	1	1	0	0	16652.9	-1.5	5.637	49	80	36	25	88	34	17
SNOO_072400	SNOO_072400A_2	0.0848953	0.527473	0.0848953	0.0848953	0.0848953	0.538462	0.0848953	0.0848953	2.619	147	8	6.446	3.307	.		.	.	.	0	0	0	.	.	0	.	0	0.998	0.929	0.794	.	.	0.993	0.643	0.5	1	1	0	0	16652.9	-1.5	5.637	49	80	36	25	88	34	17
SNOO_072400	SNOO_072400A_3	0.367879	0.367879	0.367879	0.367879	0.367879	0.367879	0.367879	0.367879	2.619	147	8	6.446	3.307	.		.	.	.	0	0	0	.	.	0	.	0	0.998	0.929	0.794	.	.	0.993	0.643	0.5	1	1	0	0	16652.9	-1.5	5.637	49	80	36	25	88	34	17
SNOO_072400	SNOO_072400A_4	0.367879	0.367879	0.367879	0.367879	0.367879	0.367879	0.367879	0.367879	2.619	147	8	6.446	3.307	.		.	.	.	0	0	0	.	.	0	.	0	0.998	0.929	0.794	.	.	0.993	0.643	0.5	1	1	0	0	16652.9	-1.5	5.637	49	80	36	25	88	34	17
SNOO_429040	SNOO_429040A_1	0.367879	0.367879	0.367879	0.367879	0.367879	0.367879	0.367879	0.367879	2.613	82	8	6.957	3.312	.		.	.	.	0	0	0	.	.	0	.	0	1	0.963	0.781	0.717	.	0.901	0.515	0.48	1	1	0	0	9010.32	-1	5.606	36	45	24	9	45	18	9
SNOO_515630	SNOO_515630_1	0.18394	0.157663	0.18394	0.18394	0.18394	0.18394	0.18394	0.157663	2.609	201	5	5.598	2.908	.		.	.	.	0	0	0	.	.	0	.	0	0.893	0.816	0.511	0.725	.	0.996	0.568	0.47	1	1	0	0	22287	-0.5	6.323	62	112	49	26	112	44	23
SNOO_515630	SNOO_515630_2	0.367879	0.367879	0.367879	0.367879	0.367879	0.367879	0.367879	0.367879	2.609	201	5	5.598	2.908	.		.	.	.	0	0	0	.	.	0	.	0	0.893	0.816	0.511	0.725	.	0.996	0.568	0.47	1	1	0	0	22287	-0.5	6.323	62	112	49	26	112	44	23
SNOO_515630	SNOO_515630_3	0.367879	0.367879	0.367879	0.367879	0.367879	0.367879	0.367879	0.367879	2.609	201	5	5.598	2.908	.		.	.	.	0	0	0	.	.	0	.	0	0.893	0.816	0.511	0.725	.	0.996	0.568	0.47	1	1	0	0	22287	-0.5	6.323	62	112	49	26	112	44	23
SNOO_072340	SNOO_072340A_1	0.367879	0.367879	0.367879	0.367879	0.367879	0.367879	0.367879	0.367879	2.605	124	6	6.402	3.311	.		.	.	.	0	0	0	.	.	0	.	0	0.998	0.87	0.521	0.793	.	0.929	0.226	0.66	1	1	0	0	13887.6	-2	5.527	46	68	27	24	74	26	13
SNOO_072340	SNOO_072340A_2	0.367879	0.367879	0.367879	0.367879	0.367879	0.367879	0.367879	0.367879	2.605	124	6	6.402	3.311	.		.	.	.	0	0	0	.	.	0	.	0	0.998	0.87	0.521	0.793	.	0.929	0.226	0.66	1	1	0	0	13887.6	-2	5.527	46	68	27	24	74	26	13
SNOO_125640	SNOO_125640A_1	0.18394	0.157663	0.18394	0.18394	0.18394	0.18394	0.18394	0.157663	2.605	122	7	5.826	3.266	.		.	.	.	0	0	0	.	.	0	.	0	0.992	0.868	.	0.552	.	0.26	0.368	0.65	1	1	0	0	13305.2	-2	5.532	43	67	34	15	71	28	14
SNOO_125640	SNOO_125640A_2	0.18394	0.157663	0.18394	0.18394	0.18394	0.18394	0.18394	0.157663	2.605	122	7	5.826	3.266	.		.	.	.	0	0	0	.	.	0	.	0	0.992	0.868	.	0.552	.	0.26	0.368	0.65	1	1	0	0	13305.2	-2	5.532	43	67	34	15	71	28	14
SNOO_300260	SNOO_300260A_1	0.18394	0.210217	0.18394	0.18394	0.18394	0.18394	0.18394	0.18394	2.589	148	8	5.864	3.308	.		.	.	.	0	0	0	.	.	0	.	0	0.999	0.841	.	0.896	.	0.02	0.429	0.84	1	1	0	0	15930.1	1.5	7.43	57	90	42	19	93	26	14
SNOO_300260	SNOO_300260A_2	0.367879	0.367879	0.367879	0.367879	0.367879	0.367879	0.367879	0.367879	2.589	148	8	5.864	3.308	.		.	.	.	0	0	0	.	.	0	.	0	0.999	0.841	.	0.896	.	0.02	0.429	0.84	1	1	0	0	15930.1	1.5	7.43	57	90	42	19	93	26	14
SNOO_300260	SNOO_300260A_3	0.18394	0.210217	0.18394	0.18394	0.18394	0.18394	0.18394	0.18394	2.589	148	8	5.864	3.308	.		.	.	.	0	0	0	.	.	0	.	0	0.999	0.841	.	0.896	.	0.02	0.429	0.84	1	1	0	0	15930.1	1.5	7.43	57	90	42	19	93	26	14
SNOO_300260	SNOO_300260A_4	0.367879	0.367879	0.367879	0.367879	0.367879	0.367879	0.367879	0.367879	2.589	148	8	5.864	3.308	.		.	.	.	0	0	0	.	.	0	.	0	0.999	0.841	.	0.896	.	0.02	0.429	0.84	1	1	0	0	15930.1	1.5	7.43	57	90	42	19	93	26	14
SNOO_592530	SNOO_592530_1	0.367133	0.27972	0.367133	0.367133	0.367133	0.367133	0.367133	0.27972	2.589	136	0	4.752	2.625	.		.	.	.	0	0	0	.	.	0	.	0	1	0.711	0.949	.	.	0.987	0.536	0.23	1	1	0	0	14887	2.5	9.282	34	80	51	9	73	37	20
SNOO_592530	SNOO_592530_2	0.367879	0.367879	0.367879	0.367879	0.367879	0.367879	0.367879	0.367879	2.589	136	0	4.752	2.625	.		.	.	.	0	0	0	.	.	0	.	0	1	0.711	0.949	.	.	0.987	0.536	0.23	1	1	0	0	14887	2.5	9.282	34	80	51	9	73	37	20
SNOO_137220	SNOO_137220A_1	0.367879	0.367879	0.367879	0.367879	0.367879	0.367879	0.367879	0.367879	2.578	136	4	6.74	3.3	MoMSP1,SsCP1,VdAve1		.	.	.	0	0	0	PF07249	Family:Cerato-platanin	1	.	0	0.647	0.69	.	0.88	.	0.019	0.575	0.91	1	1	0	0	13996.4	-1.5	4.767	62	88	41	15	83	15	7
SNOO_137220	SNOO_137220A_2	0.367879	0.367879	0.367879	0.367879	0.367879	0.367879	0.367879	0.367879	2.578	136	4	6.74	3.3	MoMSP1,SsCP1,VdAve1		.	.	.	0	0	0	PF07249	Family:Cerato-platanin	1	.	0	0.647	0.69	.	0.88	.	0.019	0.575	0.91	1	1	0	0	13996.4	-1.5	4.767	62	88	41	15	83	15	7
SNOO_137220	SNOO_137220A_3	0.367879	0.367879	0.367879	0.367879	0.367879	0.367879	0.367879	0.367879	2.578	136	4	6.74	3.3	MoMSP1,SsCP1,VdAve1		.	.	.	0	0	0	PF07249	Family:Cerato-platanin	1	.	0	0.647	0.69	.	0.88	.	0.019	0.575	0.91	1	1	0	0	13996.4	-1.5	4.767	62	88	41	15	83	15	7
SNOO_137220	SNOO_137220A_4	0.367879	0.367879	0.367879	0.367879	0.367879	0.367879	0.367879	0.367879	2.578	136	4	6.74	3.3	MoMSP1,SsCP1,VdAve1		.	.	.	0	0	0	PF07249	Family:Cerato-platanin	1	.	0	0.647	0.69	.	0.88	.	0.019	0.575	0.91	1	1	0	0	13996.4	-1.5	4.767	62	88	41	15	83	15	7
SNOO_531030	SNOO_531030_1	0.128497	0.048951	0.0142774	0.128497	0.128497	0.128497	0.128497	0.0142774	2.569	151	9	8.108	3.311	PnTox1		.	.	.	0	0	0	PF18973	Family:CBL	1	.	0	1	0.887	0.53	.	.	0.985	0.719	0.4	1	1	0	0	16517.9	11	9.576	59	83	37	11	83	36	24
SNOO_531030	SNOO_531030_2	0.244755	0.13986	0.048951	0.244755	0.244755	0.244755	0.244755	0.048951	2.569	151	9	8.108	3.311	PnTox1		.	.	.	0	0	0	PF18973	Family:CBL	1	.	0	1	0.887	0.53	.	.	0.985	0.719	0.4	1	1	0	0	16517.9	11	9.576	59	83	37	11	83	36	24
SNOO_531030	SNOO_531030_3	0.18394	0.157663	0.18394	0.18394	0.18394	0.18394	0.18394	0.157663	2.569	151	9	8.108	3.311	PnTox1		.	.	.	0	0	0	PF18973	Family:CBL	1	.	0	1	0.887	0.53	.	.	0.985	0.719	0.4	1	1	0	0	16517.9	11	9.576	59	83	37	11	83	36	24
SNOO_531030	SNOO_531030_4	0.18394	0.157663	0.18394	0.18394	0.18394	0.18394	0.18394	0.157663	2.569	151	9	8.108	3.311	PnTox1		.	.	.	0	0	0	PF18973	Family:CBL	1	.	0	1	0.887	0.53	.	.	0.985	0.719	0.4	1	1	0	0	16517.9	11	9.576	59	83	37	11	83	36	24
SNOO_121270	SNOO_121270A_1	0.440559	0.41958	0.440559	0.440559	0.440559	0.244755	0.244755	0.244755	2.562	232	2	6.339	3.227	MoCDIP4,ChNIS1,CoNIS1,MoNIS1		.	.	.	0	0	0	PF03443	Family:AA9	1	AA9	0	0.204	0.682	.	0.84	.	0.888	0.358	0.78	1	1	0	0	25207.6	7.5	9.368	77	137	64	25	128	40	25
SNOO_121270	SNOO_121270A_2	0.440559	0.41958	0.440559	0.440559	0.440559	0.244755	0.244755	0.244755	2.562	232	2	6.339	3.227	MoCDIP4,ChNIS1,CoNIS1,MoNIS1		.	.	.	0	0	0	PF03443	Family:AA9	1	AA9	0	0.204	0.682	.	0.84	.	0.888	0.358	0.78	1	1	0	0	25207.6	7.5	9.368	77	137	64	25	128	40	25
SNOO_121270	SNOO_121270A_3	0.367879	0.367879	0.367879	0.367879	0.367879	0.367879	0.367879	0.367879	2.562	232	2	6.339	3.227	MoCDIP4,ChNIS1,CoNIS1,MoNIS1		.	.	.	0	0	0	PF03443	Family:AA9	1	AA9	0	0.204	0.682	.	0.84	.	0.888	0.358	0.78	1	1	0	0	25207.6	7.5	9.368	77	137	64	25	128	40	25
SNOO_023120	SNOO_023120A_1	0.367879	0.367879	0.367879	0.367879	0.367879	0.367879	0.367879	0.367879	2.56	121	6	6.069	3.312	CfPDIP1		MoAAT	reduced_virulence	PHI:2144	0	1	0	.	.	0	.	0	0.613	0.767	.	0.806	.	0.028	0.274	0.81	1	1	0	0	13055	4	8.238	49	75	34	13	69	17	11
SNOO_023120	SNOO_023120A_2	0.367879	0.367879	0.367879	0.367879	0.367879	0.367879	0.367879	0.367879	2.56	121	6	6.069	3.312	CfPDIP1		MoAAT	reduced_virulence	PHI:2144	0	1	0	.	.	0	.	0	0.613	0.767	.	0.806	.	0.028	0.274	0.81	1	1	0	0	13055	4	8.238	49	75	34	13	69	17	11
SNOO_023120	SNOO_023120A_3	0.367879	0.367879	0.367879	0.367879	0.367879	0.367879	0.367879	0.367879	2.56	121	6	6.069	3.312	CfPDIP1		MoAAT	reduced_virulence	PHI:2144	0	1	0	.	.	0	.	0	0.613	0.767	.	0.806	.	0.028	0.274	0.81	1	1	0	0	13055	4	8.238	49	75	34	13	69	17	11
SNOO_308020	SNOO_308020A_1	0.122378	0.27972	0.122378	0.122378	0.122378	0.122378	0.122378	0.122378	2.553	143	8	6.049	3.31	.		.	.	.	0	0	0	.	.	0	.	0	0.914	0.797	0.747	0.787	.	0.867	0.532	0.49	1	1	0	0	15979.3	-14.5	3.88	49	81	26	26	80	33	10
SNOO_308020	SNOO_308020A_2	0.367879	0.367879	0.367879	0.367879	0.367879	0.367879	0.367879	0.367879	2.553	143	8	6.049	3.31	.		.	.	.	0	0	0	.	.	0	.	0	0.914	0.797	0.747	0.787	.	0.867	0.532	0.49	1	1	0	0	15979.3	-14.5	3.88	49	81	26	26	80	33	10
SNOO_081250	SNOO_081250A_1	0.18394	0.210217	0.18394	0.18394	0.18394	0.18394	0.18394	0.18394	2.547	176	10	6.395	3.276	.		.	.	.	0	0	0	.	.	0	.	0	0.998	0.859	0.653	0.818	.	0.953	0.717	0.47	1	1	0	0	19236.7	-0.5	5.903	69	104	41	21	99	40	20
SNOO_081250	SNOO_081250A_2	0.18394	0.210217	0.18394	0.18394	0.18394	0.18394	0.18394	0.18394	2.547	176	10	6.395	3.276	.		.	.	.	0	0	0	.	.	0	.	0	0.998	0.859	0.653	0.818	.	0.953	0.717	0.47	1	1	0	0	19236.7	-0.5	5.903	69	104	41	21	99	40	20
SNOO_081250	SNOO_081250A_3	0.367879	0.367879	0.367879	0.367879	0.367879	0.367879	0.367879	0.367879	2.547	176	10	6.395	3.276	.		.	.	.	0	0	0	.	.	0	.	0	0.998	0.859	0.653	0.818	.	0.953	0.717	0.47	1	1	0	0	19236.7	-0.5	5.903	69	104	41	21	99	40	20
SNOO_096500	SNOO_096500A_1	0.367879	0.367879	0.367879	0.367879	0.367879	0.367879	0.367879	0.367879	2.544	221	2	5.971	3.312	FgXYLA		.	.	.	0	0	0	PF00457	Domain:Glyco_hydro_11	1	GH11	0	0.059	0.639	.	0.938	.	0.18	0.276	0.87	1	1	0	0	23759.2	7.5	9.541	93	139	50	29	113	33	21
SNOO_096500	SNOO_096500A_2	0.367879	0.367879	0.367879	0.367879	0.367879	0.367879	0.367879	0.367879	2.544	221	2	5.971	3.312	FgXYLA		.	.	.	0	0	0	PF00457	Domain:Glyco_hydro_11	1	GH11	0	0.059	0.639	.	0.938	.	0.18	0.276	0.87	1	1	0	0	23759.2	7.5	9.541	93	139	50	29	113	33	21
SNOO_096500	SNOO_096500A_3	0.367879	0.367879	0.367879	0.367879	0.367879	0.367879	0.367879	0.367879	2.544	221	2	5.971	3.312	FgXYLA		.	.	.	0	0	0	PF00457	Domain:Glyco_hydro_11	1	GH11	0	0.059	0.639	.	0.938	.	0.18	0.276	0.87	1	1	0	0	23759.2	7.5	9.541	93	139	50	29	113	33	21
SNOO_096500	SNOO_096500A_4	0.367879	0.367879	0.367879	0.367879	0.367879	0.367879	0.367879	0.367879	2.544	221	2	5.971	3.312	FgXYLA		.	.	.	0	0	0	PF00457	Domain:Glyco_hydro_11	1	GH11	0	0.059	0.639	.	0.938	.	0.18	0.276	0.87	1	1	0	0	23759.2	7.5	9.541	93	139	50	29	113	33	21
SNOO_579280	SNOO_579280_1	0.367879	0.367879	0.367879	0.367879	0.367879	0.367879	0.367879	0.367879	2.532	162	0	1.99	3.013	.		.	.	.	0	0	0	.	.	0	.	0	0.738	0.619	.	.	0.732	0.369	0.398	0.35	1	1	0	0	17350.8	3.5	9.859	62	95	48	13	88	35	20
SNOO_105990	SNOO_105990A_1	0.356935	0.407925	0.356935	0.356935	0.356935	0.128497	0.356935	0.128497	2.531	138	6	5.947	3.31	.		.	.	.	0	0	0	.	.	0	.	0	0.993	0.785	0.501	0.909	.	0.569	0.397	0.9	1	1	0	0	14350.4	3	7.933	59	84	41	13	85	24	14
SNOO_105990	SNOO_105990A_2	0.244755	0.15984	0.0128629	0.244755	0.244755	0.440559	0.244755	0.0128629	2.531	138	6	5.947	3.31	.		.	.	.	0	0	0	.	.	0	.	0	0.993	0.785	0.501	0.909	.	0.569	0.397	0.9	1	1	0	0	14350.4	3	7.933	59	84	41	13	85	24	14
SNOO_105990	SNOO_105990A_3	0.403846	0.0565968	0.035373	0.403846	0.403846	0.035373	0.035373	0.035373	2.531	138	6	5.947	3.31	.		.	.	.	0	0	0	.	.	0	.	0	0.993	0.785	0.501	0.909	.	0.569	0.397	0.9	1	1	0	0	14350.4	3	7.933	59	84	41	13	85	24	14
SNOO_105990	SNOO_105990A_4	0.367879	0.367879	0.367879	0.367879	0.367879	0.367879	0.367879	0.367879	2.531	138	6	5.947	3.31	.		.	.	.	0	0	0	.	.	0	.	0	0.993	0.785	0.501	0.909	.	0.569	0.397	0.9	1	1	0	0	14350.4	3	7.933	59	84	41	13	85	24	14
SNOO_156130	SNOO_156130A_1	0.0848953	0.527473	0.0848953	0.0848953	0.0848953	0.538462	0.0848953	0.0848953	2.531	226	8	4.814	2.844	.		.	.	.	0	0	0	.	.	0	.	0	0.718	0.763	.	0.71	.	0.915	0.527	0.87	1	1	0	0	24063.4	0.5	6.615	90	137	76	22	130	41	22
SNOO_156130	SNOO_156130A_2	0.0848953	0.527473	0.0848953	0.0848953	0.0848953	0.538462	0.0848953	0.0848953	2.531	226	8	4.814	2.844	.		.	.	.	0	0	0	.	.	0	.	0	0.718	0.763	.	0.71	.	0.915	0.527	0.87	1	1	0	0	24063.4	0.5	6.615	90	137	76	22	130	41	22
SNOO_156130	SNOO_156130A_3	0.367879	0.367879	0.367879	0.367879	0.367879	0.367879	0.367879	0.367879	2.531	226	8	4.814	2.844	.		.	.	.	0	0	0	.	.	0	.	0	0.718	0.763	.	0.71	.	0.915	0.527	0.87	1	1	0	0	24063.4	0.5	6.615	90	137	76	22	130	41	22
SNOO_124490	SNOO_124490A_1	0.356935	0.244755	0.128497	0.356935	0.356935	0.356935	0.356935	0.128497	2.51	113	2	7.503	3.181	VdPevD1		.	.	.	0	0	0	.	.	0	.	0	0.978	0.818	.	0.687	.	0.048	0.491	0.72	1	1	0	0	12177.8	-2.5	4.907	39	63	37	14	65	19	9
SNOO_124490	SNOO_124490A_2	0.0848953	0.527473	0.538462	0.0848953	0.0848953	0.0848953	0.0848953	0.0848953	2.51	113	2	7.503	3.181	VdPevD1		.	.	.	0	0	0	.	.	0	.	0	0.978	0.818	.	0.687	.	0.048	0.491	0.72	1	1	0	0	12177.8	-2.5	4.907	39	63	37	14	65	19	9
SNOO_124490	SNOO_124490A_3	0.122378	0.27972	0.122378	0.122378	0.122378	0.122378	0.122378	0.122378	2.51	113	2	7.503	3.181	VdPevD1		.	.	.	0	0	0	.	.	0	.	0	0.978	0.818	.	0.687	.	0.048	0.491	0.72	1	1	0	0	12177.8	-2.5	4.907	39	63	37	14	65	19	9
SNOO_124490	SNOO_124490A_4	0.367879	0.367879	0.367879	0.367879	0.367879	0.367879	0.367879	0.367879	2.51	113	2	7.503	3.181	VdPevD1		.	.	.	0	0	0	.	.	0	.	0	0.978	0.818	.	0.687	.	0.048	0.491	0.72	1	1	0	0	12177.8	-2.5	4.907	39	63	37	14	65	19	9
SNOO_124490	SNOO_124490A_5	0.367879	0.367879	0.367879	0.367879	0.367879	0.367879	0.367879	0.367879	2.51	113	2	7.503	3.181	VdPevD1		.	.	.	0	0	0	.	.	0	.	0	0.978	0.818	.	0.687	.	0.048	0.491	0.72	1	1	0	0	12177.8	-2.5	4.907	39	63	37	14	65	19	9
SNOO_588840	SNOO_588840_1	0.356935	0.407925	0.356935	0.356935	0.356935	0.128497	0.356935	0.128497	2.502	64	7	6.519	3.312	.		.	.	.	0	0	0	.	.	0	.	0	1	0.942	.	0.894	.	0.746	0.439	0.7	1	1	0	0	6735.97	4	8.163	28	41	22	6	44	11	8
SNOO_588840	SNOO_588840_2	0.244755	0.15984	0.0128629	0.244755	0.244755	0.440559	0.244755	0.0128629	2.502	64	7	6.519	3.312	.		.	.	.	0	0	0	.	.	0	.	0	1	0.942	.	0.894	.	0.746	0.439	0.7	1	1	0	0	6735.97	4	8.163	28	41	22	6	44	11	8
SNOO_588840	SNOO_588840_3	0.403846	0.0565968	0.035373	0.403846	0.403846	0.035373	0.035373	0.035373	2.502	64	7	6.519	3.312	.		.	.	.	0	0	0	.	.	0	.	0	1	0.942	.	0.894	.	0.746	0.439	0.7	1	1	0	0	6735.97	4	8.163	28	41	22	6	44	11	8
SNOO_588840	SNOO_588840_4	0.367879	0.367879	0.367879	0.367879	0.367879	0.367879	0.367879	0.367879	2.502	64	7	6.519	3.312	.		.	.	.	0	0	0	.	.	0	.	0	1	0.942	.	0.894	.	0.746	0.439	0.7	1	1	0	0	6735.97	4	8.163	28	41	22	6	44	11	8
SNOO_120370	SNOO_120370A_1	0.18394	0.157663	0.18394	0.18394	0.18394	0.18394	0.18394	0.157663	2.496	246	4	6.515	3.242	MoCDIP4,ChNIS1,CoNIS1		.	.	.	0	0	0	PF03443	Family:AA9	1	AA9	0	0.285	0.729	.	0.811	.	0.189	0.371	0.82	1	1	0	0	25658	6.5	8.78	95	155	72	24	144	39	24
SNOO_120370	SNOO_120370A_2	0.18394	0.157663	0.18394	0.18394	0.18394	0.18394	0.18394	0.157663	2.496	246	4	6.515	3.242	MoCDIP4,ChNIS1,CoNIS1		.	.	.	0	0	0	PF03443	Family:AA9	1	AA9	0	0.285	0.729	.	0.811	.	0.189	0.371	0.82	1	1	0	0	25658	6.5	8.78	95	155	72	24	144	39	24
SNOO_120370	SNOO_120370A_3	0.367879	0.367879	0.367879	0.367879	0.367879	0.367879	0.367879	0.367879	2.496	246	4	6.515	3.242	MoCDIP4,ChNIS1,CoNIS1		.	.	.	0	0	0	PF03443	Family:AA9	1	AA9	0	0.285	0.729	.	0.811	.	0.189	0.371	0.82	1	1	0	0	25658	6.5	8.78	95	155	72	24	144	39	24
SNOO_120370	SNOO_120370A_4	0.367879	0.367879	0.367879	0.367879	0.367879	0.367879	0.367879	0.367879	2.496	246	4	6.515	3.242	MoCDIP4,ChNIS1,CoNIS1		.	.	.	0	0	0	PF03443	Family:AA9	1	AA9	0	0.285	0.729	.	0.811	.	0.189	0.371	0.82	1	1	0	0	25658	6.5	8.78	95	155	72	24	144	39	24
SNOO_541650	SNOO_541650_1	0.367879	0.367879	0.367879	0.367879	0.367879	0.367879	0.367879	0.367879	2.489	121	6	3.548	3.298	.		.	.	.	0	0	0	.	.	0	.	0	0.974	0.767	.	.	0.586	0.031	0.682	0.72	1	1	0	0	13313.1	0	6.43	46	70	32	14	68	27	14
SNOO_077720	SNOO_077720A_1	0.367879	0.367879	0.367879	0.367879	0.367879	0.367879	0.367879	0.367879	2.484	162	6	7.148	3.301	CfEcp6,RsLysM,Mg3LysM,RiSLM,MoSlp1,MgxLysM,Mg1LysM		.	.	.	0	0	0	.	.	0	CBM50	0	0.822	0.744	.	0.807	.	0.006	0.315	0.89	1	1	0	0	17562.8	0	6.424	59	101	45	20	97	23	12
SNOO_434130	SNOO_434130A_1	0.244755	0.335664	0.244755	0.244755	0.244755	0.0128629	0.0128629	0.0128629	2.478	155	8	7.421	3.306	CfPDIP1		.	.	.	0	0	0	.	.	0	.	0	0.782	0.791	.	0.63	.	0.815	0.387	0.58	1	1	0	0	16673.1	3.5	7.834	63	94	41	19	92	23	14
SNOO_434130	SNOO_434130A_2	0.244755	0.335664	0.244755	0.244755	0.244755	0.0128629	0.0128629	0.0128629	2.478	155	8	7.421	3.306	CfPDIP1		.	.	.	0	0	0	.	.	0	.	0	0.782	0.791	.	0.63	.	0.815	0.387	0.58	1	1	0	0	16673.1	3.5	7.834	63	94	41	19	92	23	14
SNOO_434130	SNOO_434130A_3	0.367879	0.367879	0.367879	0.367879	0.367879	0.367879	0.367879	0.367879	2.478	155	8	7.421	3.306	CfPDIP1		.	.	.	0	0	0	.	.	0	.	0	0.782	0.791	.	0.63	.	0.815	0.387	0.58	1	1	0	0	16673.1	3.5	7.834	63	94	41	19	92	23	14
SNOO_434130	SNOO_434130A_4	0.367879	0.367879	0.367879	0.367879	0.367879	0.367879	0.367879	0.367879	2.478	155	8	7.421	3.306	CfPDIP1		.	.	.	0	0	0	.	.	0	.	0	0.782	0.791	.	0.63	.	0.815	0.387	0.58	1	1	0	0	16673.1	3.5	7.834	63	94	41	19	92	23	14
SNOO_436740	SNOO_436740A_1	0.367879	0.367879	0.367879	0.367879	0.367879	0.367879	0.367879	0.367879	2.476	79	8	8.754	3.312	PnTox1		.	.	.	0	0	0	PF18973	Family:CBL	1	.	0	1	0.944	0.603	0.945	.	0.24	0.313	0.76	1	1	0	0	8211.48	2	7.8	37	47	25	4	49	12	7
SNOO_134570	SNOO_134570A_1	0.0848953	0.527473	0.0848953	0.0848953	0.0848953	0.538462	0.0848953	0.0848953	2.459	91	9	6.734	3.312	.		.	.	.	0	0	0	.	.	0	.	0	1	0.908	0.717	0.926	.	0.801	0.281	0.82	1	1	0	0	9539.75	2	7.446	40	60	25	7	53	17	10
SNOO_134570	SNOO_134570A_2	0.0848953	0.527473	0.0848953	0.0848953	0.0848953	0.538462	0.0848953	0.0848953	2.459	91	9	6.734	3.312	.		.	.	.	0	0	0	.	.	0	.	0	1	0.908	0.717	0.926	.	0.801	0.281	0.82	1	1	0	0	9539.75	2	7.446	40	60	25	7	53	17	10
SNOO_005570	SNOO_005570A_1	0.367879	0.367879	0.367879	0.367879	0.367879	0.367879	0.367879	0.367879	2.445	323	2	3.762	3.308	.		.	.	.	0	0	0	PF03664	Family:Glyco_hydro_62	0	GH62,GH43_34,GH43_19	0	0.001	0.632	.	0.595	.	0.481	0.433	0.84	1	1	0	0	34864.9	6.5	9.361	125	199	75	43	175	45	26
SNOO_005570	SNOO_005570A_2	0.367879	0.367879	0.367879	0.367879	0.367879	0.367879	0.367879	0.367879	2.445	323	2	3.762	3.308	.		.	.	.	0	0	0	PF03664	Family:Glyco_hydro_62	0	GH62,GH43_34,GH43_19	0	0.001	0.632	.	0.595	.	0.481	0.433	0.84	1	1	0	0	34864.9	6.5	9.361	125	199	75	43	175	45	26
SNOO_005570	SNOO_005570A_3	0.367879	0.367879	0.367879	0.367879	0.367879	0.367879	0.367879	0.367879	2.445	323	2	3.762	3.308	.		.	.	.	0	0	0	PF03664	Family:Glyco_hydro_62	0	GH62,GH43_34,GH43_19	0	0.001	0.632	.	0.595	.	0.481	0.433	0.84	1	1	0	0	34864.9	6.5	9.361	125	199	75	43	175	45	26
SNOO_138880	SNOO_138880A_1	0.367879	0.367879	0.367879	0.367879	0.367879	0.367879	0.367879	0.367879	2.443	106	6	8.35	3.311	MoSPD5,MoBas4		.	.	.	0	0	0	.	.	0	.	0	0.995	0.908	0.662	0.542	.	0.013	0.568	0.36	1	1	0	0	11583.8	-8	4.207	37	61	30	12	59	24	9
SNOO_138880	SNOO_138880A_2	0.367879	0.367879	0.367879	0.367879	0.367879	0.367879	0.367879	0.367879	2.443	106	6	8.35	3.311	MoSPD5,MoBas4		.	.	.	0	0	0	.	.	0	.	0	0.995	0.908	0.662	0.542	.	0.013	0.568	0.36	1	1	0	0	11583.8	-8	4.207	37	61	30	12	59	24	9
SNOO_138880	SNOO_138880A_3	0.367879	0.367879	0.367879	0.367879	0.367879	0.367879	0.367879	0.367879	2.443	106	6	8.35	3.311	MoSPD5,MoBas4		.	.	.	0	0	0	.	.	0	.	0	0.995	0.908	0.662	0.542	.	0.013	0.568	0.36	1	1	0	0	11583.8	-8	4.207	37	61	30	12	59	24	9
SNOO_072410	SNOO_072410A_1	0.367879	0.367879	0.367879	0.367879	0.367879	0.367879	0.367879	0.367879	2.44	117	8	5.518	3.312	.		.	.	.	0	0	0	.	.	0	.	0	0.997	0.766	.	0.821	.	0.34	0.266	0.85	1	1	0	0	12449.2	-3	4.61	45	73	39	11	73	20	9
SNOO_072410	SNOO_072410A_2	0.367879	0.367879	0.367879	0.367879	0.367879	0.367879	0.367879	0.367879	2.44	117	8	5.518	3.312	.		.	.	.	0	0	0	.	.	0	.	0	0.997	0.766	.	0.821	.	0.34	0.266	0.85	1	1	0	0	12449.2	-3	4.61	45	73	39	11	73	20	9
SNOO_144490	SNOO_144490A_1	0.367879	0.367879	0.367879	0.367879	0.367879	0.367879	0.367879	0.367879	2.437	89	8	6.331	3.312	.		.	.	.	0	0	0	.	.	0	.	0	1	0.92	.	0.924	.	0.283	0.394	0.77	1	1	0	0	9280.64	-1	5.513	36	61	26	7	58	14	7
SNOO_023560	SNOO_023560A_1	0.367879	0.367879	0.367879	0.367879	0.367879	0.367879	0.367879	0.367879	2.436	115	4	5.697	3.31	.		.	.	.	0	0	0	.	.	0	.	0	0.991	0.771	.	0.886	.	0.989	0.435	0.79	1	1	0	0	12265.6	-3.5	4.392	45	77	29	15	67	19	8
SNOO_127480	SNOO_127480A_1	0.367879	0.367879	0.367879	0.367879	0.367879	0.367879	0.367879	0.367879	2.435	122	12	6.754	3.312	.		.	.	.	0	0	0	.	.	0	.	0	1	0.934	0.585	0.789	.	0.924	0.316	0.68	1	1	0	0	13163.1	-1.5	5.942	47	74	32	13	75	25	13
SNOO_127480	SNOO_127480A_2	0.367879	0.367879	0.367879	0.367879	0.367879	0.367879	0.367879	0.367879	2.435	122	12	6.754	3.312	.		.	.	.	0	0	0	.	.	0	.	0	1	0.934	0.585	0.789	.	0.924	0.316	0.68	1	1	0	0	13163.1	-1.5	5.942	47	74	32	13	75	25	13
SNOO_135120	SNOO_135120A_1	0.244755	0.111888	0.048951	0.244755	0.244755	0.244755	0.244755	0.048951	2.433	262	12	5.089	3.312	PIIN_08944,MoHTR1,MoHTR2		.	.	.	0	0	0	.	.	0	.	0	0.9	0.656	.	.	0.532	0.134	0.313	0.4	1	1	0	0	30121.4	11.5	7.828	73	123	63	42	137	73	47
SNOO_135120	SNOO_135120A_2	0.403846	0.0565968	0.035373	0.403846	0.403846	0.035373	0.035373	0.035373	2.433	262	12	5.089	3.312	PIIN_08944,MoHTR1,MoHTR2		.	.	.	0	0	0	.	.	0	.	0	0.9	0.656	.	.	0.532	0.134	0.313	0.4	1	1	0	0	30121.4	11.5	7.828	73	123	63	42	137	73	47
SNOO_135120	SNOO_135120A_3	0.403846	0.461538	0.403846	0.403846	0.403846	0.403846	0.403846	0.403846	2.433	262	12	5.089	3.312	PIIN_08944,MoHTR1,MoHTR2		.	.	.	0	0	0	.	.	0	.	0	0.9	0.656	.	.	0.532	0.134	0.313	0.4	1	1	0	0	30121.4	11.5	7.828	73	123	63	42	137	73	47
SNOO_135120	SNOO_135120A_4	0.367879	0.367879	0.367879	0.367879	0.367879	0.367879	0.367879	0.367879	2.433	262	12	5.089	3.312	PIIN_08944,MoHTR1,MoHTR2		.	.	.	0	0	0	.	.	0	.	0	0.9	0.656	.	.	0.532	0.134	0.313	0.4	1	1	0	0	30121.4	11.5	7.828	73	123	63	42	137	73	47
SNOO_135120	SNOO_135120A_5	0.367879	0.367879	0.367879	0.367879	0.367879	0.367879	0.367879	0.367879	2.433	262	12	5.089	3.312	PIIN_08944,MoHTR1,MoHTR2		.	.	.	0	0	0	.	.	0	.	0	0.9	0.656	.	.	0.532	0.134	0.313	0.4	1	1	0	0	30121.4	11.5	7.828	73	123	63	42	137	73	47
SNOO_076790	SNOO_076790A_1	0.244755	0.37296	0.244755	0.244755	0.244755	0.244755	0.244755	0.244755	2.424	140	6	7.863	3.307	CfPDIP1		.	.	.	0	0	0	.	.	0	.	0	0.908	0.849	.	0.663	.	0.856	0.438	0.45	1	1	0	0	15443.4	-1.5	5.621	48	85	29	15	73	32	16
SNOO_076790	SNOO_076790A_2	0.403846	0.461538	0.403846	0.403846	0.403846	0.403846	0.403846	0.403846	2.424	140	6	7.863	3.307	CfPDIP1		.	.	.	0	0	0	.	.	0	.	0	0.908	0.849	.	0.663	.	0.856	0.438	0.45	1	1	0	0	15443.4	-1.5	5.621	48	85	29	15	73	32	16
SNOO_076790	SNOO_076790A_3	0.367133	0.41958	0.367133	0.367133	0.367133	0.122378	0.122378	0.122378	2.424	140	6	7.863	3.307	CfPDIP1		.	.	.	0	0	0	.	.	0	.	0	0.908	0.849	.	0.663	.	0.856	0.438	0.45	1	1	0	0	15443.4	-1.5	5.621	48	85	29	15	73	32	16
SNOO_076790	SNOO_076790A_4	0.367879	0.367879	0.367879	0.367879	0.367879	0.367879	0.367879	0.367879	2.424	140	6	7.863	3.307	CfPDIP1		.	.	.	0	0	0	.	.	0	.	0	0.908	0.849	.	0.663	.	0.856	0.438	0.45	1	1	0	0	15443.4	-1.5	5.621	48	85	29	15	73	32	16
SNOO_129450	SNOO_129450A_1	0.356935	0.407925	0.356935	0.356935	0.356935	0.128497	0.356935	0.128497	2.421	254	10	2.655	2.997	.		.	.	.	0	0	0	.	.	0	.	0	0.808	0.615	.	.	0.529	0.987	0.449	0.77	1	1	0	0	28231	1.5	6.8	85	140	62	37	148	49	27
SNOO_129450	SNOO_129450A_2	0.356935	0.407925	0.356935	0.356935	0.356935	0.128497	0.356935	0.128497	2.421	254	10	2.655	2.997	.		.	.	.	0	0	0	.	.	0	.	0	0.808	0.615	.	.	0.529	0.987	0.449	0.77	1	1	0	0	28231	1.5	6.8	85	140	62	37	148	49	27
SNOO_129450	SNOO_129450A_3	0.367879	0.367879	0.367879	0.367879	0.367879	0.367879	0.367879	0.367879	2.421	254	10	2.655	2.997	.		.	.	.	0	0	0	.	.	0	.	0	0.808	0.615	.	.	0.529	0.987	0.449	0.77	1	1	0	0	28231	1.5	6.8	85	140	62	37	148	49	27
SNOO_129450	SNOO_129450A_4	0.367879	0.367879	0.367879	0.367879	0.367879	0.367879	0.367879	0.367879	2.421	254	10	2.655	2.997	.		.	.	.	0	0	0	.	.	0	.	0	0.808	0.615	.	.	0.529	0.987	0.449	0.77	1	1	0	0	28231	1.5	6.8	85	140	62	37	148	49	27
SNOO_129450	SNOO_129450A_5	0.367879	0.367879	0.367879	0.367879	0.367879	0.367879	0.367879	0.367879	2.421	254	10	2.655	2.997	.		.	.	.	0	0	0	.	.	0	.	0	0.808	0.615	.	.	0.529	0.987	0.449	0.77	1	1	0	0	28231	1.5	6.8	85	140	62	37	148	49	27
SNOO_129450	SNOO_129450A_6	0.367879	0.367879	0.367879	0.367879	0.367879	0.367879	0.367879	0.367879	2.421	254	10	2.655	2.997	.		.	.	.	0	0	0	.	.	0	.	0	0.808	0.615	.	.	0.529	0.987	0.449	0.77	1	1	0	0	28231	1.5	6.8	85	140	62	37	148	49	27
SNOO_075740	SNOO_075740A_1	0.18394	0.157663	0.18394	0.18394	0.18394	0.18394	0.18394	0.157663	2.42	144	8	7.34	3.311	.		.	.	.	0	0	0	PF00734	Domain:CBM_1	1	CBM1	0	0.979	0.733	.	0.616	.	0.887	0.427	0.86	1	1	0	0	15422.6	3.5	8.07	59	92	29	12	77	28	16
SNOO_075740	SNOO_075740A_2	0.18394	0.157663	0.18394	0.18394	0.18394	0.18394	0.18394	0.157663	2.42	144	8	7.34	3.311	.		.	.	.	0	0	0	PF00734	Domain:CBM_1	1	CBM1	0	0.979	0.733	.	0.616	.	0.887	0.427	0.86	1	1	0	0	15422.6	3.5	8.07	59	92	29	12	77	28	16
SNOO_075740	SNOO_075740A_3	0.367879	0.367879	0.367879	0.367879	0.367879	0.367879	0.367879	0.367879	2.42	144	8	7.34	3.311	.		.	.	.	0	0	0	PF00734	Domain:CBM_1	1	CBM1	0	0.979	0.733	.	0.616	.	0.887	0.427	0.86	1	1	0	0	15422.6	3.5	8.07	59	92	29	12	77	28	16
SNOO_129950	SNOO_129950A_1	0.244755	0.37296	0.244755	0.244755	0.244755	0.244755	0.244755	0.244755	2.42	167	1	5.17	3.312	.		.	.	.	0	0	0	.	.	0	.	0	1	0.72	.	0.694	.	0.056	0.557	0.82	1	1	0	0	16239.2	2.5	9.099	77	126	37	8	86	17	10
SNOO_129950	SNOO_129950A_2	0.18394	0.157663	0.18394	0.18394	0.18394	0.18394	0.18394	0.157663	2.42	167	1	5.17	3.312	.		.	.	.	0	0	0	.	.	0	.	0	1	0.72	.	0.694	.	0.056	0.557	0.82	1	1	0	0	16239.2	2.5	9.099	77	126	37	8	86	17	10
SNOO_129950	SNOO_129950A_3	0.244755	0.335664	0.244755	0.244755	0.244755	0.0128629	0.0128629	0.0128629	2.42	167	1	5.17	3.312	.		.	.	.	0	0	0	.	.	0	.	0	1	0.72	.	0.694	.	0.056	0.557	0.82	1	1	0	0	16239.2	2.5	9.099	77	126	37	8	86	17	10
SNOO_129950	SNOO_129950A_4	0.403846	0.461538	0.403846	0.403846	0.403846	0.403846	0.403846	0.403846	2.42	167	1	5.17	3.312	.		.	.	.	0	0	0	.	.	0	.	0	1	0.72	.	0.694	.	0.056	0.557	0.82	1	1	0	0	16239.2	2.5	9.099	77	126	37	8	86	17	10
SNOO_129950	SNOO_129950A_5	0.367879	0.367879	0.367879	0.367879	0.367879	0.367879	0.367879	0.367879	2.42	167	1	5.17	3.312	.		.	.	.	0	0	0	.	.	0	.	0	1	0.72	.	0.694	.	0.056	0.557	0.82	1	1	0	0	16239.2	2.5	9.099	77	126	37	8	86	17	10
SNOO_143690	SNOO_143690A_1	0.244755	0.34965	0.244755	0.244755	0.244755	0.048951	0.048951	0.048951	2.415	132	11	6.425	3.312	.		.	.	.	0	0	0	.	.	0	.	0	1	0.927	.	0.765	.	0.974	0.456	0.75	1	1	0	0	14393.5	-1.5	5.563	49	75	35	17	84	26	13
SNOO_143690	SNOO_143690A_2	0.244755	0.34965	0.244755	0.244755	0.244755	0.048951	0.048951	0.048951	2.415	132	11	6.425	3.312	.		.	.	.	0	0	0	.	.	0	.	0	1	0.927	.	0.765	.	0.974	0.456	0.75	1	1	0	0	14393.5	-1.5	5.563	49	75	35	17	84	26	13
SNOO_438040	SNOO_438040A_1	0.048951	0.13986	0.048951	0.048951	0.048951	0.048951	0.048951	0.048951	2.406	163	20	6.439	3.312	.		.	.	.	0	0	0	.	.	0	.	0	1	0.88	0.851	0.798	.	0.008	0.462	0.47	1	1	0	0	18097.7	0.5	6.684	61	106	39	15	92	41	21
SNOO_438040	SNOO_438040A_2	0.244755	0.15984	0.244755	0.244755	0.244755	0.0128629	0.244755	0.0128629	2.406	163	20	6.439	3.312	.		.	.	.	0	0	0	.	.	0	.	0	1	0.88	0.851	0.798	.	0.008	0.462	0.47	1	1	0	0	18097.7	0.5	6.684	61	106	39	15	92	41	21
SNOO_438040	SNOO_438040A_3	0.0848953	0.527473	0.0848953	0.0848953	0.0848953	0.538462	0.0848953	0.0848953	2.406	163	20	6.439	3.312	.		.	.	.	0	0	0	.	.	0	.	0	1	0.88	0.851	0.798	.	0.008	0.462	0.47	1	1	0	0	18097.7	0.5	6.684	61	106	39	15	92	41	21
SNOO_438040	SNOO_438040A_4	0.367879	0.367879	0.367879	0.367879	0.367879	0.367879	0.367879	0.367879	2.406	163	20	6.439	3.312	.		.	.	.	0	0	0	.	.	0	.	0	1	0.88	0.851	0.798	.	0.008	0.462	0.47	1	1	0	0	18097.7	0.5	6.684	61	106	39	15	92	41	21
SNOO_438040	SNOO_438040A_5	0.367879	0.367879	0.367879	0.367879	0.367879	0.367879	0.367879	0.367879	2.406	163	20	6.439	3.312	.		.	.	.	0	0	0	.	.	0	.	0	1	0.88	0.851	0.798	.	0.008	0.462	0.47	1	1	0	0	18097.7	0.5	6.684	61	106	39	15	92	41	21
SNOO_060150	SNOO_060150A_1	0.356935	0.244755	0.356935	0.356935	0.356935	0.0142774	0.128497	0.0142774	2.385	199	7	5.214	2.98	.		.	.	.	0	0	0	.	.	0	.	0	0.936	0.75	.	0.904	.	0.985	0.526	0.85	1	1	0	0	21145.6	-6.5	4.644	75	120	51	23	112	40	18
SNOO_060150	SNOO_060150A_2	0.440559	0.41958	0.440559	0.440559	0.440559	0.244755	0.244755	0.244755	2.385	199	7	5.214	2.98	.		.	.	.	0	0	0	.	.	0	.	0	0.936	0.75	.	0.904	.	0.985	0.526	0.85	1	1	0	0	21145.6	-6.5	4.644	75	120	51	23	112	40	18
SNOO_060150	SNOO_060150A_3	0.403846	0.32967	0.403846	0.403846	0.403846	0.035373	0.403846	0.035373	2.385	199	7	5.214	2.98	.		.	.	.	0	0	0	.	.	0	.	0	0.936	0.75	.	0.904	.	0.985	0.526	0.85	1	1	0	0	21145.6	-6.5	4.644	75	120	51	23	112	40	18
SNOO_060150	SNOO_060150A_4	0.367879	0.367879	0.367879	0.367879	0.367879	0.367879	0.367879	0.367879	2.385	199	7	5.214	2.98	.		.	.	.	0	0	0	.	.	0	.	0	0.936	0.75	.	0.904	.	0.985	0.526	0.85	1	1	0	0	21145.6	-6.5	4.644	75	120	51	23	112	40	18
SNOO_513650	SNOO_513650_1	0.538462	0.527473	0.538462	0.538462	0.538462	0.0848953	0.0848953	0.0848953	2.385	120	1	4.951	3.297	.		.	.	.	0	0	0	.	.	0	.	0	1	0.622	0.898	.	.	0.974	0.387	0.48	1	1	0	0	13901.2	20	11.43	28	55	37	8	53	26	23
SNOO_426130	SNOO_426130A_1	0.367879	0.367879	0.367879	0.367879	0.367879	0.367879	0.367879	0.367879	2.382	102	8	6.172	3.303	.		.	.	.	0	0	0	.	.	0	.	0	1	0.903	.	0.893	.	0.038	0.386	0.56	1	1	0	0	11279.9	0	6.415	38	60	30	9	55	23	12
SNOO_426130	SNOO_426130A_2	0.367879	0.367879	0.367879	0.367879	0.367879	0.367879	0.367879	0.367879	2.382	102	8	6.172	3.303	.		.	.	.	0	0	0	.	.	0	.	0	1	0.903	.	0.893	.	0.038	0.386	0.56	1	1	0	0	11279.9	0	6.415	38	60	30	9	55	23	12
SNOO_011890	SNOO_011890A_1	0.367879	0.367879	0.367879	0.367879	0.367879	0.367879	0.367879	0.367879	2.38	259	3	1.722	2.678	.		.	.	.	0	0	0	PF09825	Domain:BPL_N	0	.	0	0.517	0.637	.	.	0.649	0.325	0.409	0.33	1	1	0	0	28166.8	-2.5	5.671	84	146	74	31	151	64	32
SNOO_447090	SNOO_447090A_1	0.244755	0.13986	0.048951	0.244755	0.244755	0.244755	0.244755	0.048951	2.377	191	17	6.23	3.311	.		.	.	.	0	0	0	.	.	0	.	0	1	0.892	.	0.832	.	0.716	0.369	0.58	1	1	0	0	20831.7	3.5	7.548	76	116	42	21	114	39	22
SNOO_447090	SNOO_447090A_2	0.244755	0.13986	0.048951	0.244755	0.244755	0.244755	0.244755	0.048951	2.377	191	17	6.23	3.311	.		.	.	.	0	0	0	.	.	0	.	0	1	0.892	.	0.832	.	0.716	0.369	0.58	1	1	0	0	20831.7	3.5	7.548	76	116	42	21	114	39	22
SNOO_447090	SNOO_447090A_3	0.367879	0.367879	0.367879	0.367879	0.367879	0.367879	0.367879	0.367879	2.377	191	17	6.23	3.311	.		.	.	.	0	0	0	.	.	0	.	0	1	0.892	.	0.832	.	0.716	0.369	0.58	1	1	0	0	20831.7	3.5	7.548	76	116	42	21	114	39	22
SNOO_020150	SNOO_020150A_1	0.18394	0.157663	0.18394	0.18394	0.18394	0.18394	0.18394	0.157663	2.376	244	4	4.399	3.214	.		.	.	.	0	0	0	PF11937	Family:DUF3455	0	.	0	0.421	0.674	.	0.59	.	0.992	0.488	0.88	1	1	0	0	25931.6	3	7.717	88	153	82	23	144	41	23
SNOO_020150	SNOO_020150A_2	0.367879	0.367879	0.367879	0.367879	0.367879	0.367879	0.367879	0.367879	2.376	244	4	4.399	3.214	.		.	.	.	0	0	0	PF11937	Family:DUF3455	0	.	0	0.421	0.674	.	0.59	.	0.992	0.488	0.88	1	1	0	0	25931.6	3	7.717	88	153	82	23	144	41	23
SNOO_144580	SNOO_144580A_1	0.18394	0.210217	0.18394	0.18394	0.18394	0.18394	0.18394	0.18394	2.376	304	6	3.92	3.269	.		.	.	.	0	0	0	.	.	0	CE1	0	0.097	0.672	.	0.567	.	0.053	0.614	0.82	1	1	0	0	31741.5	4	7.946	124	191	83	31	180	54	30
SNOO_144580	SNOO_144580A_2	0.244755	0.37296	0.407925	0.244755	0.244755	0.407925	0.407925	0.244755	2.376	304	6	3.92	3.269	.		.	.	.	0	0	0	.	.	0	CE1	0	0.097	0.672	.	0.567	.	0.053	0.614	0.82	1	1	0	0	31741.5	4	7.946	124	191	83	31	180	54	30
SNOO_144580	SNOO_144580A_3	0.18394	0.157663	0.18394	0.18394	0.18394	0.18394	0.18394	0.157663	2.376	304	6	3.92	3.269	.		.	.	.	0	0	0	.	.	0	CE1	0	0.097	0.672	.	0.567	.	0.053	0.614	0.82	1	1	0	0	31741.5	4	7.946	124	191	83	31	180	54	30
SNOO_144580	SNOO_144580A_4	0.18394	0.157663	0.18394	0.18394	0.18394	0.18394	0.18394	0.157663	2.376	304	6	3.92	3.269	.		.	.	.	0	0	0	.	.	0	CE1	0	0.097	0.672	.	0.567	.	0.053	0.614	0.82	1	1	0	0	31741.5	4	7.946	124	191	83	31	180	54	30
SNOO_144580	SNOO_144580A_5	0.403846	0.461538	0.403846	0.403846	0.403846	0.403846	0.403846	0.403846	2.376	304	6	3.92	3.269	.		.	.	.	0	0	0	.	.	0	CE1	0	0.097	0.672	.	0.567	.	0.053	0.614	0.82	1	1	0	0	31741.5	4	7.946	124	191	83	31	180	54	30
SNOO_430740	SNOO_430740A_1	0.367133	0.41958	0.367133	0.367133	0.367133	0.367133	0.367133	0.367133	2.375	96	8	6.485	3.312	.		.	.	.	0	0	0	.	.	0	.	0	1	0.885	0.883	0.744	.	0.171	0.377	0.64	1	1	0	0	10417	3.5	8.074	39	53	23	7	52	22	13
SNOO_430740	SNOO_430740A_2	0.18394	0.157663	0.18394	0.18394	0.18394	0.18394	0.18394	0.157663	2.375	96	8	6.485	3.312	.		.	.	.	0	0	0	.	.	0	.	0	1	0.885	0.883	0.744	.	0.171	0.377	0.64	1	1	0	0	10417	3.5	8.074	39	53	23	7	52	22	13
SNOO_430740	SNOO_430740A_3	0.403846	0.32967	0.403846	0.403846	0.403846	0.035373	0.403846	0.035373	2.375	96	8	6.485	3.312	.		.	.	.	0	0	0	.	.	0	.	0	1	0.885	0.883	0.744	.	0.171	0.377	0.64	1	1	0	0	10417	3.5	8.074	39	53	23	7	52	22	13
SNOO_430740	SNOO_430740A_4	0.403846	0.0565968	0.035373	0.403846	0.403846	0.035373	0.035373	0.035373	2.375	96	8	6.485	3.312	.		.	.	.	0	0	0	.	.	0	.	0	1	0.885	0.883	0.744	.	0.171	0.377	0.64	1	1	0	0	10417	3.5	8.074	39	53	23	7	52	22	13
SNOO_430740	SNOO_430740A_5	0.0848953	0.527473	0.0848953	0.0848953	0.0848953	0.538462	0.0848953	0.0848953	2.375	96	8	6.485	3.312	.		.	.	.	0	0	0	.	.	0	.	0	1	0.885	0.883	0.744	.	0.171	0.377	0.64	1	1	0	0	10417	3.5	8.074	39	53	23	7	52	22	13
SNOO_430740	SNOO_430740A_6	0.367879	0.367879	0.367879	0.367879	0.367879	0.367879	0.367879	0.367879	2.375	96	8	6.485	3.312	.		.	.	.	0	0	0	.	.	0	.	0	1	0.885	0.883	0.744	.	0.171	0.377	0.64	1	1	0	0	10417	3.5	8.074	39	53	23	7	52	22	13
SNOO_541960	SNOO_541960_1	0.367879	0.367879	0.367879	0.367879	0.367879	0.367879	0.367879	0.367879	2.372	249	13	6.626	3.294	Mg3LysM,RsLysM,CfEcp6,MoSlp1,RiSLM,MgxLysM		.	.	.	0	0	0	PF01822	Domain:WSC	0	.	0	0.214	0.752	.	0.842	.	0.184	0.4	0.92	1	1	0	0	26674.9	-0.5	6.208	108	160	61	26	133	41	21
SNOO_436040	SNOO_436040A_1	0.367879	0.367879	0.367879	0.367879	0.367879	0.367879	0.367879	0.367879	2.366	86	4	5.772	3.311	.		.	.	.	0	0	0	.	.	0	.	0	0.974	0.797	.	0.837	.	0.921	0.604	0.6	1	1	0	0	9199.6	2	8.124	35	52	28	5	45	16	9
SNOO_503200	SNOO_503200_1	0.356935	0.244755	0.356935	0.356935	0.356935	0.0142774	0.128497	0.0142774	2.366	217	6	7.939	3.232	SnTox5,PnTox3,SnTox267	Tox5	.	.	.	0	0	0	.	.	0	.	0	0.972	0.851	.	0.764	.	0.99	0.611	0.49	1	1	0	0	23972.2	-3	5.019	65	126	65	18	117	44	21
SNOO_503200	SNOO_503200_2	0.403846	0.32967	0.403846	0.403846	0.403846	0.035373	0.403846	0.035373	2.366	217	6	7.939	3.232	SnTox5,PnTox3,SnTox267	Tox5	.	.	.	0	0	0	.	.	0	.	0	0.972	0.851	.	0.764	.	0.99	0.611	0.49	1	1	0	0	23972.2	-3	5.019	65	126	65	18	117	44	21
SNOO_142430	SNOO_142430A_1	0.403846	0.32967	0.403846	0.403846	0.403846	0.035373	0.403846	0.035373	2.364	246	0	4.887	2.827	.		.	.	.	0	0	0	PF13472	Domain:Lipase_GDSL_2	0	CE3,CE2	0	0.873	0.743	.	0.748	.	0.988	0.407	0.65	1	1	0	0	25842.6	5	9.917	82	147	89	16	145	44	25
SNOO_142430	SNOO_142430A_2	0.403846	0.32967	0.403846	0.403846	0.403846	0.035373	0.403846	0.035373	2.364	246	0	4.887	2.827	.		.	.	.	0	0	0	PF13472	Domain:Lipase_GDSL_2	0	CE3,CE2	0	0.873	0.743	.	0.748	.	0.988	0.407	0.65	1	1	0	0	25842.6	5	9.917	82	147	89	16	145	44	25
SNOO_142430	SNOO_142430A_3	0.367879	0.367879	0.367879	0.367879	0.367879	0.367879	0.367879	0.367879	2.364	246	0	4.887	2.827	.		.	.	.	0	0	0	PF13472	Domain:Lipase_GDSL_2	0	CE3,CE2	0	0.873	0.743	.	0.748	.	0.988	0.407	0.65	1	1	0	0	25842.6	5	9.917	82	147	89	16	145	44	25
SNOO_142430	SNOO_142430A_4	0.367879	0.367879	0.367879	0.367879	0.367879	0.367879	0.367879	0.367879	2.364	246	0	4.887	2.827	.		.	.	.	0	0	0	PF13472	Domain:Lipase_GDSL_2	0	CE3,CE2	0	0.873	0.743	.	0.748	.	0.988	0.407	0.65	1	1	0	0	25842.6	5	9.917	82	147	89	16	145	44	25
SNOO_142430	SNOO_142430A_5	0.367879	0.367879	0.367879	0.367879	0.367879	0.367879	0.367879	0.367879	2.364	246	0	4.887	2.827	.		.	.	.	0	0	0	PF13472	Domain:Lipase_GDSL_2	0	CE3,CE2	0	0.873	0.743	.	0.748	.	0.988	0.407	0.65	1	1	0	0	25842.6	5	9.917	82	147	89	16	145	44	25
SNOO_142430	SNOO_142430A_6	0.367879	0.367879	0.367879	0.367879	0.367879	0.367879	0.367879	0.367879	2.364	246	0	4.887	2.827	.		.	.	.	0	0	0	PF13472	Domain:Lipase_GDSL_2	0	CE3,CE2	0	0.873	0.743	.	0.748	.	0.988	0.407	0.65	1	1	0	0	25842.6	5	9.917	82	147	89	16	145	44	25
SNOO_423040	SNOO_423040A_1	0.367879	0.367879	0.367879	0.367879	0.367879	0.367879	0.367879	0.367879	2.363	91	8	6.682	3.312	.		.	.	.	0	0	0	.	.	0	.	0	1	0.891	0.74	0.898	.	0.977	0.441	0.86	1	1	0	0	9525.65	0.5	6.662	39	59	26	8	51	18	10
SNOO_446760	SNOO_446760A_1	0.440559	0.41958	0.244755	0.440559	0.440559	0.244755	0.440559	0.244755	2.357	134	6	3.454	3.31	.		.	.	.	0	0	0	.	.	0	.	0	0.999	0.742	.	.	0.627	0.513	0.417	0.48	1	1	0	0	14958.1	3.5	7.644	47	71	44	18	78	32	19
SNOO_446760	SNOO_446760A_10	0.18394	0.157663	0.18394	0.18394	0.18394	0.18394	0.18394	0.157663	2.357	134	6	3.454	3.31	.		.	.	.	0	0	0	.	.	0	.	0	0.999	0.742	.	.	0.627	0.513	0.417	0.48	1	1	0	0	14958.1	3.5	7.644	47	71	44	18	78	32	19
SNOO_446760	SNOO_446760A_2	0.367879	0.367879	0.367879	0.367879	0.367879	0.367879	0.367879	0.367879	2.357	134	6	3.454	3.31	.		.	.	.	0	0	0	.	.	0	.	0	0.999	0.742	.	.	0.627	0.513	0.417	0.48	1	1	0	0	14958.1	3.5	7.644	47	71	44	18	78	32	19
SNOO_446760	SNOO_446760A_3	0.407925	0.34965	0.244755	0.407925	0.407925	0.407925	0.244755	0.244755	2.357	134	6	3.454	3.31	.		.	.	.	0	0	0	.	.	0	.	0	0.999	0.742	.	.	0.627	0.513	0.417	0.48	1	1	0	0	14958.1	3.5	7.644	47	71	44	18	78	32	19
SNOO_446760	SNOO_446760A_4	0.367879	0.367879	0.367879	0.367879	0.367879	0.367879	0.367879	0.367879	2.357	134	6	3.454	3.31	.		.	.	.	0	0	0	.	.	0	.	0	0.999	0.742	.	.	0.627	0.513	0.417	0.48	1	1	0	0	14958.1	3.5	7.644	47	71	44	18	78	32	19
SNOO_446760	SNOO_446760A_5	0.403846	0.461538	0.403846	0.403846	0.403846	0.403846	0.403846	0.403846	2.357	134	6	3.454	3.31	.		.	.	.	0	0	0	.	.	0	.	0	0.999	0.742	.	.	0.627	0.513	0.417	0.48	1	1	0	0	14958.1	3.5	7.644	47	71	44	18	78	32	19
SNOO_446760	SNOO_446760A_6	0.367879	0.367879	0.367879	0.367879	0.367879	0.367879	0.367879	0.367879	2.357	134	6	3.454	3.31	.		.	.	.	0	0	0	.	.	0	.	0	0.999	0.742	.	.	0.627	0.513	0.417	0.48	1	1	0	0	14958.1	3.5	7.644	47	71	44	18	78	32	19
SNOO_446760	SNOO_446760A_7	0.367879	0.367879	0.367879	0.367879	0.367879	0.367879	0.367879	0.367879	2.357	134	6	3.454	3.31	.		.	.	.	0	0	0	.	.	0	.	0	0.999	0.742	.	.	0.627	0.513	0.417	0.48	1	1	0	0	14958.1	3.5	7.644	47	71	44	18	78	32	19
SNOO_446760	SNOO_446760A_8	0.367879	0.367879	0.367879	0.367879	0.367879	0.367879	0.367879	0.367879	2.357	134	6	3.454	3.31	.		.	.	.	0	0	0	.	.	0	.	0	0.999	0.742	.	.	0.627	0.513	0.417	0.48	1	1	0	0	14958.1	3.5	7.644	47	71	44	18	78	32	19
SNOO_446760	SNOO_446760A_9	0.367879	0.367879	0.367879	0.367879	0.367879	0.367879	0.367879	0.367879	2.357	134	6	3.454	3.31	.		.	.	.	0	0	0	.	.	0	.	0	0.999	0.742	.	.	0.627	0.513	0.417	0.48	1	1	0	0	14958.1	3.5	7.644	47	71	44	18	78	32	19
SNOO_088860	SNOO_088860A_1	0.440559	0.41958	0.244755	0.440559	0.440559	0.244755	0.440559	0.244755	2.35	117	6	6.087	3.298	.		.	.	.	0	0	0	.	.	0	.	0	0.981	0.881	.	0.616	.	0.976	0.602	0.64	1	1	0	0	12940.8	-2.5	5.072	35	67	32	19	73	27	13
SNOO_088860	SNOO_088860A_2	0.440559	0.41958	0.244755	0.440559	0.440559	0.244755	0.440559	0.244755	2.35	117	6	6.087	3.298	.		.	.	.	0	0	0	.	.	0	.	0	0.981	0.881	.	0.616	.	0.976	0.602	0.64	1	1	0	0	12940.8	-2.5	5.072	35	67	32	19	73	27	13
SNOO_433270	SNOO_433270A_1	0.367879	0.367879	0.367879	0.367879	0.367879	0.367879	0.367879	0.367879	2.349	151	0	7.396	3.24	UvHrip1,MoHrip2		.	.	.	0	0	0	.	.	0	.	0	0.898	0.773	.	0.766	.	0.548	0.286	0.72	1	1	0	0	16093.1	2.5	9.212	56	93	49	18	92	23	13
SNOO_433270	SNOO_433270A_2	0.367879	0.367879	0.367879	0.367879	0.367879	0.367879	0.367879	0.367879	2.349	151	0	7.396	3.24	UvHrip1,MoHrip2		.	.	.	0	0	0	.	.	0	.	0	0.898	0.773	.	0.766	.	0.548	0.286	0.72	1	1	0	0	16093.1	2.5	9.212	56	93	49	18	92	23	13
SNOO_134050	SNOO_134050A_1	0.403846	0.0565968	0.035373	0.403846	0.403846	0.035373	0.035373	0.035373	2.343	115	6	3.746	3.311	.		.	.	.	0	0	0	.	.	0	.	0	0.99	0.743	.	.	0.536	0.849	0.78	0.65	1	1	0	0	12320.4	10	9.071	41	67	35	14	71	24	19
SNOO_134050	SNOO_134050A_2	0.403846	0.0565968	0.035373	0.403846	0.403846	0.035373	0.035373	0.035373	2.343	115	6	3.746	3.311	.		.	.	.	0	0	0	.	.	0	.	0	0.99	0.743	.	.	0.536	0.849	0.78	0.65	1	1	0	0	12320.4	10	9.071	41	67	35	14	71	24	19
SNOO_134050	SNOO_134050A_3	0.367879	0.367879	0.367879	0.367879	0.367879	0.367879	0.367879	0.367879	2.343	115	6	3.746	3.311	.		.	.	.	0	0	0	.	.	0	.	0	0.99	0.743	.	.	0.536	0.849	0.78	0.65	1	1	0	0	12320.4	10	9.071	41	67	35	14	71	24	19
SNOO_134050	SNOO_134050A_4	0.367879	0.367879	0.367879	0.367879	0.367879	0.367879	0.367879	0.367879	2.343	115	6	3.746	3.311	.		.	.	.	0	0	0	.	.	0	.	0	0.99	0.743	.	.	0.536	0.849	0.78	0.65	1	1	0	0	12320.4	10	9.071	41	67	35	14	71	24	19
SNOO_134050	SNOO_134050A_5	0.367879	0.367879	0.367879	0.367879	0.367879	0.367879	0.367879	0.367879	2.343	115	6	3.746	3.311	.		.	.	.	0	0	0	.	.	0	.	0	0.99	0.743	.	.	0.536	0.849	0.78	0.65	1	1	0	0	12320.4	10	9.071	41	67	35	14	71	24	19
SNOO_134050	SNOO_134050A_6	0.367879	0.367879	0.367879	0.367879	0.367879	0.367879	0.367879	0.367879	2.343	115	6	3.746	3.311	.		.	.	.	0	0	0	.	.	0	.	0	0.99	0.743	.	.	0.536	0.849	0.78	0.65	1	1	0	0	12320.4	10	9.071	41	67	35	14	71	24	19
SNOO_144930	SNOO_144930A_1	0.403846	0.0565968	0.035373	0.403846	0.403846	0.035373	0.035373	0.035373	2.343	265	10	4.695	3.263	SnTox267,SnTox5,PnTox3	Tox267	.	.	.	0	0	0	.	.	0	.	0	0.797	0.62	.	.	0.562	0.203	0.585	0.14	1	1	0	0	28998	0	6.469	89	155	77	25	149	62	32
SNOO_144930	SNOO_144930A_2	0.403846	0.0565968	0.035373	0.403846	0.403846	0.035373	0.035373	0.035373	2.343	265	10	4.695	3.263	SnTox267,SnTox5,PnTox3	Tox267	.	.	.	0	0	0	.	.	0	.	0	0.797	0.62	.	.	0.562	0.203	0.585	0.14	1	1	0	0	28998	0	6.469	89	155	77	25	149	62	32
SNOO_144930	SNOO_144930A_3	0.367879	0.367879	0.367879	0.367879	0.367879	0.367879	0.367879	0.367879	2.343	265	10	4.695	3.263	SnTox267,SnTox5,PnTox3	Tox267	.	.	.	0	0	0	.	.	0	.	0	0.797	0.62	.	.	0.562	0.203	0.585	0.14	1	1	0	0	28998	0	6.469	89	155	77	25	149	62	32
SNOO_014540	SNOO_014540A_1	0.18394	0.157663	0.18394	0.18394	0.18394	0.18394	0.18394	0.157663	2.335	211	18	6.729	3.312	.		.	.	.	0	0	0	.	.	0	.	0	1	0.905	0.816	0.914	.	0.636	0.543	0.24	1	1	0	0	23515.5	-2	5.696	75	125	46	23	109	60	30
SNOO_014540	SNOO_014540A_2	0.244755	0.0257258	0.0128629	0.244755	0.244755	0.0128629	0.0128629	0.0128629	2.335	211	18	6.729	3.312	.		.	.	.	0	0	0	.	.	0	.	0	1	0.905	0.816	0.914	.	0.636	0.543	0.24	1	1	0	0	23515.5	-2	5.696	75	125	46	23	109	60	30
SNOO_014540	SNOO_014540A_3	0.356935	0.244755	0.356935	0.356935	0.356935	0.128497	0.356935	0.128497	2.335	211	18	6.729	3.312	.		.	.	.	0	0	0	.	.	0	.	0	1	0.905	0.816	0.914	.	0.636	0.543	0.24	1	1	0	0	23515.5	-2	5.696	75	125	46	23	109	60	30
SNOO_014540	SNOO_014540A_4	0.0848953	0.527473	0.0848953	0.0848953	0.0848953	0.538462	0.0848953	0.0848953	2.335	211	18	6.729	3.312	.		.	.	.	0	0	0	.	.	0	.	0	1	0.905	0.816	0.914	.	0.636	0.543	0.24	1	1	0	0	23515.5	-2	5.696	75	125	46	23	109	60	30
SNOO_088760	SNOO_088760A_1	0.407925	0.37296	0.244755	0.407925	0.407925	0.407925	0.244755	0.244755	2.335	217	11	5.274	3.298	BghBEC2,GoEC2,MoCDIP2,MoCDIP11,BghBEC4		.	.	.	0	0	0	PF05730	Domain:CFEM	1	.	0	0.894	0.71	.	.	0.626	0.987	0.27	0.8	1	1	0	0	24392.6	8.5	7.978	77	118	56	38	124	42	28
SNOO_088760	SNOO_088760A_10	0.367879	0.367879	0.367879	0.367879	0.367879	0.367879	0.367879	0.367879	2.335	217	11	5.274	3.298	BghBEC2,GoEC2,MoCDIP2,MoCDIP11,BghBEC4		.	.	.	0	0	0	PF05730	Domain:CFEM	1	.	0	0.894	0.71	.	.	0.626	0.987	0.27	0.8	1	1	0	0	24392.6	8.5	7.978	77	118	56	38	124	42	28
SNOO_088760	SNOO_088760A_11	0.18394	0.157663	0.18394	0.18394	0.18394	0.18394	0.18394	0.157663	2.335	217	11	5.274	3.298	BghBEC2,GoEC2,MoCDIP2,MoCDIP11,BghBEC4		.	.	.	0	0	0	PF05730	Domain:CFEM	1	.	0	0.894	0.71	.	.	0.626	0.987	0.27	0.8	1	1	0	0	24392.6	8.5	7.978	77	118	56	38	124	42	28
SNOO_088760	SNOO_088760A_12	0.18394	0.210217	0.18394	0.18394	0.18394	0.18394	0.18394	0.18394	2.335	217	11	5.274	3.298	BghBEC2,GoEC2,MoCDIP2,MoCDIP11,BghBEC4		.	.	.	0	0	0	PF05730	Domain:CFEM	1	.	0	0.894	0.71	.	.	0.626	0.987	0.27	0.8	1	1	0	0	24392.6	8.5	7.978	77	118	56	38	124	42	28
SNOO_088760	SNOO_088760A_13	0.367879	0.367879	0.367879	0.367879	0.367879	0.367879	0.367879	0.367879	2.335	217	11	5.274	3.298	BghBEC2,GoEC2,MoCDIP2,MoCDIP11,BghBEC4		.	.	.	0	0	0	PF05730	Domain:CFEM	1	.	0	0.894	0.71	.	.	0.626	0.987	0.27	0.8	1	1	0	0	24392.6	8.5	7.978	77	118	56	38	124	42	28
SNOO_088760	SNOO_088760A_14	0.367879	0.367879	0.367879	0.367879	0.367879	0.367879	0.367879	0.367879	2.335	217	11	5.274	3.298	BghBEC2,GoEC2,MoCDIP2,MoCDIP11,BghBEC4		.	.	.	0	0	0	PF05730	Domain:CFEM	1	.	0	0.894	0.71	.	.	0.626	0.987	0.27	0.8	1	1	0	0	24392.6	8.5	7.978	77	118	56	38	124	42	28
SNOO_088760	SNOO_088760A_2	0.367879	0.367879	0.367879	0.367879	0.367879	0.367879	0.367879	0.367879	2.335	217	11	5.274	3.298	BghBEC2,GoEC2,MoCDIP2,MoCDIP11,BghBEC4		.	.	.	0	0	0	PF05730	Domain:CFEM	1	.	0	0.894	0.71	.	.	0.626	0.987	0.27	0.8	1	1	0	0	24392.6	8.5	7.978	77	118	56	38	124	42	28
SNOO_088760	SNOO_088760A_3	0.403846	0.0565968	0.035373	0.403846	0.403846	0.035373	0.035373	0.035373	2.335	217	11	5.274	3.298	BghBEC2,GoEC2,MoCDIP2,MoCDIP11,BghBEC4		.	.	.	0	0	0	PF05730	Domain:CFEM	1	.	0	0.894	0.71	.	.	0.626	0.987	0.27	0.8	1	1	0	0	24392.6	8.5	7.978	77	118	56	38	124	42	28
SNOO_088760	SNOO_088760A_4	0.403846	0.32967	0.403846	0.403846	0.403846	0.035373	0.403846	0.035373	2.335	217	11	5.274	3.298	BghBEC2,GoEC2,MoCDIP2,MoCDIP11,BghBEC4		.	.	.	0	0	0	PF05730	Domain:CFEM	1	.	0	0.894	0.71	.	.	0.626	0.987	0.27	0.8	1	1	0	0	24392.6	8.5	7.978	77	118	56	38	124	42	28
SNOO_088760	SNOO_088760A_5	0.367879	0.367879	0.367879	0.367879	0.367879	0.367879	0.367879	0.367879	2.335	217	11	5.274	3.298	BghBEC2,GoEC2,MoCDIP2,MoCDIP11,BghBEC4		.	.	.	0	0	0	PF05730	Domain:CFEM	1	.	0	0.894	0.71	.	.	0.626	0.987	0.27	0.8	1	1	0	0	24392.6	8.5	7.978	77	118	56	38	124	42	28
SNOO_088760	SNOO_088760A_6	0.367879	0.367879	0.367879	0.367879	0.367879	0.367879	0.367879	0.367879	2.335	217	11	5.274	3.298	BghBEC2,GoEC2,MoCDIP2,MoCDIP11,BghBEC4		.	.	.	0	0	0	PF05730	Domain:CFEM	1	.	0	0.894	0.71	.	.	0.626	0.987	0.27	0.8	1	1	0	0	24392.6	8.5	7.978	77	118	56	38	124	42	28
SNOO_088760	SNOO_088760A_7	0.367879	0.367879	0.367879	0.367879	0.367879	0.367879	0.367879	0.367879	2.335	217	11	5.274	3.298	BghBEC2,GoEC2,MoCDIP2,MoCDIP11,BghBEC4		.	.	.	0	0	0	PF05730	Domain:CFEM	1	.	0	0.894	0.71	.	.	0.626	0.987	0.27	0.8	1	1	0	0	24392.6	8.5	7.978	77	118	56	38	124	42	28
SNOO_088760	SNOO_088760A_8	0.367879	0.367879	0.367879	0.367879	0.367879	0.367879	0.367879	0.367879	2.335	217	11	5.274	3.298	BghBEC2,GoEC2,MoCDIP2,MoCDIP11,BghBEC4		.	.	.	0	0	0	PF05730	Domain:CFEM	1	.	0	0.894	0.71	.	.	0.626	0.987	0.27	0.8	1	1	0	0	24392.6	8.5	7.978	77	118	56	38	124	42	28
SNOO_088760	SNOO_088760A_9	0.367879	0.367879	0.367879	0.367879	0.367879	0.367879	0.367879	0.367879	2.335	217	11	5.274	3.298	BghBEC2,GoEC2,MoCDIP2,MoCDIP11,BghBEC4		.	.	.	0	0	0	PF05730	Domain:CFEM	1	.	0	0.894	0.71	.	.	0.626	0.987	0.27	0.8	1	1	0	0	24392.6	8.5	7.978	77	118	56	38	124	42	28
SNOO_131260	SNOO_131260A_1	0.367879	0.367879	0.367879	0.367879	0.367879	0.367879	0.367879	0.367879	2.332	97	11	6.316	3.312	.		.	.	.	0	0	0	.	.	0	.	0	1	0.924	.	0.856	.	0.276	0.316	0.71	1	1	0	0	10469.3	4.5	8.115	40	60	24	7	58	17	11
SNOO_429330	SNOO_429330A_1	0.403846	0.461538	0.403846	0.403846	0.403846	0.403846	0.403846	0.403846	2.331	173	0	5.847	2.388	.		.	.	.	0	0	0	PF01375	Domain:Enterotoxin_a	1	.	0	0.734	0.634	0.934	.	.	0.937	0.424	0.09	1	1	0	0	19349.5	-1	6.112	48	93	44	21	82	53	27
SNOO_429330	SNOO_429330A_2	0.403846	0.461538	0.403846	0.403846	0.403846	0.403846	0.403846	0.403846	2.331	173	0	5.847	2.388	.		.	.	.	0	0	0	PF01375	Domain:Enterotoxin_a	1	.	0	0.734	0.634	0.934	.	.	0.937	0.424	0.09	1	1	0	0	19349.5	-1	6.112	48	93	44	21	82	53	27
SNOO_031140	SNOO_031140A_1	0.367133	0.0599401	0.122378	0.367133	0.367133	0.122378	0.367133	0.0599401	2.33	110	8	6.697	3.217	.		.	.	.	0	0	0	.	.	0	.	0	1	0.91	0.89	0.778	.	0.98	0.597	0.36	1	1	0	0	11813.8	2	7.482	40	66	37	6	62	29	16
SNOO_031140	SNOO_031140A_2	0.0848953	0.527473	0.0848953	0.0848953	0.0848953	0.538462	0.0848953	0.0848953	2.33	110	8	6.697	3.217	.		.	.	.	0	0	0	.	.	0	.	0	1	0.91	0.89	0.778	.	0.98	0.597	0.36	1	1	0	0	11813.8	2	7.482	40	66	37	6	62	29	16
SNOO_031140	SNOO_031140A_3	0.244755	0.0257258	0.0128629	0.244755	0.244755	0.0128629	0.0128629	0.0128629	2.33	110	8	6.697	3.217	.		.	.	.	0	0	0	.	.	0	.	0	1	0.91	0.89	0.778	.	0.98	0.597	0.36	1	1	0	0	11813.8	2	7.482	40	66	37	6	62	29	16
SNOO_031140	SNOO_031140A_4	0.403846	0.461538	0.403846	0.403846	0.403846	0.403846	0.403846	0.403846	2.33	110	8	6.697	3.217	.		.	.	.	0	0	0	.	.	0	.	0	1	0.91	0.89	0.778	.	0.98	0.597	0.36	1	1	0	0	11813.8	2	7.482	40	66	37	6	62	29	16
SNOO_031140	SNOO_031140A_5	0.367879	0.367879	0.367879	0.367879	0.367879	0.367879	0.367879	0.367879	2.33	110	8	6.697	3.217	.		.	.	.	0	0	0	.	.	0	.	0	1	0.91	0.89	0.778	.	0.98	0.597	0.36	1	1	0	0	11813.8	2	7.482	40	66	37	6	62	29	16
SNOO_031140	SNOO_031140A_6	0.367879	0.367879	0.367879	0.367879	0.367879	0.367879	0.367879	0.367879	2.33	110	8	6.697	3.217	.		.	.	.	0	0	0	.	.	0	.	0	1	0.91	0.89	0.778	.	0.98	0.597	0.36	1	1	0	0	11813.8	2	7.482	40	66	37	6	62	29	16
SNOO_001310	SNOO_001310A_1	0.403846	0.461538	0.403846	0.403846	0.403846	0.403846	0.403846	0.403846	2.329	229	4	5.989	3.274	MoCDIP4,CoNIS1		Plegl1,GzOB015,MoCDIP4,GzOB021	unaffected_pathogenicity,effector_(plant_avirulence_determinant)	PHI:3378,PHI:1575,PHI:3216,PHI:1581	1	0	0	PF03443	Family:AA9	1	AA9,AA11	0	0.296	0.602	.	0.867	.	0.376	0.348	0.89	1	1	0	0	23880.9	2	7.261	94	148	65	23	130	38	21
SNOO_001310	SNOO_001310A_2	0.403846	0.461538	0.403846	0.403846	0.403846	0.403846	0.403846	0.403846	2.329	229	4	5.989	3.274	MoCDIP4,CoNIS1		Plegl1,GzOB015,MoCDIP4,GzOB021	unaffected_pathogenicity,effector_(plant_avirulence_determinant)	PHI:3378,PHI:1575,PHI:3216,PHI:1581	1	0	0	PF03443	Family:AA9	1	AA9,AA11	0	0.296	0.602	.	0.867	.	0.376	0.348	0.89	1	1	0	0	23880.9	2	7.261	94	148	65	23	130	38	21
SNOO_001310	SNOO_001310A_3	0.367879	0.367879	0.367879	0.367879	0.367879	0.367879	0.367879	0.367879	2.329	229	4	5.989	3.274	MoCDIP4,CoNIS1		Plegl1,GzOB015,MoCDIP4,GzOB021	unaffected_pathogenicity,effector_(plant_avirulence_determinant)	PHI:3378,PHI:1575,PHI:3216,PHI:1581	1	0	0	PF03443	Family:AA9	1	AA9,AA11	0	0.296	0.602	.	0.867	.	0.376	0.348	0.89	1	1	0	0	23880.9	2	7.261	94	148	65	23	130	38	21
SNOO_001310	SNOO_001310A_4	0.367879	0.367879	0.367879	0.367879	0.367879	0.367879	0.367879	0.367879	2.329	229	4	5.989	3.274	MoCDIP4,CoNIS1		Plegl1,GzOB015,MoCDIP4,GzOB021	unaffected_pathogenicity,effector_(plant_avirulence_determinant)	PHI:3378,PHI:1575,PHI:3216,PHI:1581	1	0	0	PF03443	Family:AA9	1	AA9,AA11	0	0.296	0.602	.	0.867	.	0.376	0.348	0.89	1	1	0	0	23880.9	2	7.261	94	148	65	23	130	38	21
SNOO_001310	SNOO_001310A_5	0.367879	0.367879	0.367879	0.367879	0.367879	0.367879	0.367879	0.367879	2.329	229	4	5.989	3.274	MoCDIP4,CoNIS1		Plegl1,GzOB015,MoCDIP4,GzOB021	unaffected_pathogenicity,effector_(plant_avirulence_determinant)	PHI:3378,PHI:1575,PHI:3216,PHI:1581	1	0	0	PF03443	Family:AA9	1	AA9,AA11	0	0.296	0.602	.	0.867	.	0.376	0.348	0.89	1	1	0	0	23880.9	2	7.261	94	148	65	23	130	38	21
SNOO_142780	SNOO_142780A_1	0.367879	0.367879	0.367879	0.367879	0.367879	0.367879	0.367879	0.367879	2.329	251	6	4.563	2.872	.		.	.	.	0	0	0	PF07335	Family:Glyco_hydro_75	0	GH75	0	0.877	0.696	.	0.864	.	0.008	0.625	0.83	1	1	0	0	26216.5	0	6.452	95	155	71	21	141	51	26
SNOO_142780	SNOO_142780A_2	0.367879	0.367879	0.367879	0.367879	0.367879	0.367879	0.367879	0.367879	2.329	251	6	4.563	2.872	.		.	.	.	0	0	0	PF07335	Family:Glyco_hydro_75	0	GH75	0	0.877	0.696	.	0.864	.	0.008	0.625	0.83	1	1	0	0	26216.5	0	6.452	95	155	71	21	141	51	26
SNOO_149380	SNOO_149380A_1	0.367879	0.367879	0.367879	0.367879	0.367879	0.367879	0.367879	0.367879	2.329	220	4	6.342	3.278	MoCDIP4,ChNIS1,CoNIS1		.	.	.	0	0	0	PF03443	Family:AA9	1	AA9	0	0.401	0.665	.	0.854	.	0.057	0.444	0.89	1	1	0	0	23424.4	5.5	8.451	83	137	65	27	130	32	20
SNOO_149380	SNOO_149380A_2	0.367879	0.367879	0.367879	0.367879	0.367879	0.367879	0.367879	0.367879	2.329	220	4	6.342	3.278	MoCDIP4,ChNIS1,CoNIS1		.	.	.	0	0	0	PF03443	Family:AA9	1	AA9	0	0.401	0.665	.	0.854	.	0.057	0.444	0.89	1	1	0	0	23424.4	5.5	8.451	83	137	65	27	130	32	20
SNOO_154720	SNOO_154720A_1	0.403846	0.32967	0.403846	0.403846	0.403846	0.403846	0.403846	0.32967	2.325	168	4	2.971	2.818	.		.	.	.	0	0	0	.	.	0	.	0	0.864	0.751	.	.	0.547	0.005	0.613	0.68	1	1	0	0	18647.4	3	8.102	53	92	47	20	97	32	18
SNOO_154720	SNOO_154720A_2	0.403846	0.461538	0.403846	0.403846	0.403846	0.403846	0.403846	0.403846	2.325	168	4	2.971	2.818	.		.	.	.	0	0	0	.	.	0	.	0	0.864	0.751	.	.	0.547	0.005	0.613	0.68	1	1	0	0	18647.4	3	8.102	53	92	47	20	97	32	18
SNOO_154720	SNOO_154720A_3	0.403846	0.32967	0.403846	0.403846	0.403846	0.035373	0.403846	0.035373	2.325	168	4	2.971	2.818	.		.	.	.	0	0	0	.	.	0	.	0	0.864	0.751	.	.	0.547	0.005	0.613	0.68	1	1	0	0	18647.4	3	8.102	53	92	47	20	97	32	18
SNOO_154720	SNOO_154720A_4	0.0848953	0.527473	0.0848953	0.0848953	0.0848953	0.538462	0.0848953	0.0848953	2.325	168	4	2.971	2.818	.		.	.	.	0	0	0	.	.	0	.	0	0.864	0.751	.	.	0.547	0.005	0.613	0.68	1	1	0	0	18647.4	3	8.102	53	92	47	20	97	32	18
SNOO_154720	SNOO_154720A_5	0.403846	0.0565968	0.035373	0.403846	0.403846	0.035373	0.035373	0.035373	2.325	168	4	2.971	2.818	.		.	.	.	0	0	0	.	.	0	.	0	0.864	0.751	.	.	0.547	0.005	0.613	0.68	1	1	0	0	18647.4	3	8.102	53	92	47	20	97	32	18
SNOO_154720	SNOO_154720A_6	0.367879	0.367879	0.367879	0.367879	0.367879	0.367879	0.367879	0.367879	2.325	168	4	2.971	2.818	.		.	.	.	0	0	0	.	.	0	.	0	0.864	0.751	.	.	0.547	0.005	0.613	0.68	1	1	0	0	18647.4	3	8.102	53	92	47	20	97	32	18
SNOO_126440	SNOO_126440A_1	0.356935	0.407925	0.356935	0.356935	0.356935	0.128497	0.356935	0.128497	2.324	208	3	3.559	2.963	.		.	.	.	0	0	0	.	.	0	.	0	0.902	0.823	.	.	0.607	0.981	0.557	0.47	1	1	0	0	23134	2	6.905	68	117	50	39	124	42	24
SNOO_126440	SNOO_126440A_2	0.407925	0.37296	0.407925	0.407925	0.407925	0.048951	0.244755	0.048951	2.324	208	3	3.559	2.963	.		.	.	.	0	0	0	.	.	0	.	0	0.902	0.823	.	.	0.607	0.981	0.557	0.47	1	1	0	0	23134	2	6.905	68	117	50	39	124	42	24
SNOO_126440	SNOO_126440A_3	0.18394	0.210217	0.18394	0.18394	0.18394	0.18394	0.18394	0.18394	2.324	208	3	3.559	2.963	.		.	.	.	0	0	0	.	.	0	.	0	0.902	0.823	.	.	0.607	0.981	0.557	0.47	1	1	0	0	23134	2	6.905	68	117	50	39	124	42	24
SNOO_126440	SNOO_126440A_4	0.367879	0.367879	0.367879	0.367879	0.367879	0.367879	0.367879	0.367879	2.324	208	3	3.559	2.963	.		.	.	.	0	0	0	.	.	0	.	0	0.902	0.823	.	.	0.607	0.981	0.557	0.47	1	1	0	0	23134	2	6.905	68	117	50	39	124	42	24
SNOO_126440	SNOO_126440A_5	0.367879	0.367879	0.367879	0.367879	0.367879	0.367879	0.367879	0.367879	2.324	208	3	3.559	2.963	.		.	.	.	0	0	0	.	.	0	.	0	0.902	0.823	.	.	0.607	0.981	0.557	0.47	1	1	0	0	23134	2	6.905	68	117	50	39	124	42	24
SNOO_126440	SNOO_126440A_6	0.367879	0.367879	0.367879	0.367879	0.367879	0.367879	0.367879	0.367879	2.324	208	3	3.559	2.963	.		.	.	.	0	0	0	.	.	0	.	0	0.902	0.823	.	.	0.607	0.981	0.557	0.47	1	1	0	0	23134	2	6.905	68	117	50	39	124	42	24
SNOO_081500	SNOO_081500A_1	0.367879	0.367879	0.367879	0.367879	0.367879	0.367879	0.367879	0.367879	2.307	131	4	5.953	3.31	.		.	.	.	0	0	0	.	.	0	.	0	0.888	0.806	0.643	0.88	.	0.318	0.282	0.74	1	1	0	0	14106.7	2	8.071	53	80	34	18	76	22	12
SNOO_081500	SNOO_081500A_2	0.367879	0.367879	0.367879	0.367879	0.367879	0.367879	0.367879	0.367879	2.307	131	4	5.953	3.31	.		.	.	.	0	0	0	.	.	0	.	0	0.888	0.806	0.643	0.88	.	0.318	0.282	0.74	1	1	0	0	14106.7	2	8.071	53	80	34	18	76	22	12
SNOO_154930	SNOO_154930A_1	0.407925	0.34965	0.244755	0.407925	0.407925	0.407925	0.244755	0.244755	2.305	198	4	5.414	3.286	.		.	.	.	0	0	0	.	.	0	.	0	0.919	0.757	.	0.655	.	0.981	0.536	0.59	1	1	0	0	21546.9	-1.5	5.651	76	118	49	28	115	36	18
SNOO_154930	SNOO_154930A_2	0.356935	0.407925	0.356935	0.356935	0.356935	0.356935	0.356935	0.356935	2.305	198	4	5.414	3.286	.		.	.	.	0	0	0	.	.	0	.	0	0.919	0.757	.	0.655	.	0.981	0.536	0.59	1	1	0	0	21546.9	-1.5	5.651	76	118	49	28	115	36	18
SNOO_154930	SNOO_154930A_3	0.18394	0.157663	0.18394	0.18394	0.18394	0.18394	0.18394	0.157663	2.305	198	4	5.414	3.286	.		.	.	.	0	0	0	.	.	0	.	0	0.919	0.757	.	0.655	.	0.981	0.536	0.59	1	1	0	0	21546.9	-1.5	5.651	76	118	49	28	115	36	18
SNOO_154930	SNOO_154930A_4	0.367879	0.367879	0.367879	0.367879	0.367879	0.367879	0.367879	0.367879	2.305	198	4	5.414	3.286	.		.	.	.	0	0	0	.	.	0	.	0	0.919	0.757	.	0.655	.	0.981	0.536	0.59	1	1	0	0	21546.9	-1.5	5.651	76	118	49	28	115	36	18
SNOO_630090	SNOO_630090_1	0.440559	0.335664	0.244755	0.440559	0.440559	0.244755	0.244755	0.244755	2.304	91	4	5.971	3.312	.		.	.	.	0	0	0	.	.	0	.	0	0.991	0.802	0.541	0.69	.	0.709	0.517	0.78	1	1	0	0	10242.7	-3.5	4.626	23	52	20	16	55	20	9
SNOO_108620	SNOO_108620A_1	0.356935	0.244755	0.356935	0.356935	0.356935	0.0142774	0.128497	0.0142774	2.291	332	4	3.793	3.282	CfTom1		.	.	.	0	0	0	PF00331	Domain:Glyco_hydro_10	1	GH10	0	0.008	0.617	.	.	0.664	0.89	0.343	0.63	1	1	0	0	35644.2	4.5	8.126	122	193	104	34	184	69	38
SNOO_108620	SNOO_108620A_2	0.440559	0.41958	0.440559	0.440559	0.440559	0.244755	0.244755	0.244755	2.291	332	4	3.793	3.282	CfTom1		.	.	.	0	0	0	PF00331	Domain:Glyco_hydro_10	1	GH10	0	0.008	0.617	.	.	0.664	0.89	0.343	0.63	1	1	0	0	35644.2	4.5	8.126	122	193	104	34	184	69	38
SNOO_108620	SNOO_108620A_3	0.403846	0.32967	0.403846	0.403846	0.403846	0.035373	0.403846	0.035373	2.291	332	4	3.793	3.282	CfTom1		.	.	.	0	0	0	PF00331	Domain:Glyco_hydro_10	1	GH10	0	0.008	0.617	.	.	0.664	0.89	0.343	0.63	1	1	0	0	35644.2	4.5	8.126	122	193	104	34	184	69	38
SNOO_108620	SNOO_108620A_4	0.367879	0.367879	0.367879	0.367879	0.367879	0.367879	0.367879	0.367879	2.291	332	4	3.793	3.282	CfTom1		.	.	.	0	0	0	PF00331	Domain:Glyco_hydro_10	1	GH10	0	0.008	0.617	.	.	0.664	0.89	0.343	0.63	1	1	0	0	35644.2	4.5	8.126	122	193	104	34	184	69	38
SNOO_108620	SNOO_108620A_5	0.367879	0.367879	0.367879	0.367879	0.367879	0.367879	0.367879	0.367879	2.291	332	4	3.793	3.282	CfTom1		.	.	.	0	0	0	PF00331	Domain:Glyco_hydro_10	1	GH10	0	0.008	0.617	.	.	0.664	0.89	0.343	0.63	1	1	0	0	35644.2	4.5	8.126	122	193	104	34	184	69	38
SNOO_441750	SNOO_441750A_1	0.244755	0.37296	0.244755	0.244755	0.244755	0.244755	0.244755	0.244755	2.276	97	10	6.025	3.312	.		.	.	.	0	0	0	.	.	0	.	0	1	0.871	.	0.899	.	0.041	0.576	0.77	1	1	0	0	10353.7	-1	4.899	46	63	23	9	54	17	8
SNOO_441750	SNOO_441750A_2	0.244755	0.37296	0.244755	0.244755	0.244755	0.244755	0.244755	0.244755	2.276	97	10	6.025	3.312	.		.	.	.	0	0	0	.	.	0	.	0	1	0.871	.	0.899	.	0.041	0.576	0.77	1	1	0	0	10353.7	-1	4.899	46	63	23	9	54	17	8
SNOO_441750	SNOO_441750A_3	0.367879	0.367879	0.367879	0.367879	0.367879	0.367879	0.367879	0.367879	2.276	97	10	6.025	3.312	.		.	.	.	0	0	0	.	.	0	.	0	1	0.871	.	0.899	.	0.041	0.576	0.77	1	1	0	0	10353.7	-1	4.899	46	63	23	9	54	17	8
SNOO_441750	SNOO_441750A_4	0.367879	0.367879	0.367879	0.367879	0.367879	0.367879	0.367879	0.367879	2.276	97	10	6.025	3.312	.		.	.	.	0	0	0	.	.	0	.	0	1	0.871	.	0.899	.	0.041	0.576	0.77	1	1	0	0	10353.7	-1	4.899	46	63	23	9	54	17	8
SNOO_441750	SNOO_441750A_5	0.367879	0.367879	0.367879	0.367879	0.367879	0.367879	0.367879	0.367879	2.276	97	10	6.025	3.312	.		.	.	.	0	0	0	.	.	0	.	0	1	0.871	.	0.899	.	0.041	0.576	0.77	1	1	0	0	10353.7	-1	4.899	46	63	23	9	54	17	8
SNOO_119620	SNOO_119620A_1	0.367879	0.367879	0.367879	0.367879	0.367879	0.367879	0.367879	0.367879	2.271	180	3	5.324	3.049	.		.	.	.	0	0	0	.	.	0	.	0	0.969	0.795	.	0.788	.	0.189	0.275	0.72	1	1	0	0	19513	-0.5	6.322	61	105	49	24	97	34	18
SNOO_083140	SNOO_083140A_1	0.367879	0.367879	0.367879	0.367879	0.367879	0.367879	0.367879	0.367879	2.268	140	8	1.807	-1.49	.		.	.	.	0	0	0	.	.	0	.	0	0.994	0.959	.	0.826	.	0.972	0.462	0.67	0	1	0	1	15596	9	9.381	51	77	36	16	77	27	18
SNOO_083140	SNOO_083140A_2	0.367879	0.367879	0.367879	0.367879	0.367879	0.367879	0.367879	0.367879	2.268	140	8	1.807	-1.49	.		.	.	.	0	0	0	.	.	0	.	0	0.994	0.959	.	0.826	.	0.972	0.462	0.67	0	1	0	1	15596	9	9.381	51	77	36	16	77	27	18
SNOO_083140	SNOO_083140A_3	0.367879	0.367879	0.367879	0.367879	0.367879	0.367879	0.367879	0.367879	2.268	140	8	1.807	-1.49	.		.	.	.	0	0	0	.	.	0	.	0	0.994	0.959	.	0.826	.	0.972	0.462	0.67	0	1	0	1	15596	9	9.381	51	77	36	16	77	27	18
SNOO_152700	SNOO_152700A_1	0.367879	0.367879	0.367879	0.367879	0.367879	0.367879	0.367879	0.367879	2.26	231	0	7.351	3.312	FgXYLA		.	.	.	0	0	0	PF00457	Domain:Glyco_hydro_11	1	GH11,CBM60	0	0.758	0.781	.	0.942	.	0.029	0.442	0.75	1	1	0	0	25360.6	3	8.843	91	138	46	37	123	34	19
SNOO_152700	SNOO_152700A_2	0.367879	0.367879	0.367879	0.367879	0.367879	0.367879	0.367879	0.367879	2.26	231	0	7.351	3.312	FgXYLA		.	.	.	0	0	0	PF00457	Domain:Glyco_hydro_11	1	GH11,CBM60	0	0.758	0.781	.	0.942	.	0.029	0.442	0.75	1	1	0	0	25360.6	3	8.843	91	138	46	37	123	34	19
SNOO_152700	SNOO_152700A_3	0.367879	0.367879	0.367879	0.367879	0.367879	0.367879	0.367879	0.367879	2.26	231	0	7.351	3.312	FgXYLA		.	.	.	0	0	0	PF00457	Domain:Glyco_hydro_11	1	GH11,CBM60	0	0.758	0.781	.	0.942	.	0.029	0.442	0.75	1	1	0	0	25360.6	3	8.843	91	138	46	37	123	34	19
SNOO_164380	SNOO_164380A_1	0.367879	0.367879	0.367879	0.367879	0.367879	0.367879	0.367879	0.367879	2.259	138	4	5.695	3.295	.		.	.	.	0	0	0	.	.	0	.	0	0.925	0.815	.	0.627	.	0.932	0.467	0.59	1	1	0	0	14463.2	0.5	6.693	57	88	42	15	82	26	14
SNOO_058020	SNOO_058020A_1	0.367879	0.367879	0.367879	0.367879	0.367879	0.367879	0.367879	0.367879	2.258	182	0	4.455	2.908	.		.	.	.	0	0	0	PF12296	Family:HsbA	0	.	0	0.981	0.607	0.878	.	.	0.962	0.532	0.57	1	1	0	0	19534.5	-1	5.771	60	96	68	14	99	40	20
SNOO_029140	SNOO_029140A_1	0.244755	0.37296	0.244755	0.244755	0.244755	0.244755	0.244755	0.244755	2.253	106	6	4.157	3.294	.		.	.	.	0	0	0	.	.	0	.	0	0.123	0.688	0.55	.	.	0.624	0.282	0.46	1	1	0	0	12016.1	-1	5.665	36	58	29	12	60	24	12
SNOO_029140	SNOO_029140A_2	0.244755	0.37296	0.244755	0.244755	0.244755	0.244755	0.244755	0.244755	2.253	106	6	4.157	3.294	.		.	.	.	0	0	0	.	.	0	.	0	0.123	0.688	0.55	.	.	0.624	0.282	0.46	1	1	0	0	12016.1	-1	5.665	36	58	29	12	60	24	12
SNOO_029140	SNOO_029140A_3	0.367879	0.367879	0.367879	0.367879	0.367879	0.367879	0.367879	0.367879	2.253	106	6	4.157	3.294	.		.	.	.	0	0	0	.	.	0	.	0	0.123	0.688	0.55	.	.	0.624	0.282	0.46	1	1	0	0	12016.1	-1	5.665	36	58	29	12	60	24	12
SNOO_029140	SNOO_029140A_4	0.367879	0.367879	0.367879	0.367879	0.367879	0.367879	0.367879	0.367879	2.253	106	6	4.157	3.294	.		.	.	.	0	0	0	.	.	0	.	0	0.123	0.688	0.55	.	.	0.624	0.282	0.46	1	1	0	0	12016.1	-1	5.665	36	58	29	12	60	24	12
SNOO_029140	SNOO_029140A_5	0.367879	0.367879	0.367879	0.367879	0.367879	0.367879	0.367879	0.367879	2.253	106	6	4.157	3.294	.		.	.	.	0	0	0	.	.	0	.	0	0.123	0.688	0.55	.	.	0.624	0.282	0.46	1	1	0	0	12016.1	-1	5.665	36	58	29	12	60	24	12
SNOO_130840	SNOO_130840A_1	0.407925	0.34965	0.407925	0.407925	0.407925	0.048951	0.244755	0.048951	2.252	319	6	4.029	3.241	.		.	.	.	0	0	0	PF04616	Family:Glyco_hydro_43	0	GH43_6,GH43_5,GH43_3,GH43,GH43_4,GH43_7,GH43_30,GH43_34,GH43_8,GH43_26,GH43_29,GH43_33,GH43_31,GH43_19,GH43_9,GH43_18,GH159,GH117	0	0.036	0.667	.	0.751	.	0.71	0.613	0.81	1	1	0	0	34208.3	5	7.942	121	194	82	48	192	58	33
SNOO_130840	SNOO_130840A_2	0.356935	0.244755	0.356935	0.356935	0.356935	0.0142774	0.128497	0.0142774	2.252	319	6	4.029	3.241	.		.	.	.	0	0	0	PF04616	Family:Glyco_hydro_43	0	GH43_6,GH43_5,GH43_3,GH43,GH43_4,GH43_7,GH43_30,GH43_34,GH43_8,GH43_26,GH43_29,GH43_33,GH43_31,GH43_19,GH43_9,GH43_18,GH159,GH117	0	0.036	0.667	.	0.751	.	0.71	0.613	0.81	1	1	0	0	34208.3	5	7.942	121	194	82	48	192	58	33
SNOO_130840	SNOO_130840A_3	0.18394	0.210217	0.18394	0.18394	0.18394	0.18394	0.18394	0.18394	2.252	319	6	4.029	3.241	.		.	.	.	0	0	0	PF04616	Family:Glyco_hydro_43	0	GH43_6,GH43_5,GH43_3,GH43,GH43_4,GH43_7,GH43_30,GH43_34,GH43_8,GH43_26,GH43_29,GH43_33,GH43_31,GH43_19,GH43_9,GH43_18,GH159,GH117	0	0.036	0.667	.	0.751	.	0.71	0.613	0.81	1	1	0	0	34208.3	5	7.942	121	194	82	48	192	58	33
SNOO_130840	SNOO_130840A_4	0.367879	0.367879	0.367879	0.367879	0.367879	0.367879	0.367879	0.367879	2.252	319	6	4.029	3.241	.		.	.	.	0	0	0	PF04616	Family:Glyco_hydro_43	0	GH43_6,GH43_5,GH43_3,GH43,GH43_4,GH43_7,GH43_30,GH43_34,GH43_8,GH43_26,GH43_29,GH43_33,GH43_31,GH43_19,GH43_9,GH43_18,GH159,GH117	0	0.036	0.667	.	0.751	.	0.71	0.613	0.81	1	1	0	0	34208.3	5	7.942	121	194	82	48	192	58	33
SNOO_130840	SNOO_130840A_5	0.367879	0.367879	0.367879	0.367879	0.367879	0.367879	0.367879	0.367879	2.252	319	6	4.029	3.241	.		.	.	.	0	0	0	PF04616	Family:Glyco_hydro_43	0	GH43_6,GH43_5,GH43_3,GH43,GH43_4,GH43_7,GH43_30,GH43_34,GH43_8,GH43_26,GH43_29,GH43_33,GH43_31,GH43_19,GH43_9,GH43_18,GH159,GH117	0	0.036	0.667	.	0.751	.	0.71	0.613	0.81	1	1	0	0	34208.3	5	7.942	121	194	82	48	192	58	33
SNOO_130840	SNOO_130840A_6	0.367879	0.367879	0.367879	0.367879	0.367879	0.367879	0.367879	0.367879	2.252	319	6	4.029	3.241	.		.	.	.	0	0	0	PF04616	Family:Glyco_hydro_43	0	GH43_6,GH43_5,GH43_3,GH43,GH43_4,GH43_7,GH43_30,GH43_34,GH43_8,GH43_26,GH43_29,GH43_33,GH43_31,GH43_19,GH43_9,GH43_18,GH159,GH117	0	0.036	0.667	.	0.751	.	0.71	0.613	0.81	1	1	0	0	34208.3	5	7.942	121	194	82	48	192	58	33
SNOO_130840	SNOO_130840A_7	0.367879	0.367879	0.367879	0.367879	0.367879	0.367879	0.367879	0.367879	2.252	319	6	4.029	3.241	.		.	.	.	0	0	0	PF04616	Family:Glyco_hydro_43	0	GH43_6,GH43_5,GH43_3,GH43,GH43_4,GH43_7,GH43_30,GH43_34,GH43_8,GH43_26,GH43_29,GH43_33,GH43_31,GH43_19,GH43_9,GH43_18,GH159,GH117	0	0.036	0.667	.	0.751	.	0.71	0.613	0.81	1	1	0	0	34208.3	5	7.942	121	194	82	48	192	58	33
SNOO_130840	SNOO_130840A_8	0.367879	0.367879	0.367879	0.367879	0.367879	0.367879	0.367879	0.367879	2.252	319	6	4.029	3.241	.		.	.	.	0	0	0	PF04616	Family:Glyco_hydro_43	0	GH43_6,GH43_5,GH43_3,GH43,GH43_4,GH43_7,GH43_30,GH43_34,GH43_8,GH43_26,GH43_29,GH43_33,GH43_31,GH43_19,GH43_9,GH43_18,GH159,GH117	0	0.036	0.667	.	0.751	.	0.71	0.613	0.81	1	1	0	0	34208.3	5	7.942	121	194	82	48	192	58	33
SNOO_051980	SNOO_051980A_1	0.367879	0.367879	0.367879	0.367879	0.367879	0.367879	0.367879	0.367879	2.251	258	2	0.649	2.689	.		MoHPX1	reduced_virulence	PHI:5188	0	1	0	PF01328	Family:Peroxidase_2	0	.	0	0.278	0.6	.	.	0.751	0.798	0.304	0.49	1	1	0	0	28730.3	3	7.906	91	140	64	31	133	59	32
SNOO_051980	SNOO_051980A_10	0.367879	0.367879	0.367879	0.367879	0.367879	0.367879	0.367879	0.367879	2.251	258	2	0.649	2.689	.		MoHPX1	reduced_virulence	PHI:5188	0	1	0	PF01328	Family:Peroxidase_2	0	.	0	0.278	0.6	.	.	0.751	0.798	0.304	0.49	1	1	0	0	28730.3	3	7.906	91	140	64	31	133	59	32
SNOO_051980	SNOO_051980A_2	0.367879	0.367879	0.367879	0.367879	0.367879	0.367879	0.367879	0.367879	2.251	258	2	0.649	2.689	.		MoHPX1	reduced_virulence	PHI:5188	0	1	0	PF01328	Family:Peroxidase_2	0	.	0	0.278	0.6	.	.	0.751	0.798	0.304	0.49	1	1	0	0	28730.3	3	7.906	91	140	64	31	133	59	32
SNOO_051980	SNOO_051980A_3	0.407925	0.37296	0.407925	0.407925	0.407925	0.048951	0.244755	0.048951	2.251	258	2	0.649	2.689	.		MoHPX1	reduced_virulence	PHI:5188	0	1	0	PF01328	Family:Peroxidase_2	0	.	0	0.278	0.6	.	.	0.751	0.798	0.304	0.49	1	1	0	0	28730.3	3	7.906	91	140	64	31	133	59	32
SNOO_051980	SNOO_051980A_4	0.367133	0.20979	0.367133	0.367133	0.367133	0.122378	0.367133	0.122378	2.251	258	2	0.649	2.689	.		MoHPX1	reduced_virulence	PHI:5188	0	1	0	PF01328	Family:Peroxidase_2	0	.	0	0.278	0.6	.	.	0.751	0.798	0.304	0.49	1	1	0	0	28730.3	3	7.906	91	140	64	31	133	59	32
SNOO_051980	SNOO_051980A_5	0.18394	0.157663	0.18394	0.18394	0.18394	0.18394	0.18394	0.157663	2.251	258	2	0.649	2.689	.		MoHPX1	reduced_virulence	PHI:5188	0	1	0	PF01328	Family:Peroxidase_2	0	.	0	0.278	0.6	.	.	0.751	0.798	0.304	0.49	1	1	0	0	28730.3	3	7.906	91	140	64	31	133	59	32
SNOO_051980	SNOO_051980A_6	0.538462	0.527473	0.538462	0.538462	0.538462	0.538462	0.538462	0.527473	2.251	258	2	0.649	2.689	.		MoHPX1	reduced_virulence	PHI:5188	0	1	0	PF01328	Family:Peroxidase_2	0	.	0	0.278	0.6	.	.	0.751	0.798	0.304	0.49	1	1	0	0	28730.3	3	7.906	91	140	64	31	133	59	32
SNOO_051980	SNOO_051980A_7	0.367879	0.367879	0.367879	0.367879	0.367879	0.367879	0.367879	0.367879	2.251	258	2	0.649	2.689	.		MoHPX1	reduced_virulence	PHI:5188	0	1	0	PF01328	Family:Peroxidase_2	0	.	0	0.278	0.6	.	.	0.751	0.798	0.304	0.49	1	1	0	0	28730.3	3	7.906	91	140	64	31	133	59	32
SNOO_051980	SNOO_051980A_8	0.367879	0.367879	0.367879	0.367879	0.367879	0.367879	0.367879	0.367879	2.251	258	2	0.649	2.689	.		MoHPX1	reduced_virulence	PHI:5188	0	1	0	PF01328	Family:Peroxidase_2	0	.	0	0.278	0.6	.	.	0.751	0.798	0.304	0.49	1	1	0	0	28730.3	3	7.906	91	140	64	31	133	59	32
SNOO_051980	SNOO_051980A_9	0.367879	0.367879	0.367879	0.367879	0.367879	0.367879	0.367879	0.367879	2.251	258	2	0.649	2.689	.		MoHPX1	reduced_virulence	PHI:5188	0	1	0	PF01328	Family:Peroxidase_2	0	.	0	0.278	0.6	.	.	0.751	0.798	0.304	0.49	1	1	0	0	28730.3	3	7.906	91	140	64	31	133	59	32
SNOO_503980	SNOO_503980_1	0.244755	0.15984	0.244755	0.244755	0.244755	0.0128629	0.244755	0.0128629	2.25	91	6	5.316	3.312	.		.	.	.	0	0	0	.	.	0	.	0	0.544	0.78	.	0.933	.	0.966	0.654	0.93	1	1	0	0	9585.78	2.5	7.924	45	63	24	9	52	15	9
SNOO_503980	SNOO_503980_10	0.367879	0.367879	0.367879	0.367879	0.367879	0.367879	0.367879	0.367879	2.25	91	6	5.316	3.312	.		.	.	.	0	0	0	.	.	0	.	0	0.544	0.78	.	0.933	.	0.966	0.654	0.93	1	1	0	0	9585.78	2.5	7.924	45	63	24	9	52	15	9
SNOO_503980	SNOO_503980_11	0.367879	0.367879	0.367879	0.367879	0.367879	0.367879	0.367879	0.367879	2.25	91	6	5.316	3.312	.		.	.	.	0	0	0	.	.	0	.	0	0.544	0.78	.	0.933	.	0.966	0.654	0.93	1	1	0	0	9585.78	2.5	7.924	45	63	24	9	52	15	9
SNOO_503980	SNOO_503980_12	0.367879	0.367879	0.367879	0.367879	0.367879	0.367879	0.367879	0.367879	2.25	91	6	5.316	3.312	.		.	.	.	0	0	0	.	.	0	.	0	0.544	0.78	.	0.933	.	0.966	0.654	0.93	1	1	0	0	9585.78	2.5	7.924	45	63	24	9	52	15	9
SNOO_503980	SNOO_503980_13	0.367879	0.367879	0.367879	0.367879	0.367879	0.367879	0.367879	0.367879	2.25	91	6	5.316	3.312	.		.	.	.	0	0	0	.	.	0	.	0	0.544	0.78	.	0.933	.	0.966	0.654	0.93	1	1	0	0	9585.78	2.5	7.924	45	63	24	9	52	15	9
SNOO_503980	SNOO_503980_14	0.18394	0.210217	0.18394	0.18394	0.18394	0.18394	0.18394	0.18394	2.25	91	6	5.316	3.312	.		.	.	.	0	0	0	.	.	0	.	0	0.544	0.78	.	0.933	.	0.966	0.654	0.93	1	1	0	0	9585.78	2.5	7.924	45	63	24	9	52	15	9
SNOO_503980	SNOO_503980_15	0.367879	0.367879	0.367879	0.367879	0.367879	0.367879	0.367879	0.367879	2.25	91	6	5.316	3.312	.		.	.	.	0	0	0	.	.	0	.	0	0.544	0.78	.	0.933	.	0.966	0.654	0.93	1	1	0	0	9585.78	2.5	7.924	45	63	24	9	52	15	9
SNOO_503980	SNOO_503980_2	0.18394	0.157663	0.18394	0.18394	0.18394	0.18394	0.18394	0.157663	2.25	91	6	5.316	3.312	.		.	.	.	0	0	0	.	.	0	.	0	0.544	0.78	.	0.933	.	0.966	0.654	0.93	1	1	0	0	9585.78	2.5	7.924	45	63	24	9	52	15	9
SNOO_503980	SNOO_503980_3	0.403846	0.0565968	0.035373	0.403846	0.403846	0.035373	0.035373	0.035373	2.25	91	6	5.316	3.312	.		.	.	.	0	0	0	.	.	0	.	0	0.544	0.78	.	0.933	.	0.966	0.654	0.93	1	1	0	0	9585.78	2.5	7.924	45	63	24	9	52	15	9
SNOO_503980	SNOO_503980_4	0.367879	0.367879	0.367879	0.367879	0.367879	0.367879	0.367879	0.367879	2.25	91	6	5.316	3.312	.		.	.	.	0	0	0	.	.	0	.	0	0.544	0.78	.	0.933	.	0.966	0.654	0.93	1	1	0	0	9585.78	2.5	7.924	45	63	24	9	52	15	9
SNOO_503980	SNOO_503980_5	0.403846	0.461538	0.403846	0.403846	0.403846	0.403846	0.403846	0.403846	2.25	91	6	5.316	3.312	.		.	.	.	0	0	0	.	.	0	.	0	0.544	0.78	.	0.933	.	0.966	0.654	0.93	1	1	0	0	9585.78	2.5	7.924	45	63	24	9	52	15	9
SNOO_503980	SNOO_503980_6	0.367879	0.367879	0.367879	0.367879	0.367879	0.367879	0.367879	0.367879	2.25	91	6	5.316	3.312	.		.	.	.	0	0	0	.	.	0	.	0	0.544	0.78	.	0.933	.	0.966	0.654	0.93	1	1	0	0	9585.78	2.5	7.924	45	63	24	9	52	15	9
SNOO_503980	SNOO_503980_7	0.367879	0.367879	0.367879	0.367879	0.367879	0.367879	0.367879	0.367879	2.25	91	6	5.316	3.312	.		.	.	.	0	0	0	.	.	0	.	0	0.544	0.78	.	0.933	.	0.966	0.654	0.93	1	1	0	0	9585.78	2.5	7.924	45	63	24	9	52	15	9
SNOO_503980	SNOO_503980_8	0.0848953	0.527473	0.0848953	0.0848953	0.0848953	0.538462	0.0848953	0.0848953	2.25	91	6	5.316	3.312	.		.	.	.	0	0	0	.	.	0	.	0	0.544	0.78	.	0.933	.	0.966	0.654	0.93	1	1	0	0	9585.78	2.5	7.924	45	63	24	9	52	15	9
SNOO_503980	SNOO_503980_9	0.367879	0.367879	0.367879	0.367879	0.367879	0.367879	0.367879	0.367879	2.25	91	6	5.316	3.312	.		.	.	.	0	0	0	.	.	0	.	0	0.544	0.78	.	0.933	.	0.966	0.654	0.93	1	1	0	0	9585.78	2.5	7.924	45	63	24	9	52	15	9
SNOO_109100	SNOO_109100A_1	0.367879	0.367879	0.367879	0.367879	0.367879	0.367879	0.367879	0.367879	2.245	211	3	-0.268	-2.439	.		.	.	.	0	0	0	PF01105	Domain:EMP24_GP25L	0	.	0	0.784	0.84	0.528	.	.	0.115	0.509	0.22	0	1	0	1	23598.9	1	7.108	70	101	62	28	113	48	25
SNOO_109100	SNOO_109100A_2	0.367879	0.367879	0.367879	0.367879	0.367879	0.367879	0.367879	0.367879	2.245	211	3	-0.268	-2.439	.		.	.	.	0	0	0	PF01105	Domain:EMP24_GP25L	0	.	0	0.784	0.84	0.528	.	.	0.115	0.509	0.22	0	1	0	1	23598.9	1	7.108	70	101	62	28	113	48	25
SNOO_114520	SNOO_114520A_1	0.18394	0.157663	0.18394	0.18394	0.18394	0.18394	0.18394	0.157663	2.244	80	8	6.832	3.312	.		.	.	.	0	0	0	.	.	0	.	0	1	0.941	0.645	0.958	.	0.564	0.506	0.57	1	1	0	0	8665.14	-0.5	5.695	25	47	26	6	52	14	7
SNOO_114520	SNOO_114520A_2	0.18394	0.157663	0.18394	0.18394	0.18394	0.18394	0.18394	0.157663	2.244	80	8	6.832	3.312	.		.	.	.	0	0	0	.	.	0	.	0	1	0.941	0.645	0.958	.	0.564	0.506	0.57	1	1	0	0	8665.14	-0.5	5.695	25	47	26	6	52	14	7
SNOO_307320	SNOO_307320A_1	0.367879	0.367879	0.367879	0.367879	0.367879	0.367879	0.367879	0.367879	2.234	224	2	3.797	2.608	.		.	.	.	0	0	0	PF01161	Domain:PBP	0	.	0	0.661	0.636	0.555	.	.	0.853	0.32	0.22	1	1	0	0	24781.3	8	9.319	67	117	55	26	118	54	33
SNOO_307320	SNOO_307320A_2	0.367879	0.367879	0.367879	0.367879	0.367879	0.367879	0.367879	0.367879	2.234	224	2	3.797	2.608	.		.	.	.	0	0	0	PF01161	Domain:PBP	0	.	0	0.661	0.636	0.555	.	.	0.853	0.32	0.22	1	1	0	0	24781.3	8	9.319	67	117	55	26	118	54	33
SNOO_307320	SNOO_307320A_3	0.367879	0.367879	0.367879	0.367879	0.367879	0.367879	0.367879	0.367879	2.234	224	2	3.797	2.608	.		.	.	.	0	0	0	PF01161	Domain:PBP	0	.	0	0.661	0.636	0.555	.	.	0.853	0.32	0.22	1	1	0	0	24781.3	8	9.319	67	117	55	26	118	54	33
SNOO_307320	SNOO_307320A_4	0.367879	0.367879	0.367879	0.367879	0.367879	0.367879	0.367879	0.367879	2.234	224	2	3.797	2.608	.		.	.	.	0	0	0	PF01161	Domain:PBP	0	.	0	0.661	0.636	0.555	.	.	0.853	0.32	0.22	1	1	0	0	24781.3	8	9.319	67	117	55	26	118	54	33
SNOO_307320	SNOO_307320A_5	0.367879	0.367879	0.367879	0.367879	0.367879	0.367879	0.367879	0.367879	2.234	224	2	3.797	2.608	.		.	.	.	0	0	0	PF01161	Domain:PBP	0	.	0	0.661	0.636	0.555	.	.	0.853	0.32	0.22	1	1	0	0	24781.3	8	9.319	67	117	55	26	118	54	33
SNOO_307320	SNOO_307320A_6	0.367879	0.367879	0.367879	0.367879	0.367879	0.367879	0.367879	0.367879	2.234	224	2	3.797	2.608	.		.	.	.	0	0	0	PF01161	Domain:PBP	0	.	0	0.661	0.636	0.555	.	.	0.853	0.32	0.22	1	1	0	0	24781.3	8	9.319	67	117	55	26	118	54	33
SNOO_307320	SNOO_307320A_7	0.367879	0.367879	0.367879	0.367879	0.367879	0.367879	0.367879	0.367879	2.234	224	2	3.797	2.608	.		.	.	.	0	0	0	PF01161	Domain:PBP	0	.	0	0.661	0.636	0.555	.	.	0.853	0.32	0.22	1	1	0	0	24781.3	8	9.319	67	117	55	26	118	54	33
SNOO_307320	SNOO_307320A_8	0.367879	0.367879	0.367879	0.367879	0.367879	0.367879	0.367879	0.367879	2.234	224	2	3.797	2.608	.		.	.	.	0	0	0	PF01161	Domain:PBP	0	.	0	0.661	0.636	0.555	.	.	0.853	0.32	0.22	1	1	0	0	24781.3	8	9.319	67	117	55	26	118	54	33
SNOO_010970	SNOO_010970A_1	0.244755	0.111888	0.048951	0.244755	0.244755	0.244755	0.244755	0.048951	2.231	224	6	4.51	3.25	PnTox3,SnTox5,SnTox267		SnTox3	effector_(plant_avirulence_determinant),loss_of_pathogenicity	PHI:6368,PHI:2264	1	0	0	.	.	0	.	0	0.519	0.635	.	.	0.612	0.981	0.506	0.25	1	1	0	0	24832.2	-1	6.098	71	127	59	21	122	49	25
SNOO_010970	SNOO_010970A_2	0.122378	0.27972	0.122378	0.122378	0.122378	0.122378	0.122378	0.122378	2.231	224	6	4.51	3.25	PnTox3,SnTox5,SnTox267		SnTox3	effector_(plant_avirulence_determinant),loss_of_pathogenicity	PHI:6368,PHI:2264	1	0	0	.	.	0	.	0	0.519	0.635	.	.	0.612	0.981	0.506	0.25	1	1	0	0	24832.2	-1	6.098	71	127	59	21	122	49	25
SNOO_010970	SNOO_010970A_3	0.18394	0.157663	0.18394	0.18394	0.18394	0.18394	0.18394	0.157663	2.231	224	6	4.51	3.25	PnTox3,SnTox5,SnTox267		SnTox3	effector_(plant_avirulence_determinant),loss_of_pathogenicity	PHI:6368,PHI:2264	1	0	0	.	.	0	.	0	0.519	0.635	.	.	0.612	0.981	0.506	0.25	1	1	0	0	24832.2	-1	6.098	71	127	59	21	122	49	25
SNOO_010970	SNOO_010970A_4	0.18394	0.210217	0.18394	0.18394	0.18394	0.18394	0.18394	0.18394	2.231	224	6	4.51	3.25	PnTox3,SnTox5,SnTox267		SnTox3	effector_(plant_avirulence_determinant),loss_of_pathogenicity	PHI:6368,PHI:2264	1	0	0	.	.	0	.	0	0.519	0.635	.	.	0.612	0.981	0.506	0.25	1	1	0	0	24832.2	-1	6.098	71	127	59	21	122	49	25
SNOO_010970	SNOO_010970A_5	0.367879	0.367879	0.367879	0.367879	0.367879	0.367879	0.367879	0.367879	2.231	224	6	4.51	3.25	PnTox3,SnTox5,SnTox267		SnTox3	effector_(plant_avirulence_determinant),loss_of_pathogenicity	PHI:6368,PHI:2264	1	0	0	.	.	0	.	0	0.519	0.635	.	.	0.612	0.981	0.506	0.25	1	1	0	0	24832.2	-1	6.098	71	127	59	21	122	49	25
SNOO_010970	SNOO_010970A_6	0.367879	0.367879	0.367879	0.367879	0.367879	0.367879	0.367879	0.367879	2.231	224	6	4.51	3.25	PnTox3,SnTox5,SnTox267		SnTox3	effector_(plant_avirulence_determinant),loss_of_pathogenicity	PHI:6368,PHI:2264	1	0	0	.	.	0	.	0	0.519	0.635	.	.	0.612	0.981	0.506	0.25	1	1	0	0	24832.2	-1	6.098	71	127	59	21	122	49	25
SNOO_010970	SNOO_010970A_7	0.367879	0.367879	0.367879	0.367879	0.367879	0.367879	0.367879	0.367879	2.231	224	6	4.51	3.25	PnTox3,SnTox5,SnTox267		SnTox3	effector_(plant_avirulence_determinant),loss_of_pathogenicity	PHI:6368,PHI:2264	1	0	0	.	.	0	.	0	0.519	0.635	.	.	0.612	0.981	0.506	0.25	1	1	0	0	24832.2	-1	6.098	71	127	59	21	122	49	25
SNOO_082060	SNOO_082060A_1	0.356935	0.407925	0.356935	0.356935	0.356935	0.128497	0.356935	0.128497	2.231	109	7	6.173	3.312	.		.	.	.	0	0	0	.	.	0	.	0	0.997	0.876	.	0.777	.	0.976	0.371	0.65	1	1	0	0	11879.8	2	7.517	39	68	32	10	66	19	11
SNOO_082060	SNOO_082060A_2	0.403846	0.461538	0.403846	0.403846	0.403846	0.403846	0.403846	0.403846	2.231	109	7	6.173	3.312	.		.	.	.	0	0	0	.	.	0	.	0	0.997	0.876	.	0.777	.	0.976	0.371	0.65	1	1	0	0	11879.8	2	7.517	39	68	32	10	66	19	11
SNOO_082060	SNOO_082060A_3	0.403846	0.32967	0.403846	0.403846	0.403846	0.035373	0.403846	0.035373	2.231	109	7	6.173	3.312	.		.	.	.	0	0	0	.	.	0	.	0	0.997	0.876	.	0.777	.	0.976	0.371	0.65	1	1	0	0	11879.8	2	7.517	39	68	32	10	66	19	11
SNOO_082060	SNOO_082060A_4	0.18394	0.210217	0.18394	0.18394	0.18394	0.18394	0.18394	0.18394	2.231	109	7	6.173	3.312	.		.	.	.	0	0	0	.	.	0	.	0	0.997	0.876	.	0.777	.	0.976	0.371	0.65	1	1	0	0	11879.8	2	7.517	39	68	32	10	66	19	11
SNOO_134960	SNOO_134960A_1	0.244755	0.34965	0.407925	0.244755	0.244755	0.244755	0.407925	0.244755	2.231	125	5	6.961	3.29	CfPDIP1		.	.	.	0	0	0	.	.	0	.	0	0.964	0.682	0.693	.	.	0.253	0.322	0.43	1	1	0	0	13837.8	-3	4.819	37	71	43	13	71	32	15
SNOO_134960	SNOO_134960A_2	0.244755	0.34965	0.407925	0.244755	0.244755	0.244755	0.407925	0.244755	2.231	125	5	6.961	3.29	CfPDIP1		.	.	.	0	0	0	.	.	0	.	0	0.964	0.682	0.693	.	.	0.253	0.322	0.43	1	1	0	0	13837.8	-3	4.819	37	71	43	13	71	32	15
SNOO_134960	SNOO_134960A_3	0.367879	0.367879	0.367879	0.367879	0.367879	0.367879	0.367879	0.367879	2.231	125	5	6.961	3.29	CfPDIP1		.	.	.	0	0	0	.	.	0	.	0	0.964	0.682	0.693	.	.	0.253	0.322	0.43	1	1	0	0	13837.8	-3	4.819	37	71	43	13	71	32	15
SNOO_608180	SNOO_608180_1	0.356935	0.244755	0.356935	0.356935	0.356935	0.128497	0.356935	0.128497	2.231	91	1	5.397	2.213	.		.	.	.	0	0	0	.	.	0	.	0	0.995	0.877	0.944	0.858	.	0.018	0.29	0.8	1	1	1	0	10005.5	3.5	9.394	29	48	31	9	48	18	11
SNOO_608180	SNOO_608180_2	0.367879	0.367879	0.367879	0.367879	0.367879	0.367879	0.367879	0.367879	2.231	91	1	5.397	2.213	.		.	.	.	0	0	0	.	.	0	.	0	0.995	0.877	0.944	0.858	.	0.018	0.29	0.8	1	1	1	0	10005.5	3.5	9.394	29	48	31	9	48	18	11
SNOO_051520	SNOO_051520A_1	0.244755	0.335664	0.244755	0.244755	0.244755	0.0128629	0.0128629	0.0128629	2.218	335	1	4.434	2.979	MoCDIP1		PELB,CcpelA,PcPL15,PelE,PelD,PelA,Pnl1	reduced_virulence,increased_virulence_(hypervirulence)	PHI:222,PHI:2476,PHI:4618,PHI:6855,PHI:6854,PHI:6853,PHI:3226	1	1	0	PF00544	Repeat:Pectate_lyase_4	0	PL1_10,PL1_7,PL1,PL1_9,PL1_5,PL1_6,PL1_3,PL1_4,PL1_12,PL1_13,PL1_1,PL1_11,PL1_8,PL1_2	0	0.033	0.608	.	0.6	.	0.907	0.306	0.83	1	1	0	0	36403.8	5.5	8.097	112	191	93	47	185	68	39
SNOO_051520	SNOO_051520A_2	0.244755	0.335664	0.244755	0.244755	0.244755	0.0128629	0.0128629	0.0128629	2.218	335	1	4.434	2.979	MoCDIP1		PELB,CcpelA,PcPL15,PelE,PelD,PelA,Pnl1	reduced_virulence,increased_virulence_(hypervirulence)	PHI:222,PHI:2476,PHI:4618,PHI:6855,PHI:6854,PHI:6853,PHI:3226	1	1	0	PF00544	Repeat:Pectate_lyase_4	0	PL1_10,PL1_7,PL1,PL1_9,PL1_5,PL1_6,PL1_3,PL1_4,PL1_12,PL1_13,PL1_1,PL1_11,PL1_8,PL1_2	0	0.033	0.608	.	0.6	.	0.907	0.306	0.83	1	1	0	0	36403.8	5.5	8.097	112	191	93	47	185	68	39
SNOO_051520	SNOO_051520A_3	0.367879	0.367879	0.367879	0.367879	0.367879	0.367879	0.367879	0.367879	2.218	335	1	4.434	2.979	MoCDIP1		PELB,CcpelA,PcPL15,PelE,PelD,PelA,Pnl1	reduced_virulence,increased_virulence_(hypervirulence)	PHI:222,PHI:2476,PHI:4618,PHI:6855,PHI:6854,PHI:6853,PHI:3226	1	1	0	PF00544	Repeat:Pectate_lyase_4	0	PL1_10,PL1_7,PL1,PL1_9,PL1_5,PL1_6,PL1_3,PL1_4,PL1_12,PL1_13,PL1_1,PL1_11,PL1_8,PL1_2	0	0.033	0.608	.	0.6	.	0.907	0.306	0.83	1	1	0	0	36403.8	5.5	8.097	112	191	93	47	185	68	39
SNOO_051520	SNOO_051520A_4	0.367879	0.367879	0.367879	0.367879	0.367879	0.367879	0.367879	0.367879	2.218	335	1	4.434	2.979	MoCDIP1		PELB,CcpelA,PcPL15,PelE,PelD,PelA,Pnl1	reduced_virulence,increased_virulence_(hypervirulence)	PHI:222,PHI:2476,PHI:4618,PHI:6855,PHI:6854,PHI:6853,PHI:3226	1	1	0	PF00544	Repeat:Pectate_lyase_4	0	PL1_10,PL1_7,PL1,PL1_9,PL1_5,PL1_6,PL1_3,PL1_4,PL1_12,PL1_13,PL1_1,PL1_11,PL1_8,PL1_2	0	0.033	0.608	.	0.6	.	0.907	0.306	0.83	1	1	0	0	36403.8	5.5	8.097	112	191	93	47	185	68	39
SNOO_051520	SNOO_051520A_5	0.367879	0.367879	0.367879	0.367879	0.367879	0.367879	0.367879	0.367879	2.218	335	1	4.434	2.979	MoCDIP1		PELB,CcpelA,PcPL15,PelE,PelD,PelA,Pnl1	reduced_virulence,increased_virulence_(hypervirulence)	PHI:222,PHI:2476,PHI:4618,PHI:6855,PHI:6854,PHI:6853,PHI:3226	1	1	0	PF00544	Repeat:Pectate_lyase_4	0	PL1_10,PL1_7,PL1,PL1_9,PL1_5,PL1_6,PL1_3,PL1_4,PL1_12,PL1_13,PL1_1,PL1_11,PL1_8,PL1_2	0	0.033	0.608	.	0.6	.	0.907	0.306	0.83	1	1	0	0	36403.8	5.5	8.097	112	191	93	47	185	68	39
SNOO_007320	SNOO_007320A_1	0.0848953	0.527473	0.538462	0.0848953	0.0848953	0.0848953	0.0848953	0.0848953	2.216	218	6	4.18	1.959	.		.	.	.	0	0	0	.	.	0	.	0	0.99	0.765	.	0.713	.	0.747	0.386	0.67	1	1	0	0	23737.1	1	6.83	71	131	69	23	126	47	25
SNOO_007320	SNOO_007320A_2	0.244755	0.37296	0.407925	0.244755	0.244755	0.407925	0.407925	0.244755	2.216	218	6	4.18	1.959	.		.	.	.	0	0	0	.	.	0	.	0	0.99	0.765	.	0.713	.	0.747	0.386	0.67	1	1	0	0	23737.1	1	6.83	71	131	69	23	126	47	25
SNOO_007320	SNOO_007320A_3	0.18394	0.157663	0.18394	0.18394	0.18394	0.18394	0.18394	0.157663	2.216	218	6	4.18	1.959	.		.	.	.	0	0	0	.	.	0	.	0	0.99	0.765	.	0.713	.	0.747	0.386	0.67	1	1	0	0	23737.1	1	6.83	71	131	69	23	126	47	25
SNOO_007320	SNOO_007320A_4	0.403846	0.461538	0.403846	0.403846	0.403846	0.403846	0.403846	0.403846	2.216	218	6	4.18	1.959	.		.	.	.	0	0	0	.	.	0	.	0	0.99	0.765	.	0.713	.	0.747	0.386	0.67	1	1	0	0	23737.1	1	6.83	71	131	69	23	126	47	25
SNOO_007320	SNOO_007320A_5	0.367879	0.367879	0.367879	0.367879	0.367879	0.367879	0.367879	0.367879	2.216	218	6	4.18	1.959	.		.	.	.	0	0	0	.	.	0	.	0	0.99	0.765	.	0.713	.	0.747	0.386	0.67	1	1	0	0	23737.1	1	6.83	71	131	69	23	126	47	25
SNOO_007320	SNOO_007320A_6	0.367879	0.367879	0.367879	0.367879	0.367879	0.367879	0.367879	0.367879	2.216	218	6	4.18	1.959	.		.	.	.	0	0	0	.	.	0	.	0	0.99	0.765	.	0.713	.	0.747	0.386	0.67	1	1	0	0	23737.1	1	6.83	71	131	69	23	126	47	25
SNOO_057500	SNOO_057500A_1	0.367133	0.27972	0.367133	0.367133	0.367133	0.367133	0.367133	0.27972	2.216	286	4	6.009	3.299	MoCDIP4,CoNIS1,ChNIS1,MoNIS1		GzOB021,GzOB015,Plegl1	unaffected_pathogenicity	PHI:1581,PHI:1575,PHI:3378	0	0	0	PF03443	Family:AA9	1	AA9	0	0.104	0.647	.	0.554	.	0.969	0.428	0.48	1	1	0	0	31388.7	2.5	6.876	100	162	63	44	150	66	37
SNOO_057500	SNOO_057500A_2	0.122378	0.27972	0.122378	0.122378	0.122378	0.122378	0.122378	0.122378	2.216	286	4	6.009	3.299	MoCDIP4,CoNIS1,ChNIS1,MoNIS1		GzOB021,GzOB015,Plegl1	unaffected_pathogenicity	PHI:1581,PHI:1575,PHI:3378	0	0	0	PF03443	Family:AA9	1	AA9	0	0.104	0.647	.	0.554	.	0.969	0.428	0.48	1	1	0	0	31388.7	2.5	6.876	100	162	63	44	150	66	37
SNOO_057500	SNOO_057500A_3	0.244755	0.0257258	0.0128629	0.244755	0.244755	0.0128629	0.0128629	0.0128629	2.216	286	4	6.009	3.299	MoCDIP4,CoNIS1,ChNIS1,MoNIS1		GzOB021,GzOB015,Plegl1	unaffected_pathogenicity	PHI:1581,PHI:1575,PHI:3378	0	0	0	PF03443	Family:AA9	1	AA9	0	0.104	0.647	.	0.554	.	0.969	0.428	0.48	1	1	0	0	31388.7	2.5	6.876	100	162	63	44	150	66	37
SNOO_057500	SNOO_057500A_4	0.367879	0.367879	0.367879	0.367879	0.367879	0.367879	0.367879	0.367879	2.216	286	4	6.009	3.299	MoCDIP4,CoNIS1,ChNIS1,MoNIS1		GzOB021,GzOB015,Plegl1	unaffected_pathogenicity	PHI:1581,PHI:1575,PHI:3378	0	0	0	PF03443	Family:AA9	1	AA9	0	0.104	0.647	.	0.554	.	0.969	0.428	0.48	1	1	0	0	31388.7	2.5	6.876	100	162	63	44	150	66	37
SNOO_057500	SNOO_057500A_5	0.367879	0.367879	0.367879	0.367879	0.367879	0.367879	0.367879	0.367879	2.216	286	4	6.009	3.299	MoCDIP4,CoNIS1,ChNIS1,MoNIS1		GzOB021,GzOB015,Plegl1	unaffected_pathogenicity	PHI:1581,PHI:1575,PHI:3378	0	0	0	PF03443	Family:AA9	1	AA9	0	0.104	0.647	.	0.554	.	0.969	0.428	0.48	1	1	0	0	31388.7	2.5	6.876	100	162	63	44	150	66	37
SNOO_057500	SNOO_057500A_6	0.367879	0.367879	0.367879	0.367879	0.367879	0.367879	0.367879	0.367879	2.216	286	4	6.009	3.299	MoCDIP4,CoNIS1,ChNIS1,MoNIS1		GzOB021,GzOB015,Plegl1	unaffected_pathogenicity	PHI:1581,PHI:1575,PHI:3378	0	0	0	PF03443	Family:AA9	1	AA9	0	0.104	0.647	.	0.554	.	0.969	0.428	0.48	1	1	0	0	31388.7	2.5	6.876	100	162	63	44	150	66	37
SNOO_073180	SNOO_073180A_1	0.356935	0.244755	0.356935	0.356935	0.356935	0.128497	0.356935	0.128497	2.212	188	0	4.427	2.893	.		.	.	.	0	0	0	.	.	0	.	0	0.704	0.711	.	0.516	.	0.584	0.489	0.46	1	1	0	0	19800.2	0	6.47	67	106	56	13	103	31	16
SNOO_073180	SNOO_073180A_2	0.244755	0.41958	0.440559	0.244755	0.244755	0.440559	0.440559	0.244755	2.212	188	0	4.427	2.893	.		.	.	.	0	0	0	.	.	0	.	0	0.704	0.711	.	0.516	.	0.584	0.489	0.46	1	1	0	0	19800.2	0	6.47	67	106	56	13	103	31	16
SNOO_073180	SNOO_073180A_3	0.403846	0.32967	0.403846	0.403846	0.403846	0.035373	0.403846	0.035373	2.212	188	0	4.427	2.893	.		.	.	.	0	0	0	.	.	0	.	0	0.704	0.711	.	0.516	.	0.584	0.489	0.46	1	1	0	0	19800.2	0	6.47	67	106	56	13	103	31	16
SNOO_073180	SNOO_073180A_4	0.367879	0.367879	0.367879	0.367879	0.367879	0.367879	0.367879	0.367879	2.212	188	0	4.427	2.893	.		.	.	.	0	0	0	.	.	0	.	0	0.704	0.711	.	0.516	.	0.584	0.489	0.46	1	1	0	0	19800.2	0	6.47	67	106	56	13	103	31	16
SNOO_502020	SNOO_502020_1	0.244755	0.37296	0.407925	0.407925	0.407925	0.407925	0.407925	0.244755	2.212	173	2	4.674	3.307	.		.	.	.	0	0	0	PF00135	Domain:COesterase	0	.	0	0.661	0.656	.	0.712	.	0.851	0.213	0.74	1	1	0	0	18206.6	3.5	8.906	62	108	55	19	111	22	13
SNOO_160850	SNOO_160850A_1	0.356935	0.244755	0.356935	0.356935	0.356935	0.0142774	0.128497	0.0142774	2.208	100	3	5.157	3.312	.		.	.	.	0	0	0	.	.	0	.	0	0.974	0.716	.	0.61	.	0.43	0.414	0.63	1	1	0	0	10868.4	0	6.464	34	58	33	10	56	20	11
SNOO_160850	SNOO_160850A_2	0.407925	0.34965	0.407925	0.407925	0.407925	0.048951	0.244755	0.048951	2.208	100	3	5.157	3.312	.		.	.	.	0	0	0	.	.	0	.	0	0.974	0.716	.	0.61	.	0.43	0.414	0.63	1	1	0	0	10868.4	0	6.464	34	58	33	10	56	20	11
SNOO_160850	SNOO_160850A_3	0.18394	0.210217	0.18394	0.18394	0.18394	0.18394	0.18394	0.18394	2.208	100	3	5.157	3.312	.		.	.	.	0	0	0	.	.	0	.	0	0.974	0.716	.	0.61	.	0.43	0.414	0.63	1	1	0	0	10868.4	0	6.464	34	58	33	10	56	20	11
SNOO_018510	SNOO_018510A_1	0.367879	0.367879	0.367879	0.367879	0.367879	0.367879	0.367879	0.367879	2.202	166	2	4.485	2.263	.		.	.	.	0	0	0	.	.	0	.	0	0.911	0.825	.	0.551	.	0.051	0.426	0.41	1	1	0	0	18381.6	-1.5	5.273	58	93	48	23	98	35	17
SNOO_018510	SNOO_018510A_2	0.367879	0.367879	0.367879	0.367879	0.367879	0.367879	0.367879	0.367879	2.202	166	2	4.485	2.263	.		.	.	.	0	0	0	.	.	0	.	0	0.911	0.825	.	0.551	.	0.051	0.426	0.41	1	1	0	0	18381.6	-1.5	5.273	58	93	48	23	98	35	17
SNOO_018510	SNOO_018510A_3	0.367879	0.367879	0.367879	0.367879	0.367879	0.367879	0.367879	0.367879	2.202	166	2	4.485	2.263	.		.	.	.	0	0	0	.	.	0	.	0	0.911	0.825	.	0.551	.	0.051	0.426	0.41	1	1	0	0	18381.6	-1.5	5.273	58	93	48	23	98	35	17
SNOO_522100	SNOO_522100_1	0.18394	0.210217	0.18394	0.18394	0.18394	0.18394	0.18394	0.18394	2.195	113	2	5.378	3.308	.		.	.	.	0	0	0	.	.	0	.	0	0.997	0.697	0.99	.	.	0.965	0.379	0.16	1	1	0	0	12891.9	3.5	8.968	28	50	40	7	54	32	18
SNOO_522100	SNOO_522100_2	0.367879	0.367879	0.367879	0.367879	0.367879	0.367879	0.367879	0.367879	2.195	113	2	5.378	3.308	.		.	.	.	0	0	0	.	.	0	.	0	0.997	0.697	0.99	.	.	0.965	0.379	0.16	1	1	0	0	12891.9	3.5	8.968	28	50	40	7	54	32	18
SNOO_006160	SNOO_006160A_1	0.367879	0.367879	0.367879	0.367879	0.367879	0.367879	0.367879	0.367879	2.189	313	2	1.736	3.299	.		.	.	.	0	0	0	PF12740	Family:Chlorophyllase2	0	.	0	0.04	0.581	.	.	0.606	0.534	0.192	0.77	1	1	0	0	33239.6	5.5	8.761	115	183	86	36	189	58	33
SNOO_006160	SNOO_006160A_2	0.367879	0.367879	0.367879	0.367879	0.367879	0.367879	0.367879	0.367879	2.189	313	2	1.736	3.299	.		.	.	.	0	0	0	PF12740	Family:Chlorophyllase2	0	.	0	0.04	0.581	.	.	0.606	0.534	0.192	0.77	1	1	0	0	33239.6	5.5	8.761	115	183	86	36	189	58	33
SNOO_446780	SNOO_446780A_1	0.440559	0.41958	0.440559	0.440559	0.440559	0.244755	0.244755	0.244755	2.185	133	6	3.359	3.31	.		.	.	.	0	0	0	.	.	0	.	0	0.944	0.731	.	.	0.597	0.208	0.447	0.46	1	1	0	0	15143.1	1	6.731	43	71	35	23	75	32	18
SNOO_446780	SNOO_446780A_2	0.367879	0.367879	0.367879	0.367879	0.367879	0.367879	0.367879	0.367879	2.185	133	6	3.359	3.31	.		.	.	.	0	0	0	.	.	0	.	0	0.944	0.731	.	.	0.597	0.208	0.447	0.46	1	1	0	0	15143.1	1	6.731	43	71	35	23	75	32	18
SNOO_446780	SNOO_446780A_3	0.403846	0.461538	0.403846	0.403846	0.403846	0.403846	0.403846	0.403846	2.185	133	6	3.359	3.31	.		.	.	.	0	0	0	.	.	0	.	0	0.944	0.731	.	.	0.597	0.208	0.447	0.46	1	1	0	0	15143.1	1	6.731	43	71	35	23	75	32	18
SNOO_446780	SNOO_446780A_4	0.367879	0.367879	0.367879	0.367879	0.367879	0.367879	0.367879	0.367879	2.185	133	6	3.359	3.31	.		.	.	.	0	0	0	.	.	0	.	0	0.944	0.731	.	.	0.597	0.208	0.447	0.46	1	1	0	0	15143.1	1	6.731	43	71	35	23	75	32	18
SNOO_446780	SNOO_446780A_5	0.18394	0.157663	0.18394	0.18394	0.18394	0.18394	0.18394	0.157663	2.185	133	6	3.359	3.31	.		.	.	.	0	0	0	.	.	0	.	0	0.944	0.731	.	.	0.597	0.208	0.447	0.46	1	1	0	0	15143.1	1	6.731	43	71	35	23	75	32	18
SNOO_033850	SNOO_033850A_1	0.407925	0.111888	0.244755	0.407925	0.407925	0.048951	0.244755	0.048951	2.181	208	8	5.844	3.27	.		.	.	.	0	0	0	.	.	0	.	0	0.99	0.826	0.782	.	.	0.814	0.347	0.49	1	1	0	0	22654.3	3.5	7.568	79	120	38	19	96	56	31
SNOO_033850	SNOO_033850A_2	0.407925	0.111888	0.244755	0.407925	0.407925	0.048951	0.244755	0.048951	2.181	208	8	5.844	3.27	.		.	.	.	0	0	0	.	.	0	.	0	0.99	0.826	0.782	.	.	0.814	0.347	0.49	1	1	0	0	22654.3	3.5	7.568	79	120	38	19	96	56	31
SNOO_033850	SNOO_033850A_3	0.367879	0.367879	0.367879	0.367879	0.367879	0.367879	0.367879	0.367879	2.181	208	8	5.844	3.27	.		.	.	.	0	0	0	.	.	0	.	0	0.99	0.826	0.782	.	.	0.814	0.347	0.49	1	1	0	0	22654.3	3.5	7.568	79	120	38	19	96	56	31
SNOO_072430	SNOO_072430A_1	0.367879	0.367879	0.367879	0.367879	0.367879	0.367879	0.367879	0.367879	2.18	285	8	1.727	2.982	.		.	.	.	0	0	0	.	.	0	.	0	0.454	0.653	.	.	0.822	0.905	0.701	0.32	1	1	0	0	31522.8	6	7.872	97	155	75	39	166	68	39
SNOO_072430	SNOO_072430A_2	0.367879	0.367879	0.367879	0.367879	0.367879	0.367879	0.367879	0.367879	2.18	285	8	1.727	2.982	.		.	.	.	0	0	0	.	.	0	.	0	0.454	0.653	.	.	0.822	0.905	0.701	0.32	1	1	0	0	31522.8	6	7.872	97	155	75	39	166	68	39
SNOO_148770	SNOO_148770A_1	0.356935	0.407925	0.356935	0.356935	0.356935	0.128497	0.356935	0.128497	2.178	208	8	3.915	3.303	.		.	.	.	0	0	0	.	.	0	.	0	0.961	0.81	.	.	0.588	0.856	0.474	0.63	1	1	0	0	23613.6	0.5	6.672	66	108	39	35	121	42	22
SNOO_148770	SNOO_148770A_2	0.356935	0.407925	0.356935	0.356935	0.356935	0.128497	0.356935	0.128497	2.178	208	8	3.915	3.303	.		.	.	.	0	0	0	.	.	0	.	0	0.961	0.81	.	.	0.588	0.856	0.474	0.63	1	1	0	0	23613.6	0.5	6.672	66	108	39	35	121	42	22
SNOO_148770	SNOO_148770A_3	0.367879	0.367879	0.367879	0.367879	0.367879	0.367879	0.367879	0.367879	2.178	208	8	3.915	3.303	.		.	.	.	0	0	0	.	.	0	.	0	0.961	0.81	.	.	0.588	0.856	0.474	0.63	1	1	0	0	23613.6	0.5	6.672	66	108	39	35	121	42	22
SNOO_616190	SNOO_616190_1	0.407925	0.37296	0.407925	0.407925	0.407925	0.407925	0.407925	0.37296	2.17	185	1	5.818	2.228	MpChi,MoChi1,MrChi		.	.	.	0	0	0	PF00704	Domain:Glyco_hydro_18	1	GH18	0	0.694	0.693	.	0.664	.	0.995	0.587	0.77	1	1	0	0	20354.6	-4	4.714	64	105	55	24	99	35	16
SNOO_008440	SNOO_008440A_1	0.18394	0.157663	0.18394	0.18394	0.18394	0.18394	0.18394	0.157663	2.161	168	6	6.37	2.462	CfPDIP1		.	.	.	0	0	0	.	.	0	.	0	0.988	0.72	0.636	.	.	0.513	0.431	0.08	1	1	0	0	18315	-1.5	5.716	54	88	47	15	97	44	22
SNOO_008440	SNOO_008440A_2	0.367879	0.367879	0.367879	0.367879	0.367879	0.367879	0.367879	0.367879	2.161	168	6	6.37	2.462	CfPDIP1		.	.	.	0	0	0	.	.	0	.	0	0.988	0.72	0.636	.	.	0.513	0.431	0.08	1	1	0	0	18315	-1.5	5.716	54	88	47	15	97	44	22
SNOO_154600	SNOO_154600A_1	0.18394	0.210217	0.18394	0.18394	0.18394	0.18394	0.18394	0.18394	2.161	199	4	4.285	2.892	.		.	.	.	0	0	0	.	.	0	.	0	0.704	0.661	.	0.73	.	0.596	0.412	0.68	1	1	0	0	21894.6	-2.5	5.175	66	114	45	32	118	39	19
SNOO_154600	SNOO_154600A_2	0.18394	0.210217	0.18394	0.18394	0.18394	0.18394	0.18394	0.18394	2.161	199	4	4.285	2.892	.		.	.	.	0	0	0	.	.	0	.	0	0.704	0.661	.	0.73	.	0.596	0.412	0.68	1	1	0	0	21894.6	-2.5	5.175	66	114	45	32	118	39	19
SNOO_154600	SNOO_154600A_3	0.367879	0.367879	0.367879	0.367879	0.367879	0.367879	0.367879	0.367879	2.161	199	4	4.285	2.892	.		.	.	.	0	0	0	.	.	0	.	0	0.704	0.661	.	0.73	.	0.596	0.412	0.68	1	1	0	0	21894.6	-2.5	5.175	66	114	45	32	118	39	19
SNOO_148000	SNOO_148000A_1	0.367879	0.367879	0.367879	0.367879	0.367879	0.367879	0.367879	0.367879	2.16	253	4	5.668	3.264	VdPDA1,PesCDA		.	.	.	0	0	0	PF01522	Family:Polysacc_deac_1	1	CE4	0	0.041	0.588	.	0.821	.	0.559	0.304	0.84	1	1	0	0	26667.1	6.5	8.759	99	156	77	23	143	33	21
SNOO_148000	SNOO_148000A_2	0.367879	0.367879	0.367879	0.367879	0.367879	0.367879	0.367879	0.367879	2.16	253	4	5.668	3.264	VdPDA1,PesCDA		.	.	.	0	0	0	PF01522	Family:Polysacc_deac_1	1	CE4	0	0.041	0.588	.	0.821	.	0.559	0.304	0.84	1	1	0	0	26667.1	6.5	8.759	99	156	77	23	143	33	21
SNOO_309100	SNOO_309100A_1	0.244755	0.37296	0.244755	0.244755	0.244755	0.244755	0.244755	0.244755	2.159	162	4	5.321	3.279	.		.	.	.	0	0	0	PF09056	Domain:Phospholip_A2_3	0	.	0	0.991	0.749	0.805	.	.	0.017	0.373	0.02	1	1	0	0	18369.3	-1.5	5.381	52	82	36	19	73	49	24
SNOO_309100	SNOO_309100A_2	0.244755	0.37296	0.244755	0.244755	0.244755	0.244755	0.244755	0.244755	2.159	162	4	5.321	3.279	.		.	.	.	0	0	0	PF09056	Domain:Phospholip_A2_3	0	.	0	0.991	0.749	0.805	.	.	0.017	0.373	0.02	1	1	0	0	18369.3	-1.5	5.381	52	82	36	19	73	49	24
SNOO_309100	SNOO_309100A_3	0.367879	0.367879	0.367879	0.367879	0.367879	0.367879	0.367879	0.367879	2.159	162	4	5.321	3.279	.		.	.	.	0	0	0	PF09056	Domain:Phospholip_A2_3	0	.	0	0.991	0.749	0.805	.	.	0.017	0.373	0.02	1	1	0	0	18369.3	-1.5	5.381	52	82	36	19	73	49	24
SNOO_086040	SNOO_086040A_1	0.367879	0.367879	0.367879	0.367879	0.367879	0.367879	0.367879	0.367879	2.151	256	1	6.303	3.293	FgXYLA		.	.	.	0	0	0	PF00457	Domain:Glyco_hydro_11	1	GH11	0	0.247	0.711	.	0.612	.	0.007	0.384	0.77	1	1	0	0	28104.2	4	8.692	96	153	64	32	133	46	26
SNOO_428830	SNOO_428830A_1	0.122378	0.27972	0.122378	0.122378	0.122378	0.122378	0.122378	0.122378	2.148	120	1	4.678	3.29	.		.	.	.	0	0	0	.	.	0	.	0	0.998	0.625	0.71	.	.	0.047	0.33	0.33	1	1	0	0	13166.3	2	7.061	31	55	48	9	70	27	16
SNOO_428830	SNOO_428830A_2	0.367879	0.367879	0.367879	0.367879	0.367879	0.367879	0.367879	0.367879	2.148	120	1	4.678	3.29	.		.	.	.	0	0	0	.	.	0	.	0	0.998	0.625	0.71	.	.	0.047	0.33	0.33	1	1	0	0	13166.3	2	7.061	31	55	48	9	70	27	16
SNOO_072920	SNOO_072920A_1	0.367879	0.367879	0.367879	0.367879	0.367879	0.367879	0.367879	0.367879	2.141	67	6	6.669	3.312	.		.	.	.	0	0	0	.	.	0	.	0	1	0.928	0.617	0.653	.	0.906	0.411	0.69	1	1	0	0	7042.21	1.5	7.52	30	41	22	5	42	10	6
SNOO_056880	SNOO_056880A_1	0.440559	0.15984	0.244755	0.440559	0.440559	0.244755	0.440559	0.15984	2.134	116	8	5.394	3.312	.		.	.	.	0	0	0	.	.	0	.	0	0.997	0.741	.	0.863	.	0.239	0.218	0.86	1	1	0	0	11945.7	1	7.379	54	79	42	7	71	17	9
SNOO_056880	SNOO_056880A_2	0.440559	0.15984	0.244755	0.440559	0.440559	0.244755	0.440559	0.15984	2.134	116	8	5.394	3.312	.		.	.	.	0	0	0	.	.	0	.	0	0.997	0.741	.	0.863	.	0.239	0.218	0.86	1	1	0	0	11945.7	1	7.379	54	79	42	7	71	17	9
SNOO_056880	SNOO_056880A_3	0.367879	0.367879	0.367879	0.367879	0.367879	0.367879	0.367879	0.367879	2.134	116	8	5.394	3.312	.		.	.	.	0	0	0	.	.	0	.	0	0.997	0.741	.	0.863	.	0.239	0.218	0.86	1	1	0	0	11945.7	1	7.379	54	79	42	7	71	17	9
SNOO_018820	SNOO_018820A_1	0.367879	0.367879	0.367879	0.367879	0.367879	0.367879	0.367879	0.367879	2.133	124	8	5.34	3.31	.		.	.	.	0	0	0	.	.	0	.	0	1	0.711	.	0.992	.	0.397	0.609	0.85	1	1	0	0	12637.3	0	6.08	50	84	48	4	76	16	8
SNOO_018820	SNOO_018820A_2	0.367879	0.367879	0.367879	0.367879	0.367879	0.367879	0.367879	0.367879	2.133	124	8	5.34	3.31	.		.	.	.	0	0	0	.	.	0	.	0	1	0.711	.	0.992	.	0.397	0.609	0.85	1	1	0	0	12637.3	0	6.08	50	84	48	4	76	16	8
SNOO_018820	SNOO_018820A_3	0.367879	0.367879	0.367879	0.367879	0.367879	0.367879	0.367879	0.367879	2.133	124	8	5.34	3.31	.		.	.	.	0	0	0	.	.	0	.	0	1	0.711	.	0.992	.	0.397	0.609	0.85	1	1	0	0	12637.3	0	6.08	50	84	48	4	76	16	8
SNOO_018820	SNOO_018820A_4	0.367879	0.367879	0.367879	0.367879	0.367879	0.367879	0.367879	0.367879	2.133	124	8	5.34	3.31	.		.	.	.	0	0	0	.	.	0	.	0	1	0.711	.	0.992	.	0.397	0.609	0.85	1	1	0	0	12637.3	0	6.08	50	84	48	4	76	16	8
SNOO_103820	SNOO_103820A_1	0.403846	0.32967	0.035373	0.403846	0.403846	0.403846	0.403846	0.035373	2.131	284	2	4.184	3.11	.		.	.	.	0	0	0	PF18271	Domain:GH131_N	0	GH131	0	0.355	0.703	0.584	.	.	0.06	0.408	0.74	1	1	0	0	31289.9	4	8.403	89	159	75	35	143	58	32
SNOO_103820	SNOO_103820A_2	0.0848953	0.527473	0.0848953	0.0848953	0.0848953	0.538462	0.0848953	0.0848953	2.131	284	2	4.184	3.11	.		.	.	.	0	0	0	PF18271	Domain:GH131_N	0	GH131	0	0.355	0.703	0.584	.	.	0.06	0.408	0.74	1	1	0	0	31289.9	4	8.403	89	159	75	35	143	58	32
SNOO_103820	SNOO_103820A_3	0.18394	0.157663	0.18394	0.18394	0.18394	0.18394	0.18394	0.157663	2.131	284	2	4.184	3.11	.		.	.	.	0	0	0	PF18271	Domain:GH131_N	0	GH131	0	0.355	0.703	0.584	.	.	0.06	0.408	0.74	1	1	0	0	31289.9	4	8.403	89	159	75	35	143	58	32
SNOO_103820	SNOO_103820A_4	0.367879	0.367879	0.367879	0.367879	0.367879	0.367879	0.367879	0.367879	2.131	284	2	4.184	3.11	.		.	.	.	0	0	0	PF18271	Domain:GH131_N	0	GH131	0	0.355	0.703	0.584	.	.	0.06	0.408	0.74	1	1	0	0	31289.9	4	8.403	89	159	75	35	143	58	32
SNOO_103820	SNOO_103820A_5	0.367879	0.367879	0.367879	0.367879	0.367879	0.367879	0.367879	0.367879	2.131	284	2	4.184	3.11	.		.	.	.	0	0	0	PF18271	Domain:GH131_N	0	GH131	0	0.355	0.703	0.584	.	.	0.06	0.408	0.74	1	1	0	0	31289.9	4	8.403	89	159	75	35	143	58	32
SNOO_424680	SNOO_424680A_1	0.538462	0.0606395	0.0848953	0.538462	0.538462	0.538462	0.538462	0.0606395	2.127	86	5	2.3	2.743	.		bEC1005,BGL2	.	.	0	0	0	.	.	0	.	0	0.83	0.621	.	.	0.537	0.319	0.401	0.56	1	1	0	0	9128.47	-4	4.287	33	49	27	9	55	13	5
SNOO_424680	SNOO_424680A_2	0.538462	0.0606395	0.0848953	0.538462	0.538462	0.538462	0.538462	0.0606395	2.127	86	5	2.3	2.743	.		bEC1005,BGL2	.	.	0	0	0	.	.	0	.	0	0.83	0.621	.	.	0.537	0.319	0.401	0.56	1	1	0	0	9128.47	-4	4.287	33	49	27	9	55	13	5
SNOO_424680	SNOO_424680A_3	0.367879	0.367879	0.367879	0.367879	0.367879	0.367879	0.367879	0.367879	2.127	86	5	2.3	2.743	.		bEC1005,BGL2	.	.	0	0	0	.	.	0	.	0	0.83	0.621	.	.	0.537	0.319	0.401	0.56	1	1	0	0	9128.47	-4	4.287	33	49	27	9	55	13	5
SNOO_424680	SNOO_424680A_4	0.367879	0.367879	0.367879	0.367879	0.367879	0.367879	0.367879	0.367879	2.127	86	5	2.3	2.743	.		bEC1005,BGL2	.	.	0	0	0	.	.	0	.	0	0.83	0.621	.	.	0.537	0.319	0.401	0.56	1	1	0	0	9128.47	-4	4.287	33	49	27	9	55	13	5
SNOO_424680	SNOO_424680A_5	0.367879	0.367879	0.367879	0.367879	0.367879	0.367879	0.367879	0.367879	2.127	86	5	2.3	2.743	.		bEC1005,BGL2	.	.	0	0	0	.	.	0	.	0	0.83	0.621	.	.	0.537	0.319	0.401	0.56	1	1	0	0	9128.47	-4	4.287	33	49	27	9	55	13	5
SNOO_089680	SNOO_089680A_1	0.367879	0.367879	0.367879	0.367879	0.367879	0.367879	0.367879	0.367879	2.126	270	3	4.066	3.014	.		.	.	.	0	0	0	PF13472	Domain:Lipase_GDSL_2	0	CE3,CE2	0	0.457	0.635	0.704	.	.	0.841	0.553	0.73	1	1	0	0	29444.5	5	8.273	86	155	74	26	139	64	36
SNOO_089680	SNOO_089680A_2	0.367879	0.367879	0.367879	0.367879	0.367879	0.367879	0.367879	0.367879	2.126	270	3	4.066	3.014	.		.	.	.	0	0	0	PF13472	Domain:Lipase_GDSL_2	0	CE3,CE2	0	0.457	0.635	0.704	.	.	0.841	0.553	0.73	1	1	0	0	29444.5	5	8.273	86	155	74	26	139	64	36
SNOO_089680	SNOO_089680A_3	0.367879	0.367879	0.367879	0.367879	0.367879	0.367879	0.367879	0.367879	2.126	270	3	4.066	3.014	.		.	.	.	0	0	0	PF13472	Domain:Lipase_GDSL_2	0	CE3,CE2	0	0.457	0.635	0.704	.	.	0.841	0.553	0.73	1	1	0	0	29444.5	5	8.273	86	155	74	26	139	64	36
SNOO_151080	SNOO_151080A_1	0.367879	0.367879	0.367879	0.367879	0.367879	0.367879	0.367879	0.367879	2.116	165	10	6.371	3.245	.		.	.	.	0	0	0	.	.	0	.	0	0.998	0.857	0.611	0.881	.	0.986	0.44	0.65	1	1	0	0	18030.2	-7	4.51	59	94	45	19	92	35	15
SNOO_151080	SNOO_151080A_2	0.367879	0.367879	0.367879	0.367879	0.367879	0.367879	0.367879	0.367879	2.116	165	10	6.371	3.245	.		.	.	.	0	0	0	.	.	0	.	0	0.998	0.857	0.611	0.881	.	0.986	0.44	0.65	1	1	0	0	18030.2	-7	4.51	59	94	45	19	92	35	15
SNOO_151080	SNOO_151080A_3	0.367879	0.367879	0.367879	0.367879	0.367879	0.367879	0.367879	0.367879	2.116	165	10	6.371	3.245	.		.	.	.	0	0	0	.	.	0	.	0	0.998	0.857	0.611	0.881	.	0.986	0.44	0.65	1	1	0	0	18030.2	-7	4.51	59	94	45	19	92	35	15
SNOO_089210	SNOO_089210A_1	0.367879	0.367879	0.367879	0.367879	0.367879	0.367879	0.367879	0.367879	2.114	253	3	5.999	3.224	PsXEG1		.	.	.	0	0	0	PF01670	Domain:Glyco_hydro_12	1	GH12	0	0.022	0.648	.	0.84	.	0.964	0.541	0.79	1	1	0	0	27605.7	4	8.554	93	153	63	37	141	33	19
SNOO_089210	SNOO_089210A_2	0.367879	0.367879	0.367879	0.367879	0.367879	0.367879	0.367879	0.367879	2.114	253	3	5.999	3.224	PsXEG1		.	.	.	0	0	0	PF01670	Domain:Glyco_hydro_12	1	GH12	0	0.022	0.648	.	0.84	.	0.964	0.541	0.79	1	1	0	0	27605.7	4	8.554	93	153	63	37	141	33	19
SNOO_128110	SNOO_128110A_1	0.244755	0.0257258	0.0128629	0.244755	0.244755	0.0128629	0.0128629	0.0128629	2.114	289	16	4.705	3.309	.		.	.	.	0	0	0	.	.	0	.	0	0.746	0.681	.	0.565	.	0.31	0.51	0.44	1	1	0	0	32221.4	4	7.249	105	170	72	33	149	76	42
SNOO_128110	SNOO_128110A_2	0.367133	0.20979	0.122378	0.367133	0.367133	0.122378	0.122378	0.122378	2.114	289	16	4.705	3.309	.		.	.	.	0	0	0	.	.	0	.	0	0.746	0.681	.	0.565	.	0.31	0.51	0.44	1	1	0	0	32221.4	4	7.249	105	170	72	33	149	76	42
SNOO_128110	SNOO_128110A_3	0.18394	0.157663	0.18394	0.18394	0.18394	0.18394	0.18394	0.157663	2.114	289	16	4.705	3.309	.		.	.	.	0	0	0	.	.	0	.	0	0.746	0.681	.	0.565	.	0.31	0.51	0.44	1	1	0	0	32221.4	4	7.249	105	170	72	33	149	76	42
SNOO_074390	SNOO_074390A_1	0.367879	0.367879	0.367879	0.367879	0.367879	0.367879	0.367879	0.367879	2.111	126	8	6.019	3.31	.		.	.	.	0	0	0	.	.	0	.	0	0.972	0.902	.	0.622	.	0.08	0.449	0.46	1	1	0	0	13781.7	-2.5	4.688	44	71	34	17	79	22	10
SNOO_104140	SNOO_104140A_1	0.244755	0.37296	0.407925	0.244755	0.244755	0.407925	0.407925	0.244755	2.111	123	8	4.375	3.312	.		.	.	.	0	0	0	.	.	0	.	0	0.905	0.874	.	.	0.516	0.891	0.375	0.66	1	1	0	0	13768.8	0.5	6.818	45	68	28	15	73	21	11
SNOO_104140	SNOO_104140A_2	0.538462	0.527473	0.538462	0.538462	0.538462	0.538462	0.538462	0.527473	2.111	123	8	4.375	3.312	.		.	.	.	0	0	0	.	.	0	.	0	0.905	0.874	.	.	0.516	0.891	0.375	0.66	1	1	0	0	13768.8	0.5	6.818	45	68	28	15	73	21	11
SNOO_104140	SNOO_104140A_3	0.244755	0.41958	0.440559	0.244755	0.244755	0.440559	0.440559	0.244755	2.111	123	8	4.375	3.312	.		.	.	.	0	0	0	.	.	0	.	0	0.905	0.874	.	.	0.516	0.891	0.375	0.66	1	1	0	0	13768.8	0.5	6.818	45	68	28	15	73	21	11
SNOO_078860	SNOO_078860A_1	0.407925	0.34965	0.407925	0.407925	0.407925	0.048951	0.244755	0.048951	2.108	91	6	5.347	3.312	.		.	.	.	0	0	0	.	.	0	.	0	0.96	0.776	.	0.58	.	0.025	0.584	0.71	1	1	0	0	9641.08	-2.5	4.542	38	60	27	7	53	16	7
SNOO_078860	SNOO_078860A_2	0.407925	0.34965	0.407925	0.407925	0.407925	0.048951	0.244755	0.048951	2.108	91	6	5.347	3.312	.		.	.	.	0	0	0	.	.	0	.	0	0.96	0.776	.	0.58	.	0.025	0.584	0.71	1	1	0	0	9641.08	-2.5	4.542	38	60	27	7	53	16	7
SNOO_124480	SNOO_124480A_1	0.367879	0.367879	0.367879	0.367879	0.367879	0.367879	0.367879	0.367879	2.108	83	4	4.416	3.312	.		.	.	.	0	0	0	.	.	0	.	0	0.672	0.584	.	0.834	.	0.975	0.524	0.89	1	1	0	0	8414.56	2	8.124	40	57	19	7	51	12	7
SNOO_558690	SNOO_558690_1	0.407925	0.34965	0.244755	0.407925	0.407925	0.407925	0.244755	0.244755	2.104	198	13	5.799	3.242	.		.	.	.	0	0	0	.	.	0	.	0	0.996	0.816	.	0.825	.	0.84	0.656	0.79	1	1	0	0	20975	0.5	6.638	79	124	63	22	128	32	17
SNOO_558690	SNOO_558690_2	0.403846	0.461538	0.403846	0.403846	0.403846	0.403846	0.403846	0.403846	2.104	198	13	5.799	3.242	.		.	.	.	0	0	0	.	.	0	.	0	0.996	0.816	.	0.825	.	0.84	0.656	0.79	1	1	0	0	20975	0.5	6.638	79	124	63	22	128	32	17
SNOO_558690	SNOO_558690_3	0.403846	0.461538	0.403846	0.403846	0.403846	0.403846	0.403846	0.403846	2.104	198	13	5.799	3.242	.		.	.	.	0	0	0	.	.	0	.	0	0.996	0.816	.	0.825	.	0.84	0.656	0.79	1	1	0	0	20975	0.5	6.638	79	124	63	22	128	32	17
SNOO_558690	SNOO_558690_4	0.367879	0.367879	0.367879	0.367879	0.367879	0.367879	0.367879	0.367879	2.104	198	13	5.799	3.242	.		.	.	.	0	0	0	.	.	0	.	0	0.996	0.816	.	0.825	.	0.84	0.656	0.79	1	1	0	0	20975	0.5	6.638	79	124	63	22	128	32	17
SNOO_558690	SNOO_558690_5	0.18394	0.157663	0.18394	0.18394	0.18394	0.18394	0.18394	0.157663	2.104	198	13	5.799	3.242	.		.	.	.	0	0	0	.	.	0	.	0	0.996	0.816	.	0.825	.	0.84	0.656	0.79	1	1	0	0	20975	0.5	6.638	79	124	63	22	128	32	17
SNOO_558690	SNOO_558690_6	0.18394	0.157663	0.18394	0.18394	0.18394	0.18394	0.18394	0.157663	2.104	198	13	5.799	3.242	.		.	.	.	0	0	0	.	.	0	.	0	0.996	0.816	.	0.825	.	0.84	0.656	0.79	1	1	0	0	20975	0.5	6.638	79	124	63	22	128	32	17
SNOO_019220	SNOO_019220A_1	0.356935	0.407925	0.356935	0.356935	0.356935	0.356935	0.128497	0.128497	2.101	255	2	4.115	3.29	MoCDIP4,ChNIS1,CoNIS1		GzOB015,GzOB021,MoCDIP4,Plegl1	unaffected_pathogenicity,effector_(plant_avirulence_determinant)	PHI:1575,PHI:1581,PHI:3216,PHI:3378	1	0	0	PF03443	Family:AA9	1	AA9	0	0.205	0.557	.	.	0.504	0.974	0.426	0.8	1	1	0	0	27171.6	4.5	7.947	90	160	79	32	149	46	27
SNOO_019220	SNOO_019220A_2	0.244755	0.37296	0.244755	0.244755	0.244755	0.244755	0.048951	0.048951	2.101	255	2	4.115	3.29	MoCDIP4,ChNIS1,CoNIS1		GzOB015,GzOB021,MoCDIP4,Plegl1	unaffected_pathogenicity,effector_(plant_avirulence_determinant)	PHI:1575,PHI:1581,PHI:3216,PHI:3378	1	0	0	PF03443	Family:AA9	1	AA9	0	0.205	0.557	.	.	0.504	0.974	0.426	0.8	1	1	0	0	27171.6	4.5	7.947	90	160	79	32	149	46	27
SNOO_019220	SNOO_019220A_3	0.18394	0.210217	0.18394	0.18394	0.18394	0.18394	0.18394	0.18394	2.101	255	2	4.115	3.29	MoCDIP4,ChNIS1,CoNIS1		GzOB015,GzOB021,MoCDIP4,Plegl1	unaffected_pathogenicity,effector_(plant_avirulence_determinant)	PHI:1575,PHI:1581,PHI:3216,PHI:3378	1	0	0	PF03443	Family:AA9	1	AA9	0	0.205	0.557	.	.	0.504	0.974	0.426	0.8	1	1	0	0	27171.6	4.5	7.947	90	160	79	32	149	46	27
SNOO_019220	SNOO_019220A_4	0.367879	0.367879	0.367879	0.367879	0.367879	0.367879	0.367879	0.367879	2.101	255	2	4.115	3.29	MoCDIP4,ChNIS1,CoNIS1		GzOB015,GzOB021,MoCDIP4,Plegl1	unaffected_pathogenicity,effector_(plant_avirulence_determinant)	PHI:1575,PHI:1581,PHI:3216,PHI:3378	1	0	0	PF03443	Family:AA9	1	AA9	0	0.205	0.557	.	.	0.504	0.974	0.426	0.8	1	1	0	0	27171.6	4.5	7.947	90	160	79	32	149	46	27
SNOO_448260	SNOO_448260A_1	0.367133	0.20979	0.367133	0.367133	0.367133	0.122378	0.367133	0.122378	2.098	108	4	2.707	3.242	.		.	.	.	0	0	0	.	.	0	.	0	0.939	0.638	.	.	0.629	0.043	0.65	0.43	1	1	0	0	11841.4	-1.5	5.103	41	60	30	10	58	27	13
SNOO_448260	SNOO_448260A_2	0.0848953	0.527473	0.0848953	0.0848953	0.0848953	0.538462	0.0848953	0.0848953	2.098	108	4	2.707	3.242	.		.	.	.	0	0	0	.	.	0	.	0	0.939	0.638	.	.	0.629	0.043	0.65	0.43	1	1	0	0	11841.4	-1.5	5.103	41	60	30	10	58	27	13
SNOO_152060	SNOO_152060A_1	0.367133	0.27972	0.122378	0.367133	0.367133	0.367133	0.367133	0.122378	2.097	350	20	4.82	3.222	.		.	.	.	0	0	0	PF09044	Domain:Kp4	0	.	0	0.291	0.793	.	0.584	.	0.747	0.351	0.63	1	1	0	0	36989.8	-3.5	5.639	130	218	95	26	195	80	40
SNOO_152060	SNOO_152060A_2	0.244755	0.15984	0.0128629	0.244755	0.244755	0.440559	0.244755	0.0128629	2.097	350	20	4.82	3.222	.		.	.	.	0	0	0	PF09044	Domain:Kp4	0	.	0	0.291	0.793	.	0.584	.	0.747	0.351	0.63	1	1	0	0	36989.8	-3.5	5.639	130	218	95	26	195	80	40
SNOO_152060	SNOO_152060A_3	0.367879	0.367879	0.367879	0.367879	0.367879	0.367879	0.367879	0.367879	2.097	350	20	4.82	3.222	.		.	.	.	0	0	0	PF09044	Domain:Kp4	0	.	0	0.291	0.793	.	0.584	.	0.747	0.351	0.63	1	1	0	0	36989.8	-3.5	5.639	130	218	95	26	195	80	40
SNOO_152060	SNOO_152060A_4	0.367879	0.367879	0.367879	0.367879	0.367879	0.367879	0.367879	0.367879	2.097	350	20	4.82	3.222	.		.	.	.	0	0	0	PF09044	Domain:Kp4	0	.	0	0.291	0.793	.	0.584	.	0.747	0.351	0.63	1	1	0	0	36989.8	-3.5	5.639	130	218	95	26	195	80	40
SNOO_152060	SNOO_152060A_5	0.367879	0.367879	0.367879	0.367879	0.367879	0.367879	0.367879	0.367879	2.097	350	20	4.82	3.222	.		.	.	.	0	0	0	PF09044	Domain:Kp4	0	.	0	0.291	0.793	.	0.584	.	0.747	0.351	0.63	1	1	0	0	36989.8	-3.5	5.639	130	218	95	26	195	80	40
SNOO_152060	SNOO_152060A_6	0.367879	0.367879	0.367879	0.367879	0.367879	0.367879	0.367879	0.367879	2.097	350	20	4.82	3.222	.		.	.	.	0	0	0	PF09044	Domain:Kp4	0	.	0	0.291	0.793	.	0.584	.	0.747	0.351	0.63	1	1	0	0	36989.8	-3.5	5.639	130	218	95	26	195	80	40
SNOO_152060	SNOO_152060A_7	0.367879	0.367879	0.367879	0.367879	0.367879	0.367879	0.367879	0.367879	2.097	350	20	4.82	3.222	.		.	.	.	0	0	0	PF09044	Domain:Kp4	0	.	0	0.291	0.793	.	0.584	.	0.747	0.351	0.63	1	1	0	0	36989.8	-3.5	5.639	130	218	95	26	195	80	40
SNOO_152060	SNOO_152060A_8	0.18394	0.210217	0.18394	0.18394	0.18394	0.18394	0.18394	0.18394	2.097	350	20	4.82	3.222	.		.	.	.	0	0	0	PF09044	Domain:Kp4	0	.	0	0.291	0.793	.	0.584	.	0.747	0.351	0.63	1	1	0	0	36989.8	-3.5	5.639	130	218	95	26	195	80	40
SNOO_152060	SNOO_152060A_9	0.367879	0.367879	0.367879	0.367879	0.367879	0.367879	0.367879	0.367879	2.097	350	20	4.82	3.222	.		.	.	.	0	0	0	PF09044	Domain:Kp4	0	.	0	0.291	0.793	.	0.584	.	0.747	0.351	0.63	1	1	0	0	36989.8	-3.5	5.639	130	218	95	26	195	80	40
SNOO_078250	SNOO_078250A_1	0.356935	0.407925	0.356935	0.356935	0.356935	0.356935	0.356935	0.356935	2.089	211	24	8.395	3.312	.		.	.	.	0	0	0	PF00187	Domain:Chitin_bind_1	1	CBM18	0	1	0.856	0.636	0.782	.	0.968	0.669	0.93	1	1	0	0	21598.9	1.5	6.926	108	148	35	20	121	35	19
SNOO_078250	SNOO_078250A_2	0.407925	0.34965	0.244755	0.407925	0.407925	0.407925	0.244755	0.244755	2.089	211	24	8.395	3.312	.		.	.	.	0	0	0	PF00187	Domain:Chitin_bind_1	1	CBM18	0	1	0.856	0.636	0.782	.	0.968	0.669	0.93	1	1	0	0	21598.9	1.5	6.926	108	148	35	20	121	35	19
SNOO_078250	SNOO_078250A_3	0.367879	0.367879	0.367879	0.367879	0.367879	0.367879	0.367879	0.367879	2.089	211	24	8.395	3.312	.		.	.	.	0	0	0	PF00187	Domain:Chitin_bind_1	1	CBM18	0	1	0.856	0.636	0.782	.	0.968	0.669	0.93	1	1	0	0	21598.9	1.5	6.926	108	148	35	20	121	35	19
SNOO_078250	SNOO_078250A_4	0.367879	0.367879	0.367879	0.367879	0.367879	0.367879	0.367879	0.367879	2.089	211	24	8.395	3.312	.		.	.	.	0	0	0	PF00187	Domain:Chitin_bind_1	1	CBM18	0	1	0.856	0.636	0.782	.	0.968	0.669	0.93	1	1	0	0	21598.9	1.5	6.926	108	148	35	20	121	35	19
SNOO_078250	SNOO_078250A_5	0.367879	0.367879	0.367879	0.367879	0.367879	0.367879	0.367879	0.367879	2.089	211	24	8.395	3.312	.		.	.	.	0	0	0	PF00187	Domain:Chitin_bind_1	1	CBM18	0	1	0.856	0.636	0.782	.	0.968	0.669	0.93	1	1	0	0	21598.9	1.5	6.926	108	148	35	20	121	35	19
SNOO_078250	SNOO_078250A_6	0.18394	0.157663	0.18394	0.18394	0.18394	0.18394	0.18394	0.157663	2.089	211	24	8.395	3.312	.		.	.	.	0	0	0	PF00187	Domain:Chitin_bind_1	1	CBM18	0	1	0.856	0.636	0.782	.	0.968	0.669	0.93	1	1	0	0	21598.9	1.5	6.926	108	148	35	20	121	35	19
SNOO_078250	SNOO_078250A_7	0.367879	0.367879	0.367879	0.367879	0.367879	0.367879	0.367879	0.367879	2.089	211	24	8.395	3.312	.		.	.	.	0	0	0	PF00187	Domain:Chitin_bind_1	1	CBM18	0	1	0.856	0.636	0.782	.	0.968	0.669	0.93	1	1	0	0	21598.9	1.5	6.926	108	148	35	20	121	35	19
SNOO_432430	SNOO_432430A_1	0.367879	0.367879	0.367879	0.367879	0.367879	0.367879	0.367879	0.367879	2.086	104	3	2.326	2.855	.		.	.	.	0	0	0	.	.	0	.	0	0.63	0.64	.	.	0.557	0.671	0.506	0.32	1	1	0	0	11499	2	7.038	36	59	29	12	54	25	15
SNOO_432430	SNOO_432430A_2	0.367879	0.367879	0.367879	0.367879	0.367879	0.367879	0.367879	0.367879	2.086	104	3	2.326	2.855	.		.	.	.	0	0	0	.	.	0	.	0	0.63	0.64	.	.	0.557	0.671	0.506	0.32	1	1	0	0	11499	2	7.038	36	59	29	12	54	25	15
SNOO_073050	SNOO_073050A_1	0.403846	0.32967	0.403846	0.403846	0.403846	0.035373	0.403846	0.035373	2.077	292	1	0.645	3.062	.		.	.	.	0	0	0	PF01965	Domain:DJ-1_PfpI	0	.	0	0.014	0.58	.	.	0.972	0.994	0.697	0.57	1	1	0	0	31734.2	2	7.062	102	168	83	34	170	57	31
SNOO_073050	SNOO_073050A_2	0.403846	0.32967	0.403846	0.403846	0.403846	0.035373	0.403846	0.035373	2.077	292	1	0.645	3.062	.		.	.	.	0	0	0	PF01965	Domain:DJ-1_PfpI	0	.	0	0.014	0.58	.	.	0.972	0.994	0.697	0.57	1	1	0	0	31734.2	2	7.062	102	168	83	34	170	57	31
SNOO_073050	SNOO_073050A_3	0.367879	0.367879	0.367879	0.367879	0.367879	0.367879	0.367879	0.367879	2.077	292	1	0.645	3.062	.		.	.	.	0	0	0	PF01965	Domain:DJ-1_PfpI	0	.	0	0.014	0.58	.	.	0.972	0.994	0.697	0.57	1	1	0	0	31734.2	2	7.062	102	168	83	34	170	57	31
SNOO_073050	SNOO_073050A_4	0.367879	0.367879	0.367879	0.367879	0.367879	0.367879	0.367879	0.367879	2.077	292	1	0.645	3.062	.		.	.	.	0	0	0	PF01965	Domain:DJ-1_PfpI	0	.	0	0.014	0.58	.	.	0.972	0.994	0.697	0.57	1	1	0	0	31734.2	2	7.062	102	168	83	34	170	57	31
SNOO_073050	SNOO_073050A_5	0.367879	0.367879	0.367879	0.367879	0.367879	0.367879	0.367879	0.367879	2.077	292	1	0.645	3.062	.		.	.	.	0	0	0	PF01965	Domain:DJ-1_PfpI	0	.	0	0.014	0.58	.	.	0.972	0.994	0.697	0.57	1	1	0	0	31734.2	2	7.062	102	168	83	34	170	57	31
SNOO_428540	SNOO_428540A_1	0.244755	0.335664	0.244755	0.244755	0.244755	0.440559	0.440559	0.244755	2.077	73	5	3.731	3.312	.		.	.	.	0	0	0	.	.	0	.	0	0.612	0.806	.	.	0.522	0.909	0.454	0.88	1	1	0	0	7843.06	-2.5	4.426	27	46	21	7	47	12	5
SNOO_428540	SNOO_428540A_2	0.403846	0.461538	0.403846	0.403846	0.403846	0.403846	0.403846	0.403846	2.077	73	5	3.731	3.312	.		.	.	.	0	0	0	.	.	0	.	0	0.612	0.806	.	.	0.522	0.909	0.454	0.88	1	1	0	0	7843.06	-2.5	4.426	27	46	21	7	47	12	5
SNOO_428540	SNOO_428540A_3	0.18394	0.210217	0.18394	0.18394	0.18394	0.18394	0.18394	0.18394	2.077	73	5	3.731	3.312	.		.	.	.	0	0	0	.	.	0	.	0	0.612	0.806	.	.	0.522	0.909	0.454	0.88	1	1	0	0	7843.06	-2.5	4.426	27	46	21	7	47	12	5
SNOO_428540	SNOO_428540A_4	0.367879	0.367879	0.367879	0.367879	0.367879	0.367879	0.367879	0.367879	2.077	73	5	3.731	3.312	.		.	.	.	0	0	0	.	.	0	.	0	0.612	0.806	.	.	0.522	0.909	0.454	0.88	1	1	0	0	7843.06	-2.5	4.426	27	46	21	7	47	12	5
SNOO_428540	SNOO_428540A_5	0.367879	0.367879	0.367879	0.367879	0.367879	0.367879	0.367879	0.367879	2.077	73	5	3.731	3.312	.		.	.	.	0	0	0	.	.	0	.	0	0.612	0.806	.	.	0.522	0.909	0.454	0.88	1	1	0	0	7843.06	-2.5	4.426	27	46	21	7	47	12	5
SNOO_047430	SNOO_047430A_1	0.367879	0.367879	0.367879	0.367879	0.367879	0.367879	0.367879	0.367879	2.073	275	3	3.147	2.787	CfTom1		.	.	.	0	0	0	PF11790	Family:Glyco_hydro_cc	0	GH128,GH5	0	0.173	0.623	.	.	0.742	0.136	0.303	0.47	1	1	0	0	30420.2	0	6.49	84	150	75	40	157	57	30
SNOO_047430	SNOO_047430A_2	0.367879	0.367879	0.367879	0.367879	0.367879	0.367879	0.367879	0.367879	2.073	275	3	3.147	2.787	CfTom1		.	.	.	0	0	0	PF11790	Family:Glyco_hydro_cc	0	GH128,GH5	0	0.173	0.623	.	.	0.742	0.136	0.303	0.47	1	1	0	0	30420.2	0	6.49	84	150	75	40	157	57	30
SNOO_047430	SNOO_047430A_3	0.367879	0.367879	0.367879	0.367879	0.367879	0.367879	0.367879	0.367879	2.073	275	3	3.147	2.787	CfTom1		.	.	.	0	0	0	PF11790	Family:Glyco_hydro_cc	0	GH128,GH5	0	0.173	0.623	.	.	0.742	0.136	0.303	0.47	1	1	0	0	30420.2	0	6.49	84	150	75	40	157	57	30
SNOO_050200	SNOO_050200A_1	0.403846	0.0565968	0.035373	0.403846	0.403846	0.035373	0.035373	0.035373	2.069	220	3	1.417	-0.168	.		.	.	.	0	0	0	PF01105	Domain:EMP24_GP25L	0	.	0	0.657	0.732	0.706	.	.	0.074	0.324	0.07	1	1	1	0	24955.2	4	7.481	63	108	61	29	106	58	33
SNOO_050200	SNOO_050200A_2	0.403846	0.0565968	0.035373	0.403846	0.403846	0.035373	0.035373	0.035373	2.069	220	3	1.417	-0.168	.		.	.	.	0	0	0	PF01105	Domain:EMP24_GP25L	0	.	0	0.657	0.732	0.706	.	.	0.074	0.324	0.07	1	1	1	0	24955.2	4	7.481	63	108	61	29	106	58	33
SNOO_050200	SNOO_050200A_3	0.367879	0.367879	0.367879	0.367879	0.367879	0.367879	0.367879	0.367879	2.069	220	3	1.417	-0.168	.		.	.	.	0	0	0	PF01105	Domain:EMP24_GP25L	0	.	0	0.657	0.732	0.706	.	.	0.074	0.324	0.07	1	1	1	0	24955.2	4	7.481	63	108	61	29	106	58	33
SNOO_050200	SNOO_050200A_4	0.367879	0.367879	0.367879	0.367879	0.367879	0.367879	0.367879	0.367879	2.069	220	3	1.417	-0.168	.		.	.	.	0	0	0	PF01105	Domain:EMP24_GP25L	0	.	0	0.657	0.732	0.706	.	.	0.074	0.324	0.07	1	1	1	0	24955.2	4	7.481	63	108	61	29	106	58	33
SNOO_077770	SNOO_077770A_1	0.403846	0.461538	0.403846	0.403846	0.403846	0.403846	0.403846	0.403846	2.063	205	6	4.338	2.837	.		.	.	.	0	0	0	.	.	0	.	0	0.959	0.642	0.857	.	.	0.014	0.368	0.2	1	1	0	0	23040.8	-1	6.224	66	110	40	27	106	58	30
SNOO_077770	SNOO_077770A_2	0.18394	0.157663	0.18394	0.18394	0.18394	0.18394	0.18394	0.157663	2.063	205	6	4.338	2.837	.		.	.	.	0	0	0	.	.	0	.	0	0.959	0.642	0.857	.	.	0.014	0.368	0.2	1	1	0	0	23040.8	-1	6.224	66	110	40	27	106	58	30
SNOO_077770	SNOO_077770A_3	0.367879	0.367879	0.367879	0.367879	0.367879	0.367879	0.367879	0.367879	2.063	205	6	4.338	2.837	.		.	.	.	0	0	0	.	.	0	.	0	0.959	0.642	0.857	.	.	0.014	0.368	0.2	1	1	0	0	23040.8	-1	6.224	66	110	40	27	106	58	30
SNOO_428550	SNOO_428550A_1	0.403846	0.461538	0.403846	0.403846	0.403846	0.403846	0.403846	0.403846	2.057	77	5	6.038	3.312	.		.	.	.	0	0	0	.	.	0	.	0	0.996	0.876	0.899	.	.	0.003	0.575	0.58	1	1	0	0	8698.29	6	8.946	24	38	17	10	49	21	14
SNOO_428550	SNOO_428550A_2	0.244755	0.15984	0.0128629	0.244755	0.244755	0.440559	0.244755	0.0128629	2.057	77	5	6.038	3.312	.		.	.	.	0	0	0	.	.	0	.	0	0.996	0.876	0.899	.	.	0.003	0.575	0.58	1	1	0	0	8698.29	6	8.946	24	38	17	10	49	21	14
SNOO_428550	SNOO_428550A_3	0.403846	0.32967	0.403846	0.403846	0.403846	0.035373	0.403846	0.035373	2.057	77	5	6.038	3.312	.		.	.	.	0	0	0	.	.	0	.	0	0.996	0.876	0.899	.	.	0.003	0.575	0.58	1	1	0	0	8698.29	6	8.946	24	38	17	10	49	21	14
SNOO_428550	SNOO_428550A_4	0.403846	0.0565968	0.035373	0.403846	0.403846	0.035373	0.035373	0.035373	2.057	77	5	6.038	3.312	.		.	.	.	0	0	0	.	.	0	.	0	0.996	0.876	0.899	.	.	0.003	0.575	0.58	1	1	0	0	8698.29	6	8.946	24	38	17	10	49	21	14
SNOO_428550	SNOO_428550A_5	0.18394	0.210217	0.18394	0.18394	0.18394	0.18394	0.18394	0.18394	2.057	77	5	6.038	3.312	.		.	.	.	0	0	0	.	.	0	.	0	0.996	0.876	0.899	.	.	0.003	0.575	0.58	1	1	0	0	8698.29	6	8.946	24	38	17	10	49	21	14
SNOO_428550	SNOO_428550A_6	0.367879	0.367879	0.367879	0.367879	0.367879	0.367879	0.367879	0.367879	2.057	77	5	6.038	3.312	.		.	.	.	0	0	0	.	.	0	.	0	0.996	0.876	0.899	.	.	0.003	0.575	0.58	1	1	0	0	8698.29	6	8.946	24	38	17	10	49	21	14
SNOO_009900	SNOO_009900A_1	0.403846	0.0565968	0.035373	0.403846	0.403846	0.035373	0.035373	0.035373	2.049	268	4	1.111	2.916	.		MoHPX1	reduced_virulence	PHI:5188	0	1	0	PF01328	Family:Peroxidase_2	0	.	0	0.484	0.585	.	.	0.719	0.917	0.313	0.35	1	1	0	0	29357.1	1	6.746	83	149	75	33	146	62	33
SNOO_009900	SNOO_009900A_2	0.403846	0.0565968	0.035373	0.403846	0.403846	0.035373	0.035373	0.035373	2.049	268	4	1.111	2.916	.		MoHPX1	reduced_virulence	PHI:5188	0	1	0	PF01328	Family:Peroxidase_2	0	.	0	0.484	0.585	.	.	0.719	0.917	0.313	0.35	1	1	0	0	29357.1	1	6.746	83	149	75	33	146	62	33
SNOO_009900	SNOO_009900A_3	0.367879	0.367879	0.367879	0.367879	0.367879	0.367879	0.367879	0.367879	2.049	268	4	1.111	2.916	.		MoHPX1	reduced_virulence	PHI:5188	0	1	0	PF01328	Family:Peroxidase_2	0	.	0	0.484	0.585	.	.	0.719	0.917	0.313	0.35	1	1	0	0	29357.1	1	6.746	83	149	75	33	146	62	33
SNOO_081090	SNOO_081090A_1	0.18394	0.210217	0.18394	0.18394	0.18394	0.18394	0.18394	0.18394	2.045	173	9	4.398	3.311	.		.	.	.	0	0	0	.	.	0	.	0	0.626	0.604	0.717	.	.	0.912	0.373	0.42	1	1	0	0	20680.9	8.5	8.549	43	77	40	28	95	39	25
SNOO_081090	SNOO_081090A_2	0.18394	0.210217	0.18394	0.18394	0.18394	0.18394	0.18394	0.18394	2.045	173	9	4.398	3.311	.		.	.	.	0	0	0	.	.	0	.	0	0.626	0.604	0.717	.	.	0.912	0.373	0.42	1	1	0	0	20680.9	8.5	8.549	43	77	40	28	95	39	25
SNOO_081090	SNOO_081090A_3	0.367879	0.367879	0.367879	0.367879	0.367879	0.367879	0.367879	0.367879	2.045	173	9	4.398	3.311	.		.	.	.	0	0	0	.	.	0	.	0	0.626	0.604	0.717	.	.	0.912	0.373	0.42	1	1	0	0	20680.9	8.5	8.549	43	77	40	28	95	39	25
SNOO_007260	SNOO_007260A_1	0.538462	0.0606395	0.0848953	0.538462	0.538462	0.538462	0.538462	0.0606395	2.039	227	6	4.279	2.481	.		.	.	.	0	0	0	.	.	0	.	0	0.949	0.718	.	0.621	.	0.243	0.405	0.59	1	1	0	0	24465.2	0.5	6.687	74	130	76	17	135	44	23
SNOO_007260	SNOO_007260A_2	0.18394	0.157663	0.18394	0.18394	0.18394	0.18394	0.18394	0.157663	2.039	227	6	4.279	2.481	.		.	.	.	0	0	0	.	.	0	.	0	0.949	0.718	.	0.621	.	0.243	0.405	0.59	1	1	0	0	24465.2	0.5	6.687	74	130	76	17	135	44	23
SNOO_007260	SNOO_007260A_3	0.367879	0.367879	0.367879	0.367879	0.367879	0.367879	0.367879	0.367879	2.039	227	6	4.279	2.481	.		.	.	.	0	0	0	.	.	0	.	0	0.949	0.718	.	0.621	.	0.243	0.405	0.59	1	1	0	0	24465.2	0.5	6.687	74	130	76	17	135	44	23
SNOO_007260	SNOO_007260A_4	0.367879	0.367879	0.367879	0.367879	0.367879	0.367879	0.367879	0.367879	2.039	227	6	4.279	2.481	.		.	.	.	0	0	0	.	.	0	.	0	0.949	0.718	.	0.621	.	0.243	0.405	0.59	1	1	0	0	24465.2	0.5	6.687	74	130	76	17	135	44	23
SNOO_007260	SNOO_007260A_5	0.367879	0.367879	0.367879	0.367879	0.367879	0.367879	0.367879	0.367879	2.039	227	6	4.279	2.481	.		.	.	.	0	0	0	.	.	0	.	0	0.949	0.718	.	0.621	.	0.243	0.405	0.59	1	1	0	0	24465.2	0.5	6.687	74	130	76	17	135	44	23
SNOO_007260	SNOO_007260A_6	0.18394	0.157663	0.18394	0.18394	0.18394	0.18394	0.18394	0.157663	2.039	227	6	4.279	2.481	.		.	.	.	0	0	0	.	.	0	.	0	0.949	0.718	.	0.621	.	0.243	0.405	0.59	1	1	0	0	24465.2	0.5	6.687	74	130	76	17	135	44	23
SNOO_007260	SNOO_007260A_7	0.367879	0.367879	0.367879	0.367879	0.367879	0.367879	0.367879	0.367879	2.039	227	6	4.279	2.481	.		.	.	.	0	0	0	.	.	0	.	0	0.949	0.718	.	0.621	.	0.243	0.405	0.59	1	1	0	0	24465.2	0.5	6.687	74	130	76	17	135	44	23
SNOO_007260	SNOO_007260A_8	0.367879	0.367879	0.367879	0.367879	0.367879	0.367879	0.367879	0.367879	2.039	227	6	4.279	2.481	.		.	.	.	0	0	0	.	.	0	.	0	0.949	0.718	.	0.621	.	0.243	0.405	0.59	1	1	0	0	24465.2	0.5	6.687	74	130	76	17	135	44	23
SNOO_437190	SNOO_437190A_1	0.403846	0.32967	0.403846	0.403846	0.403846	0.035373	0.403846	0.035373	2.035	117	2	2.715	0.246	.		.	.	.	0	0	0	.	.	0	.	0	0.964	0.819	0.68	.	.	0.852	0.463	0.07	1	1	1	0	12800.8	4.5	8.519	39	60	40	13	65	29	18
SNOO_437190	SNOO_437190A_2	0.18394	0.157663	0.18394	0.18394	0.18394	0.18394	0.18394	0.157663	2.035	117	2	2.715	0.246	.		.	.	.	0	0	0	.	.	0	.	0	0.964	0.819	0.68	.	.	0.852	0.463	0.07	1	1	1	0	12800.8	4.5	8.519	39	60	40	13	65	29	18
SNOO_437190	SNOO_437190A_3	0.244755	0.335664	0.244755	0.244755	0.244755	0.440559	0.440559	0.244755	2.035	117	2	2.715	0.246	.		.	.	.	0	0	0	.	.	0	.	0	0.964	0.819	0.68	.	.	0.852	0.463	0.07	1	1	1	0	12800.8	4.5	8.519	39	60	40	13	65	29	18
SNOO_437190	SNOO_437190A_4	0.367133	0.20979	0.367133	0.367133	0.367133	0.122378	0.367133	0.122378	2.035	117	2	2.715	0.246	.		.	.	.	0	0	0	.	.	0	.	0	0.964	0.819	0.68	.	.	0.852	0.463	0.07	1	1	1	0	12800.8	4.5	8.519	39	60	40	13	65	29	18
SNOO_437190	SNOO_437190A_5	0.18394	0.157663	0.18394	0.18394	0.18394	0.18394	0.18394	0.157663	2.035	117	2	2.715	0.246	.		.	.	.	0	0	0	.	.	0	.	0	0.964	0.819	0.68	.	.	0.852	0.463	0.07	1	1	1	0	12800.8	4.5	8.519	39	60	40	13	65	29	18
SNOO_437190	SNOO_437190A_6	0.367879	0.367879	0.367879	0.367879	0.367879	0.367879	0.367879	0.367879	2.035	117	2	2.715	0.246	.		.	.	.	0	0	0	.	.	0	.	0	0.964	0.819	0.68	.	.	0.852	0.463	0.07	1	1	1	0	12800.8	4.5	8.519	39	60	40	13	65	29	18
SNOO_437190	SNOO_437190A_7	0.367879	0.367879	0.367879	0.367879	0.367879	0.367879	0.367879	0.367879	2.035	117	2	2.715	0.246	.		.	.	.	0	0	0	.	.	0	.	0	0.964	0.819	0.68	.	.	0.852	0.463	0.07	1	1	1	0	12800.8	4.5	8.519	39	60	40	13	65	29	18
SNOO_431760	SNOO_431760A_1	0.403846	0.461538	0.403846	0.403846	0.403846	0.403846	0.403846	0.403846	2.031	91	7	5.795	3.312	.		.	.	.	0	0	0	.	.	0	.	0	1	0.811	.	0.676	.	0.949	0.552	0.79	1	1	0	0	9615.82	0	6.045	42	57	20	11	59	12	6
SNOO_431760	SNOO_431760A_2	0.18394	0.210217	0.18394	0.18394	0.18394	0.18394	0.18394	0.18394	2.031	91	7	5.795	3.312	.		.	.	.	0	0	0	.	.	0	.	0	1	0.811	.	0.676	.	0.949	0.552	0.79	1	1	0	0	9615.82	0	6.045	42	57	20	11	59	12	6
SNOO_431760	SNOO_431760A_3	0.0848953	0.527473	0.0848953	0.0848953	0.0848953	0.538462	0.0848953	0.0848953	2.031	91	7	5.795	3.312	.		.	.	.	0	0	0	.	.	0	.	0	1	0.811	.	0.676	.	0.949	0.552	0.79	1	1	0	0	9615.82	0	6.045	42	57	20	11	59	12	6
SNOO_431760	SNOO_431760A_4	0.367879	0.367879	0.367879	0.367879	0.367879	0.367879	0.367879	0.367879	2.031	91	7	5.795	3.312	.		.	.	.	0	0	0	.	.	0	.	0	1	0.811	.	0.676	.	0.949	0.552	0.79	1	1	0	0	9615.82	0	6.045	42	57	20	11	59	12	6
SNOO_303520	SNOO_303520A_1	0.367879	0.367879	0.367879	0.367879	0.367879	0.367879	0.367879	0.367879	2.022	79	8	5.91	3.312	.		.	.	.	0	0	0	.	.	0	.	0	1	0.838	.	0.784	.	0.577	0.401	0.83	1	1	0	0	8363.66	2	7.792	35	50	20	6	51	10	6
SNOO_526830	SNOO_526830_1	0.403846	0.0565968	0.035373	0.403846	0.403846	0.035373	0.035373	0.035373	2.021	113	3	5.292	2.03	.		.	.	.	0	0	0	.	.	0	.	0	0.992	0.945	0.537	0.527	.	0.566	0.252	0.36	1	1	0	0	12485.3	2	7.289	35	60	37	13	63	24	14
SNOO_434120	SNOO_434120A_1	0.244755	0.335664	0.244755	0.244755	0.244755	0.0128629	0.0128629	0.0128629	2.011	149	8	4.606	3.108	CfPDIP1		.	.	.	0	0	0	.	.	0	.	0	0.973	0.625	.	.	0.614	0.174	0.383	0.42	1	1	0	0	15754	0	6.206	60	90	34	13	90	26	13
SNOO_434120	SNOO_434120A_2	0.244755	0.335664	0.244755	0.244755	0.244755	0.0128629	0.0128629	0.0128629	2.011	149	8	4.606	3.108	CfPDIP1		.	.	.	0	0	0	.	.	0	.	0	0.973	0.625	.	.	0.614	0.174	0.383	0.42	1	1	0	0	15754	0	6.206	60	90	34	13	90	26	13
SNOO_089000	SNOO_089000A_1	0.356935	0.407925	0.356935	0.356935	0.356935	0.356935	0.356935	0.356935	2.008	98	4	5.657	3.12	.		.	.	.	0	0	0	.	.	0	.	0	0.992	0.841	0.862	.	.	0.044	0.436	0.07	1	1	0	0	10578.2	-0.5	5.835	34	54	33	5	55	26	13
SNOO_089000	SNOO_089000A_2	0.356935	0.407925	0.356935	0.356935	0.356935	0.356935	0.356935	0.356935	2.008	98	4	5.657	3.12	.		.	.	.	0	0	0	.	.	0	.	0	0.992	0.841	0.862	.	.	0.044	0.436	0.07	1	1	0	0	10578.2	-0.5	5.835	34	54	33	5	55	26	13
SNOO_148650	SNOO_148650A_1	0.538462	0.0606395	0.0848953	0.538462	0.538462	0.538462	0.538462	0.0606395	2.007	114	6	3.694	3.164	.		.	.	.	0	0	0	.	.	0	.	0	0.988	0.75	.	.	0.507	0.798	0.26	0.31	1	1	0	0	12414.2	-4.5	4.408	42	62	36	14	74	24	10
SNOO_148650	SNOO_148650A_2	0.367879	0.367879	0.367879	0.367879	0.367879	0.367879	0.367879	0.367879	2.007	114	6	3.694	3.164	.		.	.	.	0	0	0	.	.	0	.	0	0.988	0.75	.	.	0.507	0.798	0.26	0.31	1	1	0	0	12414.2	-4.5	4.408	42	62	36	14	74	24	10
SNOO_148650	SNOO_148650A_3	0.18394	0.157663	0.18394	0.18394	0.18394	0.18394	0.18394	0.157663	2.007	114	6	3.694	3.164	.		.	.	.	0	0	0	.	.	0	.	0	0.988	0.75	.	.	0.507	0.798	0.26	0.31	1	1	0	0	12414.2	-4.5	4.408	42	62	36	14	74	24	10
SNOO_148650	SNOO_148650A_4	0.18394	0.157663	0.18394	0.18394	0.18394	0.18394	0.18394	0.157663	2.007	114	6	3.694	3.164	.		.	.	.	0	0	0	.	.	0	.	0	0.988	0.75	.	.	0.507	0.798	0.26	0.31	1	1	0	0	12414.2	-4.5	4.408	42	62	36	14	74	24	10
SNOO_148650	SNOO_148650A_5	0.367879	0.367879	0.367879	0.367879	0.367879	0.367879	0.367879	0.367879	2.007	114	6	3.694	3.164	.		.	.	.	0	0	0	.	.	0	.	0	0.988	0.75	.	.	0.507	0.798	0.26	0.31	1	1	0	0	12414.2	-4.5	4.408	42	62	36	14	74	24	10
SNOO_022370	SNOO_022370A_1	0.367879	0.367879	0.367879	0.367879	0.367879	0.367879	0.367879	0.367879	2.006	275	3	2.091	3.095	.		.	.	.	0	0	0	PF00194	Domain:Carb_anhydrase	0	.	0	0.114	0.672	.	.	0.631	0.995	0.573	0.47	1	1	0	0	30230.4	-2.5	6.102	96	156	71	43	147	51	27
SNOO_022370	SNOO_022370A_2	0.367879	0.367879	0.367879	0.367879	0.367879	0.367879	0.367879	0.367879	2.006	275	3	2.091	3.095	.		.	.	.	0	0	0	PF00194	Domain:Carb_anhydrase	0	.	0	0.114	0.672	.	.	0.631	0.995	0.573	0.47	1	1	0	0	30230.4	-2.5	6.102	96	156	71	43	147	51	27
SNOO_505400	SNOO_505400_1	0.244755	0.41958	0.440559	0.244755	0.244755	0.440559	0.440559	0.244755	2.004	61	4	5.269	3.301	.		.	.	.	0	0	0	.	.	0	.	0	0.999	0.758	0.52	.	.	0.093	0.245	0.36	1	1	0	0	6770.8	-1.5	5.481	22	33	19	7	34	16	8
SNOO_505400	SNOO_505400_2	0.367879	0.367879	0.367879	0.367879	0.367879	0.367879	0.367879	0.367879	2.004	61	4	5.269	3.301	.		.	.	.	0	0	0	.	.	0	.	0	0.999	0.758	0.52	.	.	0.093	0.245	0.36	1	1	0	0	6770.8	-1.5	5.481	22	33	19	7	34	16	8
SNOO_015690	SNOO_015690A_1	0.244755	0.15984	0.244755	0.244755	0.244755	0.0128629	0.244755	0.0128629	1.998	324	2	1.856	2.953	CfTom1		BEC1005,BGL2	reduced_virulence	PHI:2896,PHI:61	0	1	0	PF00332	Domain:Glyco_hydro_17	0	GH17	0	0.001	0.461	.	.	0.523	0.02	0.609	0.84	1	1	0	0	34945.2	-4.5	4.874	114	193	95	39	185	51	24
SNOO_015690	SNOO_015690A_2	0.407925	0.34965	0.407925	0.407925	0.407925	0.048951	0.244755	0.048951	1.998	324	2	1.856	2.953	CfTom1		BEC1005,BGL2	reduced_virulence	PHI:2896,PHI:61	0	1	0	PF00332	Domain:Glyco_hydro_17	0	GH17	0	0.001	0.461	.	.	0.523	0.02	0.609	0.84	1	1	0	0	34945.2	-4.5	4.874	114	193	95	39	185	51	24
SNOO_015690	SNOO_015690A_3	0.244755	0.335664	0.244755	0.244755	0.244755	0.440559	0.440559	0.244755	1.998	324	2	1.856	2.953	CfTom1		BEC1005,BGL2	reduced_virulence	PHI:2896,PHI:61	0	1	0	PF00332	Domain:Glyco_hydro_17	0	GH17	0	0.001	0.461	.	.	0.523	0.02	0.609	0.84	1	1	0	0	34945.2	-4.5	4.874	114	193	95	39	185	51	24
SNOO_015690	SNOO_015690A_4	0.367879	0.367879	0.367879	0.367879	0.367879	0.367879	0.367879	0.367879	1.998	324	2	1.856	2.953	CfTom1		BEC1005,BGL2	reduced_virulence	PHI:2896,PHI:61	0	1	0	PF00332	Domain:Glyco_hydro_17	0	GH17	0	0.001	0.461	.	.	0.523	0.02	0.609	0.84	1	1	0	0	34945.2	-4.5	4.874	114	193	95	39	185	51	24
SNOO_015690	SNOO_015690A_5	0.367879	0.367879	0.367879	0.367879	0.367879	0.367879	0.367879	0.367879	1.998	324	2	1.856	2.953	CfTom1		BEC1005,BGL2	reduced_virulence	PHI:2896,PHI:61	0	1	0	PF00332	Domain:Glyco_hydro_17	0	GH17	0	0.001	0.461	.	.	0.523	0.02	0.609	0.84	1	1	0	0	34945.2	-4.5	4.874	114	193	95	39	185	51	24
SNOO_067540	SNOO_067540A_1	0.18394	0.157663	0.18394	0.18394	0.18394	0.18394	0.18394	0.157663	1.997	138	16	5.824	3.312	.		.	.	.	0	0	0	.	.	0	CBM18	0	1	0.848	.	0.74	.	0.009	0.602	0.87	1	1	0	0	14168.7	6	7.927	76	95	16	19	79	22	15
SNOO_067540	SNOO_067540A_2	0.440559	0.335664	0.244755	0.440559	0.440559	0.244755	0.244755	0.244755	1.997	138	16	5.824	3.312	.		.	.	.	0	0	0	.	.	0	CBM18	0	1	0.848	.	0.74	.	0.009	0.602	0.87	1	1	0	0	14168.7	6	7.927	76	95	16	19	79	22	15
SNOO_067540	SNOO_067540A_3	0.367879	0.367879	0.367879	0.367879	0.367879	0.367879	0.367879	0.367879	1.997	138	16	5.824	3.312	.		.	.	.	0	0	0	.	.	0	CBM18	0	1	0.848	.	0.74	.	0.009	0.602	0.87	1	1	0	0	14168.7	6	7.927	76	95	16	19	79	22	15
SNOO_067540	SNOO_067540A_4	0.403846	0.0565968	0.035373	0.403846	0.403846	0.035373	0.035373	0.035373	1.997	138	16	5.824	3.312	.		.	.	.	0	0	0	.	.	0	CBM18	0	1	0.848	.	0.74	.	0.009	0.602	0.87	1	1	0	0	14168.7	6	7.927	76	95	16	19	79	22	15
SNOO_067540	SNOO_067540A_5	0.18394	0.157663	0.18394	0.18394	0.18394	0.18394	0.18394	0.157663	1.997	138	16	5.824	3.312	.		.	.	.	0	0	0	.	.	0	CBM18	0	1	0.848	.	0.74	.	0.009	0.602	0.87	1	1	0	0	14168.7	6	7.927	76	95	16	19	79	22	15
SNOO_048210	SNOO_048210A_1	0.18394	0.157663	0.18394	0.18394	0.18394	0.18394	0.18394	0.157663	1.988	133	4	3.011	3.149	.		.	.	.	0	0	0	.	.	0	.	0	0.776	0.654	.	.	0.511	0.963	0.656	0.47	1	1	0	0	14029.8	-6	4.318	50	79	38	12	78	25	10
SNOO_087080	SNOO_087080A_1	0.18394	0.157663	0.18394	0.18394	0.18394	0.18394	0.18394	0.157663	1.988	230	8	3.597	2.66	.		.	.	.	0	0	0	PF00383	Domain:dCMP_cyt_deam_1	0	.	0	0.52	0.615	.	0.583	.	0.755	0.444	0.68	1	1	0	0	25327.8	-1.5	5.97	81	130	66	30	135	35	18
SNOO_087080	SNOO_087080A_2	0.356935	0.407925	0.356935	0.356935	0.356935	0.128497	0.356935	0.128497	1.988	230	8	3.597	2.66	.		.	.	.	0	0	0	PF00383	Domain:dCMP_cyt_deam_1	0	.	0	0.52	0.615	.	0.583	.	0.755	0.444	0.68	1	1	0	0	25327.8	-1.5	5.97	81	130	66	30	135	35	18
SNOO_087080	SNOO_087080A_3	0.403846	0.32967	0.035373	0.403846	0.403846	0.403846	0.403846	0.035373	1.988	230	8	3.597	2.66	.		.	.	.	0	0	0	PF00383	Domain:dCMP_cyt_deam_1	0	.	0	0.52	0.615	.	0.583	.	0.755	0.444	0.68	1	1	0	0	25327.8	-1.5	5.97	81	130	66	30	135	35	18
SNOO_087080	SNOO_087080A_4	0.403846	0.0565968	0.035373	0.403846	0.403846	0.035373	0.035373	0.035373	1.988	230	8	3.597	2.66	.		.	.	.	0	0	0	PF00383	Domain:dCMP_cyt_deam_1	0	.	0	0.52	0.615	.	0.583	.	0.755	0.444	0.68	1	1	0	0	25327.8	-1.5	5.97	81	130	66	30	135	35	18
SNOO_111360	SNOO_111360A_1	0.0848953	0.527473	0.0848953	0.0848953	0.0848953	0.538462	0.0848953	0.0848953	1.988	105	9	6.095	3.312	.		.	.	.	0	0	0	.	.	0	.	0	1	0.88	0.718	.	.	0.618	0.281	0.47	1	1	0	0	11997.9	3	7.27	33	53	25	16	59	26	16
SNOO_111360	SNOO_111360A_2	0.0848953	0.527473	0.0848953	0.0848953	0.0848953	0.538462	0.0848953	0.0848953	1.988	105	9	6.095	3.312	.		.	.	.	0	0	0	.	.	0	.	0	1	0.88	0.718	.	.	0.618	0.281	0.47	1	1	0	0	11997.9	3	7.27	33	53	25	16	59	26	16
SNOO_409700	SNOO_409700A_1	0.538462	0.0606395	0.0848953	0.538462	0.538462	0.538462	0.538462	0.0606395	1.986	60	5	4.035	3.312	.		.	.	.	0	0	0	.	.	0	.	0	1	0.837	.	.	0.556	0.138	0.487	0.49	1	1	0	0	6645.9	6.5	9.607	25	33	16	7	37	11	9
SNOO_409700	SNOO_409700A_2	0.18394	0.157663	0.18394	0.18394	0.18394	0.18394	0.18394	0.157663	1.986	60	5	4.035	3.312	.		.	.	.	0	0	0	.	.	0	.	0	1	0.837	.	.	0.556	0.138	0.487	0.49	1	1	0	0	6645.9	6.5	9.607	25	33	16	7	37	11	9
SNOO_409700	SNOO_409700A_3	0.18394	0.157663	0.18394	0.18394	0.18394	0.18394	0.18394	0.157663	1.986	60	5	4.035	3.312	.		.	.	.	0	0	0	.	.	0	.	0	1	0.837	.	.	0.556	0.138	0.487	0.49	1	1	0	0	6645.9	6.5	9.607	25	33	16	7	37	11	9
SNOO_309450	SNOO_309450A_1	0.538462	0.0606395	0.0848953	0.538462	0.538462	0.538462	0.538462	0.0606395	1.985	87	1	4.564	3.312	.		.	.	.	0	0	0	.	.	0	.	0	0.981	0.593	0.798	.	.	0.033	0.245	0.4	1	1	0	0	9152.33	2	8.044	35	51	33	7	46	21	12
SNOO_309450	SNOO_309450A_2	0.18394	0.157663	0.18394	0.18394	0.18394	0.18394	0.18394	0.157663	1.985	87	1	4.564	3.312	.		.	.	.	0	0	0	.	.	0	.	0	0.981	0.593	0.798	.	.	0.033	0.245	0.4	1	1	0	0	9152.33	2	8.044	35	51	33	7	46	21	12
SNOO_309450	SNOO_309450A_3	0.367879	0.367879	0.367879	0.367879	0.367879	0.367879	0.367879	0.367879	1.985	87	1	4.564	3.312	.		.	.	.	0	0	0	.	.	0	.	0	0.981	0.593	0.798	.	.	0.033	0.245	0.4	1	1	0	0	9152.33	2	8.044	35	51	33	7	46	21	12
SNOO_309450	SNOO_309450A_4	0.18394	0.157663	0.18394	0.18394	0.18394	0.18394	0.18394	0.157663	1.985	87	1	4.564	3.312	.		.	.	.	0	0	0	.	.	0	.	0	0.981	0.593	0.798	.	.	0.033	0.245	0.4	1	1	0	0	9152.33	2	8.044	35	51	33	7	46	21	12
SNOO_309450	SNOO_309450A_5	0.367879	0.367879	0.367879	0.367879	0.367879	0.367879	0.367879	0.367879	1.985	87	1	4.564	3.312	.		.	.	.	0	0	0	.	.	0	.	0	0.981	0.593	0.798	.	.	0.033	0.245	0.4	1	1	0	0	9152.33	2	8.044	35	51	33	7	46	21	12
SNOO_518600	SNOO_518600_1	0.18394	0.157663	0.18394	0.18394	0.18394	0.18394	0.18394	0.157663	1.981	121	6	3.441	3.261	.		.	.	.	0	0	0	.	.	0	.	0	0.901	0.767	.	.	0.585	0.033	0.606	0.77	1	1	0	0	13438.2	-1	5.657	45	67	31	15	68	24	12
SNOO_162360	SNOO_162360A_1	0.035373	0.32967	0.035373	0.035373	0.035373	0.403846	0.035373	0.035373	1.977	153	3	1.751	2.031	.		.	.	.	0	0	0	.	.	0	.	0	0.993	0.65	.	.	0.648	0.988	0.372	0.09	1	1	0	0	16917.8	12	10.835	50	77	51	14	90	37	25
SNOO_162360	SNOO_162360A_2	0.0848953	0.527473	0.0848953	0.0848953	0.0848953	0.538462	0.0848953	0.0848953	1.977	153	3	1.751	2.031	.		.	.	.	0	0	0	.	.	0	.	0	0.993	0.65	.	.	0.648	0.988	0.372	0.09	1	1	0	0	16917.8	12	10.835	50	77	51	14	90	37	25
SNOO_162360	SNOO_162360A_3	0.367879	0.367879	0.367879	0.367879	0.367879	0.367879	0.367879	0.367879	1.977	153	3	1.751	2.031	.		.	.	.	0	0	0	.	.	0	.	0	0.993	0.65	.	.	0.648	0.988	0.372	0.09	1	1	0	0	16917.8	12	10.835	50	77	51	14	90	37	25
SNOO_162360	SNOO_162360A_4	0.18394	0.157663	0.18394	0.18394	0.18394	0.18394	0.18394	0.157663	1.977	153	3	1.751	2.031	.		.	.	.	0	0	0	.	.	0	.	0	0.993	0.65	.	.	0.648	0.988	0.372	0.09	1	1	0	0	16917.8	12	10.835	50	77	51	14	90	37	25
SNOO_518260	SNOO_518260_1	0.18394	0.157663	0.18394	0.18394	0.18394	0.18394	0.18394	0.157663	1.976	344	12	2.003	3.3	.		.	.	.	0	0	0	PF09362	Domain:DUF1996	0	.	0	0.02	0.608	.	.	0.518	0.188	0.474	0.56	1	1	0	0	37911.9	-1	6.352	122	200	71	57	188	71	38
SNOO_078050	SNOO_078050A_1	0.18394	0.157663	0.18394	0.18394	0.18394	0.18394	0.18394	0.157663	1.974	172	0	4.14	3.251	.		.	.	.	0	0	0	PF03928	Family:HbpS-like	0	.	0	0.507	0.577	.	0.795	.	0.995	0.67	0.6	1	1	0	0	17566.1	1.5	8.473	63	105	64	13	113	16	9
SNOO_078050	SNOO_078050A_2	0.18394	0.157663	0.18394	0.18394	0.18394	0.18394	0.18394	0.157663	1.974	172	0	4.14	3.251	.		.	.	.	0	0	0	PF03928	Family:HbpS-like	0	.	0	0.507	0.577	.	0.795	.	0.995	0.67	0.6	1	1	0	0	17566.1	1.5	8.473	63	105	64	13	113	16	9
SNOO_078050	SNOO_078050A_3	0.367879	0.367879	0.367879	0.367879	0.367879	0.367879	0.367879	0.367879	1.974	172	0	4.14	3.251	.		.	.	.	0	0	0	PF03928	Family:HbpS-like	0	.	0	0.507	0.577	.	0.795	.	0.995	0.67	0.6	1	1	0	0	17566.1	1.5	8.473	63	105	64	13	113	16	9
SNOO_078050	SNOO_078050A_4	0.367879	0.367879	0.367879	0.367879	0.367879	0.367879	0.367879	0.367879	1.974	172	0	4.14	3.251	.		.	.	.	0	0	0	PF03928	Family:HbpS-like	0	.	0	0.507	0.577	.	0.795	.	0.995	0.67	0.6	1	1	0	0	17566.1	1.5	8.473	63	105	64	13	113	16	9
SNOO_053920	SNOO_053920A_1	0.367879	0.367879	0.367879	0.367879	0.367879	0.367879	0.367879	0.367879	1.97	99	4	5.4	3.312	.		.	.	.	0	0	0	.	.	0	.	0	0.995	0.747	0.518	.	.	0.994	0.674	0.27	1	1	0	0	10554.2	1.5	7.638	33	58	33	6	60	22	12
SNOO_053920	SNOO_053920A_2	0.367879	0.367879	0.367879	0.367879	0.367879	0.367879	0.367879	0.367879	1.97	99	4	5.4	3.312	.		.	.	.	0	0	0	.	.	0	.	0	0.995	0.747	0.518	.	.	0.994	0.674	0.27	1	1	0	0	10554.2	1.5	7.638	33	58	33	6	60	22	12
SNOO_097380	SNOO_097380A_1	0.356935	0.244755	0.356935	0.356935	0.356935	0.0142774	0.128497	0.0142774	1.968	68	5	6.314	3.312	.		.	.	.	0	0	0	.	.	0	.	0	1	0.834	0.937	0.924	.	0.004	0.249	0.42	1	1	0	0	7499.5	-1.5	4.888	22	41	20	4	35	17	8
SNOO_097380	SNOO_097380A_2	0.356935	0.244755	0.356935	0.356935	0.356935	0.0142774	0.128497	0.0142774	1.968	68	5	6.314	3.312	.		.	.	.	0	0	0	.	.	0	.	0	1	0.834	0.937	0.924	.	0.004	0.249	0.42	1	1	0	0	7499.5	-1.5	4.888	22	41	20	4	35	17	8
SNOO_147790	SNOO_147790A_1	0.367133	0.27972	0.367133	0.367133	0.367133	0.367133	0.367133	0.27972	1.966	112	4	4.635	3.302	.		.	.	.	0	0	0	.	.	0	.	0	0.77	0.635	.	0.578	.	0.996	0.606	0.7	1	1	0	0	12253.9	-1	5.618	42	67	33	13	62	20	10
SNOO_147790	SNOO_147790A_2	0.440559	0.41958	0.440559	0.440559	0.440559	0.244755	0.244755	0.244755	1.966	112	4	4.635	3.302	.		.	.	.	0	0	0	.	.	0	.	0	0.77	0.635	.	0.578	.	0.996	0.606	0.7	1	1	0	0	12253.9	-1	5.618	42	67	33	13	62	20	10
SNOO_147790	SNOO_147790A_3	0.367879	0.367879	0.367879	0.367879	0.367879	0.367879	0.367879	0.367879	1.966	112	4	4.635	3.302	.		.	.	.	0	0	0	.	.	0	.	0	0.77	0.635	.	0.578	.	0.996	0.606	0.7	1	1	0	0	12253.9	-1	5.618	42	67	33	13	62	20	10
SNOO_147790	SNOO_147790A_4	0.18394	0.157663	0.18394	0.18394	0.18394	0.18394	0.18394	0.157663	1.966	112	4	4.635	3.302	.		.	.	.	0	0	0	.	.	0	.	0	0.77	0.635	.	0.578	.	0.996	0.606	0.7	1	1	0	0	12253.9	-1	5.618	42	67	33	13	62	20	10
SNOO_138580	SNOO_138580A_1	0.367879	0.367879	0.367879	0.367879	0.367879	0.367879	0.367879	0.367879	1.964	190	2	2.571	3.246	.		.	.	.	0	0	0	.	.	0	.	0	0.808	0.563	.	.	0.516	0.461	0.516	0.89	1	1	0	0	19812.4	-1.5	5.605	73	119	71	13	104	30	15
SNOO_138580	SNOO_138580A_2	0.367879	0.367879	0.367879	0.367879	0.367879	0.367879	0.367879	0.367879	1.964	190	2	2.571	3.246	.		.	.	.	0	0	0	.	.	0	.	0	0.808	0.563	.	.	0.516	0.461	0.516	0.89	1	1	0	0	19812.4	-1.5	5.605	73	119	71	13	104	30	15
SNOO_138580	SNOO_138580A_3	0.367879	0.367879	0.367879	0.367879	0.367879	0.367879	0.367879	0.367879	1.964	190	2	2.571	3.246	.		.	.	.	0	0	0	.	.	0	.	0	0.808	0.563	.	.	0.516	0.461	0.516	0.89	1	1	0	0	19812.4	-1.5	5.605	73	119	71	13	104	30	15
SNOO_138580	SNOO_138580A_4	0.367879	0.367879	0.367879	0.367879	0.367879	0.367879	0.367879	0.367879	1.964	190	2	2.571	3.246	.		.	.	.	0	0	0	.	.	0	.	0	0.808	0.563	.	.	0.516	0.461	0.516	0.89	1	1	0	0	19812.4	-1.5	5.605	73	119	71	13	104	30	15
SNOO_101440	SNOO_101440A_1	0.244755	0.34965	0.244755	0.244755	0.244755	0.048951	0.048951	0.048951	1.961	250	10	4.892	3.265	MoHrip2,UvHrip1		.	.	.	0	0	0	.	.	0	.	0	0.725	0.66	.	.	0.55	0.385	0.486	0.58	1	1	0	0	27964.2	11.5	8.759	75	135	71	30	139	51	33
SNOO_101440	SNOO_101440A_2	0.244755	0.34965	0.244755	0.244755	0.244755	0.048951	0.048951	0.048951	1.961	250	10	4.892	3.265	MoHrip2,UvHrip1		.	.	.	0	0	0	.	.	0	.	0	0.725	0.66	.	.	0.55	0.385	0.486	0.58	1	1	0	0	27964.2	11.5	8.759	75	135	71	30	139	51	33
SNOO_101440	SNOO_101440A_3	0.367879	0.367879	0.367879	0.367879	0.367879	0.367879	0.367879	0.367879	1.961	250	10	4.892	3.265	MoHrip2,UvHrip1		.	.	.	0	0	0	.	.	0	.	0	0.725	0.66	.	.	0.55	0.385	0.486	0.58	1	1	0	0	27964.2	11.5	8.759	75	135	71	30	139	51	33
SNOO_101440	SNOO_101440A_4	0.367879	0.367879	0.367879	0.367879	0.367879	0.367879	0.367879	0.367879	1.961	250	10	4.892	3.265	MoHrip2,UvHrip1		.	.	.	0	0	0	.	.	0	.	0	0.725	0.66	.	.	0.55	0.385	0.486	0.58	1	1	0	0	27964.2	11.5	8.759	75	135	71	30	139	51	33
SNOO_101440	SNOO_101440A_5	0.367879	0.367879	0.367879	0.367879	0.367879	0.367879	0.367879	0.367879	1.961	250	10	4.892	3.265	MoHrip2,UvHrip1		.	.	.	0	0	0	.	.	0	.	0	0.725	0.66	.	.	0.55	0.385	0.486	0.58	1	1	0	0	27964.2	11.5	8.759	75	135	71	30	139	51	33
SNOO_101440	SNOO_101440A_6	0.367879	0.367879	0.367879	0.367879	0.367879	0.367879	0.367879	0.367879	1.961	250	10	4.892	3.265	MoHrip2,UvHrip1		.	.	.	0	0	0	.	.	0	.	0	0.725	0.66	.	.	0.55	0.385	0.486	0.58	1	1	0	0	27964.2	11.5	8.759	75	135	71	30	139	51	33
SNOO_101440	SNOO_101440A_7	0.367879	0.367879	0.367879	0.367879	0.367879	0.367879	0.367879	0.367879	1.961	250	10	4.892	3.265	MoHrip2,UvHrip1		.	.	.	0	0	0	.	.	0	.	0	0.725	0.66	.	.	0.55	0.385	0.486	0.58	1	1	0	0	27964.2	11.5	8.759	75	135	71	30	139	51	33
SNOO_101440	SNOO_101440A_8	0.367879	0.367879	0.367879	0.367879	0.367879	0.367879	0.367879	0.367879	1.961	250	10	4.892	3.265	MoHrip2,UvHrip1		.	.	.	0	0	0	.	.	0	.	0	0.725	0.66	.	.	0.55	0.385	0.486	0.58	1	1	0	0	27964.2	11.5	8.759	75	135	71	30	139	51	33
SNOO_154220	SNOO_154220A_1	0.367879	0.367879	0.367879	0.367879	0.367879	0.367879	0.367879	0.367879	1.958	66	6	6.028	3.312	.		.	.	.	0	0	0	.	.	0	.	0	1	0.835	.	0.922	.	0.897	0.732	0.88	1	1	0	0	6906.99	2	7.926	30	44	16	3	40	10	6
SNOO_154220	SNOO_154220A_2	0.367879	0.367879	0.367879	0.367879	0.367879	0.367879	0.367879	0.367879	1.958	66	6	6.028	3.312	.		.	.	.	0	0	0	.	.	0	.	0	1	0.835	.	0.922	.	0.897	0.732	0.88	1	1	0	0	6906.99	2	7.926	30	44	16	3	40	10	6
SNOO_154220	SNOO_154220A_3	0.367879	0.367879	0.367879	0.367879	0.367879	0.367879	0.367879	0.367879	1.958	66	6	6.028	3.312	.		.	.	.	0	0	0	.	.	0	.	0	1	0.835	.	0.922	.	0.897	0.732	0.88	1	1	0	0	6906.99	2	7.926	30	44	16	3	40	10	6
SNOO_427500	SNOO_427500A_1	0.367879	0.367879	0.367879	0.367879	0.367879	0.367879	0.367879	0.367879	1.953	75	7	5.937	3.312	.		.	.	.	0	0	0	.	.	0	.	0	1	0.857	.	0.575	.	0.758	0.403	0.85	1	1	0	0	8061.2	-1	6.02	32	47	17	11	46	11	6
SNOO_159500	SNOO_159500A_1	0.440559	0.41958	0.440559	0.440559	0.440559	0.244755	0.440559	0.244755	1.951	204	7	4.416	3.241	.		.	.	.	0	0	0	.	.	0	.	0	0.517	0.688	.	0.59	.	0.115	0.43	0.46	1	1	0	0	22740.4	-3.5	4.943	70	117	46	29	117	40	19
SNOO_159500	SNOO_159500A_2	0.440559	0.41958	0.440559	0.440559	0.440559	0.244755	0.440559	0.244755	1.951	204	7	4.416	3.241	.		.	.	.	0	0	0	.	.	0	.	0	0.517	0.688	.	0.59	.	0.115	0.43	0.46	1	1	0	0	22740.4	-3.5	4.943	70	117	46	29	117	40	19
SNOO_159500	SNOO_159500A_3	0.367879	0.367879	0.367879	0.367879	0.367879	0.367879	0.367879	0.367879	1.951	204	7	4.416	3.241	.		.	.	.	0	0	0	.	.	0	.	0	0.517	0.688	.	0.59	.	0.115	0.43	0.46	1	1	0	0	22740.4	-3.5	4.943	70	117	46	29	117	40	19
SNOO_159500	SNOO_159500A_4	0.367879	0.367879	0.367879	0.367879	0.367879	0.367879	0.367879	0.367879	1.951	204	7	4.416	3.241	.		.	.	.	0	0	0	.	.	0	.	0	0.517	0.688	.	0.59	.	0.115	0.43	0.46	1	1	0	0	22740.4	-3.5	4.943	70	117	46	29	117	40	19
SNOO_563480	SNOO_563480_1	0.18394	0.157663	0.18394	0.18394	0.18394	0.18394	0.18394	0.157663	1.949	60	3	5.245	3.302	.		.	.	.	0	0	0	.	.	0	.	0	1	0.669	0.835	0.551	.	0.024	0.31	0.75	1	1	0	0	6630.93	7.5	10.575	21	29	23	2	29	12	10
SNOO_563480	SNOO_563480_2	0.367879	0.367879	0.367879	0.367879	0.367879	0.367879	0.367879	0.367879	1.949	60	3	5.245	3.302	.		.	.	.	0	0	0	.	.	0	.	0	1	0.669	0.835	0.551	.	0.024	0.31	0.75	1	1	0	0	6630.93	7.5	10.575	21	29	23	2	29	12	10
SNOO_305410	SNOO_305410A_1	0.244755	0.34965	0.407925	0.244755	0.244755	0.244755	0.407925	0.244755	1.945	232	5	4.544	2.931	.		.	.	.	0	0	0	PF00026	Family:Asp	0	.	0	0.715	0.691	.	0.709	.	0.942	0.277	0.47	1	1	0	0	25698.3	6.5	8.575	73	130	58	31	127	43	26
SNOO_305410	SNOO_305410A_2	0.244755	0.335664	0.244755	0.244755	0.244755	0.440559	0.440559	0.244755	1.945	232	5	4.544	2.931	.		.	.	.	0	0	0	PF00026	Family:Asp	0	.	0	0.715	0.691	.	0.709	.	0.942	0.277	0.47	1	1	0	0	25698.3	6.5	8.575	73	130	58	31	127	43	26
SNOO_305410	SNOO_305410A_3	0.18394	0.157663	0.18394	0.18394	0.18394	0.18394	0.18394	0.157663	1.945	232	5	4.544	2.931	.		.	.	.	0	0	0	PF00026	Family:Asp	0	.	0	0.715	0.691	.	0.709	.	0.942	0.277	0.47	1	1	0	0	25698.3	6.5	8.575	73	130	58	31	127	43	26
SNOO_305410	SNOO_305410A_4	0.403846	0.32967	0.403846	0.403846	0.403846	0.035373	0.403846	0.035373	1.945	232	5	4.544	2.931	.		.	.	.	0	0	0	PF00026	Family:Asp	0	.	0	0.715	0.691	.	0.709	.	0.942	0.277	0.47	1	1	0	0	25698.3	6.5	8.575	73	130	58	31	127	43	26
SNOO_305410	SNOO_305410A_5	0.367879	0.367879	0.367879	0.367879	0.367879	0.367879	0.367879	0.367879	1.945	232	5	4.544	2.931	.		.	.	.	0	0	0	PF00026	Family:Asp	0	.	0	0.715	0.691	.	0.709	.	0.942	0.277	0.47	1	1	0	0	25698.3	6.5	8.575	73	130	58	31	127	43	26
SNOO_305410	SNOO_305410A_6	0.367879	0.367879	0.367879	0.367879	0.367879	0.367879	0.367879	0.367879	1.945	232	5	4.544	2.931	.		.	.	.	0	0	0	PF00026	Family:Asp	0	.	0	0.715	0.691	.	0.709	.	0.942	0.277	0.47	1	1	0	0	25698.3	6.5	8.575	73	130	58	31	127	43	26
SNOO_428630	SNOO_428630A_1	0.122378	0.27972	0.122378	0.122378	0.122378	0.122378	0.122378	0.122378	1.942	92	12	6.203	3.312	.		.	.	.	0	0	0	.	.	0	.	0	1	0.844	0.622	0.857	.	0.154	0.664	0.63	1	1	0	0	9846.13	-6	3.992	38	63	22	5	52	18	6
SNOO_428630	SNOO_428630A_2	0.122378	0.27972	0.122378	0.122378	0.122378	0.122378	0.122378	0.122378	1.942	92	12	6.203	3.312	.		.	.	.	0	0	0	.	.	0	.	0	1	0.844	0.622	0.857	.	0.154	0.664	0.63	1	1	0	0	9846.13	-6	3.992	38	63	22	5	52	18	6
SNOO_428630	SNOO_428630A_3	0.367879	0.367879	0.367879	0.367879	0.367879	0.367879	0.367879	0.367879	1.942	92	12	6.203	3.312	.		.	.	.	0	0	0	.	.	0	.	0	1	0.844	0.622	0.857	.	0.154	0.664	0.63	1	1	0	0	9846.13	-6	3.992	38	63	22	5	52	18	6
SNOO_428630	SNOO_428630A_4	0.367879	0.367879	0.367879	0.367879	0.367879	0.367879	0.367879	0.367879	1.942	92	12	6.203	3.312	.		.	.	.	0	0	0	.	.	0	.	0	1	0.844	0.622	0.857	.	0.154	0.664	0.63	1	1	0	0	9846.13	-6	3.992	38	63	22	5	52	18	6
SNOO_080070	SNOO_080070A_1	0.440559	0.41958	0.244755	0.440559	0.440559	0.244755	0.440559	0.244755	1.934	371	12	1.514	3.302	.		.	.	.	0	0	0	PF09362	Domain:DUF1996	0	.	0	0.001	0.637	.	.	0.752	0.027	0.308	0.49	1	1	0	0	40088.3	6.5	7.905	132	224	81	43	210	78	44
SNOO_080070	SNOO_080070A_2	0.356935	0.244755	0.356935	0.356935	0.356935	0.0142774	0.128497	0.0142774	1.934	371	12	1.514	3.302	.		.	.	.	0	0	0	PF09362	Domain:DUF1996	0	.	0	0.001	0.637	.	.	0.752	0.027	0.308	0.49	1	1	0	0	40088.3	6.5	7.905	132	224	81	43	210	78	44
SNOO_080070	SNOO_080070A_3	0.403846	0.0565968	0.035373	0.403846	0.403846	0.035373	0.035373	0.035373	1.934	371	12	1.514	3.302	.		.	.	.	0	0	0	PF09362	Domain:DUF1996	0	.	0	0.001	0.637	.	.	0.752	0.027	0.308	0.49	1	1	0	0	40088.3	6.5	7.905	132	224	81	43	210	78	44
SNOO_080070	SNOO_080070A_4	0.367879	0.367879	0.367879	0.367879	0.367879	0.367879	0.367879	0.367879	1.934	371	12	1.514	3.302	.		.	.	.	0	0	0	PF09362	Domain:DUF1996	0	.	0	0.001	0.637	.	.	0.752	0.027	0.308	0.49	1	1	0	0	40088.3	6.5	7.905	132	224	81	43	210	78	44
SNOO_155650	SNOO_155650A_1	0.538462	0.0606395	0.0848953	0.538462	0.538462	0.538462	0.538462	0.0606395	1.931	297	4	4.594	2.823	MoCDIP8		.	.	.	0	0	0	.	.	0	.	0	0.059	0.511	.	0.506	.	0.022	0.416	0.8	1	1	0	0	31923.8	-2.5	5.63	106	182	88	35	167	56	28
SNOO_155650	SNOO_155650A_2	0.18394	0.157663	0.18394	0.18394	0.18394	0.18394	0.18394	0.157663	1.931	297	4	4.594	2.823	MoCDIP8		.	.	.	0	0	0	.	.	0	.	0	0.059	0.511	.	0.506	.	0.022	0.416	0.8	1	1	0	0	31923.8	-2.5	5.63	106	182	88	35	167	56	28
SNOO_155650	SNOO_155650A_3	0.367879	0.367879	0.367879	0.367879	0.367879	0.367879	0.367879	0.367879	1.931	297	4	4.594	2.823	MoCDIP8		.	.	.	0	0	0	.	.	0	.	0	0.059	0.511	.	0.506	.	0.022	0.416	0.8	1	1	0	0	31923.8	-2.5	5.63	106	182	88	35	167	56	28
SNOO_155650	SNOO_155650A_4	0.18394	0.157663	0.18394	0.18394	0.18394	0.18394	0.18394	0.157663	1.931	297	4	4.594	2.823	MoCDIP8		.	.	.	0	0	0	.	.	0	.	0	0.059	0.511	.	0.506	.	0.022	0.416	0.8	1	1	0	0	31923.8	-2.5	5.63	106	182	88	35	167	56	28
SNOO_155650	SNOO_155650A_5	0.367879	0.367879	0.367879	0.367879	0.367879	0.367879	0.367879	0.367879	1.931	297	4	4.594	2.823	MoCDIP8		.	.	.	0	0	0	.	.	0	.	0	0.059	0.511	.	0.506	.	0.022	0.416	0.8	1	1	0	0	31923.8	-2.5	5.63	106	182	88	35	167	56	28
SNOO_002930	SNOO_002930A_1	0.367879	0.367879	0.367879	0.367879	0.367879	0.367879	0.367879	0.367879	1.925	237	4	2.815	3.248	.		.	.	.	0	0	0	.	.	0	.	0	0.027	0.443	.	0.697	.	0.383	0.374	0.9	1	1	0	0	25236	-1.5	5.982	99	150	65	28	129	43	22
SNOO_002930	SNOO_002930A_2	0.367879	0.367879	0.367879	0.367879	0.367879	0.367879	0.367879	0.367879	1.925	237	4	2.815	3.248	.		.	.	.	0	0	0	.	.	0	.	0	0.027	0.443	.	0.697	.	0.383	0.374	0.9	1	1	0	0	25236	-1.5	5.982	99	150	65	28	129	43	22
SNOO_002930	SNOO_002930A_3	0.367879	0.367879	0.367879	0.367879	0.367879	0.367879	0.367879	0.367879	1.925	237	4	2.815	3.248	.		.	.	.	0	0	0	.	.	0	.	0	0.027	0.443	.	0.697	.	0.383	0.374	0.9	1	1	0	0	25236	-1.5	5.982	99	150	65	28	129	43	22
SNOO_002930	SNOO_002930A_4	0.367879	0.367879	0.367879	0.367879	0.367879	0.367879	0.367879	0.367879	1.925	237	4	2.815	3.248	.		.	.	.	0	0	0	.	.	0	.	0	0.027	0.443	.	0.697	.	0.383	0.374	0.9	1	1	0	0	25236	-1.5	5.982	99	150	65	28	129	43	22
SNOO_008220	SNOO_008220A_1	0.407925	0.34965	0.407925	0.407925	0.407925	0.048951	0.244755	0.048951	1.921	155	20	6.366	3.312	.		.	.	.	0	0	0	.	.	0	.	0	1	0.865	0.561	0.865	.	0.577	0.278	0.85	1	1	0	0	15955.9	-5.5	4.439	73	112	39	12	94	30	13
SNOO_008220	SNOO_008220A_2	0.356935	0.407925	0.356935	0.356935	0.356935	0.128497	0.356935	0.128497	1.921	155	20	6.366	3.312	.		.	.	.	0	0	0	.	.	0	.	0	1	0.865	0.561	0.865	.	0.577	0.278	0.85	1	1	0	0	15955.9	-5.5	4.439	73	112	39	12	94	30	13
SNOO_008220	SNOO_008220A_3	0.18394	0.157663	0.18394	0.18394	0.18394	0.18394	0.18394	0.157663	1.921	155	20	6.366	3.312	.		.	.	.	0	0	0	.	.	0	.	0	1	0.865	0.561	0.865	.	0.577	0.278	0.85	1	1	0	0	15955.9	-5.5	4.439	73	112	39	12	94	30	13
SNOO_008220	SNOO_008220A_4	0.367879	0.367879	0.367879	0.367879	0.367879	0.367879	0.367879	0.367879	1.921	155	20	6.366	3.312	.		.	.	.	0	0	0	.	.	0	.	0	1	0.865	0.561	0.865	.	0.577	0.278	0.85	1	1	0	0	15955.9	-5.5	4.439	73	112	39	12	94	30	13
SNOO_008220	SNOO_008220A_5	0.367879	0.367879	0.367879	0.367879	0.367879	0.367879	0.367879	0.367879	1.921	155	20	6.366	3.312	.		.	.	.	0	0	0	.	.	0	.	0	1	0.865	0.561	0.865	.	0.577	0.278	0.85	1	1	0	0	15955.9	-5.5	4.439	73	112	39	12	94	30	13
SNOO_061910	SNOO_061910A_1	0.244755	0.34965	0.407925	0.244755	0.244755	0.244755	0.407925	0.244755	1.92	126	6	5.402	3.312	.		.	.	.	0	0	0	.	.	0	.	0	0.99	0.736	0.681	.	.	0.899	0.293	0.31	1	1	0	0	14181.2	2.5	7.278	44	65	35	16	66	33	19
SNOO_061910	SNOO_061910A_2	0.18394	0.157663	0.18394	0.18394	0.18394	0.18394	0.18394	0.157663	1.92	126	6	5.402	3.312	.		.	.	.	0	0	0	.	.	0	.	0	0.99	0.736	0.681	.	.	0.899	0.293	0.31	1	1	0	0	14181.2	2.5	7.278	44	65	35	16	66	33	19
SNOO_061910	SNOO_061910A_3	0.403846	0.461538	0.403846	0.403846	0.403846	0.403846	0.403846	0.403846	1.92	126	6	5.402	3.312	.		.	.	.	0	0	0	.	.	0	.	0	0.99	0.736	0.681	.	.	0.899	0.293	0.31	1	1	0	0	14181.2	2.5	7.278	44	65	35	16	66	33	19
SNOO_061910	SNOO_061910A_4	0.403846	0.32967	0.403846	0.403846	0.403846	0.035373	0.403846	0.035373	1.92	126	6	5.402	3.312	.		.	.	.	0	0	0	.	.	0	.	0	0.99	0.736	0.681	.	.	0.899	0.293	0.31	1	1	0	0	14181.2	2.5	7.278	44	65	35	16	66	33	19
SNOO_061910	SNOO_061910A_5	0.367879	0.367879	0.367879	0.367879	0.367879	0.367879	0.367879	0.367879	1.92	126	6	5.402	3.312	.		.	.	.	0	0	0	.	.	0	.	0	0.99	0.736	0.681	.	.	0.899	0.293	0.31	1	1	0	0	14181.2	2.5	7.278	44	65	35	16	66	33	19
SNOO_061910	SNOO_061910A_6	0.18394	0.210217	0.18394	0.18394	0.18394	0.18394	0.18394	0.18394	1.92	126	6	5.402	3.312	.		.	.	.	0	0	0	.	.	0	.	0	0.99	0.736	0.681	.	.	0.899	0.293	0.31	1	1	0	0	14181.2	2.5	7.278	44	65	35	16	66	33	19
SNOO_135040	SNOO_135040A_1	0.367879	0.367879	0.367879	0.367879	0.367879	0.367879	0.367879	0.367879	1.912	179	3	2.908	3.181	.		.	.	.	0	0	0	PF13577	Domain:SnoaL_4	0	.	0	0.677	0.729	.	.	0.602	0.052	0.374	0.56	1	1	0	0	19676.4	0.5	6.702	62	95	58	24	105	34	18
SNOO_154710	SNOO_154710A_1	0.048951	0.13986	0.048951	0.048951	0.048951	0.048951	0.048951	0.048951	1.909	218	4	4.915	3.026	.		.	.	.	0	0	0	.	.	0	.	0	0.646	0.81	.	0.573	.	0.029	0.363	0.25	1	1	0	0	24336.4	1	6.743	67	114	55	35	121	44	24
SNOO_154710	SNOO_154710A_2	0.403846	0.461538	0.403846	0.403846	0.403846	0.403846	0.403846	0.403846	1.909	218	4	4.915	3.026	.		.	.	.	0	0	0	.	.	0	.	0	0.646	0.81	.	0.573	.	0.029	0.363	0.25	1	1	0	0	24336.4	1	6.743	67	114	55	35	121	44	24
SNOO_154710	SNOO_154710A_3	0.122378	0.20979	0.122378	0.122378	0.122378	0.00385888	0.00385888	0.00385888	1.909	218	4	4.915	3.026	.		.	.	.	0	0	0	.	.	0	.	0	0.646	0.81	.	0.573	.	0.029	0.363	0.25	1	1	0	0	24336.4	1	6.743	67	114	55	35	121	44	24
SNOO_154710	SNOO_154710A_4	0.367879	0.367879	0.367879	0.367879	0.367879	0.367879	0.367879	0.367879	1.909	218	4	4.915	3.026	.		.	.	.	0	0	0	.	.	0	.	0	0.646	0.81	.	0.573	.	0.029	0.363	0.25	1	1	0	0	24336.4	1	6.743	67	114	55	35	121	44	24
SNOO_154710	SNOO_154710A_5	0.367879	0.367879	0.367879	0.367879	0.367879	0.367879	0.367879	0.367879	1.909	218	4	4.915	3.026	.		.	.	.	0	0	0	.	.	0	.	0	0.646	0.81	.	0.573	.	0.029	0.363	0.25	1	1	0	0	24336.4	1	6.743	67	114	55	35	121	44	24
SNOO_154710	SNOO_154710A_6	0.367879	0.367879	0.367879	0.367879	0.367879	0.367879	0.367879	0.367879	1.909	218	4	4.915	3.026	.		.	.	.	0	0	0	.	.	0	.	0	0.646	0.81	.	0.573	.	0.029	0.363	0.25	1	1	0	0	24336.4	1	6.743	67	114	55	35	121	44	24
SNOO_059180	SNOO_059180A_1	0.18394	0.157663	0.18394	0.18394	0.18394	0.18394	0.18394	0.157663	1.908	222	2	3.202	2.812	.		.	.	.	0	0	0	.	.	0	.	0	0.106	0.622	.	0.527	.	0.053	0.33	0.48	1	1	0	0	24415.6	-4	4.766	76	120	62	32	135	37	17
SNOO_059180	SNOO_059180A_2	0.18394	0.157663	0.18394	0.18394	0.18394	0.18394	0.18394	0.157663	1.908	222	2	3.202	2.812	.		.	.	.	0	0	0	.	.	0	.	0	0.106	0.622	.	0.527	.	0.053	0.33	0.48	1	1	0	0	24415.6	-4	4.766	76	120	62	32	135	37	17
SNOO_059180	SNOO_059180A_3	0.367879	0.367879	0.367879	0.367879	0.367879	0.367879	0.367879	0.367879	1.908	222	2	3.202	2.812	.		.	.	.	0	0	0	.	.	0	.	0	0.106	0.622	.	0.527	.	0.053	0.33	0.48	1	1	0	0	24415.6	-4	4.766	76	120	62	32	135	37	17
SNOO_142420	SNOO_142420A_1	0.367879	0.367879	0.367879	0.367879	0.367879	0.367879	0.367879	0.367879	1.908	161	1	1.908	2.871	.		.	.	.	0	0	0	PF11578	Family:DUF3237	0	.	0	0.461	0.611	.	.	0.631	0.991	0.356	0.45	1	1	0	0	17581.2	-1	5.677	52	87	50	16	96	26	13
SNOO_142420	SNOO_142420A_2	0.367879	0.367879	0.367879	0.367879	0.367879	0.367879	0.367879	0.367879	1.908	161	1	1.908	2.871	.		.	.	.	0	0	0	PF11578	Family:DUF3237	0	.	0	0.461	0.611	.	.	0.631	0.991	0.356	0.45	1	1	0	0	17581.2	-1	5.677	52	87	50	16	96	26	13
SNOO_432080	SNOO_432080A_1	0.440559	0.41958	0.440559	0.440559	0.440559	0.244755	0.440559	0.244755	1.908	140	12	6.049	3.312	.		.	.	.	0	0	0	.	.	0	.	0	1	0.865	.	0.859	.	0.413	0.385	0.8	1	1	0	0	15328.6	-0.5	5.704	52	83	37	17	86	18	9
SNOO_432080	SNOO_432080A_2	0.367879	0.367879	0.367879	0.367879	0.367879	0.367879	0.367879	0.367879	1.908	140	12	6.049	3.312	.		.	.	.	0	0	0	.	.	0	.	0	1	0.865	.	0.859	.	0.413	0.385	0.8	1	1	0	0	15328.6	-0.5	5.704	52	83	37	17	86	18	9
SNOO_432080	SNOO_432080A_3	0.367133	0.41958	0.367133	0.367133	0.367133	0.367133	0.122378	0.122378	1.908	140	12	6.049	3.312	.		.	.	.	0	0	0	.	.	0	.	0	1	0.865	.	0.859	.	0.413	0.385	0.8	1	1	0	0	15328.6	-0.5	5.704	52	83	37	17	86	18	9
SNOO_432080	SNOO_432080A_4	0.538462	0.0606395	0.0848953	0.538462	0.538462	0.538462	0.538462	0.0606395	1.908	140	12	6.049	3.312	.		.	.	.	0	0	0	.	.	0	.	0	1	0.865	.	0.859	.	0.413	0.385	0.8	1	1	0	0	15328.6	-0.5	5.704	52	83	37	17	86	18	9
SNOO_432080	SNOO_432080A_5	0.367879	0.367879	0.367879	0.367879	0.367879	0.367879	0.367879	0.367879	1.908	140	12	6.049	3.312	.		.	.	.	0	0	0	.	.	0	.	0	1	0.865	.	0.859	.	0.413	0.385	0.8	1	1	0	0	15328.6	-0.5	5.704	52	83	37	17	86	18	9
SNOO_432080	SNOO_432080A_6	0.403846	0.0565968	0.035373	0.403846	0.403846	0.035373	0.035373	0.035373	1.908	140	12	6.049	3.312	.		.	.	.	0	0	0	.	.	0	.	0	1	0.865	.	0.859	.	0.413	0.385	0.8	1	1	0	0	15328.6	-0.5	5.704	52	83	37	17	86	18	9
SNOO_082890	SNOO_082890A_1	0.0848953	0.527473	0.538462	0.0848953	0.0848953	0.0848953	0.0848953	0.0848953	1.906	257	10	7.364	3.305	.		.	.	.	0	0	0	PF03211	Repeat:Pectate_lyase	1	PL3_2,PL3,PL3_4,PL3_5,PL3_1,PL3_3	0	0.968	0.706	.	0.933	.	0.972	0.512	0.93	1	1	0	0	26026.5	6.5	8.489	114	174	79	15	150	43	25
SNOO_082890	SNOO_082890A_10	0.367879	0.367879	0.367879	0.367879	0.367879	0.367879	0.367879	0.367879	1.906	257	10	7.364	3.305	.		.	.	.	0	0	0	PF03211	Repeat:Pectate_lyase	1	PL3_2,PL3,PL3_4,PL3_5,PL3_1,PL3_3	0	0.968	0.706	.	0.933	.	0.972	0.512	0.93	1	1	0	0	26026.5	6.5	8.489	114	174	79	15	150	43	25
SNOO_082890	SNOO_082890A_11	0.367879	0.367879	0.367879	0.367879	0.367879	0.367879	0.367879	0.367879	1.906	257	10	7.364	3.305	.		.	.	.	0	0	0	PF03211	Repeat:Pectate_lyase	1	PL3_2,PL3,PL3_4,PL3_5,PL3_1,PL3_3	0	0.968	0.706	.	0.933	.	0.972	0.512	0.93	1	1	0	0	26026.5	6.5	8.489	114	174	79	15	150	43	25
SNOO_082890	SNOO_082890A_12	0.367879	0.367879	0.367879	0.367879	0.367879	0.367879	0.367879	0.367879	1.906	257	10	7.364	3.305	.		.	.	.	0	0	0	PF03211	Repeat:Pectate_lyase	1	PL3_2,PL3,PL3_4,PL3_5,PL3_1,PL3_3	0	0.968	0.706	.	0.933	.	0.972	0.512	0.93	1	1	0	0	26026.5	6.5	8.489	114	174	79	15	150	43	25
SNOO_082890	SNOO_082890A_2	0.0848953	0.527473	0.538462	0.0848953	0.0848953	0.0848953	0.0848953	0.0848953	1.906	257	10	7.364	3.305	.		.	.	.	0	0	0	PF03211	Repeat:Pectate_lyase	1	PL3_2,PL3,PL3_4,PL3_5,PL3_1,PL3_3	0	0.968	0.706	.	0.933	.	0.972	0.512	0.93	1	1	0	0	26026.5	6.5	8.489	114	174	79	15	150	43	25
SNOO_082890	SNOO_082890A_3	0.367879	0.367879	0.367879	0.367879	0.367879	0.367879	0.367879	0.367879	1.906	257	10	7.364	3.305	.		.	.	.	0	0	0	PF03211	Repeat:Pectate_lyase	1	PL3_2,PL3,PL3_4,PL3_5,PL3_1,PL3_3	0	0.968	0.706	.	0.933	.	0.972	0.512	0.93	1	1	0	0	26026.5	6.5	8.489	114	174	79	15	150	43	25
SNOO_082890	SNOO_082890A_4	0.367879	0.367879	0.367879	0.367879	0.367879	0.367879	0.367879	0.367879	1.906	257	10	7.364	3.305	.		.	.	.	0	0	0	PF03211	Repeat:Pectate_lyase	1	PL3_2,PL3,PL3_4,PL3_5,PL3_1,PL3_3	0	0.968	0.706	.	0.933	.	0.972	0.512	0.93	1	1	0	0	26026.5	6.5	8.489	114	174	79	15	150	43	25
SNOO_082890	SNOO_082890A_5	0.367879	0.367879	0.367879	0.367879	0.367879	0.367879	0.367879	0.367879	1.906	257	10	7.364	3.305	.		.	.	.	0	0	0	PF03211	Repeat:Pectate_lyase	1	PL3_2,PL3,PL3_4,PL3_5,PL3_1,PL3_3	0	0.968	0.706	.	0.933	.	0.972	0.512	0.93	1	1	0	0	26026.5	6.5	8.489	114	174	79	15	150	43	25
SNOO_082890	SNOO_082890A_6	0.367879	0.367879	0.367879	0.367879	0.367879	0.367879	0.367879	0.367879	1.906	257	10	7.364	3.305	.		.	.	.	0	0	0	PF03211	Repeat:Pectate_lyase	1	PL3_2,PL3,PL3_4,PL3_5,PL3_1,PL3_3	0	0.968	0.706	.	0.933	.	0.972	0.512	0.93	1	1	0	0	26026.5	6.5	8.489	114	174	79	15	150	43	25
SNOO_082890	SNOO_082890A_7	0.367879	0.367879	0.367879	0.367879	0.367879	0.367879	0.367879	0.367879	1.906	257	10	7.364	3.305	.		.	.	.	0	0	0	PF03211	Repeat:Pectate_lyase	1	PL3_2,PL3,PL3_4,PL3_5,PL3_1,PL3_3	0	0.968	0.706	.	0.933	.	0.972	0.512	0.93	1	1	0	0	26026.5	6.5	8.489	114	174	79	15	150	43	25
SNOO_082890	SNOO_082890A_8	0.367879	0.367879	0.367879	0.367879	0.367879	0.367879	0.367879	0.367879	1.906	257	10	7.364	3.305	.		.	.	.	0	0	0	PF03211	Repeat:Pectate_lyase	1	PL3_2,PL3,PL3_4,PL3_5,PL3_1,PL3_3	0	0.968	0.706	.	0.933	.	0.972	0.512	0.93	1	1	0	0	26026.5	6.5	8.489	114	174	79	15	150	43	25
SNOO_082890	SNOO_082890A_9	0.367879	0.367879	0.367879	0.367879	0.367879	0.367879	0.367879	0.367879	1.906	257	10	7.364	3.305	.		.	.	.	0	0	0	PF03211	Repeat:Pectate_lyase	1	PL3_2,PL3,PL3_4,PL3_5,PL3_1,PL3_3	0	0.968	0.706	.	0.933	.	0.972	0.512	0.93	1	1	0	0	26026.5	6.5	8.489	114	174	79	15	150	43	25
SNOO_161310	SNOO_161310A_1	0.367879	0.367879	0.367879	0.367879	0.367879	0.367879	0.367879	0.367879	1.888	95	8	5.618	3.312	.		.	.	.	0	0	0	.	.	0	.	0	1	0.785	.	0.739	.	0.556	0.463	0.8	1	1	0	0	9613.05	3	8.08	45	66	30	3	61	15	9
SNOO_161310	SNOO_161310A_2	0.367879	0.367879	0.367879	0.367879	0.367879	0.367879	0.367879	0.367879	1.888	95	8	5.618	3.312	.		.	.	.	0	0	0	.	.	0	.	0	1	0.785	.	0.739	.	0.556	0.463	0.8	1	1	0	0	9613.05	3	8.08	45	66	30	3	61	15	9
SNOO_161310	SNOO_161310A_3	0.367879	0.367879	0.367879	0.367879	0.367879	0.367879	0.367879	0.367879	1.888	95	8	5.618	3.312	.		.	.	.	0	0	0	.	.	0	.	0	1	0.785	.	0.739	.	0.556	0.463	0.8	1	1	0	0	9613.05	3	8.08	45	66	30	3	61	15	9
SNOO_142800	SNOO_142800A_1	0.367879	0.367879	0.367879	0.367879	0.367879	0.367879	0.367879	0.367879	1.887	361	5	0.509	2.648	.		.	.	.	0	0	0	PF00150	Domain:Cellulase	0	GH5_31,GH5_7,GH5,GH5_41	0	0	0.479	.	.	0.591	0.217	0.304	0.81	1	1	0	0	39386.2	1	6.74	128	203	103	50	202	62	33
SNOO_142800	SNOO_142800A_2	0.367879	0.367879	0.367879	0.367879	0.367879	0.367879	0.367879	0.367879	1.887	361	5	0.509	2.648	.		.	.	.	0	0	0	PF00150	Domain:Cellulase	0	GH5_31,GH5_7,GH5,GH5_41	0	0	0.479	.	.	0.591	0.217	0.304	0.81	1	1	0	0	39386.2	1	6.74	128	203	103	50	202	62	33
SNOO_138160	SNOO_138160A_1	0.18394	0.157663	0.18394	0.18394	0.18394	0.18394	0.18394	0.157663	1.885	128	2	3.008	3.189	.		.	.	.	0	0	0	.	.	0	.	0	0.348	0.453	.	0.596	.	0.037	0.596	0.83	1	1	0	0	13758.2	-8.5	4.019	45	80	40	16	72	21	7
SNOO_138160	SNOO_138160A_2	0.18394	0.157663	0.18394	0.18394	0.18394	0.18394	0.18394	0.157663	1.885	128	2	3.008	3.189	.		.	.	.	0	0	0	.	.	0	.	0	0.348	0.453	.	0.596	.	0.037	0.596	0.83	1	1	0	0	13758.2	-8.5	4.019	45	80	40	16	72	21	7
SNOO_131210	SNOO_131210A_1	0.18394	0.157663	0.18394	0.18394	0.18394	0.18394	0.18394	0.157663	1.876	135	6	2.288	3.257	.		.	.	.	0	0	0	.	.	0	.	0	0.337	0.612	.	.	0.509	0.033	0.534	0.42	1	1	0	0	15031	-7	4.339	45	76	37	16	74	32	13
SNOO_131210	SNOO_131210A_2	0.18394	0.157663	0.18394	0.18394	0.18394	0.18394	0.18394	0.157663	1.876	135	6	2.288	3.257	.		.	.	.	0	0	0	.	.	0	.	0	0.337	0.612	.	.	0.509	0.033	0.534	0.42	1	1	0	0	15031	-7	4.339	45	76	37	16	74	32	13
SNOO_131370	SNOO_131370A_1	0.128497	0.048951	0.0142774	0.128497	0.128497	0.128497	0.128497	0.0142774	1.876	345	12	1.456	3.276	.		.	.	.	0	0	0	PF09362	Domain:DUF1996	0	.	0	0.003	0.623	.	.	0.783	0.599	0.367	0.65	1	1	0	0	37311.2	7.5	8.064	128	204	77	46	201	61	36
SNOO_131370	SNOO_131370A_2	0.403846	0.32967	0.035373	0.403846	0.403846	0.403846	0.403846	0.035373	1.876	345	12	1.456	3.276	.		.	.	.	0	0	0	PF09362	Domain:DUF1996	0	.	0	0.003	0.623	.	.	0.783	0.599	0.367	0.65	1	1	0	0	37311.2	7.5	8.064	128	204	77	46	201	61	36
SNOO_131370	SNOO_131370A_3	0.403846	0.32967	0.403846	0.403846	0.403846	0.035373	0.403846	0.035373	1.876	345	12	1.456	3.276	.		.	.	.	0	0	0	PF09362	Domain:DUF1996	0	.	0	0.003	0.623	.	.	0.783	0.599	0.367	0.65	1	1	0	0	37311.2	7.5	8.064	128	204	77	46	201	61	36
SNOO_131370	SNOO_131370A_4	0.367879	0.367879	0.367879	0.367879	0.367879	0.367879	0.367879	0.367879	1.876	345	12	1.456	3.276	.		.	.	.	0	0	0	PF09362	Domain:DUF1996	0	.	0	0.003	0.623	.	.	0.783	0.599	0.367	0.65	1	1	0	0	37311.2	7.5	8.064	128	204	77	46	201	61	36
SNOO_131370	SNOO_131370A_5	0.367879	0.367879	0.367879	0.367879	0.367879	0.367879	0.367879	0.367879	1.876	345	12	1.456	3.276	.		.	.	.	0	0	0	PF09362	Domain:DUF1996	0	.	0	0.003	0.623	.	.	0.783	0.599	0.367	0.65	1	1	0	0	37311.2	7.5	8.064	128	204	77	46	201	61	36
SNOO_131370	SNOO_131370A_6	0.18394	0.157663	0.18394	0.18394	0.18394	0.18394	0.18394	0.157663	1.876	345	12	1.456	3.276	.		.	.	.	0	0	0	PF09362	Domain:DUF1996	0	.	0	0.003	0.623	.	.	0.783	0.599	0.367	0.65	1	1	0	0	37311.2	7.5	8.064	128	204	77	46	201	61	36
SNOO_131370	SNOO_131370A_7	0.367879	0.367879	0.367879	0.367879	0.367879	0.367879	0.367879	0.367879	1.876	345	12	1.456	3.276	.		.	.	.	0	0	0	PF09362	Domain:DUF1996	0	.	0	0.003	0.623	.	.	0.783	0.599	0.367	0.65	1	1	0	0	37311.2	7.5	8.064	128	204	77	46	201	61	36
SNOO_131370	SNOO_131370A_8	0.367879	0.367879	0.367879	0.367879	0.367879	0.367879	0.367879	0.367879	1.876	345	12	1.456	3.276	.		.	.	.	0	0	0	PF09362	Domain:DUF1996	0	.	0	0.003	0.623	.	.	0.783	0.599	0.367	0.65	1	1	0	0	37311.2	7.5	8.064	128	204	77	46	201	61	36
SNOO_300920	SNOO_300920A_1	0.367879	0.367879	0.367879	0.367879	0.367879	0.367879	0.367879	0.367879	1.876	193	9	4.498	2.97	MoHrip2,UvHrip1,PgShr9		.	.	.	0	0	0	.	.	0	.	0	0.675	0.672	.	.	0.574	0.142	0.568	0.67	1	1	0	0	20390.3	-4	4.735	78	116	60	16	114	35	16
SNOO_300920	SNOO_300920A_2	0.367879	0.367879	0.367879	0.367879	0.367879	0.367879	0.367879	0.367879	1.876	193	9	4.498	2.97	MoHrip2,UvHrip1,PgShr9		.	.	.	0	0	0	.	.	0	.	0	0.675	0.672	.	.	0.574	0.142	0.568	0.67	1	1	0	0	20390.3	-4	4.735	78	116	60	16	114	35	16
SNOO_300920	SNOO_300920A_3	0.367879	0.367879	0.367879	0.367879	0.367879	0.367879	0.367879	0.367879	1.876	193	9	4.498	2.97	MoHrip2,UvHrip1,PgShr9		.	.	.	0	0	0	.	.	0	.	0	0.675	0.672	.	.	0.574	0.142	0.568	0.67	1	1	0	0	20390.3	-4	4.735	78	116	60	16	114	35	16
SNOO_501710	SNOO_501710_1	0.035373	0.32967	0.035373	0.403846	0.035373	0.403846	0.035373	0.035373	1.876	192	15	5.936	2.957	.		.	.	.	0	0	0	.	.	0	.	0	1	0.823	0.673	0.892	.	0.908	0.433	0.43	1	1	0	0	20455.9	-3	5.287	77	123	45	16	111	47	23
SNOO_501710	SNOO_501710_2	0.0848953	0.527473	0.0848953	0.0848953	0.0848953	0.538462	0.0848953	0.0848953	1.876	192	15	5.936	2.957	.		.	.	.	0	0	0	.	.	0	.	0	1	0.823	0.673	0.892	.	0.908	0.433	0.43	1	1	0	0	20455.9	-3	5.287	77	123	45	16	111	47	23
SNOO_118490	SNOO_118490A_1	0.367879	0.367879	0.367879	0.367879	0.367879	0.367879	0.367879	0.367879	1.868	220	6	3.389	3.308	.		.	.	.	0	0	0	PF09792	Domain:But2	0	.	0	0.381	0.438	.	0.862	.	0.893	0.454	0.87	1	1	0	0	23072.2	0.5	6.679	81	148	61	24	132	30	16
SNOO_118490	SNOO_118490A_2	0.367879	0.367879	0.367879	0.367879	0.367879	0.367879	0.367879	0.367879	1.868	220	6	3.389	3.308	.		.	.	.	0	0	0	PF09792	Domain:But2	0	.	0	0.381	0.438	.	0.862	.	0.893	0.454	0.87	1	1	0	0	23072.2	0.5	6.679	81	148	61	24	132	30	16
SNOO_118490	SNOO_118490A_3	0.367879	0.367879	0.367879	0.367879	0.367879	0.367879	0.367879	0.367879	1.868	220	6	3.389	3.308	.		.	.	.	0	0	0	PF09792	Domain:But2	0	.	0	0.381	0.438	.	0.862	.	0.893	0.454	0.87	1	1	0	0	23072.2	0.5	6.679	81	148	61	24	132	30	16
SNOO_101820	SNOO_101820A_1	0.367879	0.367879	0.367879	0.367879	0.367879	0.367879	0.367879	0.367879	1.863	314	7	1.423	3.153	.		.	.	.	0	0	0	PF00141	Domain:peroxidase	0	AA2	0	0.066	0.61	.	.	0.699	0.009	0.36	0.57	1	1	0	0	33325.8	3.5	7.602	117	187	90	32	180	68	37
SNOO_101820	SNOO_101820A_2	0.367879	0.367879	0.367879	0.367879	0.367879	0.367879	0.367879	0.367879	1.863	314	7	1.423	3.153	.		.	.	.	0	0	0	PF00141	Domain:peroxidase	0	AA2	0	0.066	0.61	.	.	0.699	0.009	0.36	0.57	1	1	0	0	33325.8	3.5	7.602	117	187	90	32	180	68	37
SNOO_101820	SNOO_101820A_3	0.367879	0.367879	0.367879	0.367879	0.367879	0.367879	0.367879	0.367879	1.863	314	7	1.423	3.153	.		.	.	.	0	0	0	PF00141	Domain:peroxidase	0	AA2	0	0.066	0.61	.	.	0.699	0.009	0.36	0.57	1	1	0	0	33325.8	3.5	7.602	117	187	90	32	180	68	37
SNOO_101820	SNOO_101820A_4	0.367879	0.367879	0.367879	0.367879	0.367879	0.367879	0.367879	0.367879	1.863	314	7	1.423	3.153	.		.	.	.	0	0	0	PF00141	Domain:peroxidase	0	AA2	0	0.066	0.61	.	.	0.699	0.009	0.36	0.57	1	1	0	0	33325.8	3.5	7.602	117	187	90	32	180	68	37
SNOO_079130	SNOO_079130A_1	0.407925	0.13986	0.244755	0.407925	0.407925	0.244755	0.407925	0.13986	1.857	365	23	5.585	3.311	UvHrip1,MoHrip2,PsOPEL		.	.	.	0	0	0	PF00187	Domain:Chitin_bind_1	1	CBM18	0	0.013	0.615	.	0.572	.	0.003	0.406	0.79	1	1	0	0	39242	-8	4.918	135	235	90	42	214	74	35
SNOO_079130	SNOO_079130A_2	0.403846	0.32967	0.403846	0.403846	0.403846	0.035373	0.403846	0.035373	1.857	365	23	5.585	3.311	UvHrip1,MoHrip2,PsOPEL		.	.	.	0	0	0	PF00187	Domain:Chitin_bind_1	1	CBM18	0	0.013	0.615	.	0.572	.	0.003	0.406	0.79	1	1	0	0	39242	-8	4.918	135	235	90	42	214	74	35
SNOO_079130	SNOO_079130A_3	0.367879	0.367879	0.367879	0.367879	0.367879	0.367879	0.367879	0.367879	1.857	365	23	5.585	3.311	UvHrip1,MoHrip2,PsOPEL		.	.	.	0	0	0	PF00187	Domain:Chitin_bind_1	1	CBM18	0	0.013	0.615	.	0.572	.	0.003	0.406	0.79	1	1	0	0	39242	-8	4.918	135	235	90	42	214	74	35
SNOO_079130	SNOO_079130A_4	0.18394	0.157663	0.18394	0.18394	0.18394	0.18394	0.18394	0.157663	1.857	365	23	5.585	3.311	UvHrip1,MoHrip2,PsOPEL		.	.	.	0	0	0	PF00187	Domain:Chitin_bind_1	1	CBM18	0	0.013	0.615	.	0.572	.	0.003	0.406	0.79	1	1	0	0	39242	-8	4.918	135	235	90	42	214	74	35
SNOO_079130	SNOO_079130A_5	0.18394	0.157663	0.18394	0.18394	0.18394	0.18394	0.18394	0.157663	1.857	365	23	5.585	3.311	UvHrip1,MoHrip2,PsOPEL		.	.	.	0	0	0	PF00187	Domain:Chitin_bind_1	1	CBM18	0	0.013	0.615	.	0.572	.	0.003	0.406	0.79	1	1	0	0	39242	-8	4.918	135	235	90	42	214	74	35
SNOO_079130	SNOO_079130A_6	0.367879	0.367879	0.367879	0.367879	0.367879	0.367879	0.367879	0.367879	1.857	365	23	5.585	3.311	UvHrip1,MoHrip2,PsOPEL		.	.	.	0	0	0	PF00187	Domain:Chitin_bind_1	1	CBM18	0	0.013	0.615	.	0.572	.	0.003	0.406	0.79	1	1	0	0	39242	-8	4.918	135	235	90	42	214	74	35
SNOO_079130	SNOO_079130A_7	0.18394	0.210217	0.18394	0.18394	0.18394	0.18394	0.18394	0.18394	1.857	365	23	5.585	3.311	UvHrip1,MoHrip2,PsOPEL		.	.	.	0	0	0	PF00187	Domain:Chitin_bind_1	1	CBM18	0	0.013	0.615	.	0.572	.	0.003	0.406	0.79	1	1	0	0	39242	-8	4.918	135	235	90	42	214	74	35
SNOO_079130	SNOO_079130A_8	0.367879	0.367879	0.367879	0.367879	0.367879	0.367879	0.367879	0.367879	1.857	365	23	5.585	3.311	UvHrip1,MoHrip2,PsOPEL		.	.	.	0	0	0	PF00187	Domain:Chitin_bind_1	1	CBM18	0	0.013	0.615	.	0.572	.	0.003	0.406	0.79	1	1	0	0	39242	-8	4.918	135	235	90	42	214	74	35
SNOO_147930	SNOO_147930A_1	0.18394	0.157663	0.18394	0.18394	0.18394	0.18394	0.18394	0.157663	1.855	240	3	1.231	2.521	.		.	.	.	0	0	0	PF13472	Domain:Lipase_GDSL_2	0	CE3,CE2	0	0.208	0.666	.	.	0.769	0.97	0.335	0.28	1	1	0	0	26641.5	-1.5	6.14	75	127	77	27	133	54	28
SNOO_147930	SNOO_147930A_2	0.18394	0.157663	0.18394	0.18394	0.18394	0.18394	0.18394	0.157663	1.855	240	3	1.231	2.521	.		.	.	.	0	0	0	PF13472	Domain:Lipase_GDSL_2	0	CE3,CE2	0	0.208	0.666	.	.	0.769	0.97	0.335	0.28	1	1	0	0	26641.5	-1.5	6.14	75	127	77	27	133	54	28
SNOO_147930	SNOO_147930A_3	0.367879	0.367879	0.367879	0.367879	0.367879	0.367879	0.367879	0.367879	1.855	240	3	1.231	2.521	.		.	.	.	0	0	0	PF13472	Domain:Lipase_GDSL_2	0	CE3,CE2	0	0.208	0.666	.	.	0.769	0.97	0.335	0.28	1	1	0	0	26641.5	-1.5	6.14	75	127	77	27	133	54	28
SNOO_533930	SNOO_533930_1	0.367879	0.367879	0.367879	0.367879	0.367879	0.367879	0.367879	0.367879	1.849	78	1	4.393	2.454	.		.	.	.	0	0	0	.	.	0	.	0	1	0.604	0.986	0.661	.	0.982	0.263	0.58	1	1	0	0	9197.9	11	10.464	17	31	25	11	39	19	15
SNOO_533930	SNOO_533930_2	0.367879	0.367879	0.367879	0.367879	0.367879	0.367879	0.367879	0.367879	1.849	78	1	4.393	2.454	.		.	.	.	0	0	0	.	.	0	.	0	1	0.604	0.986	0.661	.	0.982	0.263	0.58	1	1	0	0	9197.9	11	10.464	17	31	25	11	39	19	15
SNOO_002000	SNOO_002000A_1	0.367879	0.367879	0.367879	0.367879	0.367879	0.367879	0.367879	0.367879	1.846	167	6	5.219	3.252	VdPevD1		PevD1_(VDAG_02735)	unaffected_pathogenicity,reduced_virulence	PHI:8520	0	1	0	PF16541	Domain:AltA1	1	.	0	0.705	0.555	.	0.793	.	0.954	0.582	0.87	1	1	0	0	17727.8	-8.5	4.206	62	105	47	17	96	29	11
SNOO_002000	SNOO_002000A_2	0.367879	0.367879	0.367879	0.367879	0.367879	0.367879	0.367879	0.367879	1.846	167	6	5.219	3.252	VdPevD1		PevD1_(VDAG_02735)	unaffected_pathogenicity,reduced_virulence	PHI:8520	0	1	0	PF16541	Domain:AltA1	1	.	0	0.705	0.555	.	0.793	.	0.954	0.582	0.87	1	1	0	0	17727.8	-8.5	4.206	62	105	47	17	96	29	11
SNOO_011590	SNOO_011590A_1	0.356935	0.244755	0.128497	0.356935	0.356935	0.356935	0.128497	0.128497	1.842	216	6	5.131	3.039	.		.	.	.	0	0	0	.	.	0	.	0	0.53	0.75	0.747	0.689	.	0.97	0.255	0.44	1	1	0	0	24261.5	-2	5.654	62	104	55	28	120	48	24
SNOO_011590	SNOO_011590A_2	0.403846	0.32967	0.035373	0.403846	0.403846	0.403846	0.403846	0.035373	1.842	216	6	5.131	3.039	.		.	.	.	0	0	0	.	.	0	.	0	0.53	0.75	0.747	0.689	.	0.97	0.255	0.44	1	1	0	0	24261.5	-2	5.654	62	104	55	28	120	48	24
SNOO_011590	SNOO_011590A_3	0.403846	0.461538	0.403846	0.403846	0.403846	0.403846	0.403846	0.403846	1.842	216	6	5.131	3.039	.		.	.	.	0	0	0	.	.	0	.	0	0.53	0.75	0.747	0.689	.	0.97	0.255	0.44	1	1	0	0	24261.5	-2	5.654	62	104	55	28	120	48	24
SNOO_011590	SNOO_011590A_4	0.18394	0.157663	0.18394	0.18394	0.18394	0.18394	0.18394	0.157663	1.842	216	6	5.131	3.039	.		.	.	.	0	0	0	.	.	0	.	0	0.53	0.75	0.747	0.689	.	0.97	0.255	0.44	1	1	0	0	24261.5	-2	5.654	62	104	55	28	120	48	24
SNOO_011590	SNOO_011590A_5	0.367879	0.367879	0.367879	0.367879	0.367879	0.367879	0.367879	0.367879	1.842	216	6	5.131	3.039	.		.	.	.	0	0	0	.	.	0	.	0	0.53	0.75	0.747	0.689	.	0.97	0.255	0.44	1	1	0	0	24261.5	-2	5.654	62	104	55	28	120	48	24
SNOO_011590	SNOO_011590A_6	0.367879	0.367879	0.367879	0.367879	0.367879	0.367879	0.367879	0.367879	1.842	216	6	5.131	3.039	.		.	.	.	0	0	0	.	.	0	.	0	0.53	0.75	0.747	0.689	.	0.97	0.255	0.44	1	1	0	0	24261.5	-2	5.654	62	104	55	28	120	48	24
SNOO_011590	SNOO_011590A_7	0.367879	0.367879	0.367879	0.367879	0.367879	0.367879	0.367879	0.367879	1.842	216	6	5.131	3.039	.		.	.	.	0	0	0	.	.	0	.	0	0.53	0.75	0.747	0.689	.	0.97	0.255	0.44	1	1	0	0	24261.5	-2	5.654	62	104	55	28	120	48	24
SNOO_129110	SNOO_129110B_1	0.18394	0.157663	0.18394	0.18394	0.18394	0.18394	0.18394	0.157663	1.836	118	4	5.123	3.312	.		.	.	.	0	0	0	.	.	0	.	0	0.977	0.706	0.572	.	.	0.589	0.705	0.11	1	1	0	0	12817.5	-5	4.479	39	65	42	9	66	26	11
SNOO_129110	SNOO_129110B_2	0.18394	0.157663	0.18394	0.18394	0.18394	0.18394	0.18394	0.157663	1.836	118	4	5.123	3.312	.		.	.	.	0	0	0	.	.	0	.	0	0.977	0.706	0.572	.	.	0.589	0.705	0.11	1	1	0	0	12817.5	-5	4.479	39	65	42	9	66	26	11
SNOO_580410	SNOO_580410_1	0.122378	0.27972	0.122378	0.122378	0.122378	0.122378	0.122378	0.122378	1.836	156	5	4.223	2.498	.		.	.	.	0	0	0	.	.	0	.	0	0.96	0.714	.	0.583	.	0.019	0.41	0.55	1	1	0	0	17224.6	-4.5	4.651	51	85	49	20	89	29	13
SNOO_580410	SNOO_580410_2	0.122378	0.27972	0.122378	0.122378	0.122378	0.122378	0.122378	0.122378	1.836	156	5	4.223	2.498	.		.	.	.	0	0	0	.	.	0	.	0	0.96	0.714	.	0.583	.	0.019	0.41	0.55	1	1	0	0	17224.6	-4.5	4.651	51	85	49	20	89	29	13
SNOO_119290	SNOO_119290A_1	0.407925	0.13986	0.244755	0.407925	0.407925	0.244755	0.407925	0.13986	1.831	302	4	1.632	3.077	.		.	.	.	0	0	0	PF10503	Family:Esterase_PHB	0	CE1	0	0.017	0.622	.	.	0.591	0.028	0.558	0.71	1	1	0	0	32644.8	4.5	7.474	111	168	83	43	175	51	30
SNOO_119290	SNOO_119290A_2	0.367133	0.0599401	0.122378	0.367133	0.367133	0.122378	0.367133	0.0599401	1.831	302	4	1.632	3.077	.		.	.	.	0	0	0	PF10503	Family:Esterase_PHB	0	CE1	0	0.017	0.622	.	.	0.591	0.028	0.558	0.71	1	1	0	0	32644.8	4.5	7.474	111	168	83	43	175	51	30
SNOO_575600	SNOO_575600_1	0.18394	0.210217	0.18394	0.18394	0.18394	0.18394	0.18394	0.18394	1.831	302	4	1.658	3.07	.		.	.	.	0	0	0	PF10503	Family:Esterase_PHB	0	CE1	0	0.018	0.624	.	.	0.582	0.027	0.548	0.74	1	1	0	0	32644.8	4.5	7.474	111	167	82	43	175	51	30
SNOO_412290	SNOO_412290A_1	0.367879	0.367879	0.367879	0.367879	0.367879	0.367879	0.367879	0.367879	1.829	98	6	6.396	3.178	.		.	.	.	0	0	0	.	.	0	.	0	0.998	0.903	0.707	0.598	.	0.764	0.447	0.45	1	1	0	0	10941.7	10	9.918	33	53	27	10	49	24	18
SNOO_160810	SNOO_160810A_1	0.0848953	0.527473	0.0848953	0.0848953	0.0848953	0.538462	0.0848953	0.0848953	1.828	238	5	5.628	3.29	MoCDIP4,ChNIS1,CoNIS1		.	.	.	0	0	0	PF03443	Family:AA9	1	AA9	0	0.059	0.584	.	0.583	.	0.835	0.582	0.78	1	1	0	0	25517	5	8.308	96	142	67	30	142	39	23
SNOO_160810	SNOO_160810A_2	0.367879	0.367879	0.367879	0.367879	0.367879	0.367879	0.367879	0.367879	1.828	238	5	5.628	3.29	MoCDIP4,ChNIS1,CoNIS1		.	.	.	0	0	0	PF03443	Family:AA9	1	AA9	0	0.059	0.584	.	0.583	.	0.835	0.582	0.78	1	1	0	0	25517	5	8.308	96	142	67	30	142	39	23
SNOO_160810	SNOO_160810A_3	0.0848953	0.527473	0.0848953	0.0848953	0.0848953	0.538462	0.0848953	0.0848953	1.828	238	5	5.628	3.29	MoCDIP4,ChNIS1,CoNIS1		.	.	.	0	0	0	PF03443	Family:AA9	1	AA9	0	0.059	0.584	.	0.583	.	0.835	0.582	0.78	1	1	0	0	25517	5	8.308	96	142	67	30	142	39	23
SNOO_160810	SNOO_160810A_4	0.367879	0.367879	0.367879	0.367879	0.367879	0.367879	0.367879	0.367879	1.828	238	5	5.628	3.29	MoCDIP4,ChNIS1,CoNIS1		.	.	.	0	0	0	PF03443	Family:AA9	1	AA9	0	0.059	0.584	.	0.583	.	0.835	0.582	0.78	1	1	0	0	25517	5	8.308	96	142	67	30	142	39	23
SNOO_160810	SNOO_160810A_5	0.367879	0.367879	0.367879	0.367879	0.367879	0.367879	0.367879	0.367879	1.828	238	5	5.628	3.29	MoCDIP4,ChNIS1,CoNIS1		.	.	.	0	0	0	PF03443	Family:AA9	1	AA9	0	0.059	0.584	.	0.583	.	0.835	0.582	0.78	1	1	0	0	25517	5	8.308	96	142	67	30	142	39	23
SNOO_009680	SNOO_009680A_1	0.367879	0.367879	0.367879	0.367879	0.367879	0.367879	0.367879	0.367879	1.825	345	9	2.216	3.298	.		Eng1	reduced_virulence	PHI:6265	0	1	0	PF00722	Domain:Glyco_hydro_16	0	GH16_1,GH16,GH16_3	0	0	0.415	.	0.656	.	0.577	0.403	0.84	1	1	0	0	36674.5	-3	5.786	135	226	86	49	205	47	24
SNOO_009680	SNOO_009680A_2	0.367879	0.367879	0.367879	0.367879	0.367879	0.367879	0.367879	0.367879	1.825	345	9	2.216	3.298	.		Eng1	reduced_virulence	PHI:6265	0	1	0	PF00722	Domain:Glyco_hydro_16	0	GH16_1,GH16,GH16_3	0	0	0.415	.	0.656	.	0.577	0.403	0.84	1	1	0	0	36674.5	-3	5.786	135	226	86	49	205	47	24
SNOO_009680	SNOO_009680A_3	0.367879	0.367879	0.367879	0.367879	0.367879	0.367879	0.367879	0.367879	1.825	345	9	2.216	3.298	.		Eng1	reduced_virulence	PHI:6265	0	1	0	PF00722	Domain:Glyco_hydro_16	0	GH16_1,GH16,GH16_3	0	0	0.415	.	0.656	.	0.577	0.403	0.84	1	1	0	0	36674.5	-3	5.786	135	226	86	49	205	47	24
SNOO_009680	SNOO_009680A_4	0.367879	0.367879	0.367879	0.367879	0.367879	0.367879	0.367879	0.367879	1.825	345	9	2.216	3.298	.		Eng1	reduced_virulence	PHI:6265	0	1	0	PF00722	Domain:Glyco_hydro_16	0	GH16_1,GH16,GH16_3	0	0	0.415	.	0.656	.	0.577	0.403	0.84	1	1	0	0	36674.5	-3	5.786	135	226	86	49	205	47	24
SNOO_061480	SNOO_061480A_1	0.367879	0.367879	0.367879	0.367879	0.367879	0.367879	0.367879	0.367879	1.825	303	6	2.908	3.273	.		.	.	.	0	0	0	PF01975	Family:SurE	0	.	0	0.048	0.485	.	0.518	.	0.018	0.652	0.86	1	1	0	0	31855.8	-1.5	5.713	112	196	97	24	173	50	25
SNOO_061480	SNOO_061480A_2	0.367879	0.367879	0.367879	0.367879	0.367879	0.367879	0.367879	0.367879	1.825	303	6	2.908	3.273	.		.	.	.	0	0	0	PF01975	Family:SurE	0	.	0	0.048	0.485	.	0.518	.	0.018	0.652	0.86	1	1	0	0	31855.8	-1.5	5.713	112	196	97	24	173	50	25
SNOO_098820	SNOO_098820A_1	0.367879	0.367879	0.367879	0.367879	0.367879	0.367879	0.367879	0.367879	1.825	354	9	5.449	3.309	MoCDIP1		.	.	.	0	0	0	.	.	0	.	0	0.005	0.569	.	0.63	.	0.377	0.272	0.91	1	1	0	0	36518.2	10	9.078	158	226	111	21	195	61	36
SNOO_098820	SNOO_098820A_2	0.367879	0.367879	0.367879	0.367879	0.367879	0.367879	0.367879	0.367879	1.825	354	9	5.449	3.309	MoCDIP1		.	.	.	0	0	0	.	.	0	.	0	0.005	0.569	.	0.63	.	0.377	0.272	0.91	1	1	0	0	36518.2	10	9.078	158	226	111	21	195	61	36
SNOO_098820	SNOO_098820A_3	0.367879	0.367879	0.367879	0.367879	0.367879	0.367879	0.367879	0.367879	1.825	354	9	5.449	3.309	MoCDIP1		.	.	.	0	0	0	.	.	0	.	0	0.005	0.569	.	0.63	.	0.377	0.272	0.91	1	1	0	0	36518.2	10	9.078	158	226	111	21	195	61	36
SNOO_098820	SNOO_098820A_4	0.367879	0.367879	0.367879	0.367879	0.367879	0.367879	0.367879	0.367879	1.825	354	9	5.449	3.309	MoCDIP1		.	.	.	0	0	0	.	.	0	.	0	0.005	0.569	.	0.63	.	0.377	0.272	0.91	1	1	0	0	36518.2	10	9.078	158	226	111	21	195	61	36
SNOO_139100	SNOO_139100A_1	0.122378	0.20979	0.122378	0.122378	0.122378	0.00385888	0.00385888	0.00385888	1.825	315	6	2.812	2.982	.		.	.	.	0	0	0	PF00544	Repeat:Pectate_lyase_4	0	PL1_9,PL1_7,PL1,PL1_5,PL1_10,PL1_6,PL1_3,PL1_11,PL1_12,PL1_1,PL1_13,PL1_8,PL1_4,PL1_2	0	0.057	0.505	.	0.572	.	0.31	0.467	0.85	1	1	0	0	32926.9	4	7.211	131	202	95	34	169	67	38
SNOO_139100	SNOO_139100A_2	0.122378	0.20979	0.122378	0.122378	0.122378	0.00385888	0.00385888	0.00385888	1.825	315	6	2.812	2.982	.		.	.	.	0	0	0	PF00544	Repeat:Pectate_lyase_4	0	PL1_9,PL1_7,PL1,PL1_5,PL1_10,PL1_6,PL1_3,PL1_11,PL1_12,PL1_1,PL1_13,PL1_8,PL1_4,PL1_2	0	0.057	0.505	.	0.572	.	0.31	0.467	0.85	1	1	0	0	32926.9	4	7.211	131	202	95	34	169	67	38
SNOO_139100	SNOO_139100A_3	0.367879	0.367879	0.367879	0.367879	0.367879	0.367879	0.367879	0.367879	1.825	315	6	2.812	2.982	.		.	.	.	0	0	0	PF00544	Repeat:Pectate_lyase_4	0	PL1_9,PL1_7,PL1,PL1_5,PL1_10,PL1_6,PL1_3,PL1_11,PL1_12,PL1_1,PL1_13,PL1_8,PL1_4,PL1_2	0	0.057	0.505	.	0.572	.	0.31	0.467	0.85	1	1	0	0	32926.9	4	7.211	131	202	95	34	169	67	38
SNOO_139100	SNOO_139100A_4	0.367879	0.367879	0.367879	0.367879	0.367879	0.367879	0.367879	0.367879	1.825	315	6	2.812	2.982	.		.	.	.	0	0	0	PF00544	Repeat:Pectate_lyase_4	0	PL1_9,PL1_7,PL1,PL1_5,PL1_10,PL1_6,PL1_3,PL1_11,PL1_12,PL1_1,PL1_13,PL1_8,PL1_4,PL1_2	0	0.057	0.505	.	0.572	.	0.31	0.467	0.85	1	1	0	0	32926.9	4	7.211	131	202	95	34	169	67	38
SNOO_139100	SNOO_139100A_5	0.367879	0.367879	0.367879	0.367879	0.367879	0.367879	0.367879	0.367879	1.825	315	6	2.812	2.982	.		.	.	.	0	0	0	PF00544	Repeat:Pectate_lyase_4	0	PL1_9,PL1_7,PL1,PL1_5,PL1_10,PL1_6,PL1_3,PL1_11,PL1_12,PL1_1,PL1_13,PL1_8,PL1_4,PL1_2	0	0.057	0.505	.	0.572	.	0.31	0.467	0.85	1	1	0	0	32926.9	4	7.211	131	202	95	34	169	67	38
SNOO_139100	SNOO_139100A_6	0.367879	0.367879	0.367879	0.367879	0.367879	0.367879	0.367879	0.367879	1.825	315	6	2.812	2.982	.		.	.	.	0	0	0	PF00544	Repeat:Pectate_lyase_4	0	PL1_9,PL1_7,PL1,PL1_5,PL1_10,PL1_6,PL1_3,PL1_11,PL1_12,PL1_1,PL1_13,PL1_8,PL1_4,PL1_2	0	0.057	0.505	.	0.572	.	0.31	0.467	0.85	1	1	0	0	32926.9	4	7.211	131	202	95	34	169	67	38
SNOO_139100	SNOO_139100A_7	0.367879	0.367879	0.367879	0.367879	0.367879	0.367879	0.367879	0.367879	1.825	315	6	2.812	2.982	.		.	.	.	0	0	0	PF00544	Repeat:Pectate_lyase_4	0	PL1_9,PL1_7,PL1,PL1_5,PL1_10,PL1_6,PL1_3,PL1_11,PL1_12,PL1_1,PL1_13,PL1_8,PL1_4,PL1_2	0	0.057	0.505	.	0.572	.	0.31	0.467	0.85	1	1	0	0	32926.9	4	7.211	131	202	95	34	169	67	38
SNOO_139100	SNOO_139100A_8	0.367879	0.367879	0.367879	0.367879	0.367879	0.367879	0.367879	0.367879	1.825	315	6	2.812	2.982	.		.	.	.	0	0	0	PF00544	Repeat:Pectate_lyase_4	0	PL1_9,PL1_7,PL1,PL1_5,PL1_10,PL1_6,PL1_3,PL1_11,PL1_12,PL1_1,PL1_13,PL1_8,PL1_4,PL1_2	0	0.057	0.505	.	0.572	.	0.31	0.467	0.85	1	1	0	0	32926.9	4	7.211	131	202	95	34	169	67	38
SNOO_156790	SNOO_156790A_1	0.367879	0.367879	0.367879	0.367879	0.367879	0.367879	0.367879	0.367879	1.825	191	4	3.579	3.301	.		.	.	.	0	0	0	.	.	0	.	0	0.109	0.549	.	0.713	.	0.837	0.518	0.87	1	1	0	0	20225.6	1.5	7.185	81	121	49	23	109	29	16
SNOO_156790	SNOO_156790A_2	0.367879	0.367879	0.367879	0.367879	0.367879	0.367879	0.367879	0.367879	1.825	191	4	3.579	3.301	.		.	.	.	0	0	0	.	.	0	.	0	0.109	0.549	.	0.713	.	0.837	0.518	0.87	1	1	0	0	20225.6	1.5	7.185	81	121	49	23	109	29	16
SNOO_156790	SNOO_156790A_3	0.367879	0.367879	0.367879	0.367879	0.367879	0.367879	0.367879	0.367879	1.825	191	4	3.579	3.301	.		.	.	.	0	0	0	.	.	0	.	0	0.109	0.549	.	0.713	.	0.837	0.518	0.87	1	1	0	0	20225.6	1.5	7.185	81	121	49	23	109	29	16
SNOO_156840	SNOO_156840A_1	0.367879	0.367879	0.367879	0.367879	0.367879	0.367879	0.367879	0.367879	1.825	228	10	5.091	3.31	.		.	.	.	0	0	0	PF01083	Domain:Cutinase	1	CE5	0	0.334	0.438	.	0.698	.	0.039	0.278	0.9	1	1	0	0	23040.8	5	8.147	110	151	72	20	141	26	16
SNOO_156840	SNOO_156840A_2	0.367879	0.367879	0.367879	0.367879	0.367879	0.367879	0.367879	0.367879	1.825	228	10	5.091	3.31	.		.	.	.	0	0	0	PF01083	Domain:Cutinase	1	CE5	0	0.334	0.438	.	0.698	.	0.039	0.278	0.9	1	1	0	0	23040.8	5	8.147	110	151	72	20	141	26	16
SNOO_156840	SNOO_156840A_3	0.367879	0.367879	0.367879	0.367879	0.367879	0.367879	0.367879	0.367879	1.825	228	10	5.091	3.31	.		.	.	.	0	0	0	PF01083	Domain:Cutinase	1	CE5	0	0.334	0.438	.	0.698	.	0.039	0.278	0.9	1	1	0	0	23040.8	5	8.147	110	151	72	20	141	26	16
SNOO_007110	SNOO_007110A_1	0.18394	0.157663	0.18394	0.18394	0.18394	0.18394	0.18394	0.157663	1.815	347	12	1.296	3.306	.		.	.	.	0	0	0	PF09362	Domain:DUF1996	0	.	0	0.002	0.582	.	.	0.731	0.027	0.279	0.67	1	1	0	0	37261.3	7.5	8.071	129	210	87	37	194	65	38
SNOO_007110	SNOO_007110A_2	0.367879	0.367879	0.367879	0.367879	0.367879	0.367879	0.367879	0.367879	1.815	347	12	1.296	3.306	.		.	.	.	0	0	0	PF09362	Domain:DUF1996	0	.	0	0.002	0.582	.	.	0.731	0.027	0.279	0.67	1	1	0	0	37261.3	7.5	8.071	129	210	87	37	194	65	38
SNOO_007110	SNOO_007110A_3	0.367879	0.367879	0.367879	0.367879	0.367879	0.367879	0.367879	0.367879	1.815	347	12	1.296	3.306	.		.	.	.	0	0	0	PF09362	Domain:DUF1996	0	.	0	0.002	0.582	.	.	0.731	0.027	0.279	0.67	1	1	0	0	37261.3	7.5	8.071	129	210	87	37	194	65	38
SNOO_007110	SNOO_007110A_4	0.367879	0.367879	0.367879	0.367879	0.367879	0.367879	0.367879	0.367879	1.815	347	12	1.296	3.306	.		.	.	.	0	0	0	PF09362	Domain:DUF1996	0	.	0	0.002	0.582	.	.	0.731	0.027	0.279	0.67	1	1	0	0	37261.3	7.5	8.071	129	210	87	37	194	65	38
SNOO_007110	SNOO_007110A_5	0.18394	0.157663	0.18394	0.18394	0.18394	0.18394	0.18394	0.157663	1.815	347	12	1.296	3.306	.		.	.	.	0	0	0	PF09362	Domain:DUF1996	0	.	0	0.002	0.582	.	.	0.731	0.027	0.279	0.67	1	1	0	0	37261.3	7.5	8.071	129	210	87	37	194	65	38
SNOO_121390	SNOO_121390A_1	0.367879	0.367879	0.367879	0.367879	0.367879	0.367879	0.367879	0.367879	1.815	49	2	0.764	3.312	.		.	.	.	0	0	0	.	.	0	.	0	0.086	0.35	.	.	0.59	0.953	0.467	0.86	1	1	0	0	4990.82	-0.5	5.493	21	33	19	3	33	6	3
SNOO_121390	SNOO_121390A_2	0.367879	0.367879	0.367879	0.367879	0.367879	0.367879	0.367879	0.367879	1.815	49	2	0.764	3.312	.		.	.	.	0	0	0	.	.	0	.	0	0.086	0.35	.	.	0.59	0.953	0.467	0.86	1	1	0	0	4990.82	-0.5	5.493	21	33	19	3	33	6	3
SNOO_153720	SNOO_153720A_1	0.367879	0.367879	0.367879	0.367879	0.367879	0.367879	0.367879	0.367879	1.815	336	6	1.264	3.005	.		.	.	.	0	0	0	PF02265	Domain:S1-P1_nuclease	0	.	0	0.006	0.593	.	.	0.648	0.044	0.384	0.49	1	1	0	0	36622.1	1	6.629	116	189	107	42	182	83	45
SNOO_153720	SNOO_153720A_2	0.367879	0.367879	0.367879	0.367879	0.367879	0.367879	0.367879	0.367879	1.815	336	6	1.264	3.005	.		.	.	.	0	0	0	PF02265	Domain:S1-P1_nuclease	0	.	0	0.006	0.593	.	.	0.648	0.044	0.384	0.49	1	1	0	0	36622.1	1	6.629	116	189	107	42	182	83	45
SNOO_153720	SNOO_153720A_3	0.367879	0.367879	0.367879	0.367879	0.367879	0.367879	0.367879	0.367879	1.815	336	6	1.264	3.005	.		.	.	.	0	0	0	PF02265	Domain:S1-P1_nuclease	0	.	0	0.006	0.593	.	.	0.648	0.044	0.384	0.49	1	1	0	0	36622.1	1	6.629	116	189	107	42	182	83	45
SNOO_153720	SNOO_153720A_4	0.367879	0.367879	0.367879	0.367879	0.367879	0.367879	0.367879	0.367879	1.815	336	6	1.264	3.005	.		.	.	.	0	0	0	PF02265	Domain:S1-P1_nuclease	0	.	0	0.006	0.593	.	.	0.648	0.044	0.384	0.49	1	1	0	0	36622.1	1	6.629	116	189	107	42	182	83	45
SNOO_123480	SNOO_123480A_1	0.18394	0.210217	0.18394	0.18394	0.18394	0.18394	0.18394	0.18394	1.812	316	7	0.909	2.627	.		.	.	.	0	0	0	PF00326	Domain:Peptidase_S9	0	CE1	0	0.014	0.582	.	.	0.645	0.352	0.474	0.42	1	1	0	0	34533.7	-1.5	6.27	107	176	78	48	175	70	37
SNOO_123480	SNOO_123480A_2	0.367879	0.367879	0.367879	0.367879	0.367879	0.367879	0.367879	0.367879	1.812	316	7	0.909	2.627	.		.	.	.	0	0	0	PF00326	Domain:Peptidase_S9	0	CE1	0	0.014	0.582	.	.	0.645	0.352	0.474	0.42	1	1	0	0	34533.7	-1.5	6.27	107	176	78	48	175	70	37
SNOO_123480	SNOO_123480A_3	0.18394	0.210217	0.18394	0.18394	0.18394	0.18394	0.18394	0.18394	1.812	316	7	0.909	2.627	.		.	.	.	0	0	0	PF00326	Domain:Peptidase_S9	0	CE1	0	0.014	0.582	.	.	0.645	0.352	0.474	0.42	1	1	0	0	34533.7	-1.5	6.27	107	176	78	48	175	70	37
SNOO_123480	SNOO_123480A_4	0.367879	0.367879	0.367879	0.367879	0.367879	0.367879	0.367879	0.367879	1.812	316	7	0.909	2.627	.		.	.	.	0	0	0	PF00326	Domain:Peptidase_S9	0	CE1	0	0.014	0.582	.	.	0.645	0.352	0.474	0.42	1	1	0	0	34533.7	-1.5	6.27	107	176	78	48	175	70	37
SNOO_123480	SNOO_123480A_5	0.367879	0.367879	0.367879	0.367879	0.367879	0.367879	0.367879	0.367879	1.812	316	7	0.909	2.627	.		.	.	.	0	0	0	PF00326	Domain:Peptidase_S9	0	CE1	0	0.014	0.582	.	.	0.645	0.352	0.474	0.42	1	1	0	0	34533.7	-1.5	6.27	107	176	78	48	175	70	37
SNOO_123480	SNOO_123480A_6	0.367879	0.367879	0.367879	0.367879	0.367879	0.367879	0.367879	0.367879	1.812	316	7	0.909	2.627	.		.	.	.	0	0	0	PF00326	Domain:Peptidase_S9	0	CE1	0	0.014	0.582	.	.	0.645	0.352	0.474	0.42	1	1	0	0	34533.7	-1.5	6.27	107	176	78	48	175	70	37
SNOO_064470	SNOO_064470A_1	0.18394	0.210217	0.18394	0.18394	0.18394	0.18394	0.18394	0.18394	1.806	323	2	0.392	3.241	.		.	.	.	0	0	0	PF00657	Family:Lipase_GDSL	0	CE16	0	0.001	0.33	.	.	0.565	0.06	0.317	0.82	1	1	0	0	35165.4	-2.5	5.602	116	199	97	50	186	48	24
SNOO_064470	SNOO_064470A_10	0.367879	0.367879	0.367879	0.367879	0.367879	0.367879	0.367879	0.367879	1.806	323	2	0.392	3.241	.		.	.	.	0	0	0	PF00657	Family:Lipase_GDSL	0	CE16	0	0.001	0.33	.	.	0.565	0.06	0.317	0.82	1	1	0	0	35165.4	-2.5	5.602	116	199	97	50	186	48	24
SNOO_064470	SNOO_064470A_11	0.367879	0.367879	0.367879	0.367879	0.367879	0.367879	0.367879	0.367879	1.806	323	2	0.392	3.241	.		.	.	.	0	0	0	PF00657	Family:Lipase_GDSL	0	CE16	0	0.001	0.33	.	.	0.565	0.06	0.317	0.82	1	1	0	0	35165.4	-2.5	5.602	116	199	97	50	186	48	24
SNOO_064470	SNOO_064470A_12	0.367879	0.367879	0.367879	0.367879	0.367879	0.367879	0.367879	0.367879	1.806	323	2	0.392	3.241	.		.	.	.	0	0	0	PF00657	Family:Lipase_GDSL	0	CE16	0	0.001	0.33	.	.	0.565	0.06	0.317	0.82	1	1	0	0	35165.4	-2.5	5.602	116	199	97	50	186	48	24
SNOO_064470	SNOO_064470A_13	0.18394	0.157663	0.18394	0.18394	0.18394	0.18394	0.18394	0.157663	1.806	323	2	0.392	3.241	.		.	.	.	0	0	0	PF00657	Family:Lipase_GDSL	0	CE16	0	0.001	0.33	.	.	0.565	0.06	0.317	0.82	1	1	0	0	35165.4	-2.5	5.602	116	199	97	50	186	48	24
SNOO_064470	SNOO_064470A_14	0.367879	0.367879	0.367879	0.367879	0.367879	0.367879	0.367879	0.367879	1.806	323	2	0.392	3.241	.		.	.	.	0	0	0	PF00657	Family:Lipase_GDSL	0	CE16	0	0.001	0.33	.	.	0.565	0.06	0.317	0.82	1	1	0	0	35165.4	-2.5	5.602	116	199	97	50	186	48	24
SNOO_064470	SNOO_064470A_15	0.367879	0.367879	0.367879	0.367879	0.367879	0.367879	0.367879	0.367879	1.806	323	2	0.392	3.241	.		.	.	.	0	0	0	PF00657	Family:Lipase_GDSL	0	CE16	0	0.001	0.33	.	.	0.565	0.06	0.317	0.82	1	1	0	0	35165.4	-2.5	5.602	116	199	97	50	186	48	24
SNOO_064470	SNOO_064470A_16	0.367879	0.367879	0.367879	0.367879	0.367879	0.367879	0.367879	0.367879	1.806	323	2	0.392	3.241	.		.	.	.	0	0	0	PF00657	Family:Lipase_GDSL	0	CE16	0	0.001	0.33	.	.	0.565	0.06	0.317	0.82	1	1	0	0	35165.4	-2.5	5.602	116	199	97	50	186	48	24
SNOO_064470	SNOO_064470A_17	0.367879	0.367879	0.367879	0.367879	0.367879	0.367879	0.367879	0.367879	1.806	323	2	0.392	3.241	.		.	.	.	0	0	0	PF00657	Family:Lipase_GDSL	0	CE16	0	0.001	0.33	.	.	0.565	0.06	0.317	0.82	1	1	0	0	35165.4	-2.5	5.602	116	199	97	50	186	48	24
SNOO_064470	SNOO_064470A_2	0.403846	0.0565968	0.035373	0.403846	0.403846	0.035373	0.035373	0.035373	1.806	323	2	0.392	3.241	.		.	.	.	0	0	0	PF00657	Family:Lipase_GDSL	0	CE16	0	0.001	0.33	.	.	0.565	0.06	0.317	0.82	1	1	0	0	35165.4	-2.5	5.602	116	199	97	50	186	48	24
SNOO_064470	SNOO_064470A_3	0.403846	0.32967	0.403846	0.403846	0.403846	0.035373	0.403846	0.035373	1.806	323	2	0.392	3.241	.		.	.	.	0	0	0	PF00657	Family:Lipase_GDSL	0	CE16	0	0.001	0.33	.	.	0.565	0.06	0.317	0.82	1	1	0	0	35165.4	-2.5	5.602	116	199	97	50	186	48	24
SNOO_064470	SNOO_064470A_4	0.403846	0.461538	0.403846	0.403846	0.403846	0.403846	0.403846	0.403846	1.806	323	2	0.392	3.241	.		.	.	.	0	0	0	PF00657	Family:Lipase_GDSL	0	CE16	0	0.001	0.33	.	.	0.565	0.06	0.317	0.82	1	1	0	0	35165.4	-2.5	5.602	116	199	97	50	186	48	24
SNOO_064470	SNOO_064470A_5	0.367879	0.367879	0.367879	0.367879	0.367879	0.367879	0.367879	0.367879	1.806	323	2	0.392	3.241	.		.	.	.	0	0	0	PF00657	Family:Lipase_GDSL	0	CE16	0	0.001	0.33	.	.	0.565	0.06	0.317	0.82	1	1	0	0	35165.4	-2.5	5.602	116	199	97	50	186	48	24
SNOO_064470	SNOO_064470A_6	0.0848953	0.527473	0.0848953	0.0848953	0.0848953	0.538462	0.0848953	0.0848953	1.806	323	2	0.392	3.241	.		.	.	.	0	0	0	PF00657	Family:Lipase_GDSL	0	CE16	0	0.001	0.33	.	.	0.565	0.06	0.317	0.82	1	1	0	0	35165.4	-2.5	5.602	116	199	97	50	186	48	24
SNOO_064470	SNOO_064470A_7	0.367879	0.367879	0.367879	0.367879	0.367879	0.367879	0.367879	0.367879	1.806	323	2	0.392	3.241	.		.	.	.	0	0	0	PF00657	Family:Lipase_GDSL	0	CE16	0	0.001	0.33	.	.	0.565	0.06	0.317	0.82	1	1	0	0	35165.4	-2.5	5.602	116	199	97	50	186	48	24
SNOO_064470	SNOO_064470A_8	0.18394	0.157663	0.18394	0.18394	0.18394	0.18394	0.18394	0.157663	1.806	323	2	0.392	3.241	.		.	.	.	0	0	0	PF00657	Family:Lipase_GDSL	0	CE16	0	0.001	0.33	.	.	0.565	0.06	0.317	0.82	1	1	0	0	35165.4	-2.5	5.602	116	199	97	50	186	48	24
SNOO_064470	SNOO_064470A_9	0.367879	0.367879	0.367879	0.367879	0.367879	0.367879	0.367879	0.367879	1.806	323	2	0.392	3.241	.		.	.	.	0	0	0	PF00657	Family:Lipase_GDSL	0	CE16	0	0.001	0.33	.	.	0.565	0.06	0.317	0.82	1	1	0	0	35165.4	-2.5	5.602	116	199	97	50	186	48	24
SNOO_138370	SNOO_138370A_1	0.367879	0.367879	0.367879	0.367879	0.367879	0.367879	0.367879	0.367879	1.8	187	5	2.066	3.209	.		.	.	.	0	0	0	PF14273	Family:DUF4360	0	.	0	0.019	0.314	.	0.69	.	0.117	0.365	0.81	1	1	0	0	19829.2	-2	5.122	78	122	49	18	100	31	15
SNOO_138370	SNOO_138370A_2	0.367879	0.367879	0.367879	0.367879	0.367879	0.367879	0.367879	0.367879	1.8	187	5	2.066	3.209	.		.	.	.	0	0	0	PF14273	Family:DUF4360	0	.	0	0.019	0.314	.	0.69	.	0.117	0.365	0.81	1	1	0	0	19829.2	-2	5.122	78	122	49	18	100	31	15
SNOO_138370	SNOO_138370A_3	0.367879	0.367879	0.367879	0.367879	0.367879	0.367879	0.367879	0.367879	1.8	187	5	2.066	3.209	.		.	.	.	0	0	0	PF14273	Family:DUF4360	0	.	0	0.019	0.314	.	0.69	.	0.117	0.365	0.81	1	1	0	0	19829.2	-2	5.122	78	122	49	18	100	31	15
SNOO_160170	SNOO_160170A_1	0.18394	0.157663	0.18394	0.18394	0.18394	0.18394	0.18394	0.157663	1.799	283	2	1.239	3.057	.		.	.	.	0	0	0	PF18271	Domain:GH131_N	0	GH131	0	0.052	0.504	.	.	0.547	0.389	0.326	0.84	1	1	0	0	30045.5	-4.5	4.937	105	170	81	25	143	57	27
SNOO_160170	SNOO_160170A_2	0.18394	0.157663	0.18394	0.18394	0.18394	0.18394	0.18394	0.157663	1.799	283	2	1.239	3.057	.		.	.	.	0	0	0	PF18271	Domain:GH131_N	0	GH131	0	0.052	0.504	.	.	0.547	0.389	0.326	0.84	1	1	0	0	30045.5	-4.5	4.937	105	170	81	25	143	57	27
SNOO_160170	SNOO_160170A_3	0.367879	0.367879	0.367879	0.367879	0.367879	0.367879	0.367879	0.367879	1.799	283	2	1.239	3.057	.		.	.	.	0	0	0	PF18271	Domain:GH131_N	0	GH131	0	0.052	0.504	.	.	0.547	0.389	0.326	0.84	1	1	0	0	30045.5	-4.5	4.937	105	170	81	25	143	57	27
SNOO_116490	SNOO_116490A_1	0.407925	0.37296	0.407925	0.244755	0.407925	0.048951	0.244755	0.048951	1.798	352	2	0.477	2.337	CfTom1		.	.	.	0	0	0	PF07745	Domain:Glyco_hydro_53	0	GH53,GH5	0	0	0.26	.	.	0.825	0.012	0.415	0.85	1	1	0	0	38181.5	5.5	9.043	119	201	109	37	201	63	35
SNOO_116490	SNOO_116490A_2	0.407925	0.111888	0.244755	0.407925	0.407925	0.048951	0.244755	0.048951	1.798	352	2	0.477	2.337	CfTom1		.	.	.	0	0	0	PF07745	Domain:Glyco_hydro_53	0	GH53,GH5	0	0	0.26	.	.	0.825	0.012	0.415	0.85	1	1	0	0	38181.5	5.5	9.043	119	201	109	37	201	63	35
SNOO_116490	SNOO_116490A_3	0.18394	0.157663	0.18394	0.18394	0.18394	0.18394	0.18394	0.157663	1.798	352	2	0.477	2.337	CfTom1		.	.	.	0	0	0	PF07745	Domain:Glyco_hydro_53	0	GH53,GH5	0	0	0.26	.	.	0.825	0.012	0.415	0.85	1	1	0	0	38181.5	5.5	9.043	119	201	109	37	201	63	35
SNOO_116490	SNOO_116490A_4	0.367879	0.367879	0.367879	0.367879	0.367879	0.367879	0.367879	0.367879	1.798	352	2	0.477	2.337	CfTom1		.	.	.	0	0	0	PF07745	Domain:Glyco_hydro_53	0	GH53,GH5	0	0	0.26	.	.	0.825	0.012	0.415	0.85	1	1	0	0	38181.5	5.5	9.043	119	201	109	37	201	63	35
SNOO_116490	SNOO_116490A_5	0.367879	0.367879	0.367879	0.367879	0.367879	0.367879	0.367879	0.367879	1.798	352	2	0.477	2.337	CfTom1		.	.	.	0	0	0	PF07745	Domain:Glyco_hydro_53	0	GH53,GH5	0	0	0.26	.	.	0.825	0.012	0.415	0.85	1	1	0	0	38181.5	5.5	9.043	119	201	109	37	201	63	35
SNOO_116490	SNOO_116490A_6	0.367879	0.367879	0.367879	0.367879	0.367879	0.367879	0.367879	0.367879	1.798	352	2	0.477	2.337	CfTom1		.	.	.	0	0	0	PF07745	Domain:Glyco_hydro_53	0	GH53,GH5	0	0	0.26	.	.	0.825	0.012	0.415	0.85	1	1	0	0	38181.5	5.5	9.043	119	201	109	37	201	63	35
SNOO_096720	SNOO_096720A_1	0.244755	0.0257258	0.0128629	0.244755	0.244755	0.0128629	0.0128629	0.0128629	1.796	69	7	5.57	3.312	.		.	.	.	0	0	0	.	.	0	.	0	1	0.77	.	0.707	.	0.77	0.449	0.84	1	1	0	0	7087.24	3	8.153	37	48	21	5	44	11	7
SNOO_096720	SNOO_096720A_2	0.244755	0.0257258	0.0128629	0.244755	0.244755	0.0128629	0.0128629	0.0128629	1.796	69	7	5.57	3.312	.		.	.	.	0	0	0	.	.	0	.	0	1	0.77	.	0.707	.	0.77	0.449	0.84	1	1	0	0	7087.24	3	8.153	37	48	21	5	44	11	7
SNOO_506200	SNOO_506200_1	0.244755	0.335664	0.244755	0.244755	0.244755	0.440559	0.440559	0.244755	1.795	75	8	5.667	3.312	.		.	.	.	0	0	0	.	.	0	.	0	1	0.748	0.595	0.599	.	0.59	0.367	0.58	1	1	0	0	7816.32	-3	4.335	32	44	31	3	53	13	5
SNOO_506200	SNOO_506200_2	0.244755	0.335664	0.244755	0.244755	0.244755	0.440559	0.440559	0.244755	1.795	75	8	5.667	3.312	.		.	.	.	0	0	0	.	.	0	.	0	1	0.748	0.595	0.599	.	0.59	0.367	0.58	1	1	0	0	7816.32	-3	4.335	32	44	31	3	53	13	5
SNOO_506200	SNOO_506200_3	0.367879	0.367879	0.367879	0.367879	0.367879	0.367879	0.367879	0.367879	1.795	75	8	5.667	3.312	.		.	.	.	0	0	0	.	.	0	.	0	1	0.748	0.595	0.599	.	0.59	0.367	0.58	1	1	0	0	7816.32	-3	4.335	32	44	31	3	53	13	5
SNOO_527930	SNOO_527930_1	0.367879	0.367879	0.367879	0.367879	0.367879	0.367879	0.367879	0.367879	1.787	127	11	7.478	3.308	.		.	.	.	0	0	0	PF00187	Domain:Chitin_bind_1	1	CBM18	0	0.998	0.739	.	0.921	.	0.579	0.457	0.9	1	1	0	0	12948.9	7	8.57	64	86	31	8	77	15	11
SNOO_527930	SNOO_527930_2	0.18394	0.157663	0.18394	0.18394	0.18394	0.18394	0.18394	0.157663	1.787	127	11	7.478	3.308	.		.	.	.	0	0	0	PF00187	Domain:Chitin_bind_1	1	CBM18	0	0.998	0.739	.	0.921	.	0.579	0.457	0.9	1	1	0	0	12948.9	7	8.57	64	86	31	8	77	15	11
SNOO_008150	SNOO_008150A_1	0.367879	0.367879	0.367879	0.367879	0.367879	0.367879	0.367879	0.367879	1.773	230	2	3.785	3.287	MoCDIP4,ChNIS1,CoNIS1,MoNIS1		MoCDIP4,Plegl1,GzOB015	effector_(plant_avirulence_determinant),unaffected_pathogenicity	PHI:3216,PHI:3378,PHI:1575	1	0	0	PF03443	Family:AA9	1	AA9	0	0.004	0.242	.	0.731	.	0.095	0.324	0.83	1	1	0	0	24071	6	9.11	101	149	59	32	136	28	18
SNOO_008150	SNOO_008150A_2	0.367879	0.367879	0.367879	0.367879	0.367879	0.367879	0.367879	0.367879	1.773	230	2	3.785	3.287	MoCDIP4,ChNIS1,CoNIS1,MoNIS1		MoCDIP4,Plegl1,GzOB015	effector_(plant_avirulence_determinant),unaffected_pathogenicity	PHI:3216,PHI:3378,PHI:1575	1	0	0	PF03443	Family:AA9	1	AA9	0	0.004	0.242	.	0.731	.	0.095	0.324	0.83	1	1	0	0	24071	6	9.11	101	149	59	32	136	28	18
SNOO_008150	SNOO_008150A_3	0.367879	0.367879	0.367879	0.367879	0.367879	0.367879	0.367879	0.367879	1.773	230	2	3.785	3.287	MoCDIP4,ChNIS1,CoNIS1,MoNIS1		MoCDIP4,Plegl1,GzOB015	effector_(plant_avirulence_determinant),unaffected_pathogenicity	PHI:3216,PHI:3378,PHI:1575	1	0	0	PF03443	Family:AA9	1	AA9	0	0.004	0.242	.	0.731	.	0.095	0.324	0.83	1	1	0	0	24071	6	9.11	101	149	59	32	136	28	18
SNOO_155350	SNOO_155350A_1	0.0848953	0.527473	0.0848953	0.0848953	0.0848953	0.538462	0.0848953	0.0848953	1.773	327	12	3.803	3.305	.		.	.	.	0	0	0	.	.	0	.	0	0.12	0.621	0.611	.	.	0.339	0.342	0.58	1	1	0	0	35847.4	2	7.36	104	187	76	34	181	79	41
SNOO_155350	SNOO_155350A_2	0.367879	0.367879	0.367879	0.367879	0.367879	0.367879	0.367879	0.367879	1.773	327	12	3.803	3.305	.		.	.	.	0	0	0	.	.	0	.	0	0.12	0.621	0.611	.	.	0.339	0.342	0.58	1	1	0	0	35847.4	2	7.36	104	187	76	34	181	79	41
SNOO_155350	SNOO_155350A_3	0.0848953	0.527473	0.0848953	0.0848953	0.0848953	0.538462	0.0848953	0.0848953	1.773	327	12	3.803	3.305	.		.	.	.	0	0	0	.	.	0	.	0	0.12	0.621	0.611	.	.	0.339	0.342	0.58	1	1	0	0	35847.4	2	7.36	104	187	76	34	181	79	41
SNOO_026870	SNOO_026870A_1	0.403846	0.32967	0.403846	0.403846	0.403846	0.035373	0.403846	0.035373	1.772	222	2	4.222	3.298	MoCDIP4,ChNIS1,CoNIS1,MoNIS1		MoCDIP4,GzOB021,Plegl1,GzOB015	effector_(plant_avirulence_determinant),unaffected_pathogenicity	PHI:3216,PHI:1581,PHI:3378,PHI:1575	1	0	0	PF03443	Family:AA9	1	AA9	0	0.06	0.325	.	0.672	.	0.018	0.399	0.8	1	1	0	0	22994.9	6	9.192	90	146	69	24	130	28	18
SNOO_026870	SNOO_026870A_2	0.403846	0.32967	0.403846	0.403846	0.403846	0.035373	0.403846	0.035373	1.772	222	2	4.222	3.298	MoCDIP4,ChNIS1,CoNIS1,MoNIS1		MoCDIP4,GzOB021,Plegl1,GzOB015	effector_(plant_avirulence_determinant),unaffected_pathogenicity	PHI:3216,PHI:1581,PHI:3378,PHI:1575	1	0	0	PF03443	Family:AA9	1	AA9	0	0.06	0.325	.	0.672	.	0.018	0.399	0.8	1	1	0	0	22994.9	6	9.192	90	146	69	24	130	28	18
SNOO_026870	SNOO_026870A_3	0.367879	0.367879	0.367879	0.367879	0.367879	0.367879	0.367879	0.367879	1.772	222	2	4.222	3.298	MoCDIP4,ChNIS1,CoNIS1,MoNIS1		MoCDIP4,GzOB021,Plegl1,GzOB015	effector_(plant_avirulence_determinant),unaffected_pathogenicity	PHI:3216,PHI:1581,PHI:3378,PHI:1575	1	0	0	PF03443	Family:AA9	1	AA9	0	0.06	0.325	.	0.672	.	0.018	0.399	0.8	1	1	0	0	22994.9	6	9.192	90	146	69	24	130	28	18
SNOO_026870	SNOO_026870A_4	0.367879	0.367879	0.367879	0.367879	0.367879	0.367879	0.367879	0.367879	1.772	222	2	4.222	3.298	MoCDIP4,ChNIS1,CoNIS1,MoNIS1		MoCDIP4,GzOB021,Plegl1,GzOB015	effector_(plant_avirulence_determinant),unaffected_pathogenicity	PHI:3216,PHI:1581,PHI:3378,PHI:1575	1	0	0	PF03443	Family:AA9	1	AA9	0	0.06	0.325	.	0.672	.	0.018	0.399	0.8	1	1	0	0	22994.9	6	9.192	90	146	69	24	130	28	18
SNOO_056740	SNOO_056740A_1	0.407925	0.37296	0.407925	0.407925	0.407925	0.048951	0.244755	0.048951	1.771	128	4	3.374	3.311	.		.	.	.	0	0	0	.	.	0	.	0	0.188	0.468	.	0.882	.	0.97	0.499	0.9	1	1	0	0	13465.2	2	8.116	51	89	36	11	71	12	7
SNOO_056740	SNOO_056740A_2	0.407925	0.37296	0.407925	0.407925	0.407925	0.048951	0.244755	0.048951	1.771	128	4	3.374	3.311	.		.	.	.	0	0	0	.	.	0	.	0	0.188	0.468	.	0.882	.	0.97	0.499	0.9	1	1	0	0	13465.2	2	8.116	51	89	36	11	71	12	7
SNOO_000750	SNOO_000750A_1	0.367879	0.367879	0.367879	0.367879	0.367879	0.367879	0.367879	0.367879	1.748	208	4	2.807	3.265	.		.	.	.	0	0	0	PF14273	Family:DUF4360	0	.	0	0.018	0.44	.	0.84	.	0.021	0.18	0.84	1	1	0	0	22092.9	-0.5	5.825	86	124	58	20	115	28	14
SNOO_000750	SNOO_000750A_2	0.367879	0.367879	0.367879	0.367879	0.367879	0.367879	0.367879	0.367879	1.748	208	4	2.807	3.265	.		.	.	.	0	0	0	PF14273	Family:DUF4360	0	.	0	0.018	0.44	.	0.84	.	0.021	0.18	0.84	1	1	0	0	22092.9	-0.5	5.825	86	124	58	20	115	28	14
SNOO_000750	SNOO_000750A_3	0.367879	0.367879	0.367879	0.367879	0.367879	0.367879	0.367879	0.367879	1.748	208	4	2.807	3.265	.		.	.	.	0	0	0	PF14273	Family:DUF4360	0	.	0	0.018	0.44	.	0.84	.	0.021	0.18	0.84	1	1	0	0	22092.9	-0.5	5.825	86	124	58	20	115	28	14
SNOO_096740	SNOO_096740A_1	0.18394	0.157663	0.18394	0.18394	0.18394	0.18394	0.18394	0.157663	1.748	356	8	4.949	3.238	CfTom1		.	.	.	0	0	0	PF00150	Domain:Cellulase	0	GH5_5,GH5,GH5_4,GH5_25,GH5_39,GH5_8,GH5_46,GH5_37,GH5_2,GH5_22,GH5_52,GH5_54,GH5_40,GH5_47	0	0	0.474	.	0.546	.	0.84	0.37	0.89	1	1	0	0	37910.6	0.5	6.617	133	216	107	37	202	55	29
SNOO_096740	SNOO_096740A_2	0.367879	0.367879	0.367879	0.367879	0.367879	0.367879	0.367879	0.367879	1.748	356	8	4.949	3.238	CfTom1		.	.	.	0	0	0	PF00150	Domain:Cellulase	0	GH5_5,GH5,GH5_4,GH5_25,GH5_39,GH5_8,GH5_46,GH5_37,GH5_2,GH5_22,GH5_52,GH5_54,GH5_40,GH5_47	0	0	0.474	.	0.546	.	0.84	0.37	0.89	1	1	0	0	37910.6	0.5	6.617	133	216	107	37	202	55	29
SNOO_301130	SNOO_301130A_1	0.538462	0.0606395	0.0848953	0.538462	0.538462	0.538462	0.538462	0.0606395	1.748	296	8	1.259	3.242	.		.	.	.	0	0	0	PF00722	Domain:Glyco_hydro_16	0	GH16_3,GH16,GH16_1,GH16_5,GH16_9,GH16_7	0	0.018	0.516	.	.	0.635	0.532	0.297	0.8	1	1	0	0	32128	-3.5	5.554	105	178	76	36	172	54	27
SNOO_301130	SNOO_301130A_2	0.367879	0.367879	0.367879	0.367879	0.367879	0.367879	0.367879	0.367879	1.748	296	8	1.259	3.242	.		.	.	.	0	0	0	PF00722	Domain:Glyco_hydro_16	0	GH16_3,GH16,GH16_1,GH16_5,GH16_9,GH16_7	0	0.018	0.516	.	.	0.635	0.532	0.297	0.8	1	1	0	0	32128	-3.5	5.554	105	178	76	36	172	54	27
SNOO_301130	SNOO_301130A_3	0.18394	0.157663	0.18394	0.18394	0.18394	0.18394	0.18394	0.157663	1.748	296	8	1.259	3.242	.		.	.	.	0	0	0	PF00722	Domain:Glyco_hydro_16	0	GH16_3,GH16,GH16_1,GH16_5,GH16_9,GH16_7	0	0.018	0.516	.	.	0.635	0.532	0.297	0.8	1	1	0	0	32128	-3.5	5.554	105	178	76	36	172	54	27
SNOO_301130	SNOO_301130A_4	0.367879	0.367879	0.367879	0.367879	0.367879	0.367879	0.367879	0.367879	1.748	296	8	1.259	3.242	.		.	.	.	0	0	0	PF00722	Domain:Glyco_hydro_16	0	GH16_3,GH16,GH16_1,GH16_5,GH16_9,GH16_7	0	0.018	0.516	.	.	0.635	0.532	0.297	0.8	1	1	0	0	32128	-3.5	5.554	105	178	76	36	172	54	27
SNOO_417120	SNOO_417120A_1	0.0848953	0.527473	0.0848953	0.0848953	0.0848953	0.538462	0.0848953	0.0848953	1.744	90	4	2.507	3.298	.		.	.	.	0	0	0	.	.	0	.	0	0.998	0.584	.	.	0.648	0.054	0.219	0.39	1	1	0	0	9801.53	7	10.943	33	50	31	6	54	19	13
SNOO_417120	SNOO_417120A_2	0.538462	0.527473	0.538462	0.538462	0.538462	0.538462	0.538462	0.527473	1.744	90	4	2.507	3.298	.		.	.	.	0	0	0	.	.	0	.	0	0.998	0.584	.	.	0.648	0.054	0.219	0.39	1	1	0	0	9801.53	7	10.943	33	50	31	6	54	19	13
SNOO_417120	SNOO_417120A_3	0.128497	0.244755	0.128497	0.128497	0.128497	0.128497	0.128497	0.128497	1.744	90	4	2.507	3.298	.		.	.	.	0	0	0	.	.	0	.	0	0.998	0.584	.	.	0.648	0.054	0.219	0.39	1	1	0	0	9801.53	7	10.943	33	50	31	6	54	19	13
SNOO_417120	SNOO_417120A_4	0.403846	0.32967	0.403846	0.403846	0.403846	0.035373	0.403846	0.035373	1.744	90	4	2.507	3.298	.		.	.	.	0	0	0	.	.	0	.	0	0.998	0.584	.	.	0.648	0.054	0.219	0.39	1	1	0	0	9801.53	7	10.943	33	50	31	6	54	19	13
SNOO_417120	SNOO_417120A_5	0.367879	0.367879	0.367879	0.367879	0.367879	0.367879	0.367879	0.367879	1.744	90	4	2.507	3.298	.		.	.	.	0	0	0	.	.	0	.	0	0.998	0.584	.	.	0.648	0.054	0.219	0.39	1	1	0	0	9801.53	7	10.943	33	50	31	6	54	19	13
SNOO_415160	SNOO_415160A_1	0.440559	0.41958	0.440559	0.440559	0.440559	0.244755	0.244755	0.244755	1.743	61	6	6.237	3.312	.		.	.	.	0	0	0	.	.	0	.	0	1	0.857	0.684	0.697	.	0.247	0.201	0.63	1	1	0	0	6607.5	-3	4.243	28	39	14	4	33	13	5
SNOO_415160	SNOO_415160A_2	0.440559	0.41958	0.440559	0.440559	0.440559	0.244755	0.244755	0.244755	1.743	61	6	6.237	3.312	.		.	.	.	0	0	0	.	.	0	.	0	1	0.857	0.684	0.697	.	0.247	0.201	0.63	1	1	0	0	6607.5	-3	4.243	28	39	14	4	33	13	5
SNOO_415160	SNOO_415160A_3	0.367879	0.367879	0.367879	0.367879	0.367879	0.367879	0.367879	0.367879	1.743	61	6	6.237	3.312	.		.	.	.	0	0	0	.	.	0	.	0	1	0.857	0.684	0.697	.	0.247	0.201	0.63	1	1	0	0	6607.5	-3	4.243	28	39	14	4	33	13	5
SNOO_419580	SNOO_419580A_1	0.035373	0.32967	0.035373	0.035373	0.035373	0.403846	0.035373	0.035373	1.73	55	6	5.888	3.309	.		.	.	.	0	0	0	.	.	0	.	0	1	0.848	.	0.768	.	0.274	0.425	0.5	1	1	0	0	5965.91	0.5	6.853	25	30	13	8	38	11	6
SNOO_419580	SNOO_419580A_2	0.367133	0.27972	0.122378	0.367133	0.367133	0.367133	0.367133	0.122378	1.73	55	6	5.888	3.309	.		.	.	.	0	0	0	.	.	0	.	0	1	0.848	.	0.768	.	0.274	0.425	0.5	1	1	0	0	5965.91	0.5	6.853	25	30	13	8	38	11	6
SNOO_419580	SNOO_419580A_3	0.18394	0.157663	0.18394	0.18394	0.18394	0.18394	0.18394	0.157663	1.73	55	6	5.888	3.309	.		.	.	.	0	0	0	.	.	0	.	0	1	0.848	.	0.768	.	0.274	0.425	0.5	1	1	0	0	5965.91	0.5	6.853	25	30	13	8	38	11	6
SNOO_419580	SNOO_419580A_4	0.18394	0.210217	0.18394	0.18394	0.18394	0.18394	0.18394	0.18394	1.73	55	6	5.888	3.309	.		.	.	.	0	0	0	.	.	0	.	0	1	0.848	.	0.768	.	0.274	0.425	0.5	1	1	0	0	5965.91	0.5	6.853	25	30	13	8	38	11	6
SNOO_419580	SNOO_419580A_5	0.367879	0.367879	0.367879	0.367879	0.367879	0.367879	0.367879	0.367879	1.73	55	6	5.888	3.309	.		.	.	.	0	0	0	.	.	0	.	0	1	0.848	.	0.768	.	0.274	0.425	0.5	1	1	0	0	5965.91	0.5	6.853	25	30	13	8	38	11	6
SNOO_086800	SNOO_086800A_1	0.367133	0.20979	0.122378	0.367133	0.367133	0.122378	0.122378	0.122378	1.722	330	4	5.363	3.221	MoChi1,MrChi		.	.	.	0	0	0	PF00704	Domain:Glyco_hydro_18	1	GH18	0	0.011	0.591	0.522	.	.	0.076	0.472	0.69	1	1	0	0	36069.4	-2.5	5.69	117	184	93	44	178	70	35
SNOO_086800	SNOO_086800A_2	0.244755	0.13986	0.048951	0.244755	0.244755	0.244755	0.244755	0.048951	1.722	330	4	5.363	3.221	MoChi1,MrChi		.	.	.	0	0	0	PF00704	Domain:Glyco_hydro_18	1	GH18	0	0.011	0.591	0.522	.	.	0.076	0.472	0.69	1	1	0	0	36069.4	-2.5	5.69	117	184	93	44	178	70	35
SNOO_086800	SNOO_086800A_3	0.403846	0.461538	0.403846	0.403846	0.403846	0.403846	0.403846	0.403846	1.722	330	4	5.363	3.221	MoChi1,MrChi		.	.	.	0	0	0	PF00704	Domain:Glyco_hydro_18	1	GH18	0	0.011	0.591	0.522	.	.	0.076	0.472	0.69	1	1	0	0	36069.4	-2.5	5.69	117	184	93	44	178	70	35
SNOO_427010	SNOO_427010A_1	0.244755	0.15984	0.0128629	0.244755	0.244755	0.440559	0.244755	0.0128629	1.717	264	11	1.725	2.181	.		.	.	.	0	0	0	.	.	0	.	0	0.628	0.623	.	.	0.512	0.906	0.51	0.57	1	1	0	0	29139.3	2.5	7.193	91	142	73	28	142	67	36
SNOO_427010	SNOO_427010A_2	0.0848953	0.527473	0.0848953	0.0848953	0.0848953	0.538462	0.0848953	0.0848953	1.717	264	11	1.725	2.181	.		.	.	.	0	0	0	.	.	0	.	0	0.628	0.623	.	.	0.512	0.906	0.51	0.57	1	1	0	0	29139.3	2.5	7.193	91	142	73	28	142	67	36
SNOO_427010	SNOO_427010A_3	0.18394	0.157663	0.18394	0.18394	0.18394	0.18394	0.18394	0.157663	1.717	264	11	1.725	2.181	.		.	.	.	0	0	0	.	.	0	.	0	0.628	0.623	.	.	0.512	0.906	0.51	0.57	1	1	0	0	29139.3	2.5	7.193	91	142	73	28	142	67	36
SNOO_427010	SNOO_427010A_4	0.367879	0.367879	0.367879	0.367879	0.367879	0.367879	0.367879	0.367879	1.717	264	11	1.725	2.181	.		.	.	.	0	0	0	.	.	0	.	0	0.628	0.623	.	.	0.512	0.906	0.51	0.57	1	1	0	0	29139.3	2.5	7.193	91	142	73	28	142	67	36
SNOO_427010	SNOO_427010A_5	0.367879	0.367879	0.367879	0.367879	0.367879	0.367879	0.367879	0.367879	1.717	264	11	1.725	2.181	.		.	.	.	0	0	0	.	.	0	.	0	0.628	0.623	.	.	0.512	0.906	0.51	0.57	1	1	0	0	29139.3	2.5	7.193	91	142	73	28	142	67	36
SNOO_115580	SNOO_115580A_1	0.367879	0.367879	0.367879	0.367879	0.367879	0.367879	0.367879	0.367879	1.705	80	8	6.439	3.312	.		.	.	.	0	0	0	.	.	0	.	0	1	0.857	0.833	0.673	.	0.945	0.442	0.41	1	1	0	0	9143.61	4	8.083	31	37	22	9	41	25	15
SNOO_115580	SNOO_115580A_2	0.367879	0.367879	0.367879	0.367879	0.367879	0.367879	0.367879	0.367879	1.705	80	8	6.439	3.312	.		.	.	.	0	0	0	.	.	0	.	0	1	0.857	0.833	0.673	.	0.945	0.442	0.41	1	1	0	0	9143.61	4	8.083	31	37	22	9	41	25	15
SNOO_307410	SNOO_307410A_1	0.440559	0.41958	0.440559	0.440559	0.440559	0.244755	0.440559	0.244755	1.701	492	61	6.043	3.31	VnaChtBP,RiSLM,MgxLysM		.	.	.	0	0	0	PF00187	Domain:Chitin_bind_1	1	CBM18	0	0.162	0.621	.	0.782	.	0.872	0.305	0.95	1	1	0	0	50262.8	-0.5	6.242	261	358	74	45	273	68	35
SNOO_307410	SNOO_307410A_2	0.440559	0.41958	0.440559	0.440559	0.440559	0.244755	0.440559	0.244755	1.701	492	61	6.043	3.31	VnaChtBP,RiSLM,MgxLysM		.	.	.	0	0	0	PF00187	Domain:Chitin_bind_1	1	CBM18	0	0.162	0.621	.	0.782	.	0.872	0.305	0.95	1	1	0	0	50262.8	-0.5	6.242	261	358	74	45	273	68	35
SNOO_307410	SNOO_307410A_3	0.367879	0.367879	0.367879	0.367879	0.367879	0.367879	0.367879	0.367879	1.701	492	61	6.043	3.31	VnaChtBP,RiSLM,MgxLysM		.	.	.	0	0	0	PF00187	Domain:Chitin_bind_1	1	CBM18	0	0.162	0.621	.	0.782	.	0.872	0.305	0.95	1	1	0	0	50262.8	-0.5	6.242	261	358	74	45	273	68	35
SNOO_307410	SNOO_307410A_4	0.367879	0.367879	0.367879	0.367879	0.367879	0.367879	0.367879	0.367879	1.701	492	61	6.043	3.31	VnaChtBP,RiSLM,MgxLysM		.	.	.	0	0	0	PF00187	Domain:Chitin_bind_1	1	CBM18	0	0.162	0.621	.	0.782	.	0.872	0.305	0.95	1	1	0	0	50262.8	-0.5	6.242	261	358	74	45	273	68	35
SNOO_027550	SNOO_027550A_1	0.244755	0.34965	0.244755	0.244755	0.244755	0.048951	0.048951	0.048951	1.699	409	4	5.905	3.312	RiNLE1		.	.	.	0	0	0	.	.	0	.	0	0.971	0.442	.	0.669	.	0.885	0.566	0.77	1	1	0	0	41593	-3.5	4.978	153	269	80	20	205	44	21
SNOO_027550	SNOO_027550A_10	0.367879	0.367879	0.367879	0.367879	0.367879	0.367879	0.367879	0.367879	1.699	409	4	5.905	3.312	RiNLE1		.	.	.	0	0	0	.	.	0	.	0	0.971	0.442	.	0.669	.	0.885	0.566	0.77	1	1	0	0	41593	-3.5	4.978	153	269	80	20	205	44	21
SNOO_027550	SNOO_027550A_11	0.18394	0.157663	0.18394	0.18394	0.18394	0.18394	0.18394	0.157663	1.699	409	4	5.905	3.312	RiNLE1		.	.	.	0	0	0	.	.	0	.	0	0.971	0.442	.	0.669	.	0.885	0.566	0.77	1	1	0	0	41593	-3.5	4.978	153	269	80	20	205	44	21
SNOO_027550	SNOO_027550A_12	0.367879	0.367879	0.367879	0.367879	0.367879	0.367879	0.367879	0.367879	1.699	409	4	5.905	3.312	RiNLE1		.	.	.	0	0	0	.	.	0	.	0	0.971	0.442	.	0.669	.	0.885	0.566	0.77	1	1	0	0	41593	-3.5	4.978	153	269	80	20	205	44	21
SNOO_027550	SNOO_027550A_2	0.440559	0.335664	0.244755	0.440559	0.440559	0.244755	0.244755	0.244755	1.699	409	4	5.905	3.312	RiNLE1		.	.	.	0	0	0	.	.	0	.	0	0.971	0.442	.	0.669	.	0.885	0.566	0.77	1	1	0	0	41593	-3.5	4.978	153	269	80	20	205	44	21
SNOO_027550	SNOO_027550A_3	0.18394	0.210217	0.18394	0.18394	0.18394	0.18394	0.18394	0.18394	1.699	409	4	5.905	3.312	RiNLE1		.	.	.	0	0	0	.	.	0	.	0	0.971	0.442	.	0.669	.	0.885	0.566	0.77	1	1	0	0	41593	-3.5	4.978	153	269	80	20	205	44	21
SNOO_027550	SNOO_027550A_4	0.367879	0.367879	0.367879	0.367879	0.367879	0.367879	0.367879	0.367879	1.699	409	4	5.905	3.312	RiNLE1		.	.	.	0	0	0	.	.	0	.	0	0.971	0.442	.	0.669	.	0.885	0.566	0.77	1	1	0	0	41593	-3.5	4.978	153	269	80	20	205	44	21
SNOO_027550	SNOO_027550A_5	0.367879	0.367879	0.367879	0.367879	0.367879	0.367879	0.367879	0.367879	1.699	409	4	5.905	3.312	RiNLE1		.	.	.	0	0	0	.	.	0	.	0	0.971	0.442	.	0.669	.	0.885	0.566	0.77	1	1	0	0	41593	-3.5	4.978	153	269	80	20	205	44	21
SNOO_027550	SNOO_027550A_6	0.367879	0.367879	0.367879	0.367879	0.367879	0.367879	0.367879	0.367879	1.699	409	4	5.905	3.312	RiNLE1		.	.	.	0	0	0	.	.	0	.	0	0.971	0.442	.	0.669	.	0.885	0.566	0.77	1	1	0	0	41593	-3.5	4.978	153	269	80	20	205	44	21
SNOO_027550	SNOO_027550A_7	0.367879	0.367879	0.367879	0.367879	0.367879	0.367879	0.367879	0.367879	1.699	409	4	5.905	3.312	RiNLE1		.	.	.	0	0	0	.	.	0	.	0	0.971	0.442	.	0.669	.	0.885	0.566	0.77	1	1	0	0	41593	-3.5	4.978	153	269	80	20	205	44	21
SNOO_027550	SNOO_027550A_8	0.367879	0.367879	0.367879	0.367879	0.367879	0.367879	0.367879	0.367879	1.699	409	4	5.905	3.312	RiNLE1		.	.	.	0	0	0	.	.	0	.	0	0.971	0.442	.	0.669	.	0.885	0.566	0.77	1	1	0	0	41593	-3.5	4.978	153	269	80	20	205	44	21
SNOO_027550	SNOO_027550A_9	0.367879	0.367879	0.367879	0.367879	0.367879	0.367879	0.367879	0.367879	1.699	409	4	5.905	3.312	RiNLE1		.	.	.	0	0	0	.	.	0	.	0	0.971	0.442	.	0.669	.	0.885	0.566	0.77	1	1	0	0	41593	-3.5	4.978	153	269	80	20	205	44	21
SNOO_429310	SNOO_429310A_1	0.367133	0.27972	0.367133	0.367133	0.367133	0.367133	0.367133	0.27972	1.692	266	7	1.561	2.598	.		.	.	.	0	0	0	.	.	0	.	0	0.373	0.584	.	.	0.534	0.525	0.696	0.68	1	1	0	0	28460.1	5	7.911	107	160	85	25	141	58	33
SNOO_429310	SNOO_429310A_2	0.244755	0.41958	0.440559	0.244755	0.244755	0.440559	0.440559	0.244755	1.692	266	7	1.561	2.598	.		.	.	.	0	0	0	.	.	0	.	0	0.373	0.584	.	.	0.534	0.525	0.696	0.68	1	1	0	0	28460.1	5	7.911	107	160	85	25	141	58	33
SNOO_429310	SNOO_429310A_3	0.367879	0.367879	0.367879	0.367879	0.367879	0.367879	0.367879	0.367879	1.692	266	7	1.561	2.598	.		.	.	.	0	0	0	.	.	0	.	0	0.373	0.584	.	.	0.534	0.525	0.696	0.68	1	1	0	0	28460.1	5	7.911	107	160	85	25	141	58	33
SNOO_429310	SNOO_429310A_4	0.367879	0.367879	0.367879	0.367879	0.367879	0.367879	0.367879	0.367879	1.692	266	7	1.561	2.598	.		.	.	.	0	0	0	.	.	0	.	0	0.373	0.584	.	.	0.534	0.525	0.696	0.68	1	1	0	0	28460.1	5	7.911	107	160	85	25	141	58	33
SNOO_080450	SNOO_080450A_1	0.407925	0.34965	0.407925	0.407925	0.407925	0.407925	0.244755	0.244755	1.691	172	3	0.251	3.145	.		.	.	.	0	0	0	.	.	0	.	0	0.075	0.306	.	.	0.586	0.328	0.379	0.82	1	1	0	0	17836.2	-4.5	4.314	72	109	59	16	104	20	8
SNOO_080450	SNOO_080450A_2	0.407925	0.34965	0.407925	0.407925	0.407925	0.407925	0.244755	0.244755	1.691	172	3	0.251	3.145	.		.	.	.	0	0	0	.	.	0	.	0	0.075	0.306	.	.	0.586	0.328	0.379	0.82	1	1	0	0	17836.2	-4.5	4.314	72	109	59	16	104	20	8
SNOO_080450	SNOO_080450A_3	0.367879	0.367879	0.367879	0.367879	0.367879	0.367879	0.367879	0.367879	1.691	172	3	0.251	3.145	.		.	.	.	0	0	0	.	.	0	.	0	0.075	0.306	.	.	0.586	0.328	0.379	0.82	1	1	0	0	17836.2	-4.5	4.314	72	109	59	16	104	20	8
SNOO_080450	SNOO_080450A_4	0.367879	0.367879	0.367879	0.367879	0.367879	0.367879	0.367879	0.367879	1.691	172	3	0.251	3.145	.		.	.	.	0	0	0	.	.	0	.	0	0.075	0.306	.	.	0.586	0.328	0.379	0.82	1	1	0	0	17836.2	-4.5	4.314	72	109	59	16	104	20	8
SNOO_080450	SNOO_080450A_5	0.367879	0.367879	0.367879	0.367879	0.367879	0.367879	0.367879	0.367879	1.691	172	3	0.251	3.145	.		.	.	.	0	0	0	.	.	0	.	0	0.075	0.306	.	.	0.586	0.328	0.379	0.82	1	1	0	0	17836.2	-4.5	4.314	72	109	59	16	104	20	8
SNOO_091130	SNOO_091130A_1	0.403846	0.461538	0.403846	0.403846	0.403846	0.403846	0.403846	0.403846	1.679	333	10	1.437	3.134	.		.	.	.	0	0	0	PF09362	Domain:DUF1996	0	.	0	0.003	0.62	.	.	0.682	0.026	0.539	0.63	1	1	0	0	36150.6	6	7.43	127	201	65	50	184	58	35
SNOO_091130	SNOO_091130A_2	0.403846	0.461538	0.403846	0.403846	0.403846	0.403846	0.403846	0.403846	1.679	333	10	1.437	3.134	.		.	.	.	0	0	0	PF09362	Domain:DUF1996	0	.	0	0.003	0.62	.	.	0.682	0.026	0.539	0.63	1	1	0	0	36150.6	6	7.43	127	201	65	50	184	58	35
SNOO_091130	SNOO_091130A_3	0.367879	0.367879	0.367879	0.367879	0.367879	0.367879	0.367879	0.367879	1.679	333	10	1.437	3.134	.		.	.	.	0	0	0	PF09362	Domain:DUF1996	0	.	0	0.003	0.62	.	.	0.682	0.026	0.539	0.63	1	1	0	0	36150.6	6	7.43	127	201	65	50	184	58	35
SNOO_091130	SNOO_091130A_4	0.367879	0.367879	0.367879	0.367879	0.367879	0.367879	0.367879	0.367879	1.679	333	10	1.437	3.134	.		.	.	.	0	0	0	PF09362	Domain:DUF1996	0	.	0	0.003	0.62	.	.	0.682	0.026	0.539	0.63	1	1	0	0	36150.6	6	7.43	127	201	65	50	184	58	35
SNOO_108650	SNOO_108650A_1	0.367879	0.367879	0.367879	0.367879	0.367879	0.367879	0.367879	0.367879	1.678	230	2	5.403	3.308	FgXYLA		.	.	.	0	0	0	PF00457	Domain:Glyco_hydro_11	1	GH11,CBM60	0	0.044	0.559	.	0.703	.	0.021	0.495	0.76	1	1	0	0	24748.5	2.5	8.384	93	136	58	32	134	33	18
SNOO_159520	SNOO_159520A_1	0.403846	0.461538	0.403846	0.403846	0.403846	0.403846	0.403846	0.403846	1.677	202	4	6.11	2.203	Zt6,BghBEC1011,BgtAvrPm2		.	.	.	0	0	0	.	.	0	.	0	0.812	0.753	0.848	.	.	0.031	0.444	0.57	1	1	0	0	22211.2	8.5	9.331	68	113	48	22	98	53	32
SNOO_159520	SNOO_159520A_2	0.403846	0.461538	0.403846	0.403846	0.403846	0.403846	0.403846	0.403846	1.677	202	4	6.11	2.203	Zt6,BghBEC1011,BgtAvrPm2		.	.	.	0	0	0	.	.	0	.	0	0.812	0.753	0.848	.	.	0.031	0.444	0.57	1	1	0	0	22211.2	8.5	9.331	68	113	48	22	98	53	32
SNOO_159520	SNOO_159520A_3	0.367879	0.367879	0.367879	0.367879	0.367879	0.367879	0.367879	0.367879	1.677	202	4	6.11	2.203	Zt6,BghBEC1011,BgtAvrPm2		.	.	.	0	0	0	.	.	0	.	0	0.812	0.753	0.848	.	.	0.031	0.444	0.57	1	1	0	0	22211.2	8.5	9.331	68	113	48	22	98	53	32
SNOO_437130	SNOO_437130A_1	0.244755	0.37296	0.407925	0.244755	0.244755	0.407925	0.407925	0.244755	1.673	138	2	4.652	3.263	.		.	.	.	0	0	0	.	.	0	.	0	0.903	0.628	0.58	.	.	0.782	0.364	0.05	1	1	0	0	15308.7	-1	5.723	41	70	47	10	72	30	15
SNOO_437130	SNOO_437130A_2	0.538462	0.0606395	0.0848953	0.538462	0.538462	0.538462	0.538462	0.0606395	1.673	138	2	4.652	3.263	.		.	.	.	0	0	0	.	.	0	.	0	0.903	0.628	0.58	.	.	0.782	0.364	0.05	1	1	0	0	15308.7	-1	5.723	41	70	47	10	72	30	15
SNOO_437130	SNOO_437130A_3	0.244755	0.335664	0.244755	0.244755	0.244755	0.440559	0.440559	0.244755	1.673	138	2	4.652	3.263	.		.	.	.	0	0	0	.	.	0	.	0	0.903	0.628	0.58	.	.	0.782	0.364	0.05	1	1	0	0	15308.7	-1	5.723	41	70	47	10	72	30	15
SNOO_129550	SNOO_129550A_1	0.244755	0.111888	0.048951	0.244755	0.244755	0.244755	0.244755	0.048951	1.668	256	10	1.794	2.841	.		.	.	.	0	0	0	.	.	0	.	0	0.537	0.595	.	.	0.663	0.994	0.309	0.65	1	1	0	0	28692.4	-4	4.92	79	144	63	30	141	57	27
SNOO_129550	SNOO_129550A_2	0.367879	0.367879	0.367879	0.367879	0.367879	0.367879	0.367879	0.367879	1.668	256	10	1.794	2.841	.		.	.	.	0	0	0	.	.	0	.	0	0.537	0.595	.	.	0.663	0.994	0.309	0.65	1	1	0	0	28692.4	-4	4.92	79	144	63	30	141	57	27
SNOO_129550	SNOO_129550A_3	0.403846	0.0565968	0.035373	0.403846	0.403846	0.035373	0.035373	0.035373	1.668	256	10	1.794	2.841	.		.	.	.	0	0	0	.	.	0	.	0	0.537	0.595	.	.	0.663	0.994	0.309	0.65	1	1	0	0	28692.4	-4	4.92	79	144	63	30	141	57	27
SNOO_129550	SNOO_129550A_4	0.403846	0.461538	0.403846	0.403846	0.403846	0.403846	0.403846	0.403846	1.668	256	10	1.794	2.841	.		.	.	.	0	0	0	.	.	0	.	0	0.537	0.595	.	.	0.663	0.994	0.309	0.65	1	1	0	0	28692.4	-4	4.92	79	144	63	30	141	57	27
SNOO_307800	SNOO_307800A_1	0.367879	0.367879	0.367879	0.367879	0.367879	0.367879	0.367879	0.367879	1.664	98	4	3.852	3.312	.		.	.	.	0	0	0	.	.	0	.	0	0.94	0.774	.	.	0.544	0.951	0.464	0.5	1	1	0	0	11098.8	2	7.262	30	53	27	12	56	20	12
SNOO_307800	SNOO_307800A_2	0.367879	0.367879	0.367879	0.367879	0.367879	0.367879	0.367879	0.367879	1.664	98	4	3.852	3.312	.		.	.	.	0	0	0	.	.	0	.	0	0.94	0.774	.	.	0.544	0.951	0.464	0.5	1	1	0	0	11098.8	2	7.262	30	53	27	12	56	20	12
SNOO_136480	SNOO_136480A_1	0.367879	0.367879	0.367879	0.367879	0.367879	0.367879	0.367879	0.367879	1.661	359	5	1.586	3.169	.		.	.	.	0	0	0	PF00657	Family:Lipase_GDSL	0	CE16	0	0	0.248	.	0.549	.	0.015	0.462	0.85	1	1	0	0	39178.4	-12	4.299	130	222	99	52	208	52	21
SNOO_136480	SNOO_136480A_2	0.367879	0.367879	0.367879	0.367879	0.367879	0.367879	0.367879	0.367879	1.661	359	5	1.586	3.169	.		.	.	.	0	0	0	PF00657	Family:Lipase_GDSL	0	CE16	0	0	0.248	.	0.549	.	0.015	0.462	0.85	1	1	0	0	39178.4	-12	4.299	130	222	99	52	208	52	21
SNOO_129350	SNOO_129350A_1	0.18394	0.157663	0.18394	0.18394	0.18394	0.18394	0.18394	0.157663	1.66	410	18	3.69	3.302	.		.	.	.	0	0	0	PF00840	Domain:Glyco_hydro_7	0	GH7	0	0	0.644	.	0.519	.	0.044	0.494	0.76	1	1	0	0	44265.8	-6	4.981	145	248	101	39	231	82	39
SNOO_129350	SNOO_129350A_2	0.367879	0.367879	0.367879	0.367879	0.367879	0.367879	0.367879	0.367879	1.66	410	18	3.69	3.302	.		.	.	.	0	0	0	PF00840	Domain:Glyco_hydro_7	0	GH7	0	0	0.644	.	0.519	.	0.044	0.494	0.76	1	1	0	0	44265.8	-6	4.981	145	248	101	39	231	82	39
SNOO_129350	SNOO_129350A_3	0.18394	0.157663	0.18394	0.18394	0.18394	0.18394	0.18394	0.157663	1.66	410	18	3.69	3.302	.		.	.	.	0	0	0	PF00840	Domain:Glyco_hydro_7	0	GH7	0	0	0.644	.	0.519	.	0.044	0.494	0.76	1	1	0	0	44265.8	-6	4.981	145	248	101	39	231	82	39
SNOO_129350	SNOO_129350A_4	0.367879	0.367879	0.367879	0.367879	0.367879	0.367879	0.367879	0.367879	1.66	410	18	3.69	3.302	.		.	.	.	0	0	0	PF00840	Domain:Glyco_hydro_7	0	GH7	0	0	0.644	.	0.519	.	0.044	0.494	0.76	1	1	0	0	44265.8	-6	4.981	145	248	101	39	231	82	39
SNOO_034160	SNOO_034160A_1	0.367879	0.367879	0.367879	0.367879	0.367879	0.367879	0.367879	0.367879	1.647	172	14	2.84	3.291	.		.	.	.	0	0	0	.	.	0	.	0	0.859	0.584	.	.	0.51	0.723	0.251	0.76	1	1	0	0	18037.7	-6.5	4.246	76	120	41	10	103	26	10
SNOO_034160	SNOO_034160A_2	0.367879	0.367879	0.367879	0.367879	0.367879	0.367879	0.367879	0.367879	1.647	172	14	2.84	3.291	.		.	.	.	0	0	0	.	.	0	.	0	0.859	0.584	.	.	0.51	0.723	0.251	0.76	1	1	0	0	18037.7	-6.5	4.246	76	120	41	10	103	26	10
SNOO_136880	SNOO_136880A_1	0.407925	0.34965	0.407925	0.407925	0.407925	0.407925	0.244755	0.244755	1.647	159	6	2.281	3.102	.		.	.	.	0	0	0	.	.	0	.	0	0.125	0.363	.	0.628	.	0.125	0.458	0.78	1	1	0	0	16534.7	-4.5	4.284	69	101	49	17	103	18	7
SNOO_136880	SNOO_136880A_2	0.407925	0.34965	0.407925	0.407925	0.407925	0.407925	0.244755	0.244755	1.647	159	6	2.281	3.102	.		.	.	.	0	0	0	.	.	0	.	0	0.125	0.363	.	0.628	.	0.125	0.458	0.78	1	1	0	0	16534.7	-4.5	4.284	69	101	49	17	103	18	7
SNOO_136880	SNOO_136880A_3	0.367879	0.367879	0.367879	0.367879	0.367879	0.367879	0.367879	0.367879	1.647	159	6	2.281	3.102	.		.	.	.	0	0	0	.	.	0	.	0	0.125	0.363	.	0.628	.	0.125	0.458	0.78	1	1	0	0	16534.7	-4.5	4.284	69	101	49	17	103	18	7
SNOO_136880	SNOO_136880A_4	0.367879	0.367879	0.367879	0.367879	0.367879	0.367879	0.367879	0.367879	1.647	159	6	2.281	3.102	.		.	.	.	0	0	0	.	.	0	.	0	0.125	0.363	.	0.628	.	0.125	0.458	0.78	1	1	0	0	16534.7	-4.5	4.284	69	101	49	17	103	18	7
SNOO_545980	SNOO_545980_1	0.0128629	0.0257258	0.0128629	0.440559	0.244755	0.440559	0.440559	0.0128629	1.647	64	1	4.122	2.303	.		.	.	.	0	0	0	.	.	0	.	0	0.99	0.673	0.75	.	.	0.947	0.434	0.36	1	1	0	0	6728.77	0.5	6.71	20	34	26	4	40	12	7
SNOO_537590	SNOO_537590_1	0.367879	0.367879	0.367879	0.367879	0.367879	0.367879	0.367879	0.367879	1.646	132	8	5.493	3.23	.		.	.	.	0	0	0	.	.	0	.	0	0.994	0.76	.	0.773	.	0.913	0.589	0.48	1	1	0	0	14573.8	4.5	8.091	47	75	42	12	73	26	16
SNOO_537590	SNOO_537590_2	0.367879	0.367879	0.367879	0.367879	0.367879	0.367879	0.367879	0.367879	1.646	132	8	5.493	3.23	.		.	.	.	0	0	0	.	.	0	.	0	0.994	0.76	.	0.773	.	0.913	0.589	0.48	1	1	0	0	14573.8	4.5	8.091	47	75	42	12	73	26	16
SNOO_165200	SNOO_165200A_1	0.048951	0.13986	0.048951	0.048951	0.048951	0.048951	0.048951	0.048951	1.643	239	8	3.862	2.523	.		.	.	.	0	0	0	.	.	0	.	0	0.714	0.644	.	0.612	.	0.991	0.643	0.3	1	1	0	0	26112.3	-5.5	4.896	86	135	69	26	133	49	23
SNOO_165200	SNOO_165200A_2	0.18394	0.157663	0.18394	0.18394	0.18394	0.18394	0.18394	0.157663	1.643	239	8	3.862	2.523	.		.	.	.	0	0	0	.	.	0	.	0	0.714	0.644	.	0.612	.	0.991	0.643	0.3	1	1	0	0	26112.3	-5.5	4.896	86	135	69	26	133	49	23
SNOO_165200	SNOO_165200A_3	0.367879	0.367879	0.367879	0.367879	0.367879	0.367879	0.367879	0.367879	1.643	239	8	3.862	2.523	.		.	.	.	0	0	0	.	.	0	.	0	0.714	0.644	.	0.612	.	0.991	0.643	0.3	1	1	0	0	26112.3	-5.5	4.896	86	135	69	26	133	49	23
SNOO_065020	SNOO_065020A_1	0.367879	0.367879	0.367879	0.367879	0.367879	0.367879	0.367879	0.367879	1.634	304	6	0.447	2.423	FGL1,RsAGLIP1		FGL1,Fgl1	reduced_virulence	PHI:4242,PHI:4212,PHI:432	0	1	0	PF01764,PF03893	Family:Lipase_3,Domain:Lipase3_N	1	.	0	0.003	0.358	.	.	0.669	0.019	0.277	0.8	1	1	0	0	32143.4	-1	6.091	120	188	103	31	177	45	23
SNOO_065020	SNOO_065020A_2	0.367879	0.367879	0.367879	0.367879	0.367879	0.367879	0.367879	0.367879	1.634	304	6	0.447	2.423	FGL1,RsAGLIP1		FGL1,Fgl1	reduced_virulence	PHI:4242,PHI:4212,PHI:432	0	1	0	PF01764,PF03893	Family:Lipase_3,Domain:Lipase3_N	1	.	0	0.003	0.358	.	.	0.669	0.019	0.277	0.8	1	1	0	0	32143.4	-1	6.091	120	188	103	31	177	45	23
SNOO_065020	SNOO_065020A_3	0.367879	0.367879	0.367879	0.367879	0.367879	0.367879	0.367879	0.367879	1.634	304	6	0.447	2.423	FGL1,RsAGLIP1		FGL1,Fgl1	reduced_virulence	PHI:4242,PHI:4212,PHI:432	0	1	0	PF01764,PF03893	Family:Lipase_3,Domain:Lipase3_N	1	.	0	0.003	0.358	.	.	0.669	0.019	0.277	0.8	1	1	0	0	32143.4	-1	6.091	120	188	103	31	177	45	23
SNOO_152230	SNOO_152230A_1	0.367879	0.367879	0.367879	0.367879	0.367879	0.367879	0.367879	0.367879	1.629	127	6	3.741	3.312	.		.	.	.	0	0	0	.	.	0	.	0	0.249	0.543	.	0.871	.	0.643	0.538	0.89	1	1	0	0	13166.9	3	8.233	57	86	36	11	77	15	9
SNOO_026130	SNOO_026130A_1	0.356935	0.407925	0.356935	0.356935	0.356935	0.356935	0.356935	0.356935	1.627	262	1	0.897	3.096	.		.	.	.	0	0	0	PF18271	Domain:GH131_N	0	GH131	0	0.012	0.497	.	.	0.714	0.942	0.618	0.83	1	1	0	0	28697.7	1.5	6.845	102	153	60	40	131	47	26
SNOO_026130	SNOO_026130A_2	0.244755	0.15984	0.244755	0.244755	0.244755	0.0128629	0.244755	0.0128629	1.627	262	1	0.897	3.096	.		.	.	.	0	0	0	PF18271	Domain:GH131_N	0	GH131	0	0.012	0.497	.	.	0.714	0.942	0.618	0.83	1	1	0	0	28697.7	1.5	6.845	102	153	60	40	131	47	26
SNOO_026130	SNOO_026130A_3	0.403846	0.0565968	0.035373	0.403846	0.403846	0.035373	0.035373	0.035373	1.627	262	1	0.897	3.096	.		.	.	.	0	0	0	PF18271	Domain:GH131_N	0	GH131	0	0.012	0.497	.	.	0.714	0.942	0.618	0.83	1	1	0	0	28697.7	1.5	6.845	102	153	60	40	131	47	26
SNOO_026130	SNOO_026130A_4	0.367879	0.367879	0.367879	0.367879	0.367879	0.367879	0.367879	0.367879	1.627	262	1	0.897	3.096	.		.	.	.	0	0	0	PF18271	Domain:GH131_N	0	GH131	0	0.012	0.497	.	.	0.714	0.942	0.618	0.83	1	1	0	0	28697.7	1.5	6.845	102	153	60	40	131	47	26
SNOO_026130	SNOO_026130A_5	0.367879	0.367879	0.367879	0.367879	0.367879	0.367879	0.367879	0.367879	1.627	262	1	0.897	3.096	.		.	.	.	0	0	0	PF18271	Domain:GH131_N	0	GH131	0	0.012	0.497	.	.	0.714	0.942	0.618	0.83	1	1	0	0	28697.7	1.5	6.845	102	153	60	40	131	47	26
SNOO_508790	SNOO_508790_1	0.538462	0.0606395	0.0848953	0.538462	0.538462	0.538462	0.538462	0.0606395	1.626	99	8	5.916	3.312	.		.	.	.	0	0	0	.	.	0	.	0	0.996	0.851	0.741	.	.	0.414	0.429	0.75	1	1	0	0	10198.6	-2	4.954	49	67	26	7	57	21	10
SNOO_063350	SNOO_063350A_1	0.18394	0.210217	0.18394	0.18394	0.18394	0.18394	0.18394	0.18394	1.623	392	5	2.582	3.257	.		.	.	.	0	0	0	PF01263	Family:Aldose_epim	0	.	0	0	0.425	.	0.562	.	0.096	0.412	0.81	1	1	0	0	43254.3	-5	5.375	125	223	97	54	215	77	38
SNOO_063350	SNOO_063350A_2	0.440559	0.41958	0.440559	0.440559	0.440559	0.244755	0.440559	0.244755	1.623	392	5	2.582	3.257	.		.	.	.	0	0	0	PF01263	Family:Aldose_epim	0	.	0	0	0.425	.	0.562	.	0.096	0.412	0.81	1	1	0	0	43254.3	-5	5.375	125	223	97	54	215	77	38
SNOO_063350	SNOO_063350A_3	0.403846	0.32967	0.403846	0.403846	0.403846	0.035373	0.403846	0.035373	1.623	392	5	2.582	3.257	.		.	.	.	0	0	0	PF01263	Family:Aldose_epim	0	.	0	0	0.425	.	0.562	.	0.096	0.412	0.81	1	1	0	0	43254.3	-5	5.375	125	223	97	54	215	77	38
SNOO_063350	SNOO_063350A_4	0.367879	0.367879	0.367879	0.367879	0.367879	0.367879	0.367879	0.367879	1.623	392	5	2.582	3.257	.		.	.	.	0	0	0	PF01263	Family:Aldose_epim	0	.	0	0	0.425	.	0.562	.	0.096	0.412	0.81	1	1	0	0	43254.3	-5	5.375	125	223	97	54	215	77	38
SNOO_063350	SNOO_063350A_5	0.367879	0.367879	0.367879	0.367879	0.367879	0.367879	0.367879	0.367879	1.623	392	5	2.582	3.257	.		.	.	.	0	0	0	PF01263	Family:Aldose_epim	0	.	0	0	0.425	.	0.562	.	0.096	0.412	0.81	1	1	0	0	43254.3	-5	5.375	125	223	97	54	215	77	38
SNOO_037460	SNOO_037460A_1	0.367879	0.367879	0.367879	0.367879	0.367879	0.367879	0.367879	0.367879	1.62	178	12	5.021	3.295	MoBas2		.	.	.	0	0	0	.	.	0	.	0	0.985	0.269	.	0.599	.	0.982	0.403	0.8	1	1	0	0	17400.4	-4	4.409	94	127	52	11	117	24	10
SNOO_037460	SNOO_037460A_2	0.367879	0.367879	0.367879	0.367879	0.367879	0.367879	0.367879	0.367879	1.62	178	12	5.021	3.295	MoBas2		.	.	.	0	0	0	.	.	0	.	0	0.985	0.269	.	0.599	.	0.982	0.403	0.8	1	1	0	0	17400.4	-4	4.409	94	127	52	11	117	24	10
SNOO_037460	SNOO_037460A_3	0.367879	0.367879	0.367879	0.367879	0.367879	0.367879	0.367879	0.367879	1.62	178	12	5.021	3.295	MoBas2		.	.	.	0	0	0	.	.	0	.	0	0.985	0.269	.	0.599	.	0.982	0.403	0.8	1	1	0	0	17400.4	-4	4.409	94	127	52	11	117	24	10
SNOO_037460	SNOO_037460A_4	0.367879	0.367879	0.367879	0.367879	0.367879	0.367879	0.367879	0.367879	1.62	178	12	5.021	3.295	MoBas2		.	.	.	0	0	0	.	.	0	.	0	0.985	0.269	.	0.599	.	0.982	0.403	0.8	1	1	0	0	17400.4	-4	4.409	94	127	52	11	117	24	10
SNOO_037460	SNOO_037460A_5	0.367879	0.367879	0.367879	0.367879	0.367879	0.367879	0.367879	0.367879	1.62	178	12	5.021	3.295	MoBas2		.	.	.	0	0	0	.	.	0	.	0	0.985	0.269	.	0.599	.	0.982	0.403	0.8	1	1	0	0	17400.4	-4	4.409	94	127	52	11	117	24	10
SNOO_516290	SNOO_516290_1	0.244755	0.335664	0.244755	0.244755	0.244755	0.440559	0.440559	0.244755	1.617	56	3	6.159	3.312	.		.	.	.	0	0	0	.	.	0	.	0	0.999	0.83	0.655	0.697	.	0.606	0.376	0.48	1	1	0	0	5934.92	0	6.43	20	30	18	3	34	11	6
SNOO_516290	SNOO_516290_2	0.367879	0.367879	0.367879	0.367879	0.367879	0.367879	0.367879	0.367879	1.617	56	3	6.159	3.312	.		.	.	.	0	0	0	.	.	0	.	0	0.999	0.83	0.655	0.697	.	0.606	0.376	0.48	1	1	0	0	5934.92	0	6.43	20	30	18	3	34	11	6
SNOO_516290	SNOO_516290_3	0.244755	0.335664	0.244755	0.244755	0.244755	0.440559	0.440559	0.244755	1.617	56	3	6.159	3.312	.		.	.	.	0	0	0	.	.	0	.	0	0.999	0.83	0.655	0.697	.	0.606	0.376	0.48	1	1	0	0	5934.92	0	6.43	20	30	18	3	34	11	6
SNOO_136650	SNOO_136650A_1	0.367879	0.367879	0.367879	0.367879	0.367879	0.367879	0.367879	0.367879	1.616	240	2	-0.961	0.305	.		.	.	.	0	0	0	PF10681	Family:Rot1	0	.	0	0.217	0.597	.	.	0.55	0.035	0.38	0.56	1	1	1	0	27084.9	10	9.587	74	121	62	36	133	51	32
SNOO_136650	SNOO_136650A_2	0.367879	0.367879	0.367879	0.367879	0.367879	0.367879	0.367879	0.367879	1.616	240	2	-0.961	0.305	.		.	.	.	0	0	0	PF10681	Family:Rot1	0	.	0	0.217	0.597	.	.	0.55	0.035	0.38	0.56	1	1	1	0	27084.9	10	9.587	74	121	62	36	133	51	32
SNOO_136650	SNOO_136650A_3	0.367879	0.367879	0.367879	0.367879	0.367879	0.367879	0.367879	0.367879	1.616	240	2	-0.961	0.305	.		.	.	.	0	0	0	PF10681	Family:Rot1	0	.	0	0.217	0.597	.	.	0.55	0.035	0.38	0.56	1	1	1	0	27084.9	10	9.587	74	121	62	36	133	51	32
SNOO_136650	SNOO_136650A_4	0.367879	0.367879	0.367879	0.367879	0.367879	0.367879	0.367879	0.367879	1.616	240	2	-0.961	0.305	.		.	.	.	0	0	0	PF10681	Family:Rot1	0	.	0	0.217	0.597	.	.	0.55	0.035	0.38	0.56	1	1	1	0	27084.9	10	9.587	74	121	62	36	133	51	32
SNOO_136650	SNOO_136650A_5	0.367879	0.367879	0.367879	0.367879	0.367879	0.367879	0.367879	0.367879	1.616	240	2	-0.961	0.305	.		.	.	.	0	0	0	PF10681	Family:Rot1	0	.	0	0.217	0.597	.	.	0.55	0.035	0.38	0.56	1	1	1	0	27084.9	10	9.587	74	121	62	36	133	51	32
SNOO_300770	SNOO_300770A_1	0.367879	0.367879	0.367879	0.367879	0.367879	0.367879	0.367879	0.367879	1.613	66	9	5.987	3.312	.		.	.	.	0	0	0	.	.	0	.	0	1	0.847	.	0.882	.	0.495	0.482	0.66	1	1	0	0	7073.29	-0.5	5.59	28	39	20	5	40	10	5
SNOO_127710	SNOO_127710A_1	0.407925	0.34965	0.407925	0.407925	0.407925	0.407925	0.244755	0.244755	1.598	298	0	2.429	2.692	.		.	.	.	0	0	0	.	.	0	.	0	0.822	0.348	.	0.546	.	0.011	0.522	0.79	1	1	0	0	30750.1	-4	4.838	102	193	112	11	171	45	21
SNOO_127710	SNOO_127710A_2	0.407925	0.34965	0.407925	0.407925	0.407925	0.407925	0.244755	0.244755	1.598	298	0	2.429	2.692	.		.	.	.	0	0	0	.	.	0	.	0	0.822	0.348	.	0.546	.	0.011	0.522	0.79	1	1	0	0	30750.1	-4	4.838	102	193	112	11	171	45	21
SNOO_127710	SNOO_127710A_3	0.367879	0.367879	0.367879	0.367879	0.367879	0.367879	0.367879	0.367879	1.598	298	0	2.429	2.692	.		.	.	.	0	0	0	.	.	0	.	0	0.822	0.348	.	0.546	.	0.011	0.522	0.79	1	1	0	0	30750.1	-4	4.838	102	193	112	11	171	45	21
SNOO_539720	SNOO_539720_1	0.244755	0.41958	0.244755	0.244755	0.244755	0.440559	0.244755	0.244755	1.598	65	6	2.437	2.278	.		.	.	.	0	0	0	.	.	0	.	0	0.499	0.452	.	0.748	.	0.631	0.338	0.83	1	1	1	0	6605.8	1.5	7.522	33	44	26	5	45	2	2
SNOO_539720	SNOO_539720_2	0.367879	0.367879	0.367879	0.367879	0.367879	0.367879	0.367879	0.367879	1.598	65	6	2.437	2.278	.		.	.	.	0	0	0	.	.	0	.	0	0.499	0.452	.	0.748	.	0.631	0.338	0.83	1	1	1	0	6605.8	1.5	7.522	33	44	26	5	45	2	2
SNOO_539720	SNOO_539720_3	0.244755	0.41958	0.244755	0.244755	0.244755	0.440559	0.244755	0.244755	1.598	65	6	2.437	2.278	.		.	.	.	0	0	0	.	.	0	.	0	0.499	0.452	.	0.748	.	0.631	0.338	0.83	1	1	1	0	6605.8	1.5	7.522	33	44	26	5	45	2	2
SNOO_539720	SNOO_539720_4	0.367879	0.367879	0.367879	0.367879	0.367879	0.367879	0.367879	0.367879	1.598	65	6	2.437	2.278	.		.	.	.	0	0	0	.	.	0	.	0	0.499	0.452	.	0.748	.	0.631	0.338	0.83	1	1	1	0	6605.8	1.5	7.522	33	44	26	5	45	2	2
SNOO_545200	SNOO_545200_1	0.18394	0.157663	0.18394	0.18394	0.18394	0.18394	0.18394	0.157663	1.597	174	9	4.557	2.628	.		.	.	.	0	0	0	PF08881	Domain:CVNH	0	.	0	0.967	0.734	.	0.773	.	0.025	0.411	0.46	1	1	0	0	18677.9	-4	4.725	66	106	46	10	86	35	16
SNOO_545200	SNOO_545200_2	0.367879	0.367879	0.367879	0.367879	0.367879	0.367879	0.367879	0.367879	1.597	174	9	4.557	2.628	.		.	.	.	0	0	0	PF08881	Domain:CVNH	0	.	0	0.967	0.734	.	0.773	.	0.025	0.411	0.46	1	1	0	0	18677.9	-4	4.725	66	106	46	10	86	35	16
SNOO_053090	SNOO_053090A_1	0.440559	0.41958	0.440559	0.440559	0.440559	0.244755	0.244755	0.244755	1.596	277	3	1.541	2.109	.		.	.	.	0	0	0	PF01828	Family:Peptidase_A4	0	.	0	0.012	0.447	.	0.56	.	0.026	0.524	0.76	1	1	0	0	29488.9	1.5	6.959	114	172	76	29	141	56	30
SNOO_053090	SNOO_053090A_2	0.18394	0.157663	0.18394	0.18394	0.18394	0.18394	0.18394	0.157663	1.596	277	3	1.541	2.109	.		.	.	.	0	0	0	PF01828	Family:Peptidase_A4	0	.	0	0.012	0.447	.	0.56	.	0.026	0.524	0.76	1	1	0	0	29488.9	1.5	6.959	114	172	76	29	141	56	30
SNOO_053090	SNOO_053090A_3	0.403846	0.461538	0.403846	0.403846	0.403846	0.403846	0.403846	0.403846	1.596	277	3	1.541	2.109	.		.	.	.	0	0	0	PF01828	Family:Peptidase_A4	0	.	0	0.012	0.447	.	0.56	.	0.026	0.524	0.76	1	1	0	0	29488.9	1.5	6.959	114	172	76	29	141	56	30
SNOO_053090	SNOO_053090A_4	0.367879	0.367879	0.367879	0.367879	0.367879	0.367879	0.367879	0.367879	1.596	277	3	1.541	2.109	.		.	.	.	0	0	0	PF01828	Family:Peptidase_A4	0	.	0	0.012	0.447	.	0.56	.	0.026	0.524	0.76	1	1	0	0	29488.9	1.5	6.959	114	172	76	29	141	56	30
SNOO_053090	SNOO_053090A_5	0.367879	0.367879	0.367879	0.367879	0.367879	0.367879	0.367879	0.367879	1.596	277	3	1.541	2.109	.		.	.	.	0	0	0	PF01828	Family:Peptidase_A4	0	.	0	0.012	0.447	.	0.56	.	0.026	0.524	0.76	1	1	0	0	29488.9	1.5	6.959	114	172	76	29	141	56	30
SNOO_053090	SNOO_053090A_6	0.367879	0.367879	0.367879	0.367879	0.367879	0.367879	0.367879	0.367879	1.596	277	3	1.541	2.109	.		.	.	.	0	0	0	PF01828	Family:Peptidase_A4	0	.	0	0.012	0.447	.	0.56	.	0.026	0.524	0.76	1	1	0	0	29488.9	1.5	6.959	114	172	76	29	141	56	30
SNOO_130250	SNOO_130250A_1	0.367879	0.367879	0.367879	0.367879	0.367879	0.367879	0.367879	0.367879	1.592	241	4	3.505	2.516	.		.	.	.	0	0	0	.	.	0	.	0	0.551	0.593	0.792	.	.	0.881	0.286	0.24	1	1	0	0	27247.8	0	6.489	74	118	61	32	124	64	33
SNOO_130250	SNOO_130250A_2	0.367879	0.367879	0.367879	0.367879	0.367879	0.367879	0.367879	0.367879	1.592	241	4	3.505	2.516	.		.	.	.	0	0	0	.	.	0	.	0	0.551	0.593	0.792	.	.	0.881	0.286	0.24	1	1	0	0	27247.8	0	6.489	74	118	61	32	124	64	33
SNOO_052960	SNOO_052960A_1	0.367879	0.367879	0.367879	0.367879	0.367879	0.367879	0.367879	0.367879	1.59	377	7	3.339	3.298	MoCDIP1		Pnl1,PcPL15,PcPL16,PcPL1,CcpelA,PelD,PelA,PELB	reduced_virulence,increased_virulence_(hypervirulence)	PHI:3226,PHI:4618,PHI:4619,PHI:4617,PHI:2476,PHI:6854,PHI:6853,PHI:222	1	1	0	PF00544	Repeat:Pectate_lyase_4	0	PL1_4,PL1,PL1_7,PL1_5,PL1_2,PL1_10,PL1_8,PL1_12,PL1_11,PL1_1,PL1_13,PL1_6,PL1_9	0	0	0.343	.	0.676	.	0.438	0.738	0.9	1	1	0	0	38853.6	11.5	9.096	164	241	120	34	215	63	39
SNOO_052960	SNOO_052960A_2	0.367879	0.367879	0.367879	0.367879	0.367879	0.367879	0.367879	0.367879	1.59	377	7	3.339	3.298	MoCDIP1		Pnl1,PcPL15,PcPL16,PcPL1,CcpelA,PelD,PelA,PELB	reduced_virulence,increased_virulence_(hypervirulence)	PHI:3226,PHI:4618,PHI:4619,PHI:4617,PHI:2476,PHI:6854,PHI:6853,PHI:222	1	1	0	PF00544	Repeat:Pectate_lyase_4	0	PL1_4,PL1,PL1_7,PL1_5,PL1_2,PL1_10,PL1_8,PL1_12,PL1_11,PL1_1,PL1_13,PL1_6,PL1_9	0	0	0.343	.	0.676	.	0.438	0.738	0.9	1	1	0	0	38853.6	11.5	9.096	164	241	120	34	215	63	39
SNOO_052960	SNOO_052960A_3	0.367879	0.367879	0.367879	0.367879	0.367879	0.367879	0.367879	0.367879	1.59	377	7	3.339	3.298	MoCDIP1		Pnl1,PcPL15,PcPL16,PcPL1,CcpelA,PelD,PelA,PELB	reduced_virulence,increased_virulence_(hypervirulence)	PHI:3226,PHI:4618,PHI:4619,PHI:4617,PHI:2476,PHI:6854,PHI:6853,PHI:222	1	1	0	PF00544	Repeat:Pectate_lyase_4	0	PL1_4,PL1,PL1_7,PL1_5,PL1_2,PL1_10,PL1_8,PL1_12,PL1_11,PL1_1,PL1_13,PL1_6,PL1_9	0	0	0.343	.	0.676	.	0.438	0.738	0.9	1	1	0	0	38853.6	11.5	9.096	164	241	120	34	215	63	39
SNOO_052960	SNOO_052960A_4	0.367879	0.367879	0.367879	0.367879	0.367879	0.367879	0.367879	0.367879	1.59	377	7	3.339	3.298	MoCDIP1		Pnl1,PcPL15,PcPL16,PcPL1,CcpelA,PelD,PelA,PELB	reduced_virulence,increased_virulence_(hypervirulence)	PHI:3226,PHI:4618,PHI:4619,PHI:4617,PHI:2476,PHI:6854,PHI:6853,PHI:222	1	1	0	PF00544	Repeat:Pectate_lyase_4	0	PL1_4,PL1,PL1_7,PL1_5,PL1_2,PL1_10,PL1_8,PL1_12,PL1_11,PL1_1,PL1_13,PL1_6,PL1_9	0	0	0.343	.	0.676	.	0.438	0.738	0.9	1	1	0	0	38853.6	11.5	9.096	164	241	120	34	215	63	39
SNOO_052960	SNOO_052960A_5	0.367879	0.367879	0.367879	0.367879	0.367879	0.367879	0.367879	0.367879	1.59	377	7	3.339	3.298	MoCDIP1		Pnl1,PcPL15,PcPL16,PcPL1,CcpelA,PelD,PelA,PELB	reduced_virulence,increased_virulence_(hypervirulence)	PHI:3226,PHI:4618,PHI:4619,PHI:4617,PHI:2476,PHI:6854,PHI:6853,PHI:222	1	1	0	PF00544	Repeat:Pectate_lyase_4	0	PL1_4,PL1,PL1_7,PL1_5,PL1_2,PL1_10,PL1_8,PL1_12,PL1_11,PL1_1,PL1_13,PL1_6,PL1_9	0	0	0.343	.	0.676	.	0.438	0.738	0.9	1	1	0	0	38853.6	11.5	9.096	164	241	120	34	215	63	39
SNOO_025560	SNOO_025560A_1	0.403846	0.461538	0.403846	0.403846	0.403846	0.403846	0.403846	0.403846	1.578	186	0	0.463	1.002	.		.	.	.	0	0	0	.	.	0	.	0	0.967	0.593	.	.	0.551	0.033	0.44	0.49	1	1	1	0	19981	-1	6.09	55	102	65	18	112	39	20
SNOO_025560	SNOO_025560A_2	0.403846	0.461538	0.403846	0.403846	0.403846	0.403846	0.403846	0.403846	1.578	186	0	0.463	1.002	.		.	.	.	0	0	0	.	.	0	.	0	0.967	0.593	.	.	0.551	0.033	0.44	0.49	1	1	1	0	19981	-1	6.09	55	102	65	18	112	39	20
SNOO_025560	SNOO_025560A_3	0.367879	0.367879	0.367879	0.367879	0.367879	0.367879	0.367879	0.367879	1.578	186	0	0.463	1.002	.		.	.	.	0	0	0	.	.	0	.	0	0.967	0.593	.	.	0.551	0.033	0.44	0.49	1	1	1	0	19981	-1	6.09	55	102	65	18	112	39	20
SNOO_025560	SNOO_025560A_4	0.367879	0.367879	0.367879	0.367879	0.367879	0.367879	0.367879	0.367879	1.578	186	0	0.463	1.002	.		.	.	.	0	0	0	.	.	0	.	0	0.967	0.593	.	.	0.551	0.033	0.44	0.49	1	1	1	0	19981	-1	6.09	55	102	65	18	112	39	20
SNOO_155540	SNOO_155540A_1	0.367879	0.367879	0.367879	0.367879	0.367879	0.367879	0.367879	0.367879	1.578	248	6	4.137	3.306	.		.	.	.	0	0	0	PF00734	Domain:CBM_1	1	CBM1	0	0	0.299	.	0.82	.	0.131	0.657	0.87	1	1	0	0	26038.8	0	6.421	111	163	69	30	147	23	12
SNOO_155540	SNOO_155540A_2	0.367879	0.367879	0.367879	0.367879	0.367879	0.367879	0.367879	0.367879	1.578	248	6	4.137	3.306	.		.	.	.	0	0	0	PF00734	Domain:CBM_1	1	CBM1	0	0	0.299	.	0.82	.	0.131	0.657	0.87	1	1	0	0	26038.8	0	6.421	111	163	69	30	147	23	12
SNOO_155540	SNOO_155540A_3	0.367879	0.367879	0.367879	0.367879	0.367879	0.367879	0.367879	0.367879	1.578	248	6	4.137	3.306	.		.	.	.	0	0	0	PF00734	Domain:CBM_1	1	CBM1	0	0	0.299	.	0.82	.	0.131	0.657	0.87	1	1	0	0	26038.8	0	6.421	111	163	69	30	147	23	12
SNOO_155540	SNOO_155540A_4	0.367879	0.367879	0.367879	0.367879	0.367879	0.367879	0.367879	0.367879	1.578	248	6	4.137	3.306	.		.	.	.	0	0	0	PF00734	Domain:CBM_1	1	CBM1	0	0	0.299	.	0.82	.	0.131	0.657	0.87	1	1	0	0	26038.8	0	6.421	111	163	69	30	147	23	12
SNOO_411810	SNOO_411810A_1	0.367879	0.367879	0.367879	0.367879	0.367879	0.367879	0.367879	0.367879	1.575	52	4	6.016	3.312	.		.	.	.	0	0	0	.	.	0	.	0	0.999	0.777	0.763	0.744	.	0.832	0.411	0.71	1	1	0	0	5503.48	1	7.594	21	28	19	1	30	7	4
SNOO_437220	SNOO_437220A_1	0.244755	0.111888	0.048951	0.244755	0.244755	0.244755	0.244755	0.048951	1.57	146	8	2.534	3.292	.		.	.	.	0	0	0	.	.	0	.	0	0.011	0.371	.	0.587	.	0.914	0.677	0.8	1	1	0	0	15718.8	1.5	7.107	67	91	43	13	77	23	13
SNOO_437220	SNOO_437220A_2	0.403846	0.0565968	0.035373	0.403846	0.403846	0.035373	0.035373	0.035373	1.57	146	8	2.534	3.292	.		.	.	.	0	0	0	.	.	0	.	0	0.011	0.371	.	0.587	.	0.914	0.677	0.8	1	1	0	0	15718.8	1.5	7.107	67	91	43	13	77	23	13
SNOO_437220	SNOO_437220A_3	0.403846	0.461538	0.403846	0.403846	0.403846	0.403846	0.403846	0.403846	1.57	146	8	2.534	3.292	.		.	.	.	0	0	0	.	.	0	.	0	0.011	0.371	.	0.587	.	0.914	0.677	0.8	1	1	0	0	15718.8	1.5	7.107	67	91	43	13	77	23	13
SNOO_510530	SNOO_510530_1	0.403846	0.0565968	0.035373	0.403846	0.403846	0.035373	0.035373	0.035373	1.567	250	5	3.588	2.838	.		.	.	.	0	0	0	PF19287	Family:DUF5910	0	.	0	0.583	0.587	0.597	.	.	0.169	0.368	0.43	1	1	0	0	27502.3	2	7.598	78	138	74	28	141	59	31
SNOO_515870	SNOO_515870_1	0.18394	0.157663	0.18394	0.18394	0.18394	0.18394	0.18394	0.157663	1.566	128	3	3.24	3.09	.		.	.	.	0	0	0	.	.	0	.	0	0.976	0.688	.	.	0.507	0.508	0.348	0.77	1	1	0	0	13834.7	-1	6.057	43	70	42	11	68	27	14
SNOO_515870	SNOO_515870_2	0.367879	0.367879	0.367879	0.367879	0.367879	0.367879	0.367879	0.367879	1.566	128	3	3.24	3.09	.		.	.	.	0	0	0	.	.	0	.	0	0.976	0.688	.	.	0.507	0.508	0.348	0.77	1	1	0	0	13834.7	-1	6.057	43	70	42	11	68	27	14
SNOO_042780	SNOO_042780A_1	0.367879	0.367879	0.367879	0.367879	0.367879	0.367879	0.367879	0.367879	1.564	191	4	2.536	3.099	ZtNIP1,CfEcp2		.	.	.	0	0	0	PF14856	Family:Hce2	1	.	0	0.029	0.326	.	.	0.527	0.974	0.432	0.91	1	1	0	0	20488.9	-5.5	4.5	75	121	61	20	108	30	13
SNOO_042780	SNOO_042780A_2	0.367879	0.367879	0.367879	0.367879	0.367879	0.367879	0.367879	0.367879	1.564	191	4	2.536	3.099	ZtNIP1,CfEcp2		.	.	.	0	0	0	PF14856	Family:Hce2	1	.	0	0.029	0.326	.	.	0.527	0.974	0.432	0.91	1	1	0	0	20488.9	-5.5	4.5	75	121	61	20	108	30	13
SNOO_042780	SNOO_042780A_3	0.367879	0.367879	0.367879	0.367879	0.367879	0.367879	0.367879	0.367879	1.564	191	4	2.536	3.099	ZtNIP1,CfEcp2		.	.	.	0	0	0	PF14856	Family:Hce2	1	.	0	0.029	0.326	.	.	0.527	0.974	0.432	0.91	1	1	0	0	20488.9	-5.5	4.5	75	121	61	20	108	30	13
SNOO_303590	SNOO_303590A_1	0.367879	0.367879	0.367879	0.367879	0.367879	0.367879	0.367879	0.367879	1.561	86	6	4.915	3.312	.		.	.	.	0	0	0	.	.	0	.	0	1	0.667	.	0.647	.	0.222	0.601	0.42	1	1	0	0	9356.13	3	7.947	27	47	32	7	57	16	10
SNOO_047790	SNOO_047790A_1	0.122378	0.20979	0.122378	0.122378	0.122378	0.00385888	0.00385888	0.00385888	1.557	173	5	4.404	2.856	.		.	.	.	0	0	0	PF20521	Domain:DUF6736	0	.	0	0.975	0.682	0.51	.	.	0.042	0.73	0.57	1	1	0	0	18290	-1.5	5.64	67	97	62	11	98	34	17
SNOO_047790	SNOO_047790A_2	0.244755	0.0257258	0.0128629	0.244755	0.244755	0.0128629	0.0128629	0.0128629	1.557	173	5	4.404	2.856	.		.	.	.	0	0	0	PF20521	Domain:DUF6736	0	.	0	0.975	0.682	0.51	.	.	0.042	0.73	0.57	1	1	0	0	18290	-1.5	5.64	67	97	62	11	98	34	17
SNOO_047790	SNOO_047790A_3	0.18394	0.157663	0.18394	0.18394	0.18394	0.18394	0.18394	0.157663	1.557	173	5	4.404	2.856	.		.	.	.	0	0	0	PF20521	Domain:DUF6736	0	.	0	0.975	0.682	0.51	.	.	0.042	0.73	0.57	1	1	0	0	18290	-1.5	5.64	67	97	62	11	98	34	17
SNOO_047790	SNOO_047790A_4	0.367879	0.367879	0.367879	0.367879	0.367879	0.367879	0.367879	0.367879	1.557	173	5	4.404	2.856	.		.	.	.	0	0	0	PF20521	Domain:DUF6736	0	.	0	0.975	0.682	0.51	.	.	0.042	0.73	0.57	1	1	0	0	18290	-1.5	5.64	67	97	62	11	98	34	17
SNOO_159340	SNOO_159340A_1	0.367879	0.367879	0.367879	0.367879	0.367879	0.367879	0.367879	0.367879	1.556	320	2	3.455	3.192	CfTom1		.	.	.	0	0	0	PF00331	Domain:Glyco_hydro_10	1	GH10	0	0.087	0.548	.	.	0.587	0.019	0.445	0.76	1	1	0	0	35106.9	7	8.832	99	179	107	37	177	63	37
SNOO_159340	SNOO_159340A_2	0.367879	0.367879	0.367879	0.367879	0.367879	0.367879	0.367879	0.367879	1.556	320	2	3.455	3.192	CfTom1		.	.	.	0	0	0	PF00331	Domain:Glyco_hydro_10	1	GH10	0	0.087	0.548	.	.	0.587	0.019	0.445	0.76	1	1	0	0	35106.9	7	8.832	99	179	107	37	177	63	37
SNOO_000320	SNOO_000320A_1	0.18394	0.157663	0.18394	0.18394	0.18394	0.18394	0.18394	0.157663	1.542	389	5	3.633	3.059	.		Bcpme2,BCPME2,Bcpme1,BCPME1	increased_virulence_(hypervirulence),unaffected_pathogenicity,reduced_virulence	PHI:9527,PHI:1029,PHI:540,PHI:9526,PHI:278,PHI:1028	1	1	0	PF01095	Repeat:Pectinesterase	0	CE8	0	0	0.444	.	0.522	.	0.961	0.483	0.95	1	1	0	0	42214.2	5	7.729	141	237	105	52	215	63	36
SNOO_000320	SNOO_000320A_2	0.367879	0.367879	0.367879	0.367879	0.367879	0.367879	0.367879	0.367879	1.542	389	5	3.633	3.059	.		Bcpme2,BCPME2,Bcpme1,BCPME1	increased_virulence_(hypervirulence),unaffected_pathogenicity,reduced_virulence	PHI:9527,PHI:1029,PHI:540,PHI:9526,PHI:278,PHI:1028	1	1	0	PF01095	Repeat:Pectinesterase	0	CE8	0	0	0.444	.	0.522	.	0.961	0.483	0.95	1	1	0	0	42214.2	5	7.729	141	237	105	52	215	63	36
SNOO_000320	SNOO_000320A_3	0.18394	0.157663	0.18394	0.18394	0.18394	0.18394	0.18394	0.157663	1.542	389	5	3.633	3.059	.		Bcpme2,BCPME2,Bcpme1,BCPME1	increased_virulence_(hypervirulence),unaffected_pathogenicity,reduced_virulence	PHI:9527,PHI:1029,PHI:540,PHI:9526,PHI:278,PHI:1028	1	1	0	PF01095	Repeat:Pectinesterase	0	CE8	0	0	0.444	.	0.522	.	0.961	0.483	0.95	1	1	0	0	42214.2	5	7.729	141	237	105	52	215	63	36
SNOO_000320	SNOO_000320A_4	0.367879	0.367879	0.367879	0.367879	0.367879	0.367879	0.367879	0.367879	1.542	389	5	3.633	3.059	.		Bcpme2,BCPME2,Bcpme1,BCPME1	increased_virulence_(hypervirulence),unaffected_pathogenicity,reduced_virulence	PHI:9527,PHI:1029,PHI:540,PHI:9526,PHI:278,PHI:1028	1	1	0	PF01095	Repeat:Pectinesterase	0	CE8	0	0	0.444	.	0.522	.	0.961	0.483	0.95	1	1	0	0	42214.2	5	7.729	141	237	105	52	215	63	36
SNOO_000320	SNOO_000320A_5	0.367879	0.367879	0.367879	0.367879	0.367879	0.367879	0.367879	0.367879	1.542	389	5	3.633	3.059	.		Bcpme2,BCPME2,Bcpme1,BCPME1	increased_virulence_(hypervirulence),unaffected_pathogenicity,reduced_virulence	PHI:9527,PHI:1029,PHI:540,PHI:9526,PHI:278,PHI:1028	1	1	0	PF01095	Repeat:Pectinesterase	0	CE8	0	0	0.444	.	0.522	.	0.961	0.483	0.95	1	1	0	0	42214.2	5	7.729	141	237	105	52	215	63	36
SNOO_151240	SNOO_151240A_1	0.367879	0.367879	0.367879	0.367879	0.367879	0.367879	0.367879	0.367879	1.539	258	26	5.647	2.866	.		.	.	.	0	0	0	.	.	0	.	0	1	0.826	0.78	0.69	.	0.079	0.438	0.28	1	1	0	0	28525.2	6.5	7.494	92	151	53	16	124	85	48
SNOO_151240	SNOO_151240A_2	0.367879	0.367879	0.367879	0.367879	0.367879	0.367879	0.367879	0.367879	1.539	258	26	5.647	2.866	.		.	.	.	0	0	0	.	.	0	.	0	1	0.826	0.78	0.69	.	0.079	0.438	0.28	1	1	0	0	28525.2	6.5	7.494	92	151	53	16	124	85	48
SNOO_140400	SNOO_140400A_1	0.367879	0.367879	0.367879	0.367879	0.367879	0.367879	0.367879	0.367879	1.538	227	2	3.953	3.312	FgXYLA		.	.	.	0	0	0	PF00457	Domain:Glyco_hydro_11	1	GH11,CBM60	0	0.003	0.243	.	0.899	.	0.369	0.494	0.86	1	1	0	0	24054.2	5.5	9.082	106	152	51	30	118	27	17
SNOO_140400	SNOO_140400A_2	0.367879	0.367879	0.367879	0.367879	0.367879	0.367879	0.367879	0.367879	1.538	227	2	3.953	3.312	FgXYLA		.	.	.	0	0	0	PF00457	Domain:Glyco_hydro_11	1	GH11,CBM60	0	0.003	0.243	.	0.899	.	0.369	0.494	0.86	1	1	0	0	24054.2	5.5	9.082	106	152	51	30	118	27	17
SNOO_140400	SNOO_140400A_3	0.367879	0.367879	0.367879	0.367879	0.367879	0.367879	0.367879	0.367879	1.538	227	2	3.953	3.312	FgXYLA		.	.	.	0	0	0	PF00457	Domain:Glyco_hydro_11	1	GH11,CBM60	0	0.003	0.243	.	0.899	.	0.369	0.494	0.86	1	1	0	0	24054.2	5.5	9.082	106	152	51	30	118	27	17
SNOO_114690	SNOO_114690A_1	0.356935	0.407925	0.356935	0.356935	0.356935	0.128497	0.356935	0.128497	1.531	218	5	2.114	3.288	.		.	.	.	0	0	0	.	.	0	.	0	0.193	0.612	.	.	0.533	0.028	0.278	0.62	1	1	0	0	23837.8	0.5	6.882	76	133	58	30	132	43	22
SNOO_114690	SNOO_114690A_2	0.356935	0.407925	0.356935	0.356935	0.356935	0.128497	0.356935	0.128497	1.531	218	5	2.114	3.288	.		.	.	.	0	0	0	.	.	0	.	0	0.193	0.612	.	.	0.533	0.028	0.278	0.62	1	1	0	0	23837.8	0.5	6.882	76	133	58	30	132	43	22
SNOO_114690	SNOO_114690A_3	0.367879	0.367879	0.367879	0.367879	0.367879	0.367879	0.367879	0.367879	1.531	218	5	2.114	3.288	.		.	.	.	0	0	0	.	.	0	.	0	0.193	0.612	.	.	0.533	0.028	0.278	0.62	1	1	0	0	23837.8	0.5	6.882	76	133	58	30	132	43	22
SNOO_410910	SNOO_410910A_1	0.367879	0.367879	0.367879	0.367879	0.367879	0.367879	0.367879	0.367879	1.527	58	3	1.792	3.299	.		.	.	.	0	0	0	.	.	0	.	0	0.061	0.648	.	.	0.709	0.321	0.284	0.81	1	1	0	0	6242.02	-3	4.189	23	37	17	7	34	8	3
SNOO_030770	SNOO_030770A_1	0.367879	0.367879	0.367879	0.367879	0.367879	0.367879	0.367879	0.367879	1.524	144	4	4.441	3.266	VdPevD1		.	.	.	0	0	0	.	.	0	.	0	0.097	0.312	.	0.847	.	0.973	0.441	0.74	1	1	0	0	15196.9	-5.5	4.254	60	96	43	13	79	23	9
SNOO_030770	SNOO_030770A_2	0.367879	0.367879	0.367879	0.367879	0.367879	0.367879	0.367879	0.367879	1.524	144	4	4.441	3.266	VdPevD1		.	.	.	0	0	0	.	.	0	.	0	0.097	0.312	.	0.847	.	0.973	0.441	0.74	1	1	0	0	15196.9	-5.5	4.254	60	96	43	13	79	23	9
SNOO_011460	SNOO_011460A_1	0.403846	0.32967	0.035373	0.403846	0.403846	0.403846	0.403846	0.035373	1.521	229	6	4.831	3.296	MoCDIP4,CoNIS1,ChNIS1		Plegl1,GzOB021,GzOB015	unaffected_pathogenicity	PHI:3378,PHI:1581,PHI:1575	0	0	0	PF03443	Family:AA9	1	AA9	0	0.51	0.354	.	0.69	.	0.047	0.387	0.85	1	1	0	0	23476.5	5	8.225	104	153	69	24	139	37	22
SNOO_011460	SNOO_011460A_2	0.403846	0.32967	0.035373	0.403846	0.403846	0.403846	0.403846	0.035373	1.521	229	6	4.831	3.296	MoCDIP4,CoNIS1,ChNIS1		Plegl1,GzOB021,GzOB015	unaffected_pathogenicity	PHI:3378,PHI:1581,PHI:1575	0	0	0	PF03443	Family:AA9	1	AA9	0	0.51	0.354	.	0.69	.	0.047	0.387	0.85	1	1	0	0	23476.5	5	8.225	104	153	69	24	139	37	22
SNOO_011460	SNOO_011460A_3	0.367879	0.367879	0.367879	0.367879	0.367879	0.367879	0.367879	0.367879	1.521	229	6	4.831	3.296	MoCDIP4,CoNIS1,ChNIS1		Plegl1,GzOB021,GzOB015	unaffected_pathogenicity	PHI:3378,PHI:1581,PHI:1575	0	0	0	PF03443	Family:AA9	1	AA9	0	0.51	0.354	.	0.69	.	0.047	0.387	0.85	1	1	0	0	23476.5	5	8.225	104	153	69	24	139	37	22
SNOO_011460	SNOO_011460A_4	0.367879	0.367879	0.367879	0.367879	0.367879	0.367879	0.367879	0.367879	1.521	229	6	4.831	3.296	MoCDIP4,CoNIS1,ChNIS1		Plegl1,GzOB021,GzOB015	unaffected_pathogenicity	PHI:3378,PHI:1581,PHI:1575	0	0	0	PF03443	Family:AA9	1	AA9	0	0.51	0.354	.	0.69	.	0.047	0.387	0.85	1	1	0	0	23476.5	5	8.225	104	153	69	24	139	37	22
SNOO_090140	SNOO_090140A_1	0.18394	0.157663	0.18394	0.18394	0.18394	0.18394	0.18394	0.157663	1.521	197	8	2.52	3.303	.		.	.	.	0	0	0	PF09792	Domain:But2	0	.	0	0.281	0.338	.	0.585	.	0.267	0.253	0.84	1	1	0	0	20426.5	1.5	7.105	79	121	58	18	127	21	12
SNOO_090140	SNOO_090140A_2	0.18394	0.157663	0.18394	0.18394	0.18394	0.18394	0.18394	0.157663	1.521	197	8	2.52	3.303	.		.	.	.	0	0	0	PF09792	Domain:But2	0	.	0	0.281	0.338	.	0.585	.	0.267	0.253	0.84	1	1	0	0	20426.5	1.5	7.105	79	121	58	18	127	21	12
SNOO_572970	SNOO_572970_1	0.367879	0.367879	0.367879	0.367879	0.367879	0.367879	0.367879	0.367879	1.521	130	3	3.6	1.924	.		.	.	.	0	0	0	.	.	0	.	0	0.998	0.641	0.849	.	.	0.744	0.543	0.02	1	1	0	0	14579.8	0.5	6.705	39	58	46	10	67	34	18
SNOO_135950	SNOO_135950A_1	0.356935	0.407925	0.356935	0.356935	0.356935	0.356935	0.128497	0.128497	1.52	165	8	1.841	3.246	.		.	.	.	0	0	0	.	.	0	.	0	0.017	0.225	.	0.729	.	0.943	0.595	0.82	1	1	0	0	17138.5	-1.5	5.001	75	112	48	11	93	21	10
SNOO_135950	SNOO_135950A_2	0.367133	0.41958	0.367133	0.367133	0.367133	0.367133	0.122378	0.122378	1.52	165	8	1.841	3.246	.		.	.	.	0	0	0	.	.	0	.	0	0.017	0.225	.	0.729	.	0.943	0.595	0.82	1	1	0	0	17138.5	-1.5	5.001	75	112	48	11	93	21	10
SNOO_135950	SNOO_135950A_3	0.367879	0.367879	0.367879	0.367879	0.367879	0.367879	0.367879	0.367879	1.52	165	8	1.841	3.246	.		.	.	.	0	0	0	.	.	0	.	0	0.017	0.225	.	0.729	.	0.943	0.595	0.82	1	1	0	0	17138.5	-1.5	5.001	75	112	48	11	93	21	10
SNOO_135950	SNOO_135950A_4	0.18394	0.157663	0.18394	0.18394	0.18394	0.18394	0.18394	0.157663	1.52	165	8	1.841	3.246	.		.	.	.	0	0	0	.	.	0	.	0	0.017	0.225	.	0.729	.	0.943	0.595	0.82	1	1	0	0	17138.5	-1.5	5.001	75	112	48	11	93	21	10
SNOO_135950	SNOO_135950A_5	0.367879	0.367879	0.367879	0.367879	0.367879	0.367879	0.367879	0.367879	1.52	165	8	1.841	3.246	.		.	.	.	0	0	0	.	.	0	.	0	0.017	0.225	.	0.729	.	0.943	0.595	0.82	1	1	0	0	17138.5	-1.5	5.001	75	112	48	11	93	21	10
SNOO_135950	SNOO_135950A_6	0.367879	0.367879	0.367879	0.367879	0.367879	0.367879	0.367879	0.367879	1.52	165	8	1.841	3.246	.		.	.	.	0	0	0	.	.	0	.	0	0.017	0.225	.	0.729	.	0.943	0.595	0.82	1	1	0	0	17138.5	-1.5	5.001	75	112	48	11	93	21	10
SNOO_135950	SNOO_135950A_7	0.367879	0.367879	0.367879	0.367879	0.367879	0.367879	0.367879	0.367879	1.52	165	8	1.841	3.246	.		.	.	.	0	0	0	.	.	0	.	0	0.017	0.225	.	0.729	.	0.943	0.595	0.82	1	1	0	0	17138.5	-1.5	5.001	75	112	48	11	93	21	10
SNOO_135950	SNOO_135950A_8	0.18394	0.210217	0.18394	0.18394	0.18394	0.18394	0.18394	0.18394	1.52	165	8	1.841	3.246	.		.	.	.	0	0	0	.	.	0	.	0	0.017	0.225	.	0.729	.	0.943	0.595	0.82	1	1	0	0	17138.5	-1.5	5.001	75	112	48	11	93	21	10
SNOO_014040	SNOO_014040A_1	0.367133	0.41958	0.367133	0.367133	0.367133	0.367133	0.122378	0.122378	1.517	322	10	0.419	0.259	.		.	.	.	0	0	0	PF01083	Domain:Cutinase	1	CE5	0	0.064	0.602	.	.	0.795	0.869	0.481	0.32	1	1	1	0	34680	-1.5	6.221	119	183	91	36	185	69	36
SNOO_014040	SNOO_014040A_2	0.367133	0.41958	0.367133	0.367133	0.367133	0.367133	0.122378	0.122378	1.517	322	10	0.419	0.259	.		.	.	.	0	0	0	PF01083	Domain:Cutinase	1	CE5	0	0.064	0.602	.	.	0.795	0.869	0.481	0.32	1	1	1	0	34680	-1.5	6.221	119	183	91	36	185	69	36
SNOO_014040	SNOO_014040A_3	0.367879	0.367879	0.367879	0.367879	0.367879	0.367879	0.367879	0.367879	1.517	322	10	0.419	0.259	.		.	.	.	0	0	0	PF01083	Domain:Cutinase	1	CE5	0	0.064	0.602	.	.	0.795	0.869	0.481	0.32	1	1	1	0	34680	-1.5	6.221	119	183	91	36	185	69	36
SNOO_014040	SNOO_014040A_4	0.367879	0.367879	0.367879	0.367879	0.367879	0.367879	0.367879	0.367879	1.517	322	10	0.419	0.259	.		.	.	.	0	0	0	PF01083	Domain:Cutinase	1	CE5	0	0.064	0.602	.	.	0.795	0.869	0.481	0.32	1	1	1	0	34680	-1.5	6.221	119	183	91	36	185	69	36
SNOO_136220	SNOO_136220A_1	0.367879	0.367879	0.367879	0.367879	0.367879	0.367879	0.367879	0.367879	1.515	115	8	3.781	3.311	BghBEC2,GoEC2,MoCDIP11,MoCDIP2		.	.	.	0	0	0	PF05730	Domain:CFEM	1	.	0	0.158	0.225	.	0.501	.	0.185	0.288	0.83	1	1	0	0	11358.9	-8	3.602	48	89	31	5	80	14	3
SNOO_437060	SNOO_437060A_1	0.403846	0.461538	0.403846	0.403846	0.403846	0.403846	0.403846	0.403846	1.509	187	18	4.301	3.312	.		.	.	.	0	0	0	.	.	0	CBM18	0	0.974	0.552	.	0.7	.	0.026	0.564	0.84	1	1	0	0	19258.7	11	8.483	99	129	38	19	109	18	15
SNOO_437150	SNOO_437150A_1	0.367879	0.367879	0.367879	0.367879	0.367879	0.367879	0.367879	0.367879	1.505	103	8	4.003	3.312	.		.	.	.	0	0	0	.	.	0	.	0	0.852	0.501	.	0.827	.	0.103	0.414	0.85	1	1	0	0	10436	0.5	6.814	50	72	33	7	65	9	5
SNOO_100710	SNOO_100710A_1	0.367879	0.367879	0.367879	0.367879	0.367879	0.367879	0.367879	0.367879	1.504	249	4	4.761	3.24	MoCDIP4,ChNIS1,CoNIS1		.	.	.	0	0	0	PF03443	Family:AA9	1	AA9	0	0.068	0.454	.	0.545	.	0.052	0.437	0.87	1	1	0	0	26756.2	5	8.138	91	155	74	31	147	40	24
SNOO_100710	SNOO_100710A_2	0.367879	0.367879	0.367879	0.367879	0.367879	0.367879	0.367879	0.367879	1.504	249	4	4.761	3.24	MoCDIP4,ChNIS1,CoNIS1		.	.	.	0	0	0	PF03443	Family:AA9	1	AA9	0	0.068	0.454	.	0.545	.	0.052	0.437	0.87	1	1	0	0	26756.2	5	8.138	91	155	74	31	147	40	24
SNOO_100710	SNOO_100710A_3	0.367879	0.367879	0.367879	0.367879	0.367879	0.367879	0.367879	0.367879	1.504	249	4	4.761	3.24	MoCDIP4,ChNIS1,CoNIS1		.	.	.	0	0	0	PF03443	Family:AA9	1	AA9	0	0.068	0.454	.	0.545	.	0.052	0.437	0.87	1	1	0	0	26756.2	5	8.138	91	155	74	31	147	40	24
SNOO_100710	SNOO_100710A_4	0.367879	0.367879	0.367879	0.367879	0.367879	0.367879	0.367879	0.367879	1.504	249	4	4.761	3.24	MoCDIP4,ChNIS1,CoNIS1		.	.	.	0	0	0	PF03443	Family:AA9	1	AA9	0	0.068	0.454	.	0.545	.	0.052	0.437	0.87	1	1	0	0	26756.2	5	8.138	91	155	74	31	147	40	24
SNOO_039590	SNOO_039590A_1	0.0848953	0.527473	0.0848953	0.0848953	0.0848953	0.538462	0.0848953	0.0848953	1.503	297	1	2.064	-0.178	.		CypB,PbCYP3,BCP1,CPA1,FvCYP1,BbCypA,CYP1,BcCyp2_(BCIN_05g03080),BbCypC,PpiB,PpiA	reduced_virulence,unaffected_pathogenicity	PHI:7181,PHI:7735,PHI:277,PHI:213,PHI:7143,PHI:6199,PHI:2477,PHI:7734,PHI:249,PHI:11184,PHI:6206,PHI:11418,PHI:11417,PHI:7633	0	1	0	PF00160	Domain:Pro_isomerase	1	.	0	0.607	0.643	0.725	.	.	0.783	0.362	0.32	1	1	1	0	31886.3	5.5	9.162	102	167	84	32	161	76	42
SNOO_039590	SNOO_039590A_2	0.0848953	0.527473	0.0848953	0.0848953	0.0848953	0.538462	0.0848953	0.0848953	1.503	297	1	2.064	-0.178	.		CypB,PbCYP3,BCP1,CPA1,FvCYP1,BbCypA,CYP1,BcCyp2_(BCIN_05g03080),BbCypC,PpiB,PpiA	reduced_virulence,unaffected_pathogenicity	PHI:7181,PHI:7735,PHI:277,PHI:213,PHI:7143,PHI:6199,PHI:2477,PHI:7734,PHI:249,PHI:11184,PHI:6206,PHI:11418,PHI:11417,PHI:7633	0	1	0	PF00160	Domain:Pro_isomerase	1	.	0	0.607	0.643	0.725	.	.	0.783	0.362	0.32	1	1	1	0	31886.3	5.5	9.162	102	167	84	32	161	76	42
SNOO_039590	SNOO_039590A_3	0.367879	0.367879	0.367879	0.367879	0.367879	0.367879	0.367879	0.367879	1.503	297	1	2.064	-0.178	.		CypB,PbCYP3,BCP1,CPA1,FvCYP1,BbCypA,CYP1,BcCyp2_(BCIN_05g03080),BbCypC,PpiB,PpiA	reduced_virulence,unaffected_pathogenicity	PHI:7181,PHI:7735,PHI:277,PHI:213,PHI:7143,PHI:6199,PHI:2477,PHI:7734,PHI:249,PHI:11184,PHI:6206,PHI:11418,PHI:11417,PHI:7633	0	1	0	PF00160	Domain:Pro_isomerase	1	.	0	0.607	0.643	0.725	.	.	0.783	0.362	0.32	1	1	1	0	31886.3	5.5	9.162	102	167	84	32	161	76	42
SNOO_039590	SNOO_039590A_4	0.367879	0.367879	0.367879	0.367879	0.367879	0.367879	0.367879	0.367879	1.503	297	1	2.064	-0.178	.		CypB,PbCYP3,BCP1,CPA1,FvCYP1,BbCypA,CYP1,BcCyp2_(BCIN_05g03080),BbCypC,PpiB,PpiA	reduced_virulence,unaffected_pathogenicity	PHI:7181,PHI:7735,PHI:277,PHI:213,PHI:7143,PHI:6199,PHI:2477,PHI:7734,PHI:249,PHI:11184,PHI:6206,PHI:11418,PHI:11417,PHI:7633	0	1	0	PF00160	Domain:Pro_isomerase	1	.	0	0.607	0.643	0.725	.	.	0.783	0.362	0.32	1	1	1	0	31886.3	5.5	9.162	102	167	84	32	161	76	42
SNOO_081420	SNOO_081420A_1	0.356935	0.244755	0.128497	0.356935	0.356935	0.356935	0.128497	0.128497	1.501	384	5	3.114	3.241	.		.	.	.	0	0	0	PF01263	Family:Aldose_epim	0	.	0	0	0.493	.	0.627	.	0.971	0.676	0.85	1	1	0	0	42258	7	8.052	133	228	96	53	200	76	44
SNOO_081420	SNOO_081420A_2	0.538462	0.0606395	0.0848953	0.538462	0.538462	0.538462	0.538462	0.0606395	1.501	384	5	3.114	3.241	.		.	.	.	0	0	0	PF01263	Family:Aldose_epim	0	.	0	0	0.493	.	0.627	.	0.971	0.676	0.85	1	1	0	0	42258	7	8.052	133	228	96	53	200	76	44
SNOO_081420	SNOO_081420A_3	0.403846	0.461538	0.403846	0.403846	0.403846	0.403846	0.403846	0.403846	1.501	384	5	3.114	3.241	.		.	.	.	0	0	0	PF01263	Family:Aldose_epim	0	.	0	0	0.493	.	0.627	.	0.971	0.676	0.85	1	1	0	0	42258	7	8.052	133	228	96	53	200	76	44
SNOO_081420	SNOO_081420A_4	0.0848953	0.527473	0.0848953	0.0848953	0.0848953	0.538462	0.0848953	0.0848953	1.501	384	5	3.114	3.241	.		.	.	.	0	0	0	PF01263	Family:Aldose_epim	0	.	0	0	0.493	.	0.627	.	0.971	0.676	0.85	1	1	0	0	42258	7	8.052	133	228	96	53	200	76	44
SNOO_081420	SNOO_081420A_5	0.367879	0.367879	0.367879	0.367879	0.367879	0.367879	0.367879	0.367879	1.501	384	5	3.114	3.241	.		.	.	.	0	0	0	PF01263	Family:Aldose_epim	0	.	0	0	0.493	.	0.627	.	0.971	0.676	0.85	1	1	0	0	42258	7	8.052	133	228	96	53	200	76	44
SNOO_081420	SNOO_081420A_6	0.367879	0.367879	0.367879	0.367879	0.367879	0.367879	0.367879	0.367879	1.501	384	5	3.114	3.241	.		.	.	.	0	0	0	PF01263	Family:Aldose_epim	0	.	0	0	0.493	.	0.627	.	0.971	0.676	0.85	1	1	0	0	42258	7	8.052	133	228	96	53	200	76	44
SNOO_153240	SNOO_153240A_1	0.035373	0.32967	0.035373	0.035373	0.035373	0.403846	0.403846	0.035373	1.5	104	10	5.98	3.312	.		.	.	.	0	0	0	.	.	0	.	0	1	0.847	.	0.73	.	0.84	0.353	0.68	1	1	0	0	10765.4	-1	4.961	49	67	35	6	69	19	9
SNOO_001380	SNOO_001380A_1	0.18394	0.157663	0.18394	0.18394	0.18394	0.18394	0.18394	0.157663	1.494	123	6	4.334	3.312	CfPDIP1		.	.	.	0	0	0	.	.	0	.	0	0.011	0.319	.	0.944	.	0.22	0.396	0.86	1	1	0	0	12364.9	-2	4.324	61	88	36	12	78	10	4
SNOO_001380	SNOO_001380A_2	0.18394	0.157663	0.18394	0.18394	0.18394	0.18394	0.18394	0.157663	1.494	123	6	4.334	3.312	CfPDIP1		.	.	.	0	0	0	.	.	0	.	0	0.011	0.319	.	0.944	.	0.22	0.396	0.86	1	1	0	0	12364.9	-2	4.324	61	88	36	12	78	10	4
SNOO_123500	SNOO_123500A_1	0.367879	0.367879	0.367879	0.367879	0.367879	0.367879	0.367879	0.367879	1.491	109	6	5.041	3.301	MoBas2		.	.	.	0	0	0	.	.	0	.	0	0.884	0.235	0.501	0.663	.	0.993	0.621	0.85	1	1	0	0	10775	-3	4.328	56	77	38	4	64	15	6
SNOO_123500	SNOO_123500A_2	0.367879	0.367879	0.367879	0.367879	0.367879	0.367879	0.367879	0.367879	1.491	109	6	5.041	3.301	MoBas2		.	.	.	0	0	0	.	.	0	.	0	0.884	0.235	0.501	0.663	.	0.993	0.621	0.85	1	1	0	0	10775	-3	4.328	56	77	38	4	64	15	6
SNOO_064590	SNOO_064590A_1	0.367879	0.367879	0.367879	0.367879	0.367879	0.367879	0.367879	0.367879	1.49	96	8	5.269	3.311	.		Fghyd5_(FGSG_01831),MHP1	unaffected_pathogenicity,reduced_virulence	PHI:9245,PHI:458	0	1	0	PF06766	Family:Hydrophobin_2	1	.	0	0.976	0.51	.	0.678	.	0.963	0.397	0.86	1	1	0	0	9775.19	-5	3.88	47	63	36	4	60	11	3
SNOO_064590	SNOO_064590A_2	0.367879	0.367879	0.367879	0.367879	0.367879	0.367879	0.367879	0.367879	1.49	96	8	5.269	3.311	.		Fghyd5_(FGSG_01831),MHP1	unaffected_pathogenicity,reduced_virulence	PHI:9245,PHI:458	0	1	0	PF06766	Family:Hydrophobin_2	1	.	0	0.976	0.51	.	0.678	.	0.963	0.397	0.86	1	1	0	0	9775.19	-5	3.88	47	63	36	4	60	11	3
SNOO_064590	SNOO_064590A_3	0.367879	0.367879	0.367879	0.367879	0.367879	0.367879	0.367879	0.367879	1.49	96	8	5.269	3.311	.		Fghyd5_(FGSG_01831),MHP1	unaffected_pathogenicity,reduced_virulence	PHI:9245,PHI:458	0	1	0	PF06766	Family:Hydrophobin_2	1	.	0	0.976	0.51	.	0.678	.	0.963	0.397	0.86	1	1	0	0	9775.19	-5	3.88	47	63	36	4	60	11	3
SNOO_135000	SNOO_135000A_1	0.035373	0.32967	0.035373	0.035373	0.035373	0.403846	0.035373	0.035373	1.483	176	3	3.704	2.701	.		.	.	.	0	0	0	PF13577	Domain:SnoaL_4	0	.	0	0.591	0.595	.	0.694	.	0.95	0.251	0.68	1	1	0	0	18949.3	-4.5	4.732	65	103	51	19	95	35	16
SNOO_135000	SNOO_135000A_2	0.18394	0.157663	0.18394	0.18394	0.18394	0.18394	0.18394	0.157663	1.483	176	3	3.704	2.701	.		.	.	.	0	0	0	PF13577	Domain:SnoaL_4	0	.	0	0.591	0.595	.	0.694	.	0.95	0.251	0.68	1	1	0	0	18949.3	-4.5	4.732	65	103	51	19	95	35	16
SNOO_135000	SNOO_135000A_3	0.0848953	0.527473	0.0848953	0.0848953	0.0848953	0.538462	0.0848953	0.0848953	1.483	176	3	3.704	2.701	.		.	.	.	0	0	0	PF13577	Domain:SnoaL_4	0	.	0	0.591	0.595	.	0.694	.	0.95	0.251	0.68	1	1	0	0	18949.3	-4.5	4.732	65	103	51	19	95	35	16
SNOO_135000	SNOO_135000A_4	0.367879	0.367879	0.367879	0.367879	0.367879	0.367879	0.367879	0.367879	1.483	176	3	3.704	2.701	.		.	.	.	0	0	0	PF13577	Domain:SnoaL_4	0	.	0	0.591	0.595	.	0.694	.	0.95	0.251	0.68	1	1	0	0	18949.3	-4.5	4.732	65	103	51	19	95	35	16
SNOO_135000	SNOO_135000A_5	0.367879	0.367879	0.367879	0.367879	0.367879	0.367879	0.367879	0.367879	1.483	176	3	3.704	2.701	.		.	.	.	0	0	0	PF13577	Domain:SnoaL_4	0	.	0	0.591	0.595	.	0.694	.	0.95	0.251	0.68	1	1	0	0	18949.3	-4.5	4.732	65	103	51	19	95	35	16
SNOO_048980	SNOO_048980A_1	0.403846	0.0565968	0.035373	0.403846	0.403846	0.035373	0.035373	0.035373	1.481	216	11	5.655	2.46	.		.	.	.	0	0	0	.	.	0	.	0	0.998	0.893	0.524	0.748	.	0.981	0.328	0.48	1	1	0	0	24155.2	-2	6.06	68	116	60	29	118	46	24
SNOO_048980	SNOO_048980A_2	0.403846	0.0565968	0.035373	0.403846	0.403846	0.035373	0.035373	0.035373	1.481	216	11	5.655	2.46	.		.	.	.	0	0	0	.	.	0	.	0	0.998	0.893	0.524	0.748	.	0.981	0.328	0.48	1	1	0	0	24155.2	-2	6.06	68	116	60	29	118	46	24
SNOO_563050	SNOO_563050_1	0.18394	0.157663	0.18394	0.18394	0.18394	0.18394	0.18394	0.157663	1.48	145	2	0.22	2.609	.		.	.	.	0	0	0	.	.	0	.	0	0.715	0.321	.	.	0.644	0.005	0.287	0.75	1	1	0	0	15232.3	-4.5	4.535	60	94	47	17	88	23	10
SNOO_563050	SNOO_563050_2	0.367879	0.367879	0.367879	0.367879	0.367879	0.367879	0.367879	0.367879	1.48	145	2	0.22	2.609	.		.	.	.	0	0	0	.	.	0	.	0	0.715	0.321	.	.	0.644	0.005	0.287	0.75	1	1	0	0	15232.3	-4.5	4.535	60	94	47	17	88	23	10
SNOO_303340	SNOO_303340A_1	0.367133	0.20979	0.122378	0.367133	0.367133	0.122378	0.122378	0.122378	1.474	281	22	1.794	3.285	.		.	.	.	0	0	0	.	.	0	CBM18	0	0.004	0.262	.	0.584	.	0.018	0.636	0.91	1	1	0	0	28186.8	2.5	7.41	153	204	82	20	164	31	17
SNOO_303340	SNOO_303340A_2	0.367133	0.20979	0.122378	0.367133	0.367133	0.122378	0.122378	0.122378	1.474	281	22	1.794	3.285	.		.	.	.	0	0	0	.	.	0	CBM18	0	0.004	0.262	.	0.584	.	0.018	0.636	0.91	1	1	0	0	28186.8	2.5	7.41	153	204	82	20	164	31	17
SNOO_303340	SNOO_303340A_3	0.367879	0.367879	0.367879	0.367879	0.367879	0.367879	0.367879	0.367879	1.474	281	22	1.794	3.285	.		.	.	.	0	0	0	.	.	0	CBM18	0	0.004	0.262	.	0.584	.	0.018	0.636	0.91	1	1	0	0	28186.8	2.5	7.41	153	204	82	20	164	31	17
SNOO_303340	SNOO_303340A_4	0.367879	0.367879	0.367879	0.367879	0.367879	0.367879	0.367879	0.367879	1.474	281	22	1.794	3.285	.		.	.	.	0	0	0	.	.	0	CBM18	0	0.004	0.262	.	0.584	.	0.018	0.636	0.91	1	1	0	0	28186.8	2.5	7.41	153	204	82	20	164	31	17
SNOO_155750	SNOO_155750A_1	0.538462	0.0606395	0.0848953	0.538462	0.538462	0.538462	0.538462	0.0606395	1.473	300	4	2.724	3.227	.		.	.	.	0	0	0	PF10503	Family:Esterase_PHB	0	CE1	0	0.001	0.42	.	0.632	.	0.901	0.658	0.77	1	1	0	0	31813.8	10.5	9.386	127	190	80	42	177	39	26
SNOO_155750	SNOO_155750A_2	0.18394	0.157663	0.18394	0.18394	0.18394	0.18394	0.18394	0.157663	1.473	300	4	2.724	3.227	.		.	.	.	0	0	0	PF10503	Family:Esterase_PHB	0	CE1	0	0.001	0.42	.	0.632	.	0.901	0.658	0.77	1	1	0	0	31813.8	10.5	9.386	127	190	80	42	177	39	26
SNOO_155750	SNOO_155750A_3	0.367879	0.367879	0.367879	0.367879	0.367879	0.367879	0.367879	0.367879	1.473	300	4	2.724	3.227	.		.	.	.	0	0	0	PF10503	Family:Esterase_PHB	0	CE1	0	0.001	0.42	.	0.632	.	0.901	0.658	0.77	1	1	0	0	31813.8	10.5	9.386	127	190	80	42	177	39	26
SNOO_155750	SNOO_155750A_4	0.18394	0.157663	0.18394	0.18394	0.18394	0.18394	0.18394	0.157663	1.473	300	4	2.724	3.227	.		.	.	.	0	0	0	PF10503	Family:Esterase_PHB	0	CE1	0	0.001	0.42	.	0.632	.	0.901	0.658	0.77	1	1	0	0	31813.8	10.5	9.386	127	190	80	42	177	39	26
SNOO_155750	SNOO_155750A_5	0.367879	0.367879	0.367879	0.367879	0.367879	0.367879	0.367879	0.367879	1.473	300	4	2.724	3.227	.		.	.	.	0	0	0	PF10503	Family:Esterase_PHB	0	CE1	0	0.001	0.42	.	0.632	.	0.901	0.658	0.77	1	1	0	0	31813.8	10.5	9.386	127	190	80	42	177	39	26
SNOO_050320	SNOO_050320A_1	0.403846	0.32967	0.035373	0.403846	0.403846	0.403846	0.403846	0.035373	1.466	425	5	0.362	2.966	.		.	.	.	0	0	0	PF01328	Family:Peroxidase_2	0	.	0	0	0.364	.	.	0.53	0.009	0.415	0.81	1	1	0	0	45146.5	-4.5	5.35	154	259	126	52	250	73	36
SNOO_050320	SNOO_050320A_2	0.403846	0.32967	0.035373	0.403846	0.403846	0.403846	0.403846	0.035373	1.466	425	5	0.362	2.966	.		.	.	.	0	0	0	PF01328	Family:Peroxidase_2	0	.	0	0	0.364	.	.	0.53	0.009	0.415	0.81	1	1	0	0	45146.5	-4.5	5.35	154	259	126	52	250	73	36
SNOO_050320	SNOO_050320A_3	0.367879	0.367879	0.367879	0.367879	0.367879	0.367879	0.367879	0.367879	1.466	425	5	0.362	2.966	.		.	.	.	0	0	0	PF01328	Family:Peroxidase_2	0	.	0	0	0.364	.	.	0.53	0.009	0.415	0.81	1	1	0	0	45146.5	-4.5	5.35	154	259	126	52	250	73	36
SNOO_050320	SNOO_050320A_4	0.367879	0.367879	0.367879	0.367879	0.367879	0.367879	0.367879	0.367879	1.466	425	5	0.362	2.966	.		.	.	.	0	0	0	PF01328	Family:Peroxidase_2	0	.	0	0	0.364	.	.	0.53	0.009	0.415	0.81	1	1	0	0	45146.5	-4.5	5.35	154	259	126	52	250	73	36
SNOO_096590	SNOO_096590A_1	0.367879	0.367879	0.367879	0.367879	0.367879	0.367879	0.367879	0.367879	1.466	427	4	-0.305	3.152	.		.	.	.	0	0	0	PF01328	Family:Peroxidase_2	0	.	0	0	0.241	.	.	0.649	0.305	0.566	0.8	1	1	0	0	45277.8	-8	4.899	151	246	132	52	262	70	33
SNOO_096590	SNOO_096590A_2	0.367879	0.367879	0.367879	0.367879	0.367879	0.367879	0.367879	0.367879	1.466	427	4	-0.305	3.152	.		.	.	.	0	0	0	PF01328	Family:Peroxidase_2	0	.	0	0	0.241	.	.	0.649	0.305	0.566	0.8	1	1	0	0	45277.8	-8	4.899	151	246	132	52	262	70	33
SNOO_096590	SNOO_096590A_3	0.367879	0.367879	0.367879	0.367879	0.367879	0.367879	0.367879	0.367879	1.466	427	4	-0.305	3.152	.		.	.	.	0	0	0	PF01328	Family:Peroxidase_2	0	.	0	0	0.241	.	.	0.649	0.305	0.566	0.8	1	1	0	0	45277.8	-8	4.899	151	246	132	52	262	70	33
SNOO_096590	SNOO_096590A_4	0.367879	0.367879	0.367879	0.367879	0.367879	0.367879	0.367879	0.367879	1.466	427	4	-0.305	3.152	.		.	.	.	0	0	0	PF01328	Family:Peroxidase_2	0	.	0	0	0.241	.	.	0.649	0.305	0.566	0.8	1	1	0	0	45277.8	-8	4.899	151	246	132	52	262	70	33
SNOO_133460	SNOO_133460A_1	0.367879	0.367879	0.367879	0.367879	0.367879	0.367879	0.367879	0.367879	1.466	99	7	5.98	3.311	.		.	.	.	0	0	0	.	.	0	.	0	0.999	0.816	0.806	0.519	.	0.136	0.357	0.25	1	1	0	0	11372.2	0	6.426	29	42	26	15	60	25	13
SNOO_102770	SNOO_102770A_1	0.407925	0.37296	0.407925	0.407925	0.407925	0.048951	0.244755	0.048951	1.464	136	6	2.852	3.218	.		.	.	.	0	0	0	.	.	0	.	0	0.293	0.396	.	0.745	.	0.439	0.563	0.85	1	1	0	0	14115.2	0.5	6.673	60	87	44	13	82	18	10
SNOO_102770	SNOO_102770A_2	0.403846	0.461538	0.403846	0.403846	0.403846	0.403846	0.403846	0.403846	1.464	136	6	2.852	3.218	.		.	.	.	0	0	0	.	.	0	.	0	0.293	0.396	.	0.745	.	0.439	0.563	0.85	1	1	0	0	14115.2	0.5	6.673	60	87	44	13	82	18	10
SNOO_102770	SNOO_102770A_3	0.403846	0.32967	0.403846	0.403846	0.403846	0.035373	0.403846	0.035373	1.464	136	6	2.852	3.218	.		.	.	.	0	0	0	.	.	0	.	0	0.293	0.396	.	0.745	.	0.439	0.563	0.85	1	1	0	0	14115.2	0.5	6.673	60	87	44	13	82	18	10
SNOO_102770	SNOO_102770A_4	0.367879	0.367879	0.367879	0.367879	0.367879	0.367879	0.367879	0.367879	1.464	136	6	2.852	3.218	.		.	.	.	0	0	0	.	.	0	.	0	0.293	0.396	.	0.745	.	0.439	0.563	0.85	1	1	0	0	14115.2	0.5	6.673	60	87	44	13	82	18	10
SNOO_102770	SNOO_102770A_5	0.367879	0.367879	0.367879	0.367879	0.367879	0.367879	0.367879	0.367879	1.464	136	6	2.852	3.218	.		.	.	.	0	0	0	.	.	0	.	0	0.293	0.396	.	0.745	.	0.439	0.563	0.85	1	1	0	0	14115.2	0.5	6.673	60	87	44	13	82	18	10
SNOO_428640	SNOO_428640A_1	0.403846	0.461538	0.403846	0.403846	0.403846	0.403846	0.403846	0.403846	1.46	119	9	5.323	3.311	.		.	.	.	0	0	0	.	.	0	.	0	0.995	0.72	.	0.768	.	0.661	0.619	0.75	1	1	0	0	12845.6	-3.5	4.437	51	76	35	12	70	21	9
SNOO_428640	SNOO_428640A_2	0.403846	0.461538	0.403846	0.403846	0.403846	0.403846	0.403846	0.403846	1.46	119	9	5.323	3.311	.		.	.	.	0	0	0	.	.	0	.	0	0.995	0.72	.	0.768	.	0.661	0.619	0.75	1	1	0	0	12845.6	-3.5	4.437	51	76	35	12	70	21	9
SNOO_032300	SNOO_032300A_1	0.035373	0.32967	0.035373	0.035373	0.035373	0.403846	0.035373	0.035373	1.458	99	6	5.125	3.3	.		.	.	.	0	0	0	.	.	0	.	0	0.878	0.709	0.664	.	.	0.848	0.195	0.22	1	1	0	0	11182.8	-6	4.678	29	50	26	11	55	29	13
SNOO_032300	SNOO_032300A_2	0.035373	0.32967	0.035373	0.035373	0.035373	0.403846	0.035373	0.035373	1.458	99	6	5.125	3.3	.		.	.	.	0	0	0	.	.	0	.	0	0.878	0.709	0.664	.	.	0.848	0.195	0.22	1	1	0	0	11182.8	-6	4.678	29	50	26	11	55	29	13
SNOO_032300	SNOO_032300A_3	0.367879	0.367879	0.367879	0.367879	0.367879	0.367879	0.367879	0.367879	1.458	99	6	5.125	3.3	.		.	.	.	0	0	0	.	.	0	.	0	0.878	0.709	0.664	.	.	0.848	0.195	0.22	1	1	0	0	11182.8	-6	4.678	29	50	26	11	55	29	13
SNOO_148570	SNOO_148570A_1	0.367879	0.367879	0.367879	0.367879	0.367879	0.367879	0.367879	0.367879	1.456	238	4	2.203	3.297	.		.	.	.	0	0	0	PF14273	Family:DUF4360	0	.	0	0.008	0.281	.	0.893	.	0.732	0.571	0.89	1	1	0	0	24783.3	-1	6.069	107	154	63	24	125	35	18
SNOO_148570	SNOO_148570A_2	0.367879	0.367879	0.367879	0.367879	0.367879	0.367879	0.367879	0.367879	1.456	238	4	2.203	3.297	.		.	.	.	0	0	0	PF14273	Family:DUF4360	0	.	0	0.008	0.281	.	0.893	.	0.732	0.571	0.89	1	1	0	0	24783.3	-1	6.069	107	154	63	24	125	35	18
SNOO_085980	SNOO_085980A_1	0.0848953	0.527473	0.0848953	0.0848953	0.0848953	0.538462	0.0848953	0.0848953	1.438	171	4	0.409	3.087	.		.	.	.	0	0	0	.	.	0	.	0	0.024	0.315	.	.	0.546	0.94	0.375	0.76	1	1	0	0	18403.9	-4.5	4.429	64	101	49	16	98	26	11
SNOO_085980	SNOO_085980A_2	0.0848953	0.527473	0.0848953	0.0848953	0.0848953	0.538462	0.0848953	0.0848953	1.438	171	4	0.409	3.087	.		.	.	.	0	0	0	.	.	0	.	0	0.024	0.315	.	.	0.546	0.94	0.375	0.76	1	1	0	0	18403.9	-4.5	4.429	64	101	49	16	98	26	11
SNOO_085980	SNOO_085980A_3	0.367879	0.367879	0.367879	0.367879	0.367879	0.367879	0.367879	0.367879	1.438	171	4	0.409	3.087	.		.	.	.	0	0	0	.	.	0	.	0	0.024	0.315	.	.	0.546	0.94	0.375	0.76	1	1	0	0	18403.9	-4.5	4.429	64	101	49	16	98	26	11
SNOO_004340	SNOO_004340A_1	0.367879	0.367879	0.367879	0.367879	0.367879	0.367879	0.367879	0.367879	1.432	296	4	2.284	3.17	.		FAEB1	unaffected_pathogenicity	PHI:2451	0	0	0	PF10503	Family:Esterase_PHB	0	CE1	0	0.001	0.369	.	0.539	.	0.492	0.299	0.76	1	1	0	0	30917	6.5	8.69	123	182	89	37	183	33	21
SNOO_004340	SNOO_004340A_2	0.367879	0.367879	0.367879	0.367879	0.367879	0.367879	0.367879	0.367879	1.432	296	4	2.284	3.17	.		FAEB1	unaffected_pathogenicity	PHI:2451	0	0	0	PF10503	Family:Esterase_PHB	0	CE1	0	0.001	0.369	.	0.539	.	0.492	0.299	0.76	1	1	0	0	30917	6.5	8.69	123	182	89	37	183	33	21
SNOO_400970	SNOO_400970A_1	0.244755	0.335664	0.244755	0.244755	0.244755	0.440559	0.440559	0.244755	1.432	64	4	5.917	3.178	.		.	.	.	0	0	0	.	.	0	.	0	1	0.861	0.677	.	.	0.976	0.332	0.57	1	1	0	0	6874.11	5	8.981	24	33	24	3	38	12	9
SNOO_400970	SNOO_400970A_2	0.244755	0.335664	0.244755	0.244755	0.244755	0.440559	0.440559	0.244755	1.432	64	4	5.917	3.178	.		.	.	.	0	0	0	.	.	0	.	0	1	0.861	0.677	.	.	0.976	0.332	0.57	1	1	0	0	6874.11	5	8.981	24	33	24	3	38	12	9
SNOO_405590	SNOO_405590A_1	0.244755	0.41958	0.440559	0.244755	0.244755	0.440559	0.440559	0.244755	1.431	78	9	5.404	3.308	.		.	.	.	0	0	0	.	.	0	.	0	1	0.734	.	0.747	.	0.76	0.561	0.45	1	1	0	0	8505.3	1.5	7.403	29	44	26	8	57	12	7
SNOO_405590	SNOO_405590A_2	0.244755	0.41958	0.440559	0.244755	0.244755	0.440559	0.440559	0.244755	1.431	78	9	5.404	3.308	.		.	.	.	0	0	0	.	.	0	.	0	1	0.734	.	0.747	.	0.76	0.561	0.45	1	1	0	0	8505.3	1.5	7.403	29	44	26	8	57	12	7
SNOO_405590	SNOO_405590A_3	0.367879	0.367879	0.367879	0.367879	0.367879	0.367879	0.367879	0.367879	1.431	78	9	5.404	3.308	.		.	.	.	0	0	0	.	.	0	.	0	1	0.734	.	0.747	.	0.76	0.561	0.45	1	1	0	0	8505.3	1.5	7.403	29	44	26	8	57	12	7
SNOO_309000	SNOO_309000A_1	0.407925	0.13986	0.244755	0.407925	0.407925	0.244755	0.407925	0.13986	1.424	160	3	3.91	2.43	.		.	.	.	0	0	0	.	.	0	.	0	0.843	0.66	0.706	.	.	0.422	0.682	0.03	1	1	0	0	17855.6	3.5	7.828	49	75	48	15	85	40	23
SNOO_309000	SNOO_309000A_2	0.0848953	0.527473	0.0848953	0.0848953	0.0848953	0.538462	0.0848953	0.0848953	1.424	160	3	3.91	2.43	.		.	.	.	0	0	0	.	.	0	.	0	0.843	0.66	0.706	.	.	0.422	0.682	0.03	1	1	0	0	17855.6	3.5	7.828	49	75	48	15	85	40	23
SNOO_309000	SNOO_309000A_3	0.367879	0.367879	0.367879	0.367879	0.367879	0.367879	0.367879	0.367879	1.424	160	3	3.91	2.43	.		.	.	.	0	0	0	.	.	0	.	0	0.843	0.66	0.706	.	.	0.422	0.682	0.03	1	1	0	0	17855.6	3.5	7.828	49	75	48	15	85	40	23
SNOO_309000	SNOO_309000A_4	0.403846	0.461538	0.403846	0.403846	0.403846	0.403846	0.403846	0.403846	1.424	160	3	3.91	2.43	.		.	.	.	0	0	0	.	.	0	.	0	0.843	0.66	0.706	.	.	0.422	0.682	0.03	1	1	0	0	17855.6	3.5	7.828	49	75	48	15	85	40	23
SNOO_309000	SNOO_309000A_5	0.403846	0.0565968	0.035373	0.403846	0.403846	0.035373	0.035373	0.035373	1.424	160	3	3.91	2.43	.		.	.	.	0	0	0	.	.	0	.	0	0.843	0.66	0.706	.	.	0.422	0.682	0.03	1	1	0	0	17855.6	3.5	7.828	49	75	48	15	85	40	23
SNOO_001100	SNOO_001100A_1	0.403846	0.32967	0.403846	0.403846	0.403846	0.035373	0.403846	0.035373	1.423	301	36	4.754	3.312	.		.	.	.	0	0	0	.	.	0	.	0	1	0.644	.	0.577	.	0.168	0.642	0.63	1	1	0	0	32219.6	-15	4.192	116	197	66	20	179	58	22
SNOO_001100	SNOO_001100A_2	0.403846	0.32967	0.403846	0.403846	0.403846	0.035373	0.403846	0.035373	1.423	301	36	4.754	3.312	.		.	.	.	0	0	0	.	.	0	.	0	1	0.644	.	0.577	.	0.168	0.642	0.63	1	1	0	0	32219.6	-15	4.192	116	197	66	20	179	58	22
SNOO_001100	SNOO_001100A_3	0.367879	0.367879	0.367879	0.367879	0.367879	0.367879	0.367879	0.367879	1.423	301	36	4.754	3.312	.		.	.	.	0	0	0	.	.	0	.	0	1	0.644	.	0.577	.	0.168	0.642	0.63	1	1	0	0	32219.6	-15	4.192	116	197	66	20	179	58	22
SNOO_001100	SNOO_001100A_4	0.367879	0.367879	0.367879	0.367879	0.367879	0.367879	0.367879	0.367879	1.423	301	36	4.754	3.312	.		.	.	.	0	0	0	.	.	0	.	0	1	0.644	.	0.577	.	0.168	0.642	0.63	1	1	0	0	32219.6	-15	4.192	116	197	66	20	179	58	22
SNOO_001100	SNOO_001100A_5	0.367879	0.367879	0.367879	0.367879	0.367879	0.367879	0.367879	0.367879	1.423	301	36	4.754	3.312	.		.	.	.	0	0	0	.	.	0	.	0	1	0.644	.	0.577	.	0.168	0.642	0.63	1	1	0	0	32219.6	-15	4.192	116	197	66	20	179	58	22
SNOO_158500	SNOO_158500A_1	0.18394	0.157663	0.18394	0.18394	0.18394	0.18394	0.18394	0.157663	1.415	227	5	1.272	3.3	.		.	.	.	0	0	0	PF00190	Domain:Cupin_1	0	.	0	0.105	0.537	.	.	0.759	0.895	0.44	0.79	1	1	0	0	24099.8	0	6.467	85	134	71	17	131	34	18
SNOO_158500	SNOO_158500A_2	0.18394	0.157663	0.18394	0.18394	0.18394	0.18394	0.18394	0.157663	1.415	227	5	1.272	3.3	.		.	.	.	0	0	0	PF00190	Domain:Cupin_1	0	.	0	0.105	0.537	.	.	0.759	0.895	0.44	0.79	1	1	0	0	24099.8	0	6.467	85	134	71	17	131	34	18
SNOO_158500	SNOO_158500A_3	0.367879	0.367879	0.367879	0.367879	0.367879	0.367879	0.367879	0.367879	1.415	227	5	1.272	3.3	.		.	.	.	0	0	0	PF00190	Domain:Cupin_1	0	.	0	0.105	0.537	.	.	0.759	0.895	0.44	0.79	1	1	0	0	24099.8	0	6.467	85	134	71	17	131	34	18
SNOO_158500	SNOO_158500A_4	0.367879	0.367879	0.367879	0.367879	0.367879	0.367879	0.367879	0.367879	1.415	227	5	1.272	3.3	.		.	.	.	0	0	0	PF00190	Domain:Cupin_1	0	.	0	0.105	0.537	.	.	0.759	0.895	0.44	0.79	1	1	0	0	24099.8	0	6.467	85	134	71	17	131	34	18
SNOO_416230	SNOO_416230A_1	0.440559	0.41958	0.244755	0.440559	0.440559	0.244755	0.440559	0.244755	1.415	172	17	6.334	3.291	.		.	.	.	0	0	0	.	.	0	.	0	1	0.871	0.502	0.808	.	0.663	0.394	0.59	1	1	0	0	18674.6	10.5	8.543	76	106	39	14	100	35	23
SNOO_416230	SNOO_416230A_2	0.244755	0.111888	0.048951	0.244755	0.244755	0.244755	0.244755	0.048951	1.415	172	17	6.334	3.291	.		.	.	.	0	0	0	.	.	0	.	0	1	0.871	0.502	0.808	.	0.663	0.394	0.59	1	1	0	0	18674.6	10.5	8.543	76	106	39	14	100	35	23
SNOO_416230	SNOO_416230A_3	0.403846	0.32967	0.403846	0.403846	0.403846	0.035373	0.403846	0.035373	1.415	172	17	6.334	3.291	.		.	.	.	0	0	0	.	.	0	.	0	1	0.871	0.502	0.808	.	0.663	0.394	0.59	1	1	0	0	18674.6	10.5	8.543	76	106	39	14	100	35	23
SNOO_416230	SNOO_416230A_4	0.18394	0.157663	0.18394	0.18394	0.18394	0.18394	0.18394	0.157663	1.415	172	17	6.334	3.291	.		.	.	.	0	0	0	.	.	0	.	0	1	0.871	0.502	0.808	.	0.663	0.394	0.59	1	1	0	0	18674.6	10.5	8.543	76	106	39	14	100	35	23
SNOO_547610	SNOO_547610_1	0.367879	0.367879	0.367879	0.367879	0.367879	0.367879	0.367879	0.367879	1.407	161	0	2.796	1.117	.		.	.	.	0	0	0	.	.	0	.	0	1	0.627	0.957	.	.	0.826	0.5	0.45	1	1	1	0	16605.9	5	10.2	60	104	67	2	80	41	23
SNOO_547610	SNOO_547610_2	0.367879	0.367879	0.367879	0.367879	0.367879	0.367879	0.367879	0.367879	1.407	161	0	2.796	1.117	.		.	.	.	0	0	0	.	.	0	.	0	1	0.627	0.957	.	.	0.826	0.5	0.45	1	1	1	0	16605.9	5	10.2	60	104	67	2	80	41	23
SNOO_549570	SNOO_549570_1	0.367879	0.367879	0.367879	0.367879	0.367879	0.367879	0.367879	0.367879	1.402	222	6	1.722	3.205	.		.	.	.	0	0	0	.	.	0	.	0	0.161	0.587	.	.	0.668	0.955	0.406	0.28	1	1	0	0	25382	7.5	9.31	61	113	56	24	120	46	27
SNOO_122180	SNOO_122180A_1	0.367133	0.27972	0.122378	0.367133	0.367133	0.367133	0.367133	0.122378	1.392	209	4	5.312	3.261	.		.	.	.	0	0	0	.	.	0	.	0	0.933	0.775	.	0.673	.	0.032	0.46	0.46	1	1	0	0	21974.7	-1.5	5.27	80	131	56	18	121	39	19
SNOO_122180	SNOO_122180A_2	0.367133	0.27972	0.122378	0.367133	0.367133	0.367133	0.367133	0.122378	1.392	209	4	5.312	3.261	.		.	.	.	0	0	0	.	.	0	.	0	0.933	0.775	.	0.673	.	0.032	0.46	0.46	1	1	0	0	21974.7	-1.5	5.27	80	131	56	18	121	39	19
SNOO_122180	SNOO_122180A_3	0.367879	0.367879	0.367879	0.367879	0.367879	0.367879	0.367879	0.367879	1.392	209	4	5.312	3.261	.		.	.	.	0	0	0	.	.	0	.	0	0.933	0.775	.	0.673	.	0.032	0.46	0.46	1	1	0	0	21974.7	-1.5	5.27	80	131	56	18	121	39	19
SNOO_122180	SNOO_122180A_4	0.367879	0.367879	0.367879	0.367879	0.367879	0.367879	0.367879	0.367879	1.392	209	4	5.312	3.261	.		.	.	.	0	0	0	.	.	0	.	0	0.933	0.775	.	0.673	.	0.032	0.46	0.46	1	1	0	0	21974.7	-1.5	5.27	80	131	56	18	121	39	19
SNOO_122180	SNOO_122180A_5	0.367879	0.367879	0.367879	0.367879	0.367879	0.367879	0.367879	0.367879	1.392	209	4	5.312	3.261	.		.	.	.	0	0	0	.	.	0	.	0	0.933	0.775	.	0.673	.	0.032	0.46	0.46	1	1	0	0	21974.7	-1.5	5.27	80	131	56	18	121	39	19
SNOO_122180	SNOO_122180A_6	0.367879	0.367879	0.367879	0.367879	0.367879	0.367879	0.367879	0.367879	1.392	209	4	5.312	3.261	.		.	.	.	0	0	0	.	.	0	.	0	0.933	0.775	.	0.673	.	0.032	0.46	0.46	1	1	0	0	21974.7	-1.5	5.27	80	131	56	18	121	39	19
SNOO_122180	SNOO_122180A_7	0.367879	0.367879	0.367879	0.367879	0.367879	0.367879	0.367879	0.367879	1.392	209	4	5.312	3.261	.		.	.	.	0	0	0	.	.	0	.	0	0.933	0.775	.	0.673	.	0.032	0.46	0.46	1	1	0	0	21974.7	-1.5	5.27	80	131	56	18	121	39	19
SNOO_122180	SNOO_122180A_8	0.367879	0.367879	0.367879	0.367879	0.367879	0.367879	0.367879	0.367879	1.392	209	4	5.312	3.261	.		.	.	.	0	0	0	.	.	0	.	0	0.933	0.775	.	0.673	.	0.032	0.46	0.46	1	1	0	0	21974.7	-1.5	5.27	80	131	56	18	121	39	19
SNOO_122180	SNOO_122180A_9	0.367879	0.367879	0.367879	0.367879	0.367879	0.367879	0.367879	0.367879	1.392	209	4	5.312	3.261	.		.	.	.	0	0	0	.	.	0	.	0	0.933	0.775	.	0.673	.	0.032	0.46	0.46	1	1	0	0	21974.7	-1.5	5.27	80	131	56	18	121	39	19
SNOO_113600	SNOO_113600A_1	0.244755	0.41958	0.440559	0.244755	0.244755	0.440559	0.440559	0.244755	1.391	388	2	1.703	3.288	FoSep1		.	.	.	0	0	0	PF00082	Domain:Peptidase_S8	0	.	0	0	0.167	.	.	0.532	0.049	0.35	0.81	1	1	0	0	39571.2	4.5	8.394	173	254	131	29	217	61	34
SNOO_113600	SNOO_113600A_2	0.244755	0.41958	0.440559	0.244755	0.244755	0.440559	0.440559	0.244755	1.391	388	2	1.703	3.288	FoSep1		.	.	.	0	0	0	PF00082	Domain:Peptidase_S8	0	.	0	0	0.167	.	.	0.532	0.049	0.35	0.81	1	1	0	0	39571.2	4.5	8.394	173	254	131	29	217	61	34
SNOO_436950	SNOO_436950A_1	0.367879	0.367879	0.367879	0.367879	0.367879	0.367879	0.367879	0.367879	1.389	59	5	5.053	3.312	.		.	.	.	0	0	0	.	.	0	.	0	0.998	0.701	.	0.651	.	0.06	0.365	0.78	1	1	0	0	6352.29	1.5	7.162	27	38	18	7	36	9	6
SNOO_436950	SNOO_436950A_2	0.367879	0.367879	0.367879	0.367879	0.367879	0.367879	0.367879	0.367879	1.389	59	5	5.053	3.312	.		.	.	.	0	0	0	.	.	0	.	0	0.998	0.701	.	0.651	.	0.06	0.365	0.78	1	1	0	0	6352.29	1.5	7.162	27	38	18	7	36	9	6
SNOO_045460	SNOO_045460A_1	0.244755	0.15984	0.244755	0.244755	0.244755	0.0128629	0.244755	0.0128629	1.387	346	3	0.79	2.993	.		.	.	.	0	0	0	PF03664	Family:Glyco_hydro_62	0	GH62,GH43,GH43_34	0	0	0.404	.	.	0.528	0.987	0.369	0.75	1	1	0	0	38049.6	-2	5.658	119	195	97	52	201	52	26
SNOO_045460	SNOO_045460A_2	0.244755	0.15984	0.244755	0.244755	0.244755	0.0128629	0.244755	0.0128629	1.387	346	3	0.79	2.993	.		.	.	.	0	0	0	PF03664	Family:Glyco_hydro_62	0	GH62,GH43,GH43_34	0	0	0.404	.	.	0.528	0.987	0.369	0.75	1	1	0	0	38049.6	-2	5.658	119	195	97	52	201	52	26
SNOO_045460	SNOO_045460A_3	0.367879	0.367879	0.367879	0.367879	0.367879	0.367879	0.367879	0.367879	1.387	346	3	0.79	2.993	.		.	.	.	0	0	0	PF03664	Family:Glyco_hydro_62	0	GH62,GH43,GH43_34	0	0	0.404	.	.	0.528	0.987	0.369	0.75	1	1	0	0	38049.6	-2	5.658	119	195	97	52	201	52	26
SNOO_045460	SNOO_045460A_4	0.367879	0.367879	0.367879	0.367879	0.367879	0.367879	0.367879	0.367879	1.387	346	3	0.79	2.993	.		.	.	.	0	0	0	PF03664	Family:Glyco_hydro_62	0	GH62,GH43,GH43_34	0	0	0.404	.	.	0.528	0.987	0.369	0.75	1	1	0	0	38049.6	-2	5.658	119	195	97	52	201	52	26
SNOO_076200	SNOO_076200A_1	0.538462	0.527473	0.538462	0.538462	0.538462	0.538462	0.538462	0.527473	1.363	477	28	5.437	3.311	PesCDA,VdPDA1,VnaChtBP		.	.	.	0	0	0	PF01522,PF00187	Family:Polysacc_deac_1,Domain:Chitin_bind_1	1	CE4,CBM18	0	0	0.572	.	0.717	.	0.036	0.716	0.91	1	1	0	0	49954.5	4.5	7.08	207	311	103	51	272	88	49
SNOO_076200	SNOO_076200A_2	0.538462	0.527473	0.538462	0.538462	0.538462	0.538462	0.538462	0.527473	1.363	477	28	5.437	3.311	PesCDA,VdPDA1,VnaChtBP		.	.	.	0	0	0	PF01522,PF00187	Family:Polysacc_deac_1,Domain:Chitin_bind_1	1	CE4,CBM18	0	0	0.572	.	0.717	.	0.036	0.716	0.91	1	1	0	0	49954.5	4.5	7.08	207	311	103	51	272	88	49
SNOO_076200	SNOO_076200A_3	0.367879	0.367879	0.367879	0.367879	0.367879	0.367879	0.367879	0.367879	1.363	477	28	5.437	3.311	PesCDA,VdPDA1,VnaChtBP		.	.	.	0	0	0	PF01522,PF00187	Family:Polysacc_deac_1,Domain:Chitin_bind_1	1	CE4,CBM18	0	0	0.572	.	0.717	.	0.036	0.716	0.91	1	1	0	0	49954.5	4.5	7.08	207	311	103	51	272	88	49
SNOO_076200	SNOO_076200A_4	0.367879	0.367879	0.367879	0.367879	0.367879	0.367879	0.367879	0.367879	1.363	477	28	5.437	3.311	PesCDA,VdPDA1,VnaChtBP		.	.	.	0	0	0	PF01522,PF00187	Family:Polysacc_deac_1,Domain:Chitin_bind_1	1	CE4,CBM18	0	0	0.572	.	0.717	.	0.036	0.716	0.91	1	1	0	0	49954.5	4.5	7.08	207	311	103	51	272	88	49
SNOO_076200	SNOO_076200A_5	0.367879	0.367879	0.367879	0.367879	0.367879	0.367879	0.367879	0.367879	1.363	477	28	5.437	3.311	PesCDA,VdPDA1,VnaChtBP		.	.	.	0	0	0	PF01522,PF00187	Family:Polysacc_deac_1,Domain:Chitin_bind_1	1	CE4,CBM18	0	0	0.572	.	0.717	.	0.036	0.716	0.91	1	1	0	0	49954.5	4.5	7.08	207	311	103	51	272	88	49
SNOO_076200	SNOO_076200A_6	0.367879	0.367879	0.367879	0.367879	0.367879	0.367879	0.367879	0.367879	1.363	477	28	5.437	3.311	PesCDA,VdPDA1,VnaChtBP		.	.	.	0	0	0	PF01522,PF00187	Family:Polysacc_deac_1,Domain:Chitin_bind_1	1	CE4,CBM18	0	0	0.572	.	0.717	.	0.036	0.716	0.91	1	1	0	0	49954.5	4.5	7.08	207	311	103	51	272	88	49
SNOO_086150	SNOO_086150A_1	0.403846	0.0565968	0.035373	0.403846	0.403846	0.035373	0.035373	0.035373	1.357	312	0	-0.126	2.033	.		.	.	.	0	0	0	PF02469	Domain:Fasciclin	0	.	0	0.644	0.462	.	.	0.879	0.922	0.306	0.47	1	1	0	0	33642.7	3.5	6.984	93	170	115	33	179	72	41
SNOO_086150	SNOO_086150A_2	0.367879	0.367879	0.367879	0.367879	0.367879	0.367879	0.367879	0.367879	1.357	312	0	-0.126	2.033	.		.	.	.	0	0	0	PF02469	Domain:Fasciclin	0	.	0	0.644	0.462	.	.	0.879	0.922	0.306	0.47	1	1	0	0	33642.7	3.5	6.984	93	170	115	33	179	72	41
SNOO_086150	SNOO_086150A_3	0.403846	0.0565968	0.035373	0.403846	0.403846	0.035373	0.035373	0.035373	1.357	312	0	-0.126	2.033	.		.	.	.	0	0	0	PF02469	Domain:Fasciclin	0	.	0	0.644	0.462	.	.	0.879	0.922	0.306	0.47	1	1	0	0	33642.7	3.5	6.984	93	170	115	33	179	72	41
SNOO_086150	SNOO_086150A_4	0.367879	0.367879	0.367879	0.367879	0.367879	0.367879	0.367879	0.367879	1.357	312	0	-0.126	2.033	.		.	.	.	0	0	0	PF02469	Domain:Fasciclin	0	.	0	0.644	0.462	.	.	0.879	0.922	0.306	0.47	1	1	0	0	33642.7	3.5	6.984	93	170	115	33	179	72	41
SNOO_086150	SNOO_086150A_5	0.367879	0.367879	0.367879	0.367879	0.367879	0.367879	0.367879	0.367879	1.357	312	0	-0.126	2.033	.		.	.	.	0	0	0	PF02469	Domain:Fasciclin	0	.	0	0.644	0.462	.	.	0.879	0.922	0.306	0.47	1	1	0	0	33642.7	3.5	6.984	93	170	115	33	179	72	41
SNOO_130990	SNOO_130990A_1	0.407925	0.34965	0.407925	0.407925	0.407925	0.048951	0.244755	0.048951	1.353	269	3	5.069	2.946	PsXEG1		.	.	.	0	0	0	PF01670	Domain:Glyco_hydro_12	1	GH12	0	0.007	0.538	.	0.67	.	0.955	0.284	0.71	1	1	0	0	29350.9	1	7.096	103	159	73	41	155	36	19
SNOO_130990	SNOO_130990A_2	0.407925	0.34965	0.407925	0.407925	0.407925	0.048951	0.244755	0.048951	1.353	269	3	5.069	2.946	PsXEG1		.	.	.	0	0	0	PF01670	Domain:Glyco_hydro_12	1	GH12	0	0.007	0.538	.	0.67	.	0.955	0.284	0.71	1	1	0	0	29350.9	1	7.096	103	159	73	41	155	36	19
SNOO_130990	SNOO_130990A_3	0.367879	0.367879	0.367879	0.367879	0.367879	0.367879	0.367879	0.367879	1.353	269	3	5.069	2.946	PsXEG1		.	.	.	0	0	0	PF01670	Domain:Glyco_hydro_12	1	GH12	0	0.007	0.538	.	0.67	.	0.955	0.284	0.71	1	1	0	0	29350.9	1	7.096	103	159	73	41	155	36	19
SNOO_130990	SNOO_130990A_4	0.367879	0.367879	0.367879	0.367879	0.367879	0.367879	0.367879	0.367879	1.353	269	3	5.069	2.946	PsXEG1		.	.	.	0	0	0	PF01670	Domain:Glyco_hydro_12	1	GH12	0	0.007	0.538	.	0.67	.	0.955	0.284	0.71	1	1	0	0	29350.9	1	7.096	103	159	73	41	155	36	19
SNOO_130990	SNOO_130990A_5	0.367879	0.367879	0.367879	0.367879	0.367879	0.367879	0.367879	0.367879	1.353	269	3	5.069	2.946	PsXEG1		.	.	.	0	0	0	PF01670	Domain:Glyco_hydro_12	1	GH12	0	0.007	0.538	.	0.67	.	0.955	0.284	0.71	1	1	0	0	29350.9	1	7.096	103	159	73	41	155	36	19
SNOO_094980	SNOO_094980A_1	0.367133	0.0599401	0.122378	0.367133	0.367133	0.122378	0.367133	0.0599401	1.35	119	9	7.531	3.249	GoEC2,MoCDIP11,MoCDIP2,BghBEC2,BghBEC4		.	.	.	0	0	0	.	.	0	.	0	0.993	0.761	.	0.856	.	0.784	0.517	0.84	1	1	0	0	12870.7	-7	4.077	45	70	35	12	71	20	7
SNOO_094980	SNOO_094980A_2	0.440559	0.15984	0.244755	0.440559	0.440559	0.244755	0.440559	0.15984	1.35	119	9	7.531	3.249	GoEC2,MoCDIP11,MoCDIP2,BghBEC2,BghBEC4		.	.	.	0	0	0	.	.	0	.	0	0.993	0.761	.	0.856	.	0.784	0.517	0.84	1	1	0	0	12870.7	-7	4.077	45	70	35	12	71	20	7
SNOO_094980	SNOO_094980A_3	0.367879	0.367879	0.367879	0.367879	0.367879	0.367879	0.367879	0.367879	1.35	119	9	7.531	3.249	GoEC2,MoCDIP11,MoCDIP2,BghBEC2,BghBEC4		.	.	.	0	0	0	.	.	0	.	0	0.993	0.761	.	0.856	.	0.784	0.517	0.84	1	1	0	0	12870.7	-7	4.077	45	70	35	12	71	20	7
SNOO_094980	SNOO_094980A_4	0.367879	0.367879	0.367879	0.367879	0.367879	0.367879	0.367879	0.367879	1.35	119	9	7.531	3.249	GoEC2,MoCDIP11,MoCDIP2,BghBEC2,BghBEC4		.	.	.	0	0	0	.	.	0	.	0	0.993	0.761	.	0.856	.	0.784	0.517	0.84	1	1	0	0	12870.7	-7	4.077	45	70	35	12	71	20	7
SNOO_004030	SNOO_004030A_1	0.367879	0.367879	0.367879	0.367879	0.367879	0.367879	0.367879	0.367879	1.348	374	1	-0.608	3.164	.		ScOrtholog_GIC1,FGSG_07678	reduced_virulence	PHI:5750,PHI:6124	0	1	0	PF04185	Family:Phosphoesterase	0	.	0	0	0.295	.	.	0.679	0.25	0.478	0.74	1	1	0	0	41148.3	1	6.7	120	221	111	49	204	73	39
SNOO_004030	SNOO_004030A_2	0.367879	0.367879	0.367879	0.367879	0.367879	0.367879	0.367879	0.367879	1.348	374	1	-0.608	3.164	.		ScOrtholog_GIC1,FGSG_07678	reduced_virulence	PHI:5750,PHI:6124	0	1	0	PF04185	Family:Phosphoesterase	0	.	0	0	0.295	.	.	0.679	0.25	0.478	0.74	1	1	0	0	41148.3	1	6.7	120	221	111	49	204	73	39
SNOO_004030	SNOO_004030A_3	0.367879	0.367879	0.367879	0.367879	0.367879	0.367879	0.367879	0.367879	1.348	374	1	-0.608	3.164	.		ScOrtholog_GIC1,FGSG_07678	reduced_virulence	PHI:5750,PHI:6124	0	1	0	PF04185	Family:Phosphoesterase	0	.	0	0	0.295	.	.	0.679	0.25	0.478	0.74	1	1	0	0	41148.3	1	6.7	120	221	111	49	204	73	39
SNOO_134010	SNOO_134010A_1	0.407925	0.34965	0.244755	0.407925	0.407925	0.407925	0.244755	0.244755	1.347	335	6	2.216	2.869	.		.	.	.	0	0	0	PF00128	Domain:Alpha-amylase	0	GH13_1,GH13,GH13_2,GH13_20,GH13_41,GH13_12,GH13_36,GH13_32,GH13_14,GH13_6,GH13_28,GH13_7,GH13_21,GH13_13,GH13_39,GH13_19,GH13_10,GH13_37,GH13_9,GH13_5,GH13_26,GH13_15,GH13_3,GH13_11,GH13_8,GH13_34	0	0.001	0.397	.	0.53	.	0.982	0.5	0.74	1	1	0	0	37171.8	-3.5	5.552	107	190	98	48	187	60	30
SNOO_134010	SNOO_134010A_2	0.122378	0.41958	0.367133	0.367133	0.122378	0.367133	0.367133	0.122378	1.347	335	6	2.216	2.869	.		.	.	.	0	0	0	PF00128	Domain:Alpha-amylase	0	GH13_1,GH13,GH13_2,GH13_20,GH13_41,GH13_12,GH13_36,GH13_32,GH13_14,GH13_6,GH13_28,GH13_7,GH13_21,GH13_13,GH13_39,GH13_19,GH13_10,GH13_37,GH13_9,GH13_5,GH13_26,GH13_15,GH13_3,GH13_11,GH13_8,GH13_34	0	0.001	0.397	.	0.53	.	0.982	0.5	0.74	1	1	0	0	37171.8	-3.5	5.552	107	190	98	48	187	60	30
SNOO_134010	SNOO_134010A_3	0.0848953	0.527473	0.0848953	0.0848953	0.0848953	0.538462	0.0848953	0.0848953	1.347	335	6	2.216	2.869	.		.	.	.	0	0	0	PF00128	Domain:Alpha-amylase	0	GH13_1,GH13,GH13_2,GH13_20,GH13_41,GH13_12,GH13_36,GH13_32,GH13_14,GH13_6,GH13_28,GH13_7,GH13_21,GH13_13,GH13_39,GH13_19,GH13_10,GH13_37,GH13_9,GH13_5,GH13_26,GH13_15,GH13_3,GH13_11,GH13_8,GH13_34	0	0.001	0.397	.	0.53	.	0.982	0.5	0.74	1	1	0	0	37171.8	-3.5	5.552	107	190	98	48	187	60	30
SNOO_134010	SNOO_134010A_4	0.367879	0.367879	0.367879	0.367879	0.367879	0.367879	0.367879	0.367879	1.347	335	6	2.216	2.869	.		.	.	.	0	0	0	PF00128	Domain:Alpha-amylase	0	GH13_1,GH13,GH13_2,GH13_20,GH13_41,GH13_12,GH13_36,GH13_32,GH13_14,GH13_6,GH13_28,GH13_7,GH13_21,GH13_13,GH13_39,GH13_19,GH13_10,GH13_37,GH13_9,GH13_5,GH13_26,GH13_15,GH13_3,GH13_11,GH13_8,GH13_34	0	0.001	0.397	.	0.53	.	0.982	0.5	0.74	1	1	0	0	37171.8	-3.5	5.552	107	190	98	48	187	60	30
SNOO_134010	SNOO_134010A_5	0.367879	0.367879	0.367879	0.367879	0.367879	0.367879	0.367879	0.367879	1.347	335	6	2.216	2.869	.		.	.	.	0	0	0	PF00128	Domain:Alpha-amylase	0	GH13_1,GH13,GH13_2,GH13_20,GH13_41,GH13_12,GH13_36,GH13_32,GH13_14,GH13_6,GH13_28,GH13_7,GH13_21,GH13_13,GH13_39,GH13_19,GH13_10,GH13_37,GH13_9,GH13_5,GH13_26,GH13_15,GH13_3,GH13_11,GH13_8,GH13_34	0	0.001	0.397	.	0.53	.	0.982	0.5	0.74	1	1	0	0	37171.8	-3.5	5.552	107	190	98	48	187	60	30
SNOO_578550	SNOO_578550_1	0.367879	0.367879	0.367879	0.367879	0.367879	0.367879	0.367879	0.367879	1.346	77	7	1.844	3.155	.		.	.	.	0	0	0	.	.	0	.	0	0	0.627	.	.	0.541	0.028	0.444	0.75	1	1	0	0	8156.79	7	9.208	36	48	21	5	51	9	8
SNOO_578550	SNOO_578550_2	0.367879	0.367879	0.367879	0.367879	0.367879	0.367879	0.367879	0.367879	1.346	77	7	1.844	3.155	.		.	.	.	0	0	0	.	.	0	.	0	0	0.627	.	.	0.541	0.028	0.444	0.75	1	1	0	0	8156.79	7	9.208	36	48	21	5	51	9	8
SNOO_578550	SNOO_578550_3	0.367879	0.367879	0.367879	0.367879	0.367879	0.367879	0.367879	0.367879	1.346	77	7	1.844	3.155	.		.	.	.	0	0	0	.	.	0	.	0	0	0.627	.	.	0.541	0.028	0.444	0.75	1	1	0	0	8156.79	7	9.208	36	48	21	5	51	9	8
SNOO_578550	SNOO_578550_4	0.367879	0.367879	0.367879	0.367879	0.367879	0.367879	0.367879	0.367879	1.346	77	7	1.844	3.155	.		.	.	.	0	0	0	.	.	0	.	0	0	0.627	.	.	0.541	0.028	0.444	0.75	1	1	0	0	8156.79	7	9.208	36	48	21	5	51	9	8
SNOO_200110	SNOO_200110A_1	0.367879	0.367879	0.367879	0.367879	0.367879	0.367879	0.367879	0.367879	1.341	65	8	5.782	3.312	.		.	.	.	0	0	0	.	.	0	.	0	1	0.774	0.53	0.861	.	0.021	0.629	0.68	1	1	0	0	6690.77	0	6.004	31	47	22	3	40	10	5
SNOO_200110	SNOO_200110A_2	0.367879	0.367879	0.367879	0.367879	0.367879	0.367879	0.367879	0.367879	1.341	65	8	5.782	3.312	.		.	.	.	0	0	0	.	.	0	.	0	1	0.774	0.53	0.861	.	0.021	0.629	0.68	1	1	0	0	6690.77	0	6.004	31	47	22	3	40	10	5
SNOO_120070	SNOO_120070A_1	0.407925	0.34965	0.244755	0.407925	0.407925	0.407925	0.244755	0.244755	1.339	624	3	1.764	3.304	MoCDIP1		.	.	.	0	0	0	.	.	0	GH141	0	0	0.252	.	.	0.691	0.137	0.387	0.86	1	1	0	0	66670.8	6.5	7.591	243	379	172	76	340	107	60
SNOO_120070	SNOO_120070A_2	0.403846	0.32967	0.403846	0.403846	0.403846	0.403846	0.403846	0.32967	1.339	624	3	1.764	3.304	MoCDIP1		.	.	.	0	0	0	.	.	0	GH141	0	0	0.252	.	.	0.691	0.137	0.387	0.86	1	1	0	0	66670.8	6.5	7.591	243	379	172	76	340	107	60
SNOO_120070	SNOO_120070A_3	0.367133	0.41958	0.367133	0.367133	0.367133	0.367133	0.122378	0.122378	1.339	624	3	1.764	3.304	MoCDIP1		.	.	.	0	0	0	.	.	0	GH141	0	0	0.252	.	.	0.691	0.137	0.387	0.86	1	1	0	0	66670.8	6.5	7.591	243	379	172	76	340	107	60
SNOO_120070	SNOO_120070A_4	0.367879	0.367879	0.367879	0.367879	0.367879	0.367879	0.367879	0.367879	1.339	624	3	1.764	3.304	MoCDIP1		.	.	.	0	0	0	.	.	0	GH141	0	0	0.252	.	.	0.691	0.137	0.387	0.86	1	1	0	0	66670.8	6.5	7.591	243	379	172	76	340	107	60
SNOO_120070	SNOO_120070A_5	0.367879	0.367879	0.367879	0.367879	0.367879	0.367879	0.367879	0.367879	1.339	624	3	1.764	3.304	MoCDIP1		.	.	.	0	0	0	.	.	0	GH141	0	0	0.252	.	.	0.691	0.137	0.387	0.86	1	1	0	0	66670.8	6.5	7.591	243	379	172	76	340	107	60
SNOO_120070	SNOO_120070A_6	0.367879	0.367879	0.367879	0.367879	0.367879	0.367879	0.367879	0.367879	1.339	624	3	1.764	3.304	MoCDIP1		.	.	.	0	0	0	.	.	0	GH141	0	0	0.252	.	.	0.691	0.137	0.387	0.86	1	1	0	0	66670.8	6.5	7.591	243	379	172	76	340	107	60
SNOO_120070	SNOO_120070A_7	0.367879	0.367879	0.367879	0.367879	0.367879	0.367879	0.367879	0.367879	1.339	624	3	1.764	3.304	MoCDIP1		.	.	.	0	0	0	.	.	0	GH141	0	0	0.252	.	.	0.691	0.137	0.387	0.86	1	1	0	0	66670.8	6.5	7.591	243	379	172	76	340	107	60
SNOO_120070	SNOO_120070A_8	0.367879	0.367879	0.367879	0.367879	0.367879	0.367879	0.367879	0.367879	1.339	624	3	1.764	3.304	MoCDIP1		.	.	.	0	0	0	.	.	0	GH141	0	0	0.252	.	.	0.691	0.137	0.387	0.86	1	1	0	0	66670.8	6.5	7.591	243	379	172	76	340	107	60
SNOO_502220	SNOO_502220_1	0.356935	0.407925	0.356935	0.356935	0.356935	0.356935	0.128497	0.128497	1.335	382	29	3.936	3.292	.		.	.	.	0	0	0	.	.	0	.	0	0.27	0.593	.	0.632	.	0.966	0.44	0.55	1	1	0	0	40798.7	-7	5.094	153	240	83	33	208	83	40
SNOO_502220	SNOO_502220_2	0.403846	0.461538	0.403846	0.403846	0.403846	0.403846	0.403846	0.403846	1.335	382	29	3.936	3.292	.		.	.	.	0	0	0	.	.	0	.	0	0.27	0.593	.	0.632	.	0.966	0.44	0.55	1	1	0	0	40798.7	-7	5.094	153	240	83	33	208	83	40
SNOO_502220	SNOO_502220_3	0.403846	0.461538	0.403846	0.403846	0.403846	0.403846	0.403846	0.403846	1.335	382	29	3.936	3.292	.		.	.	.	0	0	0	.	.	0	.	0	0.27	0.593	.	0.632	.	0.966	0.44	0.55	1	1	0	0	40798.7	-7	5.094	153	240	83	33	208	83	40
SNOO_502220	SNOO_502220_4	0.18394	0.157663	0.18394	0.18394	0.18394	0.18394	0.18394	0.157663	1.335	382	29	3.936	3.292	.		.	.	.	0	0	0	.	.	0	.	0	0.27	0.593	.	0.632	.	0.966	0.44	0.55	1	1	0	0	40798.7	-7	5.094	153	240	83	33	208	83	40
SNOO_502220	SNOO_502220_5	0.367879	0.367879	0.367879	0.367879	0.367879	0.367879	0.367879	0.367879	1.335	382	29	3.936	3.292	.		.	.	.	0	0	0	.	.	0	.	0	0.27	0.593	.	0.632	.	0.966	0.44	0.55	1	1	0	0	40798.7	-7	5.094	153	240	83	33	208	83	40
SNOO_502220	SNOO_502220_6	0.367879	0.367879	0.367879	0.367879	0.367879	0.367879	0.367879	0.367879	1.335	382	29	3.936	3.292	.		.	.	.	0	0	0	.	.	0	.	0	0.27	0.593	.	0.632	.	0.966	0.44	0.55	1	1	0	0	40798.7	-7	5.094	153	240	83	33	208	83	40
SNOO_502220	SNOO_502220_7	0.367879	0.367879	0.367879	0.367879	0.367879	0.367879	0.367879	0.367879	1.335	382	29	3.936	3.292	.		.	.	.	0	0	0	.	.	0	.	0	0.27	0.593	.	0.632	.	0.966	0.44	0.55	1	1	0	0	40798.7	-7	5.094	153	240	83	33	208	83	40
SNOO_110340	SNOO_110340BA_1	0.356935	0.244755	0.128497	0.356935	0.356935	0.356935	0.128497	0.128497	1.333	331	8	5.629	3.308	.		.	.	.	0	0	0	PF11327	Family:Egh16-like	1	.	0	0.738	0.417	.	0.821	.	0.939	0.583	0.85	1	1	0	0	33027	2	7.185	154	226	88	15	178	50	27
SNOO_110340	SNOO_110340BA_10	0.367879	0.367879	0.367879	0.367879	0.367879	0.367879	0.367879	0.367879	1.333	331	8	5.629	3.308	.		.	.	.	0	0	0	PF11327	Family:Egh16-like	1	.	0	0.738	0.417	.	0.821	.	0.939	0.583	0.85	1	1	0	0	33027	2	7.185	154	226	88	15	178	50	27
SNOO_110340	SNOO_110340BA_2	0.367879	0.367879	0.367879	0.367879	0.367879	0.367879	0.367879	0.367879	1.333	331	8	5.629	3.308	.		.	.	.	0	0	0	PF11327	Family:Egh16-like	1	.	0	0.738	0.417	.	0.821	.	0.939	0.583	0.85	1	1	0	0	33027	2	7.185	154	226	88	15	178	50	27
SNOO_110340	SNOO_110340BA_3	0.0848953	0.527473	0.0848953	0.0848953	0.0848953	0.538462	0.0848953	0.0848953	1.333	331	8	5.629	3.308	.		.	.	.	0	0	0	PF11327	Family:Egh16-like	1	.	0	0.738	0.417	.	0.821	.	0.939	0.583	0.85	1	1	0	0	33027	2	7.185	154	226	88	15	178	50	27
SNOO_110340	SNOO_110340BA_4	0.538462	0.0606395	0.0848953	0.538462	0.538462	0.538462	0.538462	0.0606395	1.333	331	8	5.629	3.308	.		.	.	.	0	0	0	PF11327	Family:Egh16-like	1	.	0	0.738	0.417	.	0.821	.	0.939	0.583	0.85	1	1	0	0	33027	2	7.185	154	226	88	15	178	50	27
SNOO_110340	SNOO_110340BA_5	0.367879	0.367879	0.367879	0.367879	0.367879	0.367879	0.367879	0.367879	1.333	331	8	5.629	3.308	.		.	.	.	0	0	0	PF11327	Family:Egh16-like	1	.	0	0.738	0.417	.	0.821	.	0.939	0.583	0.85	1	1	0	0	33027	2	7.185	154	226	88	15	178	50	27
SNOO_110340	SNOO_110340BA_6	0.403846	0.461538	0.403846	0.403846	0.403846	0.403846	0.403846	0.403846	1.333	331	8	5.629	3.308	.		.	.	.	0	0	0	PF11327	Family:Egh16-like	1	.	0	0.738	0.417	.	0.821	.	0.939	0.583	0.85	1	1	0	0	33027	2	7.185	154	226	88	15	178	50	27
SNOO_110340	SNOO_110340BA_7	0.367879	0.367879	0.367879	0.367879	0.367879	0.367879	0.367879	0.367879	1.333	331	8	5.629	3.308	.		.	.	.	0	0	0	PF11327	Family:Egh16-like	1	.	0	0.738	0.417	.	0.821	.	0.939	0.583	0.85	1	1	0	0	33027	2	7.185	154	226	88	15	178	50	27
SNOO_110340	SNOO_110340BA_8	0.367879	0.367879	0.367879	0.367879	0.367879	0.367879	0.367879	0.367879	1.333	331	8	5.629	3.308	.		.	.	.	0	0	0	PF11327	Family:Egh16-like	1	.	0	0.738	0.417	.	0.821	.	0.939	0.583	0.85	1	1	0	0	33027	2	7.185	154	226	88	15	178	50	27
SNOO_110340	SNOO_110340BA_9	0.367879	0.367879	0.367879	0.367879	0.367879	0.367879	0.367879	0.367879	1.333	331	8	5.629	3.308	.		.	.	.	0	0	0	PF11327	Family:Egh16-like	1	.	0	0.738	0.417	.	0.821	.	0.939	0.583	0.85	1	1	0	0	33027	2	7.185	154	226	88	15	178	50	27
SNOO_154440	SNOO_154440A_1	0.367879	0.367879	0.367879	0.367879	0.367879	0.367879	0.367879	0.367879	1.325	473	15	4.504	3.308	MoCDIP1		.	.	.	0	0	0	PF00295	Repeat:Glyco_hydro_28	0	GH28	0	0	0.362	.	0.636	.	0.841	0.601	0.93	1	1	0	0	49611.5	0	6.483	188	305	140	47	259	80	43
SNOO_154440	SNOO_154440A_2	0.367879	0.367879	0.367879	0.367879	0.367879	0.367879	0.367879	0.367879	1.325	473	15	4.504	3.308	MoCDIP1		.	.	.	0	0	0	PF00295	Repeat:Glyco_hydro_28	0	GH28	0	0	0.362	.	0.636	.	0.841	0.601	0.93	1	1	0	0	49611.5	0	6.483	188	305	140	47	259	80	43
SNOO_529760	SNOO_529760_1	0.403846	0.32967	0.403846	0.403846	0.403846	0.035373	0.403846	0.035373	1.324	73	3	5.882	3.27	.		.	.	.	0	0	0	.	.	0	.	0	1	0.776	0.989	0.664	.	0.026	0.253	0.41	1	1	0	0	8640.66	3.5	8.697	12	35	16	6	25	22	13
SNOO_642560	SNOO_642560_1	0.367879	0.367879	0.367879	0.367879	0.367879	0.367879	0.367879	0.367879	1.324	246	1	3.704	3.15	.		.	.	.	0	0	0	.	.	0	.	0	0.997	0.467	0.611	.	.	0.081	0.422	0.18	1	1	0	0	25689.7	8	10.855	91	147	66	4	130	74	41
SNOO_165270	SNOO_165270A_1	0.18394	0.210217	0.18394	0.18394	0.18394	0.18394	0.18394	0.18394	1.317	336	2	-0.382	2.314	.		.	.	.	0	0	0	PF18271	Domain:GH131_N	0	GH131	0	0.004	0.475	.	.	0.869	0.986	0.374	0.3	1	1	0	0	36980.2	4.5	7.544	93	180	101	39	190	73	41
SNOO_165270	SNOO_165270A_2	0.18394	0.210217	0.18394	0.18394	0.18394	0.18394	0.18394	0.18394	1.317	336	2	-0.382	2.314	.		.	.	.	0	0	0	PF18271	Domain:GH131_N	0	GH131	0	0.004	0.475	.	.	0.869	0.986	0.374	0.3	1	1	0	0	36980.2	4.5	7.544	93	180	101	39	190	73	41
SNOO_165270	SNOO_165270A_3	0.367879	0.367879	0.367879	0.367879	0.367879	0.367879	0.367879	0.367879	1.317	336	2	-0.382	2.314	.		.	.	.	0	0	0	PF18271	Domain:GH131_N	0	GH131	0	0.004	0.475	.	.	0.869	0.986	0.374	0.3	1	1	0	0	36980.2	4.5	7.544	93	180	101	39	190	73	41
SNOO_445430	SNOO_445430A_1	0.367879	0.367879	0.367879	0.367879	0.367879	0.367879	0.367879	0.367879	1.315	123	8	3.862	2.97	.		.	.	.	0	0	0	.	.	0	.	0	0.895	0.503	.	0.825	.	0.846	0.313	0.75	1	1	0	0	13182.6	-8.5	4.124	49	79	34	13	65	22	8
SNOO_445430	SNOO_445430A_2	0.367879	0.367879	0.367879	0.367879	0.367879	0.367879	0.367879	0.367879	1.315	123	8	3.862	2.97	.		.	.	.	0	0	0	.	.	0	.	0	0.895	0.503	.	0.825	.	0.846	0.313	0.75	1	1	0	0	13182.6	-8.5	4.124	49	79	34	13	65	22	8
SNOO_050300	SNOO_050300A_1	0.244755	0.15984	0.0128629	0.244755	0.244755	0.440559	0.244755	0.0128629	1.314	114	6	0.163	3.312	.		.	.	.	0	0	0	.	.	0	.	0	0.379	0.246	.	.	0.721	0.724	0.362	0.75	1	1	0	0	11867.7	2	7.558	43	74	37	8	74	11	7
SNOO_050300	SNOO_050300A_2	0.403846	0.32967	0.035373	0.403846	0.403846	0.403846	0.403846	0.035373	1.314	114	6	0.163	3.312	.		.	.	.	0	0	0	.	.	0	.	0	0.379	0.246	.	.	0.721	0.724	0.362	0.75	1	1	0	0	11867.7	2	7.558	43	74	37	8	74	11	7
SNOO_050300	SNOO_050300A_3	0.367879	0.367879	0.367879	0.367879	0.367879	0.367879	0.367879	0.367879	1.314	114	6	0.163	3.312	.		.	.	.	0	0	0	.	.	0	.	0	0.379	0.246	.	.	0.721	0.724	0.362	0.75	1	1	0	0	11867.7	2	7.558	43	74	37	8	74	11	7
SNOO_050300	SNOO_050300A_4	0.18394	0.157663	0.18394	0.18394	0.18394	0.18394	0.18394	0.157663	1.314	114	6	0.163	3.312	.		.	.	.	0	0	0	.	.	0	.	0	0.379	0.246	.	.	0.721	0.724	0.362	0.75	1	1	0	0	11867.7	2	7.558	43	74	37	8	74	11	7
SNOO_035930	SNOO_035930A_1	0.18394	0.157663	0.18394	0.18394	0.18394	0.18394	0.18394	0.157663	1.309	356	4	2.316	3.248	CfTom1		VmXyl1,Endo-1_4-beta-xylanase_precursor_[GH10_family],Endo-1_4-beta-xylanase_[GH10_family],Xyl03624,XYL3,XYL-6,XYL2_(XYN33),Ppxyn2,Ppxyn1,Tom1	reduced_virulence,unaffected_pathogenicity,increased_virulence_(hypervirulence)	PHI:10255,PHI:2206,PHI:2209,PHI:2208,PHI:4246,PHI:2204,PHI:569,PHI:2207,PHI:2043,PHI:568,PHI:7912,PHI:7911,PHI:2364	1	1	0	PF00331	Domain:Glyco_hydro_10	1	GH10	0	0	0.502	.	.	0.615	0.979	0.484	0.75	1	1	0	0	38786.6	1.5	6.951	127	209	109	38	193	62	33
SNOO_035930	SNOO_035930A_2	0.18394	0.157663	0.18394	0.18394	0.18394	0.18394	0.18394	0.157663	1.309	356	4	2.316	3.248	CfTom1		VmXyl1,Endo-1_4-beta-xylanase_precursor_[GH10_family],Endo-1_4-beta-xylanase_[GH10_family],Xyl03624,XYL3,XYL-6,XYL2_(XYN33),Ppxyn2,Ppxyn1,Tom1	reduced_virulence,unaffected_pathogenicity,increased_virulence_(hypervirulence)	PHI:10255,PHI:2206,PHI:2209,PHI:2208,PHI:4246,PHI:2204,PHI:569,PHI:2207,PHI:2043,PHI:568,PHI:7912,PHI:7911,PHI:2364	1	1	0	PF00331	Domain:Glyco_hydro_10	1	GH10	0	0	0.502	.	.	0.615	0.979	0.484	0.75	1	1	0	0	38786.6	1.5	6.951	127	209	109	38	193	62	33
SNOO_035930	SNOO_035930A_3	0.367879	0.367879	0.367879	0.367879	0.367879	0.367879	0.367879	0.367879	1.309	356	4	2.316	3.248	CfTom1		VmXyl1,Endo-1_4-beta-xylanase_precursor_[GH10_family],Endo-1_4-beta-xylanase_[GH10_family],Xyl03624,XYL3,XYL-6,XYL2_(XYN33),Ppxyn2,Ppxyn1,Tom1	reduced_virulence,unaffected_pathogenicity,increased_virulence_(hypervirulence)	PHI:10255,PHI:2206,PHI:2209,PHI:2208,PHI:4246,PHI:2204,PHI:569,PHI:2207,PHI:2043,PHI:568,PHI:7912,PHI:7911,PHI:2364	1	1	0	PF00331	Domain:Glyco_hydro_10	1	GH10	0	0	0.502	.	.	0.615	0.979	0.484	0.75	1	1	0	0	38786.6	1.5	6.951	127	209	109	38	193	62	33
SNOO_607470	SNOO_607470_1	0.403846	0.0565968	0.035373	0.403846	0.403846	0.035373	0.035373	0.035373	1.309	51	3	2.308	3.297	.		.	.	.	0	0	0	.	.	0	.	0	0.999	0.478	.	.	0.584	0.911	0.649	0.83	1	1	0	0	5174.01	0.5	6.915	22	34	23	3	34	9	5
SNOO_607470	SNOO_607470_2	0.403846	0.0565968	0.035373	0.403846	0.403846	0.035373	0.035373	0.035373	1.309	51	3	2.308	3.297	.		.	.	.	0	0	0	.	.	0	.	0	0.999	0.478	.	.	0.584	0.911	0.649	0.83	1	1	0	0	5174.01	0.5	6.915	22	34	23	3	34	9	5
SNOO_445450	SNOO_445450A_1	0.538462	0.527473	0.538462	0.0848953	0.0848953	0.0848953	0.538462	0.0848953	1.3	134	1	4.832	2.35	.		.	.	.	0	0	0	PF00732	Domain:GMC_oxred_N	0	.	0	0.978	0.832	.	0.764	.	0.312	0.682	0.47	1	1	0	0	14467.1	0	6.458	52	77	38	19	81	25	13
SNOO_445450	SNOO_445450A_2	0.367879	0.367879	0.367879	0.367879	0.367879	0.367879	0.367879	0.367879	1.3	134	1	4.832	2.35	.		.	.	.	0	0	0	PF00732	Domain:GMC_oxred_N	0	.	0	0.978	0.832	.	0.764	.	0.312	0.682	0.47	1	1	0	0	14467.1	0	6.458	52	77	38	19	81	25	13
SNOO_415140	SNOO_415140A_1	0.356935	0.244755	0.356935	0.356935	0.356935	0.0142774	0.128497	0.0142774	1.298	64	5	3.163	1.885	.		.	.	.	0	0	0	.	.	0	.	0	1	0.612	.	0.598	.	0.098	0.39	0.61	1	1	0	0	7001.22	9.5	9.861	27	32	18	10	39	12	12
SNOO_415140	SNOO_415140A_2	0.0848953	0.527473	0.0848953	0.0848953	0.0848953	0.538462	0.0848953	0.0848953	1.298	64	5	3.163	1.885	.		.	.	.	0	0	0	.	.	0	.	0	1	0.612	.	0.598	.	0.098	0.39	0.61	1	1	0	0	7001.22	9.5	9.861	27	32	18	10	39	12	12
SNOO_415140	SNOO_415140A_3	0.367879	0.367879	0.367879	0.367879	0.367879	0.367879	0.367879	0.367879	1.298	64	5	3.163	1.885	.		.	.	.	0	0	0	.	.	0	.	0	1	0.612	.	0.598	.	0.098	0.39	0.61	1	1	0	0	7001.22	9.5	9.861	27	32	18	10	39	12	12
SNOO_415140	SNOO_415140A_4	0.122378	0.20979	0.122378	0.122378	0.122378	0.00385888	0.00385888	0.00385888	1.298	64	5	3.163	1.885	.		.	.	.	0	0	0	.	.	0	.	0	1	0.612	.	0.598	.	0.098	0.39	0.61	1	1	0	0	7001.22	9.5	9.861	27	32	18	10	39	12	12
SNOO_030830	SNOO_030830A_1	0.403846	0.461538	0.403846	0.403846	0.403846	0.403846	0.403846	0.403846	1.286	245	4	3.499	1.452	.		.	.	.	0	0	0	PF00190	Domain:Cupin_1	0	.	0	0.865	0.78	.	0.706	.	0.145	0.236	0.77	1	1	0	0	25787.6	1.5	7.19	85	142	81	22	147	43	23
SNOO_030830	SNOO_030830A_2	0.403846	0.461538	0.403846	0.403846	0.403846	0.403846	0.403846	0.403846	1.286	245	4	3.499	1.452	.		.	.	.	0	0	0	PF00190	Domain:Cupin_1	0	.	0	0.865	0.78	.	0.706	.	0.145	0.236	0.77	1	1	0	0	25787.6	1.5	7.19	85	142	81	22	147	43	23
SNOO_030830	SNOO_030830A_3	0.367879	0.367879	0.367879	0.367879	0.367879	0.367879	0.367879	0.367879	1.286	245	4	3.499	1.452	.		.	.	.	0	0	0	PF00190	Domain:Cupin_1	0	.	0	0.865	0.78	.	0.706	.	0.145	0.236	0.77	1	1	0	0	25787.6	1.5	7.19	85	142	81	22	147	43	23
SNOO_030830	SNOO_030830A_4	0.367879	0.367879	0.367879	0.367879	0.367879	0.367879	0.367879	0.367879	1.286	245	4	3.499	1.452	.		.	.	.	0	0	0	PF00190	Domain:Cupin_1	0	.	0	0.865	0.78	.	0.706	.	0.145	0.236	0.77	1	1	0	0	25787.6	1.5	7.19	85	142	81	22	147	43	23
SNOO_030830	SNOO_030830A_5	0.367879	0.367879	0.367879	0.367879	0.367879	0.367879	0.367879	0.367879	1.286	245	4	3.499	1.452	.		.	.	.	0	0	0	PF00190	Domain:Cupin_1	0	.	0	0.865	0.78	.	0.706	.	0.145	0.236	0.77	1	1	0	0	25787.6	1.5	7.19	85	142	81	22	147	43	23
SNOO_030830	SNOO_030830A_6	0.367879	0.367879	0.367879	0.367879	0.367879	0.367879	0.367879	0.367879	1.286	245	4	3.499	1.452	.		.	.	.	0	0	0	PF00190	Domain:Cupin_1	0	.	0	0.865	0.78	.	0.706	.	0.145	0.236	0.77	1	1	0	0	25787.6	1.5	7.19	85	142	81	22	147	43	23
SNOO_401200	SNOO_401200A_1	0.367879	0.367879	0.367879	0.367879	0.367879	0.367879	0.367879	0.367879	1.282	117	7	1.735	3.311	.		.	.	.	0	0	0	.	.	0	.	0	0	0.225	.	0.65	.	0.37	0.495	0.8	1	1	0	0	12220.1	-0.5	6.176	56	81	36	10	68	13	7
SNOO_401200	SNOO_401200A_2	0.367879	0.367879	0.367879	0.367879	0.367879	0.367879	0.367879	0.367879	1.282	117	7	1.735	3.311	.		.	.	.	0	0	0	.	.	0	.	0	0	0.225	.	0.65	.	0.37	0.495	0.8	1	1	0	0	12220.1	-0.5	6.176	56	81	36	10	68	13	7
SNOO_504340	SNOO_504340_1	0.407925	0.34965	0.407925	0.407925	0.407925	0.048951	0.244755	0.048951	1.277	224	22	3.661	3.1	.		.	.	.	0	0	0	PF00187	Domain:Chitin_bind_1	1	CBM18	0	0.013	0.247	.	0.71	.	0.29	0.451	0.94	1	1	0	0	22790.5	8.5	8.172	130	164	43	23	128	19	14
SNOO_504340	SNOO_504340_2	0.403846	0.32967	0.403846	0.403846	0.403846	0.035373	0.403846	0.035373	1.277	224	22	3.661	3.1	.		.	.	.	0	0	0	PF00187	Domain:Chitin_bind_1	1	CBM18	0	0.013	0.247	.	0.71	.	0.29	0.451	0.94	1	1	0	0	22790.5	8.5	8.172	130	164	43	23	128	19	14
SNOO_504340	SNOO_504340_3	0.538462	0.527473	0.538462	0.538462	0.538462	0.538462	0.538462	0.527473	1.277	224	22	3.661	3.1	.		.	.	.	0	0	0	PF00187	Domain:Chitin_bind_1	1	CBM18	0	0.013	0.247	.	0.71	.	0.29	0.451	0.94	1	1	0	0	22790.5	8.5	8.172	130	164	43	23	128	19	14
SNOO_504340	SNOO_504340_4	0.367879	0.367879	0.367879	0.367879	0.367879	0.367879	0.367879	0.367879	1.277	224	22	3.661	3.1	.		.	.	.	0	0	0	PF00187	Domain:Chitin_bind_1	1	CBM18	0	0.013	0.247	.	0.71	.	0.29	0.451	0.94	1	1	0	0	22790.5	8.5	8.172	130	164	43	23	128	19	14
SNOO_504340	SNOO_504340_5	0.367879	0.367879	0.367879	0.367879	0.367879	0.367879	0.367879	0.367879	1.277	224	22	3.661	3.1	.		.	.	.	0	0	0	PF00187	Domain:Chitin_bind_1	1	CBM18	0	0.013	0.247	.	0.71	.	0.29	0.451	0.94	1	1	0	0	22790.5	8.5	8.172	130	164	43	23	128	19	14
SNOO_504340	SNOO_504340_6	0.367879	0.367879	0.367879	0.367879	0.367879	0.367879	0.367879	0.367879	1.277	224	22	3.661	3.1	.		.	.	.	0	0	0	PF00187	Domain:Chitin_bind_1	1	CBM18	0	0.013	0.247	.	0.71	.	0.29	0.451	0.94	1	1	0	0	22790.5	8.5	8.172	130	164	43	23	128	19	14
SNOO_032690	SNOO_032690A_1	0.244755	0.34965	0.407925	0.244755	0.244755	0.244755	0.407925	0.244755	1.272	260	4	0.038	3.311	.		.	.	.	0	0	0	.	.	0	.	0	0.311	0.188	.	.	0.605	0.447	0.602	0.83	1	1	0	0	24435.9	10.5	10.407	144	203	98	10	161	35	23
SNOO_032690	SNOO_032690A_10	0.367879	0.367879	0.367879	0.367879	0.367879	0.367879	0.367879	0.367879	1.272	260	4	0.038	3.311	.		.	.	.	0	0	0	.	.	0	.	0	0.311	0.188	.	.	0.605	0.447	0.602	0.83	1	1	0	0	24435.9	10.5	10.407	144	203	98	10	161	35	23
SNOO_032690	SNOO_032690A_2	0.367133	0.27972	0.367133	0.367133	0.367133	0.367133	0.367133	0.27972	1.272	260	4	0.038	3.311	.		.	.	.	0	0	0	.	.	0	.	0	0.311	0.188	.	.	0.605	0.447	0.602	0.83	1	1	0	0	24435.9	10.5	10.407	144	203	98	10	161	35	23
SNOO_032690	SNOO_032690A_3	0.403846	0.461538	0.403846	0.403846	0.403846	0.403846	0.403846	0.403846	1.272	260	4	0.038	3.311	.		.	.	.	0	0	0	.	.	0	.	0	0.311	0.188	.	.	0.605	0.447	0.602	0.83	1	1	0	0	24435.9	10.5	10.407	144	203	98	10	161	35	23
SNOO_032690	SNOO_032690A_4	0.367879	0.367879	0.367879	0.367879	0.367879	0.367879	0.367879	0.367879	1.272	260	4	0.038	3.311	.		.	.	.	0	0	0	.	.	0	.	0	0.311	0.188	.	.	0.605	0.447	0.602	0.83	1	1	0	0	24435.9	10.5	10.407	144	203	98	10	161	35	23
SNOO_032690	SNOO_032690A_5	0.367879	0.367879	0.367879	0.367879	0.367879	0.367879	0.367879	0.367879	1.272	260	4	0.038	3.311	.		.	.	.	0	0	0	.	.	0	.	0	0.311	0.188	.	.	0.605	0.447	0.602	0.83	1	1	0	0	24435.9	10.5	10.407	144	203	98	10	161	35	23
SNOO_032690	SNOO_032690A_6	0.367879	0.367879	0.367879	0.367879	0.367879	0.367879	0.367879	0.367879	1.272	260	4	0.038	3.311	.		.	.	.	0	0	0	.	.	0	.	0	0.311	0.188	.	.	0.605	0.447	0.602	0.83	1	1	0	0	24435.9	10.5	10.407	144	203	98	10	161	35	23
SNOO_032690	SNOO_032690A_7	0.367879	0.367879	0.367879	0.367879	0.367879	0.367879	0.367879	0.367879	1.272	260	4	0.038	3.311	.		.	.	.	0	0	0	.	.	0	.	0	0.311	0.188	.	.	0.605	0.447	0.602	0.83	1	1	0	0	24435.9	10.5	10.407	144	203	98	10	161	35	23
SNOO_032690	SNOO_032690A_8	0.367879	0.367879	0.367879	0.367879	0.367879	0.367879	0.367879	0.367879	1.272	260	4	0.038	3.311	.		.	.	.	0	0	0	.	.	0	.	0	0.311	0.188	.	.	0.605	0.447	0.602	0.83	1	1	0	0	24435.9	10.5	10.407	144	203	98	10	161	35	23
SNOO_032690	SNOO_032690A_9	0.367879	0.367879	0.367879	0.367879	0.367879	0.367879	0.367879	0.367879	1.272	260	4	0.038	3.311	.		.	.	.	0	0	0	.	.	0	.	0	0.311	0.188	.	.	0.605	0.447	0.602	0.83	1	1	0	0	24435.9	10.5	10.407	144	203	98	10	161	35	23
SNOO_102410	SNOO_102410A_1	0.367879	0.367879	0.367879	0.367879	0.367879	0.367879	0.367879	0.367879	1.269	138	4	5.048	3.259	Zt6,BghBEC1011,BgtAvrPm2,BghCSEP0055,BgtSvrPm3a1f1,BgAVRA13		.	.	.	0	0	0	PF00545	Domain:Ribonuclease	1	.	0	0.085	0.447	.	0.796	.	0.855	0.313	0.72	1	1	0	0	14723.3	0	6.434	61	84	35	19	77	19	10
SNOO_102410	SNOO_102410A_2	0.367879	0.367879	0.367879	0.367879	0.367879	0.367879	0.367879	0.367879	1.269	138	4	5.048	3.259	Zt6,BghBEC1011,BgtAvrPm2,BghCSEP0055,BgtSvrPm3a1f1,BgAVRA13		.	.	.	0	0	0	PF00545	Domain:Ribonuclease	1	.	0	0.085	0.447	.	0.796	.	0.855	0.313	0.72	1	1	0	0	14723.3	0	6.434	61	84	35	19	77	19	10
SNOO_102410	SNOO_102410A_3	0.367879	0.367879	0.367879	0.367879	0.367879	0.367879	0.367879	0.367879	1.269	138	4	5.048	3.259	Zt6,BghBEC1011,BgtAvrPm2,BghCSEP0055,BgtSvrPm3a1f1,BgAVRA13		.	.	.	0	0	0	PF00545	Domain:Ribonuclease	1	.	0	0.085	0.447	.	0.796	.	0.855	0.313	0.72	1	1	0	0	14723.3	0	6.434	61	84	35	19	77	19	10
SNOO_116190	SNOO_116190A_1	0.367879	0.367879	0.367879	0.367879	0.367879	0.367879	0.367879	0.367879	1.269	263	5	2.312	2.474	MoCDIP4		.	.	.	0	0	0	PF03443	Family:AA9	1	AA9	0	0.162	0.464	.	.	0.618	0.004	0.325	0.72	1	1	0	0	28782.5	-1	6.286	85	153	75	34	158	49	26
SNOO_150000	SNOO_150000A_1	0.367133	0.41958	0.367133	0.367133	0.367133	0.122378	0.122378	0.122378	1.269	264	15	4.112	3.311	.		.	.	.	0	0	0	.	.	0	.	0	0.89	0.507	.	0.594	.	0.896	0.252	0.65	1	1	0	0	28226.7	-6	4.806	97	169	57	20	145	62	29
SNOO_150000	SNOO_150000A_2	0.367133	0.41958	0.367133	0.367133	0.367133	0.122378	0.122378	0.122378	1.269	264	15	4.112	3.311	.		.	.	.	0	0	0	.	.	0	.	0	0.89	0.507	.	0.594	.	0.896	0.252	0.65	1	1	0	0	28226.7	-6	4.806	97	169	57	20	145	62	29
SNOO_150000	SNOO_150000A_3	0.367879	0.367879	0.367879	0.367879	0.367879	0.367879	0.367879	0.367879	1.269	264	15	4.112	3.311	.		.	.	.	0	0	0	.	.	0	.	0	0.89	0.507	.	0.594	.	0.896	0.252	0.65	1	1	0	0	28226.7	-6	4.806	97	169	57	20	145	62	29
SNOO_150000	SNOO_150000A_4	0.367879	0.367879	0.367879	0.367879	0.367879	0.367879	0.367879	0.367879	1.269	264	15	4.112	3.311	.		.	.	.	0	0	0	.	.	0	.	0	0.89	0.507	.	0.594	.	0.896	0.252	0.65	1	1	0	0	28226.7	-6	4.806	97	169	57	20	145	62	29
SNOO_128930	SNOO_128930A_1	0.367879	0.367879	0.367879	0.367879	0.367879	0.367879	0.367879	0.367879	1.264	223	2	1.137	2.051	.		.	.	.	0	0	0	.	.	0	.	0	0.179	0.322	0.789	.	.	0.01	0.642	0.04	1	1	0	0	25184.3	-7	4.793	61	114	58	27	113	67	31
SNOO_128930	SNOO_128930A_2	0.367879	0.367879	0.367879	0.367879	0.367879	0.367879	0.367879	0.367879	1.264	223	2	1.137	2.051	.		.	.	.	0	0	0	.	.	0	.	0	0.179	0.322	0.789	.	.	0.01	0.642	0.04	1	1	0	0	25184.3	-7	4.793	61	114	58	27	113	67	31
SNOO_128930	SNOO_128930A_3	0.367879	0.367879	0.367879	0.367879	0.367879	0.367879	0.367879	0.367879	1.264	223	2	1.137	2.051	.		.	.	.	0	0	0	.	.	0	.	0	0.179	0.322	0.789	.	.	0.01	0.642	0.04	1	1	0	0	25184.3	-7	4.793	61	114	58	27	113	67	31
SNOO_047870	SNOO_047870A_1	0.18394	0.157663	0.18394	0.18394	0.18394	0.18394	0.18394	0.157663	1.261	152	0	0.382	3.285	.		.	.	.	0	0	0	.	.	0	.	0	0.913	0.169	.	.	0.698	0.916	0.471	0.9	1	1	0	0	14886.6	-1.5	5.049	74	98	52	6	90	23	11
SNOO_047870	SNOO_047870A_2	0.18394	0.157663	0.18394	0.18394	0.18394	0.18394	0.18394	0.157663	1.261	152	0	0.382	3.285	.		.	.	.	0	0	0	.	.	0	.	0	0.913	0.169	.	.	0.698	0.916	0.471	0.9	1	1	0	0	14886.6	-1.5	5.049	74	98	52	6	90	23	11
SNOO_047870	SNOO_047870A_3	0.367879	0.367879	0.367879	0.367879	0.367879	0.367879	0.367879	0.367879	1.261	152	0	0.382	3.285	.		.	.	.	0	0	0	.	.	0	.	0	0.913	0.169	.	.	0.698	0.916	0.471	0.9	1	1	0	0	14886.6	-1.5	5.049	74	98	52	6	90	23	11
SNOO_141350	SNOO_141350A_1	0.0848953	0.527473	0.0848953	0.0848953	0.0848953	0.538462	0.0848953	0.0848953	1.256	150	6	1.981	3.293	.		.	.	.	0	0	0	.	.	0	.	0	1	0.489	.	.	0.684	0.267	0.203	0.34	1	1	0	0	15617	8.5	10.622	65	88	55	3	91	35	22
SNOO_141350	SNOO_141350A_2	0.0848953	0.527473	0.0848953	0.0848953	0.0848953	0.538462	0.0848953	0.0848953	1.256	150	6	1.981	3.293	.		.	.	.	0	0	0	.	.	0	.	0	1	0.489	.	.	0.684	0.267	0.203	0.34	1	1	0	0	15617	8.5	10.622	65	88	55	3	91	35	22
SNOO_141350	SNOO_141350A_3	0.367879	0.367879	0.367879	0.367879	0.367879	0.367879	0.367879	0.367879	1.256	150	6	1.981	3.293	.		.	.	.	0	0	0	.	.	0	.	0	1	0.489	.	.	0.684	0.267	0.203	0.34	1	1	0	0	15617	8.5	10.622	65	88	55	3	91	35	22
SNOO_056960	SNOO_056960A_1	0.367133	0.27972	0.122378	0.367133	0.367133	0.367133	0.367133	0.122378	1.247	197	4	3.64	3.228	.		.	.	.	0	0	0	PF08212	Domain:Lipocalin_2	0	.	0	0.479	0.545	.	0.564	.	0.126	0.457	0.75	1	1	0	0	20893.5	2.5	8.095	81	128	65	21	118	31	17
SNOO_056960	SNOO_056960A_2	0.244755	0.41958	0.244755	0.244755	0.244755	0.440559	0.244755	0.244755	1.247	197	4	3.64	3.228	.		.	.	.	0	0	0	PF08212	Domain:Lipocalin_2	0	.	0	0.479	0.545	.	0.564	.	0.126	0.457	0.75	1	1	0	0	20893.5	2.5	8.095	81	128	65	21	118	31	17
SNOO_056960	SNOO_056960A_3	0.18394	0.157663	0.18394	0.18394	0.18394	0.18394	0.18394	0.157663	1.247	197	4	3.64	3.228	.		.	.	.	0	0	0	PF08212	Domain:Lipocalin_2	0	.	0	0.479	0.545	.	0.564	.	0.126	0.457	0.75	1	1	0	0	20893.5	2.5	8.095	81	128	65	21	118	31	17
SNOO_056960	SNOO_056960A_4	0.367879	0.367879	0.367879	0.367879	0.367879	0.367879	0.367879	0.367879	1.247	197	4	3.64	3.228	.		.	.	.	0	0	0	PF08212	Domain:Lipocalin_2	0	.	0	0.479	0.545	.	0.564	.	0.126	0.457	0.75	1	1	0	0	20893.5	2.5	8.095	81	128	65	21	118	31	17
SNOO_068000	SNOO_068000A_1	0.407925	0.111888	0.244755	0.407925	0.407925	0.048951	0.244755	0.048951	1.247	425	4	0.513	3.199	.		.	.	.	0	0	0	PF03022	Repeat:MRJP	0	.	0	0	0.311	.	.	0.528	0.895	0.397	0.86	1	1	0	0	46482.8	-4.5	5.39	142	250	115	54	236	79	39
SNOO_068000	SNOO_068000A_2	0.0848953	0.527473	0.0848953	0.0848953	0.0848953	0.538462	0.0848953	0.0848953	1.247	425	4	0.513	3.199	.		.	.	.	0	0	0	PF03022	Repeat:MRJP	0	.	0	0	0.311	.	.	0.528	0.895	0.397	0.86	1	1	0	0	46482.8	-4.5	5.39	142	250	115	54	236	79	39
SNOO_068000	SNOO_068000A_3	0.403846	0.0565968	0.035373	0.403846	0.403846	0.035373	0.035373	0.035373	1.247	425	4	0.513	3.199	.		.	.	.	0	0	0	PF03022	Repeat:MRJP	0	.	0	0	0.311	.	.	0.528	0.895	0.397	0.86	1	1	0	0	46482.8	-4.5	5.39	142	250	115	54	236	79	39
SNOO_068000	SNOO_068000A_4	0.18394	0.210217	0.18394	0.18394	0.18394	0.18394	0.18394	0.18394	1.247	425	4	0.513	3.199	.		.	.	.	0	0	0	PF03022	Repeat:MRJP	0	.	0	0	0.311	.	.	0.528	0.895	0.397	0.86	1	1	0	0	46482.8	-4.5	5.39	142	250	115	54	236	79	39
SNOO_068000	SNOO_068000A_5	0.367879	0.367879	0.367879	0.367879	0.367879	0.367879	0.367879	0.367879	1.247	425	4	0.513	3.199	.		.	.	.	0	0	0	PF03022	Repeat:MRJP	0	.	0	0	0.311	.	.	0.528	0.895	0.397	0.86	1	1	0	0	46482.8	-4.5	5.39	142	250	115	54	236	79	39
SNOO_068000	SNOO_068000A_6	0.367879	0.367879	0.367879	0.367879	0.367879	0.367879	0.367879	0.367879	1.247	425	4	0.513	3.199	.		.	.	.	0	0	0	PF03022	Repeat:MRJP	0	.	0	0	0.311	.	.	0.528	0.895	0.397	0.86	1	1	0	0	46482.8	-4.5	5.39	142	250	115	54	236	79	39
SNOO_068000	SNOO_068000A_7	0.367879	0.367879	0.367879	0.367879	0.367879	0.367879	0.367879	0.367879	1.247	425	4	0.513	3.199	.		.	.	.	0	0	0	PF03022	Repeat:MRJP	0	.	0	0	0.311	.	.	0.528	0.895	0.397	0.86	1	1	0	0	46482.8	-4.5	5.39	142	250	115	54	236	79	39
SNOO_068000	SNOO_068000A_8	0.367879	0.367879	0.367879	0.367879	0.367879	0.367879	0.367879	0.367879	1.247	425	4	0.513	3.199	.		.	.	.	0	0	0	PF03022	Repeat:MRJP	0	.	0	0	0.311	.	.	0.528	0.895	0.397	0.86	1	1	0	0	46482.8	-4.5	5.39	142	250	115	54	236	79	39
SNOO_068000	SNOO_068000A_9	0.367879	0.367879	0.367879	0.367879	0.367879	0.367879	0.367879	0.367879	1.247	425	4	0.513	3.199	.		.	.	.	0	0	0	PF03022	Repeat:MRJP	0	.	0	0	0.311	.	.	0.528	0.895	0.397	0.86	1	1	0	0	46482.8	-4.5	5.39	142	250	115	54	236	79	39
SNOO_074250	SNOO_074250A_1	0.18394	0.157663	0.18394	0.18394	0.18394	0.18394	0.18394	0.157663	1.247	217	4	0.958	3.173	.		.	.	.	0	0	0	.	.	0	.	0	0.157	0.513	.	.	0.751	0.204	0.236	0.45	1	1	0	0	23423.4	-2	6.058	81	128	50	25	122	38	20
SNOO_074250	SNOO_074250A_2	0.367879	0.367879	0.367879	0.367879	0.367879	0.367879	0.367879	0.367879	1.247	217	4	0.958	3.173	.		.	.	.	0	0	0	.	.	0	.	0	0.157	0.513	.	.	0.751	0.204	0.236	0.45	1	1	0	0	23423.4	-2	6.058	81	128	50	25	122	38	20
SNOO_074250	SNOO_074250A_3	0.367879	0.367879	0.367879	0.367879	0.367879	0.367879	0.367879	0.367879	1.247	217	4	0.958	3.173	.		.	.	.	0	0	0	.	.	0	.	0	0.157	0.513	.	.	0.751	0.204	0.236	0.45	1	1	0	0	23423.4	-2	6.058	81	128	50	25	122	38	20
SNOO_074250	SNOO_074250A_4	0.18394	0.157663	0.18394	0.18394	0.18394	0.18394	0.18394	0.157663	1.247	217	4	0.958	3.173	.		.	.	.	0	0	0	.	.	0	.	0	0.157	0.513	.	.	0.751	0.204	0.236	0.45	1	1	0	0	23423.4	-2	6.058	81	128	50	25	122	38	20
SNOO_074250	SNOO_074250A_5	0.367879	0.367879	0.367879	0.367879	0.367879	0.367879	0.367879	0.367879	1.247	217	4	0.958	3.173	.		.	.	.	0	0	0	.	.	0	.	0	0.157	0.513	.	.	0.751	0.204	0.236	0.45	1	1	0	0	23423.4	-2	6.058	81	128	50	25	122	38	20
SNOO_074250	SNOO_074250A_6	0.367879	0.367879	0.367879	0.367879	0.367879	0.367879	0.367879	0.367879	1.247	217	4	0.958	3.173	.		.	.	.	0	0	0	.	.	0	.	0	0.157	0.513	.	.	0.751	0.204	0.236	0.45	1	1	0	0	23423.4	-2	6.058	81	128	50	25	122	38	20
SNOO_105730	SNOO_105730A_1	0.367133	0.27972	0.367133	0.367133	0.367133	0.367133	0.367133	0.27972	1.246	260	13	2.219	3.05	Mg3LysM,RsLysM,CfEcp6,MoSlp1,RiSLM		.	.	.	0	0	0	PF01822	Domain:WSC	0	.	0	0.005	0.338	.	.	0.602	0.397	0.4	0.74	1	1	0	0	28105.3	-5	4.665	114	163	65	27	132	38	17
SNOO_105730	SNOO_105730A_2	0.440559	0.41958	0.440559	0.440559	0.440559	0.244755	0.440559	0.244755	1.246	260	13	2.219	3.05	Mg3LysM,RsLysM,CfEcp6,MoSlp1,RiSLM		.	.	.	0	0	0	PF01822	Domain:WSC	0	.	0	0.005	0.338	.	.	0.602	0.397	0.4	0.74	1	1	0	0	28105.3	-5	4.665	114	163	65	27	132	38	17
SNOO_105730	SNOO_105730A_3	0.367879	0.367879	0.367879	0.367879	0.367879	0.367879	0.367879	0.367879	1.246	260	13	2.219	3.05	Mg3LysM,RsLysM,CfEcp6,MoSlp1,RiSLM		.	.	.	0	0	0	PF01822	Domain:WSC	0	.	0	0.005	0.338	.	.	0.602	0.397	0.4	0.74	1	1	0	0	28105.3	-5	4.665	114	163	65	27	132	38	17
SNOO_105730	SNOO_105730A_4	0.0848953	0.527473	0.0848953	0.0848953	0.0848953	0.538462	0.0848953	0.0848953	1.246	260	13	2.219	3.05	Mg3LysM,RsLysM,CfEcp6,MoSlp1,RiSLM		.	.	.	0	0	0	PF01822	Domain:WSC	0	.	0	0.005	0.338	.	.	0.602	0.397	0.4	0.74	1	1	0	0	28105.3	-5	4.665	114	163	65	27	132	38	17
SNOO_105730	SNOO_105730A_5	0.403846	0.0565968	0.035373	0.403846	0.403846	0.035373	0.035373	0.035373	1.246	260	13	2.219	3.05	Mg3LysM,RsLysM,CfEcp6,MoSlp1,RiSLM		.	.	.	0	0	0	PF01822	Domain:WSC	0	.	0	0.005	0.338	.	.	0.602	0.397	0.4	0.74	1	1	0	0	28105.3	-5	4.665	114	163	65	27	132	38	17
SNOO_105730	SNOO_105730A_6	0.367879	0.367879	0.367879	0.367879	0.367879	0.367879	0.367879	0.367879	1.246	260	13	2.219	3.05	Mg3LysM,RsLysM,CfEcp6,MoSlp1,RiSLM		.	.	.	0	0	0	PF01822	Domain:WSC	0	.	0	0.005	0.338	.	.	0.602	0.397	0.4	0.74	1	1	0	0	28105.3	-5	4.665	114	163	65	27	132	38	17
SNOO_098950	SNOO_098950A_1	0.367879	0.367879	0.367879	0.367879	0.367879	0.367879	0.367879	0.367879	1.245	238	2	4.382	3.278	BfNep1,FoeNEP1,PsojNIP,PpNPP1,PaSD21-1,PiNPP1,VdNEP,MpNEP1_1,MpNEP1_2		.	.	.	0	0	0	PF05630	Family:NPP1	1	.	0	0.017	0.366	.	0.653	.	0.155	0.37	0.76	1	1	0	0	24988.9	1.5	6.966	99	152	72	28	138	34	19
SNOO_098950	SNOO_098950A_2	0.367879	0.367879	0.367879	0.367879	0.367879	0.367879	0.367879	0.367879	1.245	238	2	4.382	3.278	BfNep1,FoeNEP1,PsojNIP,PpNPP1,PaSD21-1,PiNPP1,VdNEP,MpNEP1_1,MpNEP1_2		.	.	.	0	0	0	PF05630	Family:NPP1	1	.	0	0.017	0.366	.	0.653	.	0.155	0.37	0.76	1	1	0	0	24988.9	1.5	6.966	99	152	72	28	138	34	19
SNOO_098950	SNOO_098950A_3	0.367879	0.367879	0.367879	0.367879	0.367879	0.367879	0.367879	0.367879	1.245	238	2	4.382	3.278	BfNep1,FoeNEP1,PsojNIP,PpNPP1,PaSD21-1,PiNPP1,VdNEP,MpNEP1_1,MpNEP1_2		.	.	.	0	0	0	PF05630	Family:NPP1	1	.	0	0.017	0.366	.	0.653	.	0.155	0.37	0.76	1	1	0	0	24988.9	1.5	6.966	99	152	72	28	138	34	19
SNOO_098950	SNOO_098950A_4	0.367879	0.367879	0.367879	0.367879	0.367879	0.367879	0.367879	0.367879	1.245	238	2	4.382	3.278	BfNep1,FoeNEP1,PsojNIP,PpNPP1,PaSD21-1,PiNPP1,VdNEP,MpNEP1_1,MpNEP1_2		.	.	.	0	0	0	PF05630	Family:NPP1	1	.	0	0.017	0.366	.	0.653	.	0.155	0.37	0.76	1	1	0	0	24988.9	1.5	6.966	99	152	72	28	138	34	19
SNOO_115500	SNOO_115500A_1	0.403846	0.32967	0.403846	0.403846	0.403846	0.035373	0.403846	0.035373	1.245	290	4	1.944	3.286	.		.	.	.	0	0	0	PF10503	Family:Esterase_PHB	0	CE1	0	0.002	0.266	.	0.501	.	0.875	0.667	0.76	1	1	0	0	31092.7	5.5	8.133	114	184	74	37	157	47	28
SNOO_115500	SNOO_115500A_2	0.403846	0.32967	0.403846	0.403846	0.403846	0.035373	0.403846	0.035373	1.245	290	4	1.944	3.286	.		.	.	.	0	0	0	PF10503	Family:Esterase_PHB	0	CE1	0	0.002	0.266	.	0.501	.	0.875	0.667	0.76	1	1	0	0	31092.7	5.5	8.133	114	184	74	37	157	47	28
SNOO_542380	SNOO_542380_1	0.367879	0.367879	0.367879	0.367879	0.367879	0.367879	0.367879	0.367879	1.239	171	6	4.009	2.931	MoCDIP4		.	.	.	0	0	0	.	.	0	AA11	0	0.966	0.579	.	.	0.68	0.087	0.411	0.74	1	1	0	0	17935.9	-3.5	5.09	71	107	44	22	106	31	15
SNOO_542380	SNOO_542380_2	0.367879	0.367879	0.367879	0.367879	0.367879	0.367879	0.367879	0.367879	1.239	171	6	4.009	2.931	MoCDIP4		.	.	.	0	0	0	.	.	0	AA11	0	0.966	0.579	.	.	0.68	0.087	0.411	0.74	1	1	0	0	17935.9	-3.5	5.09	71	107	44	22	106	31	15
SNOO_098490	SNOO_098490A_1	0.440559	0.41958	0.440559	0.440559	0.440559	0.244755	0.440559	0.244755	1.238	388	8	1.003	3.3	.		.	.	.	0	0	0	PF00264	Domain:Tyrosinase	0	.	0	0	0.413	.	.	0.575	0.88	0.238	0.77	1	1	0	0	42226.6	8.5	8.269	136	228	99	52	223	79	46
SNOO_098490	SNOO_098490A_2	0.440559	0.41958	0.440559	0.440559	0.440559	0.244755	0.440559	0.244755	1.238	388	8	1.003	3.3	.		.	.	.	0	0	0	PF00264	Domain:Tyrosinase	0	.	0	0	0.413	.	.	0.575	0.88	0.238	0.77	1	1	0	0	42226.6	8.5	8.269	136	228	99	52	223	79	46
SNOO_098490	SNOO_098490A_3	0.367879	0.367879	0.367879	0.367879	0.367879	0.367879	0.367879	0.367879	1.238	388	8	1.003	3.3	.		.	.	.	0	0	0	PF00264	Domain:Tyrosinase	0	.	0	0	0.413	.	.	0.575	0.88	0.238	0.77	1	1	0	0	42226.6	8.5	8.269	136	228	99	52	223	79	46
SNOO_098490	SNOO_098490A_4	0.367879	0.367879	0.367879	0.367879	0.367879	0.367879	0.367879	0.367879	1.238	388	8	1.003	3.3	.		.	.	.	0	0	0	PF00264	Domain:Tyrosinase	0	.	0	0	0.413	.	.	0.575	0.88	0.238	0.77	1	1	0	0	42226.6	8.5	8.269	136	228	99	52	223	79	46
SNOO_105370	SNOO_105370A_1	0.367879	0.367879	0.367879	0.367879	0.367879	0.367879	0.367879	0.367879	1.233	54	0	3.291	3.312	.		.	.	.	0	0	0	.	.	0	.	0	0.979	0.326	0.79	.	.	0.373	0.243	0.24	1	1	0	0	6101.09	4.5	11.478	14	24	17	5	30	15	10
SNOO_065830	SNOO_065830A_1	0.403846	0.461538	0.403846	0.403846	0.403846	0.403846	0.403846	0.403846	1.23	205	10	-0.336	0.058	.		.	.	.	0	0	0	.	.	0	.	0	0.068	0.421	.	0.675	.	0.981	0.434	0.82	1	1	1	0	20886	3	7.732	86	140	67	14	136	14	9
SNOO_065830	SNOO_065830A_2	0.403846	0.461538	0.403846	0.403846	0.403846	0.403846	0.403846	0.403846	1.23	205	10	-0.336	0.058	.		.	.	.	0	0	0	.	.	0	.	0	0.068	0.421	.	0.675	.	0.981	0.434	0.82	1	1	1	0	20886	3	7.732	86	140	67	14	136	14	9
SNOO_065830	SNOO_065830A_3	0.367879	0.367879	0.367879	0.367879	0.367879	0.367879	0.367879	0.367879	1.23	205	10	-0.336	0.058	.		.	.	.	0	0	0	.	.	0	.	0	0.068	0.421	.	0.675	.	0.981	0.434	0.82	1	1	1	0	20886	3	7.732	86	140	67	14	136	14	9
SNOO_065830	SNOO_065830A_4	0.367879	0.367879	0.367879	0.367879	0.367879	0.367879	0.367879	0.367879	1.23	205	10	-0.336	0.058	.		.	.	.	0	0	0	.	.	0	.	0	0.068	0.421	.	0.675	.	0.981	0.434	0.82	1	1	1	0	20886	3	7.732	86	140	67	14	136	14	9
SNOO_306080	SNOO_306080A_1	0.407925	0.34965	0.407925	0.407925	0.407925	0.048951	0.244755	0.048951	1.224	373	3	-1.378	2.753	.		.	.	.	0	0	0	PF00491	Domain:Arginase	0	.	0	0	0.196	.	.	0.811	0.084	0.265	0.46	1	1	0	0	39946.3	-6	5.549	125	217	129	39	220	90	45
SNOO_306080	SNOO_306080A_2	0.403846	0.461538	0.403846	0.403846	0.403846	0.403846	0.403846	0.403846	1.224	373	3	-1.378	2.753	.		.	.	.	0	0	0	PF00491	Domain:Arginase	0	.	0	0	0.196	.	.	0.811	0.084	0.265	0.46	1	1	0	0	39946.3	-6	5.549	125	217	129	39	220	90	45
SNOO_306080	SNOO_306080A_3	0.403846	0.32967	0.403846	0.403846	0.403846	0.035373	0.403846	0.035373	1.224	373	3	-1.378	2.753	.		.	.	.	0	0	0	PF00491	Domain:Arginase	0	.	0	0	0.196	.	.	0.811	0.084	0.265	0.46	1	1	0	0	39946.3	-6	5.549	125	217	129	39	220	90	45
SNOO_306080	SNOO_306080A_4	0.18394	0.210217	0.18394	0.18394	0.18394	0.18394	0.18394	0.18394	1.224	373	3	-1.378	2.753	.		.	.	.	0	0	0	PF00491	Domain:Arginase	0	.	0	0	0.196	.	.	0.811	0.084	0.265	0.46	1	1	0	0	39946.3	-6	5.549	125	217	129	39	220	90	45
SNOO_306080	SNOO_306080A_5	0.367879	0.367879	0.367879	0.367879	0.367879	0.367879	0.367879	0.367879	1.224	373	3	-1.378	2.753	.		.	.	.	0	0	0	PF00491	Domain:Arginase	0	.	0	0	0.196	.	.	0.811	0.084	0.265	0.46	1	1	0	0	39946.3	-6	5.549	125	217	129	39	220	90	45
SNOO_306080	SNOO_306080A_6	0.367879	0.367879	0.367879	0.367879	0.367879	0.367879	0.367879	0.367879	1.224	373	3	-1.378	2.753	.		.	.	.	0	0	0	PF00491	Domain:Arginase	0	.	0	0	0.196	.	.	0.811	0.084	0.265	0.46	1	1	0	0	39946.3	-6	5.549	125	217	129	39	220	90	45
SNOO_306080	SNOO_306080A_7	0.367879	0.367879	0.367879	0.367879	0.367879	0.367879	0.367879	0.367879	1.224	373	3	-1.378	2.753	.		.	.	.	0	0	0	PF00491	Domain:Arginase	0	.	0	0	0.196	.	.	0.811	0.084	0.265	0.46	1	1	0	0	39946.3	-6	5.549	125	217	129	39	220	90	45
SNOO_306080	SNOO_306080A_8	0.18394	0.157663	0.18394	0.18394	0.18394	0.18394	0.18394	0.157663	1.224	373	3	-1.378	2.753	.		.	.	.	0	0	0	PF00491	Domain:Arginase	0	.	0	0	0.196	.	.	0.811	0.084	0.265	0.46	1	1	0	0	39946.3	-6	5.549	125	217	129	39	220	90	45
SNOO_108540	SNOO_108540A_1	0.440559	0.41958	0.440559	0.440559	0.440559	0.244755	0.244755	0.244755	1.221	153	4	1.233	3.02	.		.	.	.	0	0	0	.	.	0	.	0	0.024	0.168	.	0.65	.	0.621	0.625	0.8	1	1	0	0	15819.7	-7	4.121	71	99	49	17	91	20	7
SNOO_108540	SNOO_108540A_2	0.440559	0.41958	0.440559	0.440559	0.440559	0.244755	0.244755	0.244755	1.221	153	4	1.233	3.02	.		.	.	.	0	0	0	.	.	0	.	0	0.024	0.168	.	0.65	.	0.621	0.625	0.8	1	1	0	0	15819.7	-7	4.121	71	99	49	17	91	20	7
SNOO_108540	SNOO_108540A_3	0.367879	0.367879	0.367879	0.367879	0.367879	0.367879	0.367879	0.367879	1.221	153	4	1.233	3.02	.		.	.	.	0	0	0	.	.	0	.	0	0.024	0.168	.	0.65	.	0.621	0.625	0.8	1	1	0	0	15819.7	-7	4.121	71	99	49	17	91	20	7
SNOO_034840	SNOO_034840A_1	0.367879	0.367879	0.367879	0.367879	0.367879	0.367879	0.367879	0.367879	1.214	182	1	2.628	3.217	.		.	.	.	0	0	0	.	.	0	.	0	0.55	0.277	0.757	.	.	0.988	0.706	0.23	1	1	0	0	20437.7	-3	4.989	59	97	53	24	108	57	27
SNOO_034840	SNOO_034840A_2	0.367879	0.367879	0.367879	0.367879	0.367879	0.367879	0.367879	0.367879	1.214	182	1	2.628	3.217	.		.	.	.	0	0	0	.	.	0	.	0	0.55	0.277	0.757	.	.	0.988	0.706	0.23	1	1	0	0	20437.7	-3	4.989	59	97	53	24	108	57	27
SNOO_034840	SNOO_034840A_3	0.367879	0.367879	0.367879	0.367879	0.367879	0.367879	0.367879	0.367879	1.214	182	1	2.628	3.217	.		.	.	.	0	0	0	.	.	0	.	0	0.55	0.277	0.757	.	.	0.988	0.706	0.23	1	1	0	0	20437.7	-3	4.989	59	97	53	24	108	57	27
SNOO_034840	SNOO_034840A_4	0.367879	0.367879	0.367879	0.367879	0.367879	0.367879	0.367879	0.367879	1.214	182	1	2.628	3.217	.		.	.	.	0	0	0	.	.	0	.	0	0.55	0.277	0.757	.	.	0.988	0.706	0.23	1	1	0	0	20437.7	-3	4.989	59	97	53	24	108	57	27
SNOO_160910	SNOO_160910A_1	0.407925	0.111888	0.244755	0.407925	0.407925	0.048951	0.244755	0.048951	1.214	120	5	3.961	2.317	.		.	.	.	0	0	0	.	.	0	.	0	0.999	0.671	0.631	.	.	0.374	0.436	0.48	1	1	0	0	12868	0	6.461	38	68	44	9	76	24	13
SNOO_160910	SNOO_160910A_2	0.407925	0.111888	0.244755	0.407925	0.407925	0.048951	0.244755	0.048951	1.214	120	5	3.961	2.317	.		.	.	.	0	0	0	.	.	0	.	0	0.999	0.671	0.631	.	.	0.374	0.436	0.48	1	1	0	0	12868	0	6.461	38	68	44	9	76	24	13
SNOO_161340	SNOO_161340A_1	0.367879	0.367879	0.367879	0.367879	0.367879	0.367879	0.367879	0.367879	1.214	215	6	2.955	3.265	.		.	.	.	0	0	0	PF00188	Domain:CAP	1	.	0	0.355	0.468	.	.	0.8	0.476	0.675	0.39	1	1	0	0	24333	0.5	6.562	64	123	58	38	121	58	32
SNOO_161340	SNOO_161340A_2	0.367879	0.367879	0.367879	0.367879	0.367879	0.367879	0.367879	0.367879	1.214	215	6	2.955	3.265	.		.	.	.	0	0	0	PF00188	Domain:CAP	1	.	0	0.355	0.468	.	.	0.8	0.476	0.675	0.39	1	1	0	0	24333	0.5	6.562	64	123	58	38	121	58	32
SNOO_161340	SNOO_161340A_3	0.367879	0.367879	0.367879	0.367879	0.367879	0.367879	0.367879	0.367879	1.214	215	6	2.955	3.265	.		.	.	.	0	0	0	PF00188	Domain:CAP	1	.	0	0.355	0.468	.	.	0.8	0.476	0.675	0.39	1	1	0	0	24333	0.5	6.562	64	123	58	38	121	58	32
SNOO_161340	SNOO_161340A_4	0.367879	0.367879	0.367879	0.367879	0.367879	0.367879	0.367879	0.367879	1.214	215	6	2.955	3.265	.		.	.	.	0	0	0	PF00188	Domain:CAP	1	.	0	0.355	0.468	.	.	0.8	0.476	0.675	0.39	1	1	0	0	24333	0.5	6.562	64	123	58	38	121	58	32
SNOO_085710	SNOO_085710A_1	0.244755	0.34965	0.407925	0.244755	0.244755	0.244755	0.407925	0.244755	1.212	362	14	3.23	3.049	.		.	.	.	0	0	0	.	.	0	.	0	0.004	0.548	.	0.687	.	0.971	0.414	0.77	1	1	0	0	39721.5	-5.5	5.179	126	211	81	45	201	72	35
SNOO_085710	SNOO_085710A_2	0.367133	0.27972	0.367133	0.367133	0.367133	0.367133	0.367133	0.27972	1.212	362	14	3.23	3.049	.		.	.	.	0	0	0	.	.	0	.	0	0.004	0.548	.	0.687	.	0.971	0.414	0.77	1	1	0	0	39721.5	-5.5	5.179	126	211	81	45	201	72	35
SNOO_085710	SNOO_085710A_3	0.403846	0.461538	0.403846	0.403846	0.403846	0.403846	0.403846	0.403846	1.212	362	14	3.23	3.049	.		.	.	.	0	0	0	.	.	0	.	0	0.004	0.548	.	0.687	.	0.971	0.414	0.77	1	1	0	0	39721.5	-5.5	5.179	126	211	81	45	201	72	35
SNOO_085710	SNOO_085710A_4	0.367879	0.367879	0.367879	0.367879	0.367879	0.367879	0.367879	0.367879	1.212	362	14	3.23	3.049	.		.	.	.	0	0	0	.	.	0	.	0	0.004	0.548	.	0.687	.	0.971	0.414	0.77	1	1	0	0	39721.5	-5.5	5.179	126	211	81	45	201	72	35
SNOO_085710	SNOO_085710A_5	0.367879	0.367879	0.367879	0.367879	0.367879	0.367879	0.367879	0.367879	1.212	362	14	3.23	3.049	.		.	.	.	0	0	0	.	.	0	.	0	0.004	0.548	.	0.687	.	0.971	0.414	0.77	1	1	0	0	39721.5	-5.5	5.179	126	211	81	45	201	72	35
SNOO_549000	SNOO_549000_1	0.244755	0.41958	0.440559	0.244755	0.244755	0.440559	0.440559	0.244755	1.211	61	1	2.798	1.618	.		.	.	.	0	0	0	.	.	0	.	0	1	0.599	.	0.554	.	0.039	0.431	0.59	1	1	0	0	6957.96	6	10.844	14	34	21	9	31	14	11
SNOO_549000	SNOO_549000_2	0.244755	0.41958	0.440559	0.244755	0.244755	0.440559	0.440559	0.244755	1.211	61	1	2.798	1.618	.		.	.	.	0	0	0	.	.	0	.	0	1	0.599	.	0.554	.	0.039	0.431	0.59	1	1	0	0	6957.96	6	10.844	14	34	21	9	31	14	11
SNOO_001180	SNOO_001180A_1	0.407925	0.111888	0.244755	0.407925	0.407925	0.048951	0.244755	0.048951	1.21	300	6	2.449	2.91	CfTom1		.	.	.	0	0	0	PF11790	Family:Glyco_hydro_cc	0	GH128	0	0.028	0.54	.	.	0.914	0.983	0.296	0.46	1	1	0	0	33340.6	1.5	6.822	101	163	76	41	167	65	35
SNOO_001180	SNOO_001180A_2	0.367133	0.0599401	0.122378	0.367133	0.367133	0.122378	0.367133	0.0599401	1.21	300	6	2.449	2.91	CfTom1		.	.	.	0	0	0	PF11790	Family:Glyco_hydro_cc	0	GH128	0	0.028	0.54	.	.	0.914	0.983	0.296	0.46	1	1	0	0	33340.6	1.5	6.822	101	163	76	41	167	65	35
SNOO_001180	SNOO_001180A_3	0.403846	0.461538	0.403846	0.403846	0.403846	0.403846	0.403846	0.403846	1.21	300	6	2.449	2.91	CfTom1		.	.	.	0	0	0	PF11790	Family:Glyco_hydro_cc	0	GH128	0	0.028	0.54	.	.	0.914	0.983	0.296	0.46	1	1	0	0	33340.6	1.5	6.822	101	163	76	41	167	65	35
[truncated: 111,846 more rows]
[truncated: 50 more columns]

## Sheet: phenotype-A-locus
Supplementary Data 6B: Complete protein-isoform dataset with functional annotation, Predector effector prediction results, and EffectorFisher p-values, for P. nodorum versus the Phenotype-A dataset.
[truncated: 24,651 more rows]
[truncated: 50 more columns]

[truncated: 1 more sheets: Final_candidate_list]
