# Supplementary material for: EffectorFisher: association of disease phenotype with pangenomic protein-isoform profiles for improved prediction of fungal pathogenicity effectors
Source: Sci Rep. 2026 Mar 11;16:13077. doi: 10.1038/s41598-026-43646-x (PMC13100121; doi:10.1038/s41598-026-43646-x)
Supplement: Supplementary file 12 — Supplementary Material 12 [file 41598_2026_43646_MOESM12_ESM.xlsx]

## Sheet: Phenotype-B-isoform
Supplementary Data 7A: Complete protein-isoform dataset with functional annotation, Predector effector prediction results, and EffectorFisher p-values, for P. nodorum versus the Phenotype-B dataset.
locus_id	isoform	wyal_8dpiavg	avg7_calingiri	avgh30	avg_h114	avg_mace	avg_scepter	avg7_lancer	avg_halberd	suntop_8dpiavg	BG261_8dpiavg	avg_56zwb11	avg_105zif14	p-value_lowest	effector_score	manual_effector_score	manual_secretion_score	effector_matches	known_effector	phibase_genes	phibase_phenotypes	phibase_ids	has_phibase_effector_match	has_phibase_virulence_match	has_phibase_lethal_match	pfam_ids	pfam_names	has_pfam_virulence_match	dbcan_matches	has_dbcan_virulence_match	effectorp1	effectorp2	effectorp3_cytoplasmic	effectorp3_apoplastic	effectorp3_noneffector	deepredeff_fungi	deepredeff_oomycete	apoplastp	is_secreted	any_signal_peptide	single_transmembrane	multiple_transmembrane	molecular_weight	residue_number	charge	isoelectric_point	aa_c_number	aa_tiny_number	aa_small_number
SNOO_047630	SNOO_047630A_1	0.298895	0.182681	0.270444	0.214858	0.293826	0.0650409	0.0531435	0.27947	0.174978	0.272666	0.240574	0.166263	0.0531435	3.941	9.143	3.312	.		.	.	.	0	0	0	PF00187	Domain:Chitin_bind_1	1	CBM18	0	1	0.979	0.749	0.925	.	0.994	0.698	0.88	1	1	0	0	8442.77	80	6	8.492	10	36	50
SNOO_047630	SNOO_047630A_2	0.0223852	0.068737	0.0610243	0.0735632	0.132708	0.0986432	0.125261	0.0802551	0.0781047	0.113219	0.0661832	0.099991	0.0223852	3.941	9.143	3.312	.		.	.	.	0	0	0	PF00187	Domain:Chitin_bind_1	1	CBM18	0	1	0.979	0.749	0.925	.	0.994	0.698	0.88	1	1	0	0	8442.77	80	6	8.492	10	36	50
SNOO_047630	SNOO_047630A_3	0.062823	0.179092	0.0890466	0.0827982	0.112735	0.0928925	0.0702556	0.119892	0.0818551	0.0412199	0.107085	0.115922	0.0412199	3.941	9.143	3.312	.		.	.	.	0	0	0	PF00187	Domain:Chitin_bind_1	1	CBM18	0	1	0.979	0.749	0.925	.	0.994	0.698	0.88	1	1	0	0	8442.77	80	6	8.492	10	36	50
SNOO_047630	SNOO_047630A_4	0.216588	0.28833	0.208222	0.262784	0.293826	0.188281	0.167409	0.221895	0.174978	0.272666	0.109449	0.167409	0.109449	3.941	9.143	3.312	.		.	.	.	0	0	0	PF00187	Domain:Chitin_bind_1	1	CBM18	0	1	0.979	0.749	0.925	.	0.994	0.698	0.88	1	1	0	0	8442.77	80	6	8.492	10	36	50
SNOO_047630	SNOO_047630A_5	0.282963	0.272157	0.318589	0.132677	0.317146	0.109208	0.0930553	0.319394	0.247886	0.319677	0.183847	0.239191	0.0930553	3.941	9.143	3.312	.		.	.	.	0	0	0	PF00187	Domain:Chitin_bind_1	1	CBM18	0	1	0.979	0.749	0.925	.	0.994	0.698	0.88	1	1	0	0	8442.77	80	6	8.492	10	36	50
SNOO_047630	SNOO_047630A_6	0.367879	0.367879	0.367879	0.367879	0.367879	0.367879	0.367879	0.367879	0.367879	0.367879	0.367879	0.367879	0.367879	3.941	9.143	3.312	.		.	.	.	0	0	0	PF00187	Domain:Chitin_bind_1	1	CBM18	0	1	0.979	0.749	0.925	.	0.994	0.698	0.88	1	1	0	0	8442.77	80	6	8.492	10	36	50
SNOO_443140	SNOO_443140A_1	0.0871291	0.132256	0.0320771	0.0224398	0.128457	0.058415	0.0737852	0.00831872	0.0726708	0.10295	0.0741647	0.119718	0.00831872	3.83	6.961	3.312	.		.	.	.	0	0	0	.	.	0	.	0	1	0.971	0.88	0.772	.	0.338	0.375	0.83	1	1	0	0	9618.29	89	3.5	7.966	10	38	54
SNOO_443140	SNOO_443140A_2	0.0871291	0.132256	0.0320771	0.0224398	0.128457	0.058415	0.0737852	0.00831872	0.0726708	0.10295	0.0741647	0.119718	0.00831872	3.83	6.961	3.312	.		.	.	.	0	0	0	.	.	0	.	0	1	0.971	0.88	0.772	.	0.338	0.375	0.83	1	1	0	0	9618.29	89	3.5	7.966	10	38	54
SNOO_443140	SNOO_443140A_3	0.367879	0.367879	0.367879	0.367879	0.367879	0.367879	0.367879	0.367879	0.367879	0.367879	0.367879	0.367879	0.367879	3.83	6.961	3.312	.		.	.	.	0	0	0	.	.	0	.	0	1	0.971	0.88	0.772	.	0.338	0.375	0.83	1	1	0	0	9618.29	89	3.5	7.966	10	38	54
SNOO_165710	SNOO_165710A_1	0.0215021	0.0520988	0.136022	0.142453	0.0510971	0.124303	0.124338	0.139694	0.06206	0.128724	0.122573	0.0710219	0.0215021	3.76	8.474	2.971	PnToxA,PtrToxA,ChToxA,Fom_2	ToxA	.	.	.	0	0	0	PF11584	Family:Toxin_ToxA	1	.	0	0.998	0.95	0.551	0.767	.	0.98	0.691	0.48	1	1	0	0	19650.2	178	-1	5.248	2	53	97
SNOO_165710	SNOO_165710A_2	0.0538614	0.105716	0.12784	0.139324	0.0628493	0.133726	0.113947	0.135226	0.0447906	0.142822	0.0792743	0.0562374	0.0447906	3.76	8.474	2.971	PnToxA,PtrToxA,ChToxA,Fom_2	ToxA	.	.	.	0	0	0	PF11584	Family:Toxin_ToxA	1	.	0	0.998	0.95	0.551	0.767	.	0.98	0.691	0.48	1	1	0	0	19650.2	178	-1	5.248	2	53	97
SNOO_165710	SNOO_165710A_3	0.367879	0.367879	0.367879	0.367879	0.367879	0.367879	0.367879	0.367879	0.367879	0.367879	0.367879	0.367879	0.367879	3.76	8.474	2.971	PnToxA,PtrToxA,ChToxA,Fom_2	ToxA	.	.	.	0	0	0	PF11584	Family:Toxin_ToxA	1	.	0	0.998	0.95	0.551	0.767	.	0.98	0.691	0.48	1	1	0	0	19650.2	178	-1	5.248	2	53	97
SNOO_165710	SNOO_165710A_4	0.0732574	0.0548485	0.0861284	0.0738405	0.502452	0.502267	0.503356	0.0913082	0.086867	0.503742	0.0732574	0.503356	0.0548485	3.76	8.474	2.971	PnToxA,PtrToxA,ChToxA,Fom_2	ToxA	.	.	.	0	0	0	PF11584	Family:Toxin_ToxA	1	.	0	0.998	0.95	0.551	0.767	.	0.98	0.691	0.48	1	1	0	0	19650.2	178	-1	5.248	2	53	97
SNOO_027620	SNOO_027620A_1	0.0910912	0.157833	0.155755	0.137623	0.165459	0.0908463	0.126362	0.147163	0.0880708	0.0478212	0.0910912	0.0661896	0.0478212	3.735	6.691	3.312	.		.	.	.	0	0	0	.	.	0	.	0	0.998	0.976	.	0.923	.	0.698	0.622	0.89	1	1	0	0	9502.81	90	5	8.487	6	40	58
SNOO_027620	SNOO_027620A_2	0.231792	0.249126	0.010197	0.14999	0.252255	0.231903	0.195803	0.118767	0.220592	0.255737	0.173844	0.201562	0.010197	3.735	6.691	3.312	.		.	.	.	0	0	0	.	.	0	.	0	0.998	0.976	.	0.923	.	0.698	0.622	0.89	1	1	0	0	9502.81	90	5	8.487	6	40	58
SNOO_027620	SNOO_027620A_3	0.0424591	0.221456	0.0167601	0.0879008	0.233145	0.146212	0.219953	0.048846	0.0456673	0.00947174	0.102751	0.192458	0.00947174	3.735	6.691	3.312	.		.	.	.	0	0	0	.	.	0	.	0	0.998	0.976	.	0.923	.	0.698	0.622	0.89	1	1	0	0	9502.81	90	5	8.487	6	40	58
SNOO_027620	SNOO_027620A_4	0.308268	0.272157	0.318589	0.30963	0.221392	0.3168	0.232638	0.236023	0.237671	0.237671	0.183847	0.239191	0.183847	3.735	6.691	3.312	.		.	.	.	0	0	0	.	.	0	.	0	0.998	0.976	.	0.923	.	0.698	0.622	0.89	1	1	0	0	9502.81	90	5	8.487	6	40	58
SNOO_027620	SNOO_027620A_5	0.334074	0.439878	0.0966392	0.110628	0.502452	0.0518011	0.380085	0.0913082	0.503742	0.0956961	0.412679	0.380085	0.0518011	3.735	6.691	3.312	.		.	.	.	0	0	0	.	.	0	.	0	0.998	0.976	.	0.923	.	0.698	0.622	0.89	1	1	0	0	9502.81	90	5	8.487	6	40	58
SNOO_027620	SNOO_027620A_6	0.367879	0.367879	0.367879	0.367879	0.367879	0.367879	0.367879	0.367879	0.367879	0.367879	0.367879	0.367879	0.367879	3.735	6.691	3.312	.		.	.	.	0	0	0	.	.	0	.	0	0.998	0.976	.	0.923	.	0.698	0.622	0.89	1	1	0	0	9502.81	90	5	8.487	6	40	58
SNOO_200780	SNOO_200780A_1	0.140351	0.172774	0.188481	0.120098	0.0401343	0.14837	0.172016	0.170126	0.0511511	0.0177608	0.0457438	0.189217	0.0177608	3.729	8.879	3.312	PnTox1	Tox1	.	.	.	0	0	0	PF18973	Family:CBL	1	.	0	1	0.969	0.725	0.884	.	0.087	0.388	0.64	1	1	0	0	12145	117	2.5	7.322	16	59	72
SNOO_200780	SNOO_200780A_2	0.148297	0.186507	0.196987	0.179317	0.0369654	0.154164	0.177901	0.19863	0.0467736	0.0142203	0.0460877	0.197667	0.0142203	3.729	8.879	3.312	PnTox1	Tox1	.	.	.	0	0	0	PF18973	Family:CBL	1	.	0	1	0.969	0.725	0.884	.	0.087	0.388	0.64	1	1	0	0	12145	117	2.5	7.322	16	59	72
SNOO_200780	SNOO_200780A_3	0.497835	0.478128	0.503186	0.0738405	0.502452	0.502267	0.503356	0.0913082	0.503742	0.503742	0.497835	0.503356	0.0738405	3.729	8.879	3.312	PnTox1	Tox1	.	.	.	0	0	0	PF18973	Family:CBL	1	.	0	1	0.969	0.725	0.884	.	0.087	0.388	0.64	1	1	0	0	12145	117	2.5	7.322	16	59	72
SNOO_443020	SNOO_443020A_1	0.102751	0.148635	0.133744	0.0879008	0.217159	0.168276	0.18688	0.199076	0.0661672	0.240541	0.175758	0.219953	0.0661672	3.687	6.694	3.312	.		.	.	.	0	0	0	.	.	0	.	0	1	0.971	.	0.862	.	0.977	0.42	0.75	1	1	0	0	7569.8	71	-2	4.428	8	31	44
SNOO_443020	SNOO_443020A_2	0.136164	0.194909	0.176954	0.123252	0.252255	0.204336	0.216765	0.234069	0.102481	0.220592	0.136164	0.219953	0.102481	3.687	6.694	3.312	.		.	.	.	0	0	0	.	.	0	.	0	1	0.971	.	0.862	.	0.977	0.42	0.75	1	1	0	0	7569.8	71	-2	4.428	8	31	44
SNOO_443020	SNOO_443020A_3	0.367879	0.367879	0.367879	0.367879	0.367879	0.367879	0.367879	0.367879	0.367879	0.367879	0.367879	0.367879	0.367879	3.687	6.694	3.312	.		.	.	.	0	0	0	.	.	0	.	0	1	0.971	.	0.862	.	0.977	0.42	0.75	1	1	0	0	7569.8	71	-2	4.428	8	31	44
SNOO_443020	SNOO_443020A_4	0.367879	0.367879	0.367879	0.367879	0.367879	0.367879	0.367879	0.367879	0.367879	0.367879	0.367879	0.367879	0.367879	3.687	6.694	3.312	.		.	.	.	0	0	0	.	.	0	.	0	1	0.971	.	0.862	.	0.977	0.42	0.75	1	1	0	0	7569.8	71	-2	4.428	8	31	44
SNOO_428580	SNOO_428580A_1	0.148876	0.0312422	0.0617192	0.146376	0.158901	0.140855	0.148724	0.142331	0.163661	0.147479	0.0801277	0.136331	0.0312422	3.687	6.847	3.312	.		.	.	.	0	0	0	.	.	0	.	0	1	0.971	0.647	0.781	.	0.328	0.309	0.72	1	1	0	0	9942.34	92	4	8.089	8	41	52
SNOO_428580	SNOO_428580A_2	0.138917	0.123471	0.0466401	0.0884012	0.0892724	0.124934	0.0923941	0.130689	0.111912	0.111912	0.0484543	0.148724	0.0466401	3.687	6.847	3.312	.		.	.	.	0	0	0	.	.	0	.	0	1	0.971	0.647	0.781	.	0.328	0.309	0.72	1	1	0	0	9942.34	92	4	8.089	8	41	52
SNOO_428580	SNOO_428580A_3	0.14754	0.149185	0.118467	0.147251	0.0841364	0.151012	0.157718	0.157808	0.144356	0.0621843	0.0866622	0.157718	0.0621843	3.687	6.847	3.312	.		.	.	.	0	0	0	.	.	0	.	0	1	0.971	0.647	0.781	.	0.328	0.309	0.72	1	1	0	0	9942.34	92	4	8.089	8	41	52
SNOO_428580	SNOO_428580A_4	0.170083	0.127405	0.174715	0.183705	0.101491	0.178283	0.124396	0.183136	0.134691	0.0833195	0.0601713	0.182017	0.0601713	3.687	6.847	3.312	.		.	.	.	0	0	0	.	.	0	.	0	1	0.971	0.647	0.781	.	0.328	0.309	0.72	1	1	0	0	9942.34	92	4	8.089	8	41	52
SNOO_428580	SNOO_428580A_5	0.208092	0.202199	0.0965931	0.206107	0.173074	0.198136	0.125454	0.219035	0.106216	0.106216	0.188499	0.125454	0.0965931	3.687	6.847	3.312	.		.	.	.	0	0	0	.	.	0	.	0	1	0.971	0.647	0.781	.	0.328	0.309	0.72	1	1	0	0	9942.34	92	4	8.089	8	41	52
SNOO_428580	SNOO_428580A_6	0.412679	0.0831967	0.0861284	0.0738405	0.0812183	0.502267	0.503356	0.0913082	0.503742	0.503742	0.334074	0.503356	0.0738405	3.687	6.847	3.312	.		.	.	.	0	0	0	.	.	0	.	0	1	0.971	0.647	0.781	.	0.328	0.309	0.72	1	1	0	0	9942.34	92	4	8.089	8	41	52
SNOO_428580	SNOO_428580A_7	0.497835	0.478128	0.178684	0.165546	0.173639	0.0829113	0.0901181	0.18394	0.179525	0.179525	0.497835	0.0901181	0.0829113	3.687	6.847	3.312	.		.	.	.	0	0	0	.	.	0	.	0	1	0.971	0.647	0.781	.	0.328	0.309	0.72	1	1	0	0	9942.34	92	4	8.089	8	41	52
SNOO_444800	SNOO_444800A_1	0.20305	0.225084	0.178684	0.165546	0.173639	0.175298	0.182705	0.18394	0.179525	0.179525	0.20305	0.182705	0.165546	3.369	7.241	3.312	.		.	.	.	0	0	0	.	.	0	.	0	1	0.986	0.914	0.9	.	0.959	0.34	0.64	1	1	0	0	9214.57	85	-2	5.47	11	30	49
SNOO_546430	SNOO_546430_1	0.113041	0.182681	0.287087	0.299232	0.333838	0.187104	0.166263	0.27947	0.325096	0.309365	0.113041	0.166263	0.113041	3.329	8.321	3.202	MoCDIP4		.	.	.	0	0	0	.	.	0	AA11	0	0.985	0.934	.	0.737	.	0.98	0.306	0.83	1	1	0	0	14875.9	139	4	7.773	4	49	82
SNOO_546430	SNOO_546430_2	0.170202	0.226776	0.208222	0.262784	0.19176	0.0650409	0.166263	0.221895	0.174978	0.174978	0.170202	0.281008	0.0650409	3.329	8.321	3.202	MoCDIP4		.	.	.	0	0	0	.	.	0	AA11	0	0.985	0.934	.	0.737	.	0.98	0.306	0.83	1	1	0	0	14875.9	139	4	7.773	4	49	82
SNOO_546430	SNOO_546430_3	0.334074	0.277314	0.0861284	0.0738405	0.0812183	0.394639	0.380085	0.0913082	0.086867	0.086867	0.334074	0.380085	0.0738405	3.329	8.321	3.202	MoCDIP4		.	.	.	0	0	0	.	.	0	AA11	0	0.985	0.934	.	0.737	.	0.98	0.306	0.83	1	1	0	0	14875.9	139	4	7.773	4	49	82
SNOO_546430	SNOO_546430_4	0.20305	0.225084	0.178684	0.165546	0.367879	0.192581	0.185174	0.18394	0.367879	0.367879	0.20305	0.185174	0.165546	3.329	8.321	3.202	MoCDIP4		.	.	.	0	0	0	.	.	0	AA11	0	0.985	0.934	.	0.737	.	0.98	0.306	0.83	1	1	0	0	14875.9	139	4	7.773	4	49	82
SNOO_082110	SNOO_082110A_1	0.125539	0.118008	0.132742	0.12517	0.138094	0.0981435	0.0222663	0.118252	0.117814	0.12808	0.110751	0.11046	0.0222663	3.327	7.043	3.312	.		.	.	.	0	0	0	.	.	0	.	0	1	0.987	0.867	0.607	.	0.793	0.244	0.47	1	1	0	0	8244.73	74	3.5	8.244	6	24	39
SNOO_082110	SNOO_082110A_2	0.121383	0.141111	0.147425	0.15123	0.132846	0.138031	0.107902	0.150545	0.0811253	0.0475162	0.121383	0.146313	0.0475162	3.327	7.043	3.312	.		.	.	.	0	0	0	.	.	0	.	0	1	0.987	0.867	0.607	.	0.793	0.244	0.47	1	1	0	0	8244.73	74	3.5	8.244	6	24	39
SNOO_082110	SNOO_082110A_3	0.178066	0.159929	0.0612894	0.150557	0.0925179	0.178283	0.116857	0.14638	0.00239461	0.0325976	0.178066	0.161715	0.00239461	3.327	7.043	3.312	.		.	.	.	0	0	0	.	.	0	.	0	1	0.987	0.867	0.607	.	0.793	0.244	0.47	1	1	0	0	8244.73	74	3.5	8.244	6	24	39
SNOO_082110	SNOO_082110A_4	0.208092	0.178182	0.105921	0.0718356	0.232398	0.130882	0.152273	0.0558768	0.188828	0.188828	0.188499	0.204678	0.0558768	3.327	7.043	3.312	.		.	.	.	0	0	0	.	.	0	.	0	1	0.987	0.867	0.607	.	0.793	0.244	0.47	1	1	0	0	8244.73	74	3.5	8.244	6	24	39
SNOO_405930	SNOO_405930A_1	0.111479	0.137137	0.0966392	0.110628	0.10182	0.100194	0.0925871	0.503597	0.503742	0.503742	0.497835	0.503356	0.0925871	3.3	6.966	3.285	.		.	.	.	0	0	0	.	.	0	.	0	1	0.952	0.941	0.705	.	0.992	0.414	0.37	1	1	0	0	11968.8	108	2.5	7.81	8	39	57
SNOO_405930	SNOO_405930A_2	0.111479	0.137137	0.0966392	0.110628	0.10182	0.100194	0.0925871	0.503597	0.503742	0.503742	0.497835	0.503356	0.0925871	3.3	6.966	3.285	.		.	.	.	0	0	0	.	.	0	.	0	1	0.952	0.941	0.705	.	0.992	0.414	0.37	1	1	0	0	11968.8	108	2.5	7.81	8	39	57
SNOO_618760	SNOO_618760_1	0.367879	0.367879	0.367879	0.367879	0.367879	0.367879	0.367879	0.367879	0.367879	0.367879	0.367879	0.367879	0.367879	3.234	6.749	3.312	.		.	.	.	0	0	0	.	.	0	.	0	1	0.963	0.547	0.826	.	0.178	0.408	0.85	1	1	0	0	13408.2	123	2	7.362	12	53	76
SNOO_618760	SNOO_618760_2	0.367879	0.367879	0.367879	0.367879	0.367879	0.367879	0.367879	0.367879	0.367879	0.367879	0.367879	0.367879	0.367879	3.234	6.749	3.312	.		.	.	.	0	0	0	.	.	0	.	0	1	0.963	0.547	0.826	.	0.178	0.408	0.85	1	1	0	0	13408.2	123	2	7.362	12	53	76
SNOO_618760	SNOO_618760_3	0.367879	0.367879	0.367879	0.367879	0.367879	0.367879	0.367879	0.367879	0.367879	0.367879	0.367879	0.367879	0.367879	3.234	6.749	3.312	.		.	.	.	0	0	0	.	.	0	.	0	1	0.963	0.547	0.826	.	0.178	0.408	0.85	1	1	0	0	13408.2	123	2	7.362	12	53	76
SNOO_618760	SNOO_618760_4	0.367879	0.367879	0.367879	0.367879	0.367879	0.367879	0.367879	0.367879	0.367879	0.367879	0.367879	0.367879	0.367879	3.234	6.749	3.312	.		.	.	.	0	0	0	.	.	0	.	0	1	0.963	0.547	0.826	.	0.178	0.408	0.85	1	1	0	0	13408.2	123	2	7.362	12	53	76
SNOO_022440	SNOO_022440A_1	0.367879	0.367879	0.367879	0.367879	0.367879	0.367879	0.367879	0.367879	0.367879	0.367879	0.367879	0.367879	0.367879	3.148	6.019	3.302	.		.	.	.	0	0	0	.	.	0	.	0	0.909	0.881	0.639	.	.	0.915	0.7	0.17	1	1	0	0	17871.3	159	4.5	9.004	2	51	82
SNOO_022440	SNOO_022440A_2	0.367879	0.367879	0.367879	0.367879	0.367879	0.367879	0.367879	0.367879	0.367879	0.367879	0.367879	0.367879	0.367879	3.148	6.019	3.302	.		.	.	.	0	0	0	.	.	0	.	0	0.909	0.881	0.639	.	.	0.915	0.7	0.17	1	1	0	0	17871.3	159	4.5	9.004	2	51	82
SNOO_022440	SNOO_022440A_3	0.367879	0.367879	0.367879	0.367879	0.367879	0.367879	0.367879	0.367879	0.367879	0.367879	0.367879	0.367879	0.367879	3.148	6.019	3.302	.		.	.	.	0	0	0	.	.	0	.	0	0.909	0.881	0.639	.	.	0.915	0.7	0.17	1	1	0	0	17871.3	159	4.5	9.004	2	51	82
SNOO_149030	SNOO_149030A_1	0.173053	0.0600833	0.167786	0.172524	0.0187753	0.173146	0.157211	0.095815	0.0371329	0.180204	0.162638	0.175806	0.0187753	3.126	6.321	3.312	.		.	.	.	0	0	0	.	.	0	.	0	0.998	0.932	.	0.895	.	0.013	0.454	0.91	1	1	0	0	13257	124	1	7.379	8	52	83
SNOO_149030	SNOO_149030A_2	0.0901414	0.168886	0.0650273	0.110438	0.100695	0.143619	0.201562	0.234069	0.174829	0.240541	0.231792	0.201562	0.0650273	3.126	6.321	3.312	.		.	.	.	0	0	0	.	.	0	.	0	0.998	0.932	.	0.895	.	0.013	0.454	0.91	1	1	0	0	13257	124	1	7.379	8	52	83
SNOO_149030	SNOO_149030A_3	0.215084	0.155909	0.23485	0.155086	0.262897	0.139739	0.160434	0.0281051	0.247886	0.319677	0.268028	0.160434	0.0281051	3.126	6.321	3.312	.		.	.	.	0	0	0	.	.	0	.	0	0.998	0.932	.	0.895	.	0.013	0.454	0.91	1	1	0	0	13257	124	1	7.379	8	52	83
SNOO_149030	SNOO_149030A_4	0.197642	0.342455	0.264555	0.372774	0.0529793	0.394639	0.374949	0.380455	0.0482371	0.387021	0.197642	0.380085	0.0482371	3.126	6.321	3.312	.		.	.	.	0	0	0	.	.	0	.	0	0.998	0.932	.	0.895	.	0.013	0.454	0.91	1	1	0	0	13257	124	1	7.379	8	52	83
SNOO_097330	SNOO_097330A_1	0.367879	0.367879	0.367879	0.367879	0.367879	0.367879	0.367879	0.367879	0.367879	0.367879	0.367879	0.367879	0.367879	3.118	8.662	3.312	Cri_9402		.	.	.	0	0	0	.	.	0	.	0	0.999	0.942	0.65	0.775	.	0.14	0.344	0.95	1	1	0	0	15093	144	5.5	8.226	9	68	94
SNOO_097330	SNOO_097330A_2	0.367879	0.367879	0.367879	0.367879	0.367879	0.367879	0.367879	0.367879	0.367879	0.367879	0.367879	0.367879	0.367879	3.118	8.662	3.312	Cri_9402		.	.	.	0	0	0	.	.	0	.	0	0.999	0.942	0.65	0.775	.	0.14	0.344	0.95	1	1	0	0	15093	144	5.5	8.226	9	68	94
SNOO_097330	SNOO_097330A_3	0.367879	0.367879	0.367879	0.367879	0.367879	0.367879	0.367879	0.367879	0.367879	0.367879	0.367879	0.367879	0.367879	3.118	8.662	3.312	Cri_9402		.	.	.	0	0	0	.	.	0	.	0	0.999	0.942	0.65	0.775	.	0.14	0.344	0.95	1	1	0	0	15093	144	5.5	8.226	9	68	94
SNOO_545510	SNOO_545510_1	0.20305	0.225084	0.178684	0.165546	0.367879	0.192581	0.185174	0.18394	0.367879	0.367879	0.20305	0.185174	0.165546	3.111	6.539	3.093	.		.	.	.	0	0	0	.	.	0	.	0	0.999	0.921	0.893	0.6	.	0.98	0.306	0.42	1	1	0	0	7563.71	69	3.5	8.53	2	22	35
SNOO_428480	SNOO_428480A_1	0.0880329	0.130933	0.13314	0.12366	0.0995545	0.13016	0.110909	0.0425991	0.043853	0.043853	0.110751	0.0619295	0.0425991	3.102	7.056	3.312	.		.	.	.	0	0	0	.	.	0	.	0	1	0.967	0.987	0.647	.	0.959	0.383	0.41	1	1	0	0	8173.68	73	3	7.947	6	21	39
SNOO_428480	SNOO_428480A_2	0.123046	0.134543	0.0889348	0.115187	0.129308	0.0906375	0.0594832	0.0949338	0.0936859	0.123557	0.123046	0.00995345	0.00995345	3.102	7.056	3.312	.		.	.	.	0	0	0	.	.	0	.	0	1	0.967	0.987	0.647	.	0.959	0.383	0.41	1	1	0	0	8173.68	73	3	7.947	6	21	39
SNOO_428480	SNOO_428480A_3	0.173844	0.0679772	0.186112	0.14999	0.0683077	0.231903	0.195803	0.199076	0.236321	0.209795	0.0901414	0.235156	0.0679772	3.102	7.056	3.312	.		.	.	.	0	0	0	.	.	0	.	0	1	0.967	0.987	0.647	.	0.959	0.383	0.41	1	1	0	0	8173.68	73	3	7.947	6	21	39
SNOO_428480	SNOO_428480A_4	0.0140615	0.032895	0.208222	0.172206	0.00157388	0.0864178	0.218562	0.221895	0.150406	0.00201271	0.0140615	0.0271194	0.00157388	3.102	7.056	3.312	.		.	.	.	0	0	0	.	.	0	.	0	1	0.967	0.987	0.647	.	0.959	0.383	0.41	1	1	0	0	8173.68	73	3	7.947	6	21	39
SNOO_500780	SNOO_500780_1	0.0732574	0.0548485	0.503186	0.498561	0.173639	0.0829113	0.0901181	0.503597	0.179525	0.179525	0.0732574	0.503356	0.0548485	3.077	6.724	3.312	.		.	.	.	0	0	0	.	.	0	.	0	1	0.946	0.531	0.829	.	0.509	0.331	0.91	1	1	0	0	8633.71	81	0.5	6.659	8	38	51
SNOO_500780	SNOO_500780_2	0.0732574	0.0548485	0.503186	0.498561	0.173639	0.0829113	0.0901181	0.503597	0.179525	0.179525	0.0732574	0.503356	0.0548485	3.077	6.724	3.312	.		.	.	.	0	0	0	.	.	0	.	0	1	0.946	0.531	0.829	.	0.509	0.331	0.91	1	1	0	0	8633.71	81	0.5	6.659	8	38	51
SNOO_500780	SNOO_500780_3	0.367879	0.367879	0.367879	0.367879	0.367879	0.367879	0.367879	0.367879	0.367879	0.367879	0.367879	0.367879	0.367879	3.077	6.724	3.312	.		.	.	.	0	0	0	.	.	0	.	0	1	0.946	0.531	0.829	.	0.509	0.331	0.91	1	1	0	0	8633.71	81	0.5	6.659	8	38	51
SNOO_423420	SNOO_423420AB_1	0.121897	0.131667	0.0347319	0.0536172	0.0235137	0.0340743	0.0393506	0.107669	0.102281	0.12808	0.130132	0.00510188	0.00510188	3.077	8.827	3.312	PnTox1		.	.	.	0	0	0	PF18973	Family:CBL	1	.	0	1	0.95	0.765	0.866	.	0.244	0.355	0.72	1	1	0	0	13115	124	0.5	6.582	16	56	78
SNOO_423420	SNOO_423420AB_2	0.178412	0.0746335	0.163404	0.0913153	0.122452	0.00315241	0.0521881	0.149409	0.192093	0.202966	0.178412	0.00176607	0.00176607	3.077	8.827	3.312	PnTox1		.	.	.	0	0	0	PF18973	Family:CBL	1	.	0	1	0.95	0.765	0.866	.	0.244	0.355	0.72	1	1	0	0	13115	124	0.5	6.582	16	56	78
SNOO_517210	SNOO_517210_1	0.276699	0.219819	0.307211	0.278667	0.297324	0.132523	0.314553	0.317046	0.325096	0.309365	0.276699	0.314553	0.132523	3.038	4.096	3.303	.		.	.	.	0	0	0	.	.	0	.	0	0.999	0.853	.	.	0.556	0.094	0.403	0.15	1	1	0	0	15389.6	143	6.5	11.115	1	46	84
SNOO_517210	SNOO_517210_2	0.302449	0.3582	0.379825	0.300624	0.398285	0.378421	0.380085	0.249961	0.387021	0.387021	0.302449	0.380085	0.249961	3.038	4.096	3.303	.		.	.	.	0	0	0	.	.	0	.	0	0.999	0.853	.	.	0.556	0.094	0.403	0.15	1	1	0	0	15389.6	143	6.5	11.115	1	46	84
SNOO_517210	SNOO_517210_3	0.197642	0.3582	0.366451	0.335987	0.0376377	0.273904	0.25339	0.0449924	0.0416679	0.0416679	0.197642	0.25339	0.0376377	3.038	4.096	3.303	.		.	.	.	0	0	0	.	.	0	.	0	0.999	0.853	.	.	0.556	0.094	0.403	0.15	1	1	0	0	15389.6	143	6.5	11.115	1	46	84
SNOO_517210	SNOO_517210_4	0.497835	0.478128	0.0966392	0.498561	0.173639	0.0829113	0.0901181	0.503597	0.179525	0.179525	0.497835	0.0901181	0.0829113	3.038	4.096	3.303	.		.	.	.	0	0	0	.	.	0	.	0	0.999	0.853	.	.	0.556	0.094	0.403	0.15	1	1	0	0	15389.6	143	6.5	11.115	1	46	84
SNOO_109810	SNOO_109810A_1	0.106018	0.142431	0.0929106	0.108606	0.0366196	0.142516	0.130961	0.111904	0.113219	0.141597	0.134914	0.14218	0.0366196	3.038	7.621	3.191	MoCDIP4,ChNIS1,CoNIS1		.	.	.	0	0	0	PF03443	Family:AA9	1	AA9	0	0.834	0.815	0.568	0.658	.	0.039	0.229	0.73	1	1	0	0	25297.8	233	7.5	9.302	2	79	129
SNOO_109810	SNOO_109810A_2	0.114952	0.14699	0.0469098	0.0669927	0.076429	0.12484	0.130014	0.062711	0.154862	0.156994	0.135002	0.100777	0.0469098	3.038	7.621	3.191	MoCDIP4,ChNIS1,CoNIS1		.	.	.	0	0	0	PF03443	Family:AA9	1	AA9	0	0.834	0.815	0.568	0.658	.	0.039	0.229	0.73	1	1	0	0	25297.8	233	7.5	9.302	2	79	129
SNOO_109810	SNOO_109810A_3	0.342776	0.35094	0.167778	0.204469	0.181308	0.132523	0.0103625	0.153928	0.165257	0.165257	0.342776	0.0103625	0.0103625	3.038	7.621	3.191	MoCDIP4,ChNIS1,CoNIS1		.	.	.	0	0	0	PF03443	Family:AA9	1	AA9	0	0.834	0.815	0.568	0.658	.	0.039	0.229	0.73	1	1	0	0	25297.8	233	7.5	9.302	2	79	129
SNOO_109810	SNOO_109810A_4	0.367879	0.367879	0.367879	0.367879	0.367879	0.367879	0.367879	0.367879	0.367879	0.367879	0.367879	0.367879	0.367879	3.038	7.621	3.191	MoCDIP4,ChNIS1,CoNIS1		.	.	.	0	0	0	PF03443	Family:AA9	1	AA9	0	0.834	0.815	0.568	0.658	.	0.039	0.229	0.73	1	1	0	0	25297.8	233	7.5	9.302	2	79	129
SNOO_012530	SNOO_012530A_1	0.0438745	0.00876631	0.0917786	0.098732	0.125464	0.0799826	0.130575	0.0424643	0.14263	0.0613026	0.0438745	0.111852	0.00876631	3.038	5.57	3.002	.		.	.	.	0	0	0	.	.	0	.	0	0.989	0.815	0.847	.	.	0.902	0.712	0.39	1	1	0	0	22755.4	210	3	8.115	0	81	125
SNOO_012530	SNOO_012530A_2	0.115293	0.0567275	0.103338	0.153355	0.182864	0.10213	0.158226	0.16062	0.183808	0.183808	0.152357	0.170397	0.0567275	3.038	5.57	3.002	.		.	.	.	0	0	0	.	.	0	.	0	0.989	0.815	0.847	.	.	0.902	0.712	0.39	1	1	0	0	22755.4	210	3	8.115	0	81	125
SNOO_012530	SNOO_012530A_3	0.136338	0.143062	0.174028	0.12966	0.158745	0.164438	0.154604	0.0964645	0.156398	0.0281377	0.162711	0.154604	0.0281377	3.038	5.57	3.002	.		.	.	.	0	0	0	.	.	0	.	0	0.989	0.815	0.847	.	.	0.902	0.712	0.39	1	1	0	0	22755.4	210	3	8.115	0	81	125
SNOO_012530	SNOO_012530A_4	0.219127	0.221456	0.186112	0.221039	0.221331	0.204336	0.155606	0.235884	0.236321	0.236321	0.219127	0.219953	0.155606	3.038	5.57	3.002	.		.	.	.	0	0	0	.	.	0	.	0	0.989	0.815	0.847	.	.	0.902	0.712	0.39	1	1	0	0	22755.4	210	3	8.115	0	81	125
SNOO_012530	SNOO_012530A_5	0.206899	0.119931	0.211073	0.227699	0.187789	0.105996	0.162574	0.159222	0.0719593	0.213615	0.0191473	0.0864479	0.0191473	3.038	5.57	3.002	.		.	.	.	0	0	0	.	.	0	.	0	0.989	0.815	0.847	.	.	0.902	0.712	0.39	1	1	0	0	22755.4	210	3	8.115	0	81	125
SNOO_012530	SNOO_012530A_6	0.334074	0.277314	0.0490199	0.0601242	0.398285	0.358762	0.0441395	0.377698	0.0482371	0.387021	0.334074	0.0441395	0.0441395	3.038	5.57	3.002	.		.	.	.	0	0	0	.	.	0	.	0	0.989	0.815	0.847	.	.	0.902	0.712	0.39	1	1	0	0	22755.4	210	3	8.115	0	81	125
SNOO_019580	SNOO_019580A_1	0.497835	0.478128	0.503186	0.498561	0.502452	0.502267	0.503356	0.503597	0.503742	0.503742	0.497835	0.0925871	0.0925871	3.028	6.419	3.308	.		.	.	.	0	0	0	PF07452	Domain:CHRD	0	.	0	0.984	0.91	0.644	0.701	.	0.023	0.618	0.7	1	1	0	0	22783.5	211	4	7.826	3	72	127
SNOO_019580	SNOO_019580A_2	0.367879	0.367879	0.367879	0.367879	0.367879	0.367879	0.367879	0.367879	0.367879	0.367879	0.367879	0.367879	0.367879	3.028	6.419	3.308	.		.	.	.	0	0	0	PF07452	Domain:CHRD	0	.	0	0.984	0.91	0.644	0.701	.	0.023	0.618	0.7	1	1	0	0	22783.5	211	4	7.826	3	72	127
SNOO_019580	SNOO_019580A_3	0.367879	0.367879	0.367879	0.367879	0.367879	0.367879	0.367879	0.367879	0.367879	0.367879	0.367879	0.367879	0.367879	3.028	6.419	3.308	.		.	.	.	0	0	0	PF07452	Domain:CHRD	0	.	0	0.984	0.91	0.644	0.701	.	0.023	0.618	0.7	1	1	0	0	22783.5	211	4	7.826	3	72	127
SNOO_529790	SNOO_529790_1	0.0182775	0.150858	0.142022	0.133083	0.0458667	0.019357	0.124702	0.149097	0.100441	0.100441	0.0363035	0.0329992	0.0182775	3.027	9.044	3.312	PnTox1		.	.	.	0	0	0	.	.	0	.	0	1	0.966	0.809	0.836	.	0.897	0.627	0.68	1	1	0	0	9058.38	87	3.5	8.085	8	37	57
SNOO_529790	SNOO_529790_2	0.0938126	0.12644	0.0768689	0.0986354	0.204366	0.193396	0.197667	0.152619	0.192796	0.192796	0.188962	0.118137	0.0768689	3.027	9.044	3.312	PnTox1		.	.	.	0	0	0	.	.	0	.	0	1	0.966	0.809	0.836	.	0.897	0.627	0.68	1	1	0	0	9058.38	87	3.5	8.085	8	37	57
SNOO_529790	SNOO_529790_3	0.219127	0.211034	0.173868	0.133911	0.233145	0.226341	0.162574	0.219035	0.102481	0.198907	0.175758	0.219953	0.102481	3.027	9.044	3.312	PnTox1		.	.	.	0	0	0	.	.	0	.	0	1	0.966	0.809	0.836	.	0.897	0.627	0.68	1	1	0	0	9058.38	87	3.5	8.085	8	37	57
SNOO_529790	SNOO_529790_4	0.367879	0.367879	0.367879	0.367879	0.367879	0.367879	0.367879	0.367879	0.367879	0.367879	0.367879	0.367879	0.367879	3.027	9.044	3.312	PnTox1		.	.	.	0	0	0	.	.	0	.	0	1	0.966	0.809	0.836	.	0.897	0.627	0.68	1	1	0	0	9058.38	87	3.5	8.085	8	37	57
SNOO_432070	SNOO_432070A_1	0.00397932	0.0900584	0.133831	0.133144	0.0403906	0.124208	0.0994869	0.120828	0.0617392	0.0359444	0.0345568	0.134969	0.00397932	3.02	6.559	3.311	.		.	.	.	0	0	0	.	.	0	.	0	1	0.954	.	0.795	.	0.901	0.501	0.77	1	1	0	0	14979.2	136	-1.5	5.568	13	50	79
SNOO_432070	SNOO_432070A_2	0.0316481	0.142005	0.14364	0.149274	0.160372	0.144484	0.0758312	0.130689	0.16783	0.163168	0.138396	0.137588	0.0316481	3.02	6.559	3.311	.		.	.	.	0	0	0	.	.	0	.	0	1	0.954	.	0.795	.	0.901	0.501	0.77	1	1	0	0	14979.2	136	-1.5	5.568	13	50	79
SNOO_432070	SNOO_432070A_3	0.0910959	0.17455	0.174956	0.176948	0.15255	0.154782	0.170397	0.16062	0.135153	0.135153	0.165094	0.167692	0.0910959	3.02	6.559	3.311	.		.	.	.	0	0	0	.	.	0	.	0	1	0.954	.	0.795	.	0.901	0.501	0.77	1	1	0	0	14979.2	136	-1.5	5.568	13	50	79
SNOO_432070	SNOO_432070A_4	0.187843	0.12644	0.196987	0.199531	0.121114	0.193544	0.152469	0.19863	0.103328	0.202966	0.150357	0.186351	0.103328	3.02	6.559	3.311	.		.	.	.	0	0	0	.	.	0	.	0	1	0.954	.	0.795	.	0.901	0.501	0.77	1	1	0	0	14979.2	136	-1.5	5.568	13	50	79
SNOO_432070	SNOO_432070A_5	0.263516	0.22257	0.280611	0.269983	0.0390661	0.278484	0.218562	0.281571	0.281909	0.233304	0.157323	0.281008	0.0390661	3.02	6.559	3.311	.		.	.	.	0	0	0	.	.	0	.	0	1	0.954	.	0.795	.	0.901	0.501	0.77	1	1	0	0	14979.2	136	-1.5	5.568	13	50	79
SNOO_011240	SNOO_011240A_1	0.219127	0.199885	0.196292	0.242086	0.266014	0.231903	0.195803	0.11439	0.260224	0.260224	0.202271	0.235156	0.11439	3.015	6.81	3.297	.		.	.	.	0	0	0	.	.	0	.	0	0.999	0.941	0.504	0.934	.	0.953	0.218	0.78	1	1	0	0	14266.9	137	-1	5.091	8	60	92
SNOO_011240	SNOO_011240A_2	0.302449	0.277314	0.0411918	0.335987	0.0529793	0.226069	0.0214651	0.0449924	0.0482371	0.0482371	0.371685	0.246542	0.0214651	3.015	6.81	3.297	.		.	.	.	0	0	0	.	.	0	.	0	0.999	0.941	0.504	0.934	.	0.953	0.218	0.78	1	1	0	0	14266.9	137	-1	5.091	8	60	92
SNOO_446770	SNOO_446770A_1	0.0794333	0.0554113	0.0235373	0.0279786	0.0704782	0.137138	0.148724	0.130689	0.141251	0.13182	0.0484543	0.116855	0.0235373	3.005	6.6	3.306	.		.	.	.	0	0	0	.	.	0	.	0	0.997	0.937	0.525	0.627	.	0.679	0.689	0.29	1	1	0	0	14182.1	126	0.5	6.618	6	40	67
SNOO_446770	SNOO_446770A_2	0.151746	0.142874	0.0588349	0.158283	0.155825	0.139216	0.154388	0.147163	0.0913172	0.0913172	0.12525	0.140868	0.0588349	3.005	6.6	3.306	.		.	.	.	0	0	0	.	.	0	.	0	0.997	0.937	0.525	0.627	.	0.679	0.689	0.29	1	1	0	0	14182.1	126	0.5	6.618	6	40	67
SNOO_446770	SNOO_446770A_3	0.0779369	0.126228	0.162426	0.109049	0.144764	0.124322	0.0601813	0.0543601	0.180204	0.160909	0.151667	0.141245	0.0543601	3.005	6.6	3.306	.		.	.	.	0	0	0	.	.	0	.	0	0.997	0.937	0.525	0.627	.	0.679	0.689	0.29	1	1	0	0	14182.1	126	0.5	6.618	6	40	67
SNOO_446770	SNOO_446770A_4	0.102381	0.170522	0.125529	0.0841948	0.17778	0.0928925	0.115922	0.140938	0.151673	0.177725	0.168582	0.0702556	0.0702556	3.005	6.6	3.306	.		.	.	.	0	0	0	.	.	0	.	0	0.997	0.937	0.525	0.627	.	0.679	0.689	0.29	1	1	0	0	14182.1	126	0.5	6.618	6	40	67
SNOO_446770	SNOO_446770A_5	0.148297	0.0833734	0.0206126	0.0297129	0.122452	0.123995	0.145642	0.00832181	0.140194	0.0784473	0.0179056	0.189217	0.00832181	3.005	6.6	3.306	.		.	.	.	0	0	0	.	.	0	.	0	0.997	0.937	0.525	0.627	.	0.679	0.689	0.29	1	1	0	0	14182.1	126	0.5	6.618	6	40	67
SNOO_446770	SNOO_446770A_6	0.371685	0.342455	0.0195436	0.199467	0.278582	0.378421	0.380085	0.380455	0.262244	0.380677	0.371685	0.246542	0.0195436	3.005	6.6	3.306	.		.	.	.	0	0	0	.	.	0	.	0	0.997	0.937	0.525	0.627	.	0.679	0.689	0.29	1	1	0	0	14182.1	126	0.5	6.618	6	40	67
SNOO_029800	SNOO_029800A_1	0.0636511	0.106978	0.105348	0.114338	0.149133	0.100632	0.0289226	0.095708	0.152945	0.142749	0.131223	0.124837	0.0289226	2.988	5.167	3.111	.		.	.	.	0	0	0	PF13472	Domain:Lipase_GDSL_2	0	CE12	0	0.719	0.792	.	0.573	.	0.953	0.678	0.66	1	1	0	0	25925.4	247	8	9.962	0	98	153
SNOO_029800	SNOO_029800A_2	0.0479258	0.122952	0.151848	0.15102	0.155825	0.13303	0.0476795	0.129124	0.163769	0.163769	0.141082	0.14218	0.0476795	2.988	5.167	3.111	.		.	.	.	0	0	0	PF13472	Domain:Lipase_GDSL_2	0	CE12	0	0.719	0.792	.	0.573	.	0.953	0.678	0.66	1	1	0	0	25925.4	247	8	9.962	0	98	153
SNOO_029800	SNOO_029800A_3	0.240301	0.252289	0.100787	0.160285	0.266014	0.187151	0.206272	0.209566	0.260224	0.247213	0.246463	0.206272	0.100787	2.988	5.167	3.111	.		.	.	.	0	0	0	PF13472	Domain:Lipase_GDSL_2	0	CE12	0	0.719	0.792	.	0.573	.	0.953	0.678	0.66	1	1	0	0	25925.4	247	8	9.962	0	98	153
SNOO_029800	SNOO_029800A_4	0.367879	0.367879	0.367879	0.367879	0.367879	0.367879	0.367879	0.367879	0.367879	0.367879	0.367879	0.367879	0.367879	2.988	5.167	3.111	.		.	.	.	0	0	0	PF13472	Domain:Lipase_GDSL_2	0	CE12	0	0.719	0.792	.	0.573	.	0.953	0.678	0.66	1	1	0	0	25925.4	247	8	9.962	0	98	153
SNOO_029800	SNOO_029800A_5	0.367879	0.367879	0.367879	0.367879	0.367879	0.367879	0.367879	0.367879	0.367879	0.367879	0.367879	0.367879	0.367879	2.988	5.167	3.111	.		.	.	.	0	0	0	PF13472	Domain:Lipase_GDSL_2	0	CE12	0	0.719	0.792	.	0.573	.	0.953	0.678	0.66	1	1	0	0	25925.4	247	8	9.962	0	98	153
SNOO_082030	SNOO_082030A_1	0.334074	0.277314	0.366451	0.335987	0.0529793	0.0518011	0.380085	0.377698	0.0482371	0.368592	0.412679	0.0459786	0.0459786	2.981	6.975	3.312	.		.	.	.	0	0	0	.	.	0	.	0	1	0.964	0.709	0.782	.	0.987	0.451	0.92	1	1	0	0	7141.19	66	1.5	6.927	6	22	40
SNOO_082030	SNOO_082030A_2	0.334074	0.277314	0.366451	0.335987	0.0529793	0.0518011	0.380085	0.377698	0.0482371	0.368592	0.412679	0.0459786	0.0459786	2.981	6.975	3.312	.		.	.	.	0	0	0	.	.	0	.	0	1	0.964	0.709	0.782	.	0.987	0.451	0.92	1	1	0	0	7141.19	66	1.5	6.927	6	22	40
SNOO_506270	SNOO_506270_1	0.367879	0.367879	0.367879	0.367879	0.367879	0.367879	0.367879	0.367879	0.367879	0.367879	0.367879	0.367879	0.367879	2.929	6.951	3.312	.		.	.	.	0	0	0	.	.	0	.	0	1	0.964	0.879	0.787	.	0.43	0.601	0.36	1	1	0	0	10172.6	92	3.5	7.572	8	34	49
SNOO_425740	SNOO_425740A_1	0.20305	0.142795	0.189195	0.202334	0.367879	0.192581	0.185174	0.18394	0.367879	0.367879	0.20305	0.185174	0.142795	2.929	6.718	3.312	.		.	.	.	0	0	0	.	.	0	.	0	1	0.962	0.545	0.835	.	0.03	0.499	0.43	1	1	0	0	11063.9	100	1.5	7.107	8	33	57
SNOO_428570	SNOO_428570A_1	0.125935	0.0231889	0.0269576	0.0721697	0.0341965	0.0895105	0.133955	0.108616	0.0667946	0.0203544	0.00375217	0.133955	0.00375217	2.929	6.898	3.312	.		.	.	.	0	0	0	.	.	0	.	0	1	0.965	0.664	0.765	.	0.729	0.322	0.68	1	1	0	0	9204.57	82	3	7.543	8	30	45
SNOO_428570	SNOO_428570A_2	0.148876	0.0312422	0.0617192	0.146376	0.158901	0.140855	0.148724	0.142331	0.163661	0.147479	0.0801277	0.136331	0.0312422	2.929	6.898	3.312	.		.	.	.	0	0	0	.	.	0	.	0	1	0.965	0.664	0.765	.	0.729	0.322	0.68	1	1	0	0	9204.57	82	3	7.543	8	30	45
SNOO_428570	SNOO_428570A_3	0.129643	0.0906242	0.0973546	0.124916	0.102027	0.134496	0.148794	0.14462	0.153641	0.0463218	0.0653053	0.151404	0.0463218	2.929	6.898	3.312	.		.	.	.	0	0	0	.	.	0	.	0	1	0.965	0.664	0.765	.	0.729	0.322	0.68	1	1	0	0	9204.57	82	3	7.543	8	30	45
SNOO_428570	SNOO_428570A_4	0.208092	0.202199	0.0965931	0.206107	0.173074	0.198136	0.125454	0.219035	0.106216	0.106216	0.188499	0.125454	0.0965931	2.929	6.898	3.312	.		.	.	.	0	0	0	.	.	0	.	0	1	0.965	0.664	0.765	.	0.729	0.322	0.68	1	1	0	0	9204.57	82	3	7.543	8	30	45
SNOO_428570	SNOO_428570A_5	0.342776	0.272281	0.0411918	0.0326397	0.0376377	0.226069	0.246542	0.0449924	0.368592	0.368592	0.276699	0.246542	0.0326397	2.929	6.898	3.312	.		.	.	.	0	0	0	.	.	0	.	0	1	0.965	0.664	0.765	.	0.729	0.322	0.68	1	1	0	0	9204.57	82	3	7.543	8	30	45
SNOO_652700	SNOO_652700_1	0.371685	0.141449	0.388328	0.411855	0.10182	0.0266102	0.380085	0.377698	0.0956961	0.0956961	0.197642	0.25339	0.0266102	2.929	5.442	2.966	.		.	.	.	0	0	0	.	.	0	.	0	1	0.778	0.977	.	.	0.987	0.536	0.2	1	1	0	0	12604.4	115	2.5	9.382	0	29	67
SNOO_652700	SNOO_652700_2	0.497835	0.0548485	0.503186	0.498561	0.0812183	0.0829113	0.0901181	0.503597	0.086867	0.086867	0.0732574	0.0901181	0.0548485	2.929	5.442	2.966	.		.	.	.	0	0	0	.	.	0	.	0	1	0.778	0.977	.	.	0.987	0.536	0.2	1	1	0	0	12604.4	115	2.5	9.382	0	29	67
SNOO_107590	SNOO_107590A_1	0.0596036	0.0785486	0.0660861	0.139393	0.0601277	0.142516	0.106257	0.112638	0.0754654	0.00854541	0.0596036	0.135998	0.00854541	2.925	7.313	3.285	FgXYLA		.	.	.	0	0	0	PF00457	Domain:Glyco_hydro_11	1	GH11	0	0.439	0.817	.	0.838	.	0.927	0.53	0.8	1	1	0	0	26591.8	241	11	9.81	2	88	139
SNOO_107590	SNOO_107590A_2	0.0445522	0.0592219	0.081731	0.147186	0.076429	0.141012	0.0914226	0.127694	0.0936457	0.0130057	0.0445522	0.14218	0.0130057	2.925	7.313	3.285	FgXYLA		.	.	.	0	0	0	PF00457	Domain:Glyco_hydro_11	1	GH11	0	0.439	0.817	.	0.838	.	0.927	0.53	0.8	1	1	0	0	26591.8	241	11	9.81	2	88	139
SNOO_160630	SNOO_160630A_1	0.367879	0.367879	0.367879	0.367879	0.367879	0.367879	0.367879	0.367879	0.367879	0.367879	0.367879	0.367879	0.367879	2.925	7.755	2.685	Zt6,BghBEC1011,BgtAvrPm2,BgAVRA13		.	.	.	0	0	0	.	.	0	.	0	0.989	0.877	0.59	0.721	.	0.705	0.505	0.56	1	1	0	0	18613	174	1.5	7.186	4	63	102
SNOO_156080	SNOO_156080A_1	0.367879	0.367879	0.367879	0.367879	0.367879	0.367879	0.367879	0.367879	0.367879	0.367879	0.367879	0.367879	0.367879	2.925	5.257	2.505	.		.	.	.	0	0	0	PF01083	Domain:Cutinase	1	CE5	0	0.963	0.88	.	.	0.605	0.01	0.375	0.32	1	1	0	0	25698.6	247	7	9.166	5	96	144
SNOO_156080	SNOO_156080A_2	0.367879	0.367879	0.367879	0.367879	0.367879	0.367879	0.367879	0.367879	0.367879	0.367879	0.367879	0.367879	0.367879	2.925	5.257	2.505	.		.	.	.	0	0	0	PF01083	Domain:Cutinase	1	CE5	0	0.963	0.88	.	.	0.605	0.01	0.375	0.32	1	1	0	0	25698.6	247	7	9.166	5	96	144
SNOO_156080	SNOO_156080A_3	0.367879	0.367879	0.367879	0.367879	0.367879	0.367879	0.367879	0.367879	0.367879	0.367879	0.367879	0.367879	0.367879	2.925	5.257	2.505	.		.	.	.	0	0	0	PF01083	Domain:Cutinase	1	CE5	0	0.963	0.88	.	.	0.605	0.01	0.375	0.32	1	1	0	0	25698.6	247	7	9.166	5	96	144
SNOO_156080	SNOO_156080A_4	0.367879	0.367879	0.367879	0.367879	0.367879	0.367879	0.367879	0.367879	0.367879	0.367879	0.367879	0.367879	0.367879	2.925	5.257	2.505	.		.	.	.	0	0	0	PF01083	Domain:Cutinase	1	CE5	0	0.963	0.88	.	.	0.605	0.01	0.375	0.32	1	1	0	0	25698.6	247	7	9.166	5	96	144
SNOO_441730	SNOO_441730A_1	0.0550601	0.156181	0.0291535	0.104694	0.17778	0.0869122	0.0636577	0.11896	0.170616	0.10593	0.156861	0.0339508	0.0291535	2.914	6.945	3.312	.		.	.	.	0	0	0	.	.	0	.	0	1	0.945	0.737	0.896	.	0.954	0.519	0.27	1	1	0	0	10310.6	95	0	6.406	10	39	55
SNOO_441730	SNOO_441730A_2	0.0460302	0.201144	0.234642	0.231927	0.217159	0.0344755	0.0245572	0.235884	0.240541	0.149489	0.198667	0.0644627	0.0245572	2.914	6.945	3.312	.		.	.	.	0	0	0	.	.	0	.	0	1	0.945	0.737	0.896	.	0.954	0.519	0.27	1	1	0	0	10310.6	95	0	6.406	10	39	55
SNOO_441730	SNOO_441730A_3	0.180508	0.194909	0.040327	0.14999	0.19115	0.226341	0.219953	0.199076	0.240541	0.22831	0.226351	0.0864479	0.040327	2.914	6.945	3.312	.		.	.	.	0	0	0	.	.	0	.	0	1	0.945	0.737	0.896	.	0.954	0.519	0.27	1	1	0	0	10310.6	95	0	6.406	10	39	55
SNOO_134860	SNOO_134860A_1	0.0704949	0.0390098	0.158747	0.0978476	0.158745	0.0280666	0.0650209	0.14999	0.18128	0.18128	0.155575	0.00661182	0.00661182	2.898	6.229	3.3	.		.	.	.	0	0	0	.	.	0	.	0	0.993	0.921	.	0.757	.	0.259	0.415	0.77	1	1	0	0	17504.8	161	3	8.004	5	56	100
SNOO_134860	SNOO_134860A_2	0.0704949	0.0390098	0.158747	0.0978476	0.158745	0.0280666	0.0650209	0.14999	0.18128	0.18128	0.155575	0.00661182	0.00661182	2.898	6.229	3.3	.		.	.	.	0	0	0	.	.	0	.	0	0.993	0.921	.	0.757	.	0.259	0.415	0.77	1	1	0	0	17504.8	161	3	8.004	5	56	100
SNOO_134860	SNOO_134860A_3	0.367879	0.367879	0.367879	0.367879	0.367879	0.367879	0.367879	0.367879	0.367879	0.367879	0.367879	0.367879	0.367879	2.898	6.229	3.3	.		.	.	.	0	0	0	.	.	0	.	0	0.993	0.921	.	0.757	.	0.259	0.415	0.77	1	1	0	0	17504.8	161	3	8.004	5	56	100
SNOO_134860	SNOO_134860A_4	0.367879	0.367879	0.367879	0.367879	0.367879	0.367879	0.367879	0.367879	0.367879	0.367879	0.367879	0.367879	0.367879	2.898	6.229	3.3	.		.	.	.	0	0	0	.	.	0	.	0	0.993	0.921	.	0.757	.	0.259	0.415	0.77	1	1	0	0	17504.8	161	3	8.004	5	56	100
SNOO_447550	SNOO_447550A_1	0.0706865	0.0523665	0.0932098	0.134767	0.0867929	0.0850577	0.0992344	0.132387	0.116556	0.0578688	0.112642	0.129747	0.0523665	2.876	3.963	3.273	.		.	.	.	0	0	0	.	.	0	.	0	0.826	0.871	.	.	0.561	0.057	0.264	0.58	1	1	0	0	26180.5	237	2.5	7.083	5	77	131
SNOO_447550	SNOO_447550A_2	0.0293135	0.0535996	0.162084	0.163131	0.0670328	0.124701	0.138952	0.153142	0.163168	0.0898385	0.100326	0.138952	0.0293135	2.876	3.963	3.273	.		.	.	.	0	0	0	.	.	0	.	0	0.826	0.871	.	.	0.561	0.057	0.264	0.58	1	1	0	0	26180.5	237	2.5	7.083	5	77	131
SNOO_447550	SNOO_447550A_3	0.0522206	0.22257	0.249803	0.281712	0.262897	0.242445	0.224806	0.236023	0.22429	0.319677	0.263516	0.281008	0.0522206	2.876	3.963	3.273	.		.	.	.	0	0	0	.	.	0	.	0	0.826	0.871	.	.	0.561	0.057	0.264	0.58	1	1	0	0	26180.5	237	2.5	7.083	5	77	131
SNOO_075960	SNOO_075960A_1	0.367879	0.367879	0.367879	0.367879	0.367879	0.367879	0.367879	0.367879	0.367879	0.367879	0.367879	0.367879	0.367879	2.867	8.164	3.159	UvHrip1,MoHrip2		.	.	.	0	0	0	.	.	0	.	0	0.988	0.908	.	0.762	.	0.981	0.461	0.62	1	1	0	0	21198.8	193	-3.5	5.504	8	61	110
SNOO_075960	SNOO_075960A_2	0.367879	0.367879	0.367879	0.367879	0.367879	0.367879	0.367879	0.367879	0.367879	0.367879	0.367879	0.367879	0.367879	2.867	8.164	3.159	UvHrip1,MoHrip2		.	.	.	0	0	0	.	.	0	.	0	0.988	0.908	.	0.762	.	0.981	0.461	0.62	1	1	0	0	21198.8	193	-3.5	5.504	8	61	110
SNOO_131250	SNOO_131250A_1	0.0161784	0.0388129	0.113156	0.12648	0.107926	0.0414146	0.0372049	0.10825	0.00599328	0.00219552	0.0502025	0.0861418	0.00219552	2.85	6.419	3.312	.		.	.	.	0	0	0	.	.	0	.	0	1	0.934	.	0.727	.	0.865	0.176	0.83	1	1	0	0	9879.55	89	1	6.969	10	33	53
SNOO_131250	SNOO_131250A_2	0.000507788	0.0254553	0.157701	0.169897	0.151087	0.10565	0.151358	0.165546	0.0062123	0.0186936	0.0361497	0.151358	0.000507788	2.85	6.419	3.312	.		.	.	.	0	0	0	.	.	0	.	0	1	0.934	.	0.727	.	0.865	0.176	0.83	1	1	0	0	9879.55	89	1	6.969	10	33	53
SNOO_131250	SNOO_131250A_3	0.0823728	0.103548	0.125529	0.174333	0.17289	0.0561151	0.0772812	0.140938	0.108122	0.108122	0.126991	0.0772812	0.0561151	2.85	6.419	3.312	.		.	.	.	0	0	0	.	.	0	.	0	1	0.934	.	0.727	.	0.865	0.176	0.83	1	1	0	0	9879.55	89	1	6.969	10	33	53
SNOO_131250	SNOO_131250A_4	0.342776	0.0302197	0.0490199	0.0601242	0.355393	0.300127	0.318922	0.377698	0.0416679	0.387021	0.206674	0.314553	0.0302197	2.85	6.419	3.312	.		.	.	.	0	0	0	.	.	0	.	0	1	0.934	.	0.727	.	0.865	0.176	0.83	1	1	0	0	9879.55	89	1	6.969	10	33	53
SNOO_112950	SNOO_112950A_1	0.113936	0.128413	0.136022	0.0760953	0.07003	0.0181111	0.0855491	0.095708	0.139586	0.113552	0.131229	0.0575522	0.0181111	2.85	6.405	3.312	.		.	.	.	0	0	0	.	.	0	.	0	1	0.932	.	0.93	.	0.337	0.454	0.91	1	1	0	0	10130.6	97	2	7.796	8	42	63
SNOO_112950	SNOO_112950A_2	0.138933	0.0953887	0.155755	0.101733	0.0371808	0.0139699	0.10109	0.147163	0.160067	0.0257498	0.110228	0.0661896	0.0139699	2.85	6.405	3.312	.		.	.	.	0	0	0	.	.	0	.	0	1	0.932	.	0.93	.	0.337	0.454	0.91	1	1	0	0	10130.6	97	2	7.796	8	42	63
SNOO_112950	SNOO_112950A_3	0.194822	0.155647	0.212201	0.200457	0.20243	0.21335	0.207733	0.15594	0.225267	0.0719593	0.157386	0.207733	0.0719593	2.85	6.405	3.312	.		.	.	.	0	0	0	.	.	0	.	0	1	0.932	.	0.93	.	0.337	0.454	0.91	1	1	0	0	10130.6	97	2	7.796	8	42	63
SNOO_432060	SNOO_432060A_1	0.0266049	0.128413	0.12784	0.117651	0.132507	0.113662	0.136113	0.135226	0.113048	0.0768549	0.0726828	0.112347	0.0266049	2.85	6.61	3.308	.		.	.	.	0	0	0	.	.	0	.	0	1	0.935	0.72	0.734	.	0.004	0.356	0.8	1	1	0	0	15690.1	143	0.5	6.641	12	49	82
SNOO_432060	SNOO_432060A_2	0.0215021	0.0987508	0.0745028	0.0530831	0.00231434	0.0379827	0.0907325	0.122293	0.07789	0.026007	0.0215021	0.00908768	0.00231434	2.85	6.61	3.308	.		.	.	.	0	0	0	.	.	0	.	0	1	0.935	0.72	0.734	.	0.004	0.356	0.8	1	1	0	0	15690.1	143	0.5	6.641	12	49	82
SNOO_432060	SNOO_432060A_3	0.125084	0.158928	0.163438	0.126301	0.211262	0.193544	0.152469	0.19863	0.200628	0.200628	0.166971	0.189217	0.125084	2.85	6.61	3.308	.		.	.	.	0	0	0	.	.	0	.	0	1	0.935	0.72	0.734	.	0.004	0.356	0.8	1	1	0	0	15690.1	143	0.5	6.641	12	49	82
SNOO_432060	SNOO_432060A_4	0.140351	0.167009	0.180059	0.122904	0.00205965	0.0323576	0.0986944	0.121421	0.183941	0.162183	0.100814	0.00712414	0.00205965	2.85	6.61	3.308	.		.	.	.	0	0	0	.	.	0	.	0	1	0.935	0.72	0.734	.	0.004	0.356	0.8	1	1	0	0	15690.1	143	0.5	6.641	12	49	82
SNOO_432060	SNOO_432060A_5	0.282963	0.19782	0.249803	0.132677	0.262897	0.21259	0.232638	0.236023	0.247886	0.247886	0.134823	0.232638	0.132677	2.85	6.61	3.308	.		.	.	.	0	0	0	.	.	0	.	0	1	0.935	0.72	0.734	.	0.004	0.356	0.8	1	1	0	0	15690.1	143	0.5	6.641	12	49	82
SNOO_432060	SNOO_432060A_6	0.334074	0.277314	0.0966392	0.110628	0.173639	0.394639	0.380085	0.503597	0.188354	0.179525	0.334074	0.380085	0.0966392	2.85	6.61	3.308	.		.	.	.	0	0	0	.	.	0	.	0	1	0.935	0.72	0.734	.	0.004	0.356	0.8	1	1	0	0	15690.1	143	0.5	6.641	12	49	82
SNOO_435340	SNOO_435340A_1	0.367879	0.367879	0.367879	0.367879	0.367879	0.367879	0.367879	0.367879	0.367879	0.367879	0.367879	0.367879	0.367879	2.823	6.226	3.256	.		.	.	.	0	0	0	.	.	0	.	0	0.945	0.865	0.6	0.628	.	0.928	0.461	0.63	1	1	0	0	11911.6	106	3.5	8.873	1	31	55
SNOO_304660	SNOO_304660A_1	0.130132	0.111777	0.122381	0.120591	0.141413	0.0802813	0.131042	0.119264	0.0613026	0.0358085	0.0837461	0.0731661	0.0358085	2.808	8.78	3.312	PnTox1		.	.	.	0	0	0	PF18973	Family:CBL	1	.	0	1	0.931	0.603	0.854	.	0.921	0.436	0.5	1	1	0	0	8878.29	84	1	7.002	8	36	54
SNOO_304660	SNOO_304660A_2	0.136164	0.199885	0.144128	0.106634	0.187789	0.134358	0.08036	0.0830955	0.213615	0.213615	0.206899	0.216765	0.08036	2.808	8.78	3.312	PnTox1		.	.	.	0	0	0	PF18973	Family:CBL	1	.	0	1	0.931	0.603	0.854	.	0.921	0.436	0.5	1	1	0	0	8878.29	84	1	7.002	8	36	54
SNOO_304660	SNOO_304660A_3	0.367879	0.367879	0.367879	0.367879	0.367879	0.367879	0.367879	0.367879	0.367879	0.367879	0.367879	0.367879	0.367879	2.808	8.78	3.312	PnTox1		.	.	.	0	0	0	PF18973	Family:CBL	1	.	0	1	0.931	0.603	0.854	.	0.921	0.436	0.5	1	1	0	0	8878.29	84	1	7.002	8	36	54
SNOO_001520	SNOO_001520A_1	0.131223	0.0712861	0.139271	0.138552	0.057796	0.113662	0.131072	0.080578	0.124872	0.0657447	0.131223	0.136113	0.057796	2.808	6.529	3.312	.		.	.	.	0	0	0	.	.	0	.	0	1	0.943	.	0.805	.	0.995	0.6	0.75	1	1	0	0	8836.19	81	2	7.478	8	35	49
SNOO_001520	SNOO_001520A_2	0.131223	0.0712861	0.139271	0.138552	0.057796	0.113662	0.131072	0.080578	0.124872	0.0657447	0.131223	0.136113	0.057796	2.808	6.529	3.312	.		.	.	.	0	0	0	.	.	0	.	0	1	0.943	.	0.805	.	0.995	0.6	0.75	1	1	0	0	8836.19	81	2	7.478	8	35	49
SNOO_608850	SNOO_608850_1	0.240301	0.0423272	0.119204	0.155086	0.293826	0.263078	0.254701	0.106053	0.28677	0.28677	0.158223	0.167409	0.0423272	2.807	5.453	3.029	.		.	.	.	0	0	0	.	.	0	.	0	1	0.769	0.963	.	.	0.987	0.536	0.31	1	1	0	0	12606.3	115	1.5	8.42	0	29	68
SNOO_089810	SNOO_089810AB_1	0.118544	0.110714	0.0509177	0.0482545	0.165031	0.00903565	0.0620605	0.0390392	0.108122	0.0583517	0.149798	0.032	0.00903565	2.784	7.976	3.289	PnTox3,SnTox5,SnTox267	Tox3	.	.	.	0	0	0	.	.	0	.	0	0.87	0.89	.	0.573	.	0.901	0.56	0.27	1	1	0	0	25842.2	230	0	6.484	6	65	129
SNOO_089810	SNOO_089810AB_2	0.072592	0.159495	0.0205571	0.0173742	0.119056	0.0201613	0.10089	0.0366142	0.10612	0.10612	0.168318	0.0601813	0.0173742	2.784	7.976	3.289	PnTox3,SnTox5,SnTox267	Tox3	.	.	.	0	0	0	.	.	0	.	0	0.87	0.89	.	0.573	.	0.901	0.56	0.27	1	1	0	0	25842.2	230	0	6.484	6	65	129
SNOO_307660	SNOO_307660A_1	0.0939927	0.101158	0.0801559	0.0810004	0.0649852	0.0698565	0.0930908	0.165546	0.18128	0.0818551	0.0939927	0.0552727	0.0552727	2.78	7.653	3.311	CfPDIP1		.	.	.	0	0	0	.	.	0	.	0	0.999	0.802	.	0.852	.	0.034	0.336	0.79	1	1	0	0	12134.5	113	-3	4.539	4	40	72
SNOO_307660	SNOO_307660A_2	0.0647368	0.0945737	0.157748	0.169497	0.0250379	0.032895	0.0468158	0.170126	0.192093	0.0332404	0.0302666	0.0189977	0.0189977	2.78	7.653	3.311	CfPDIP1		.	.	.	0	0	0	.	.	0	.	0	0.999	0.802	.	0.852	.	0.034	0.336	0.79	1	1	0	0	12134.5	113	-3	4.539	4	40	72
SNOO_307660	SNOO_307660A_3	0.263516	0.28833	0.148358	0.114517	0.262897	0.242445	0.224806	0.27947	0.247886	0.247886	0.157323	0.224806	0.114517	2.78	7.653	3.311	CfPDIP1		.	.	.	0	0	0	.	.	0	.	0	0.999	0.802	.	0.852	.	0.034	0.336	0.79	1	1	0	0	12134.5	113	-3	4.539	4	40	72
SNOO_307660	SNOO_307660A_4	0.367879	0.367879	0.367879	0.367879	0.367879	0.367879	0.367879	0.367879	0.367879	0.367879	0.367879	0.367879	0.367879	2.78	7.653	3.311	CfPDIP1		.	.	.	0	0	0	.	.	0	.	0	0.999	0.802	.	0.852	.	0.034	0.336	0.79	1	1	0	0	12134.5	113	-3	4.539	4	40	72
SNOO_021820	SNOO_021820A_1	0.0312285	0.0123229	0.126547	0.122039	0.0158259	0.101437	0.122771	0.109501	0.0194946	0.00859205	0.0011979	0.0994869	0.0011979	2.779	8.196	3.304	Zt6		.	.	.	0	0	0	.	.	0	.	0	0.997	0.877	0.869	.	.	0.878	0.446	0.29	1	1	0	0	18979.6	168	7	9.309	4	47	87
SNOO_021820	SNOO_021820A_2	0.022083	0.00731905	0.115158	0.133267	0.0223162	0.113662	0.131072	0.0954943	0.012808	0.012808	0.000627471	0.112347	0.000627471	2.779	8.196	3.304	Zt6		.	.	.	0	0	0	.	.	0	.	0	0.997	0.877	0.869	.	.	0.878	0.446	0.29	1	1	0	0	18979.6	168	7	9.309	4	47	87
SNOO_011580	SNOO_011580A_1	0.367879	0.367879	0.367879	0.367879	0.367879	0.367879	0.367879	0.367879	0.367879	0.367879	0.367879	0.367879	0.367879	2.771	8.905	3.253	CfPDIP1		.	.	.	0	0	0	.	.	0	.	0	0.999	0.955	0.651	0.968	.	0.843	0.498	0.65	1	1	0	0	16105.1	147	-3.5	5.138	6	46	86
SNOO_118530	SNOO_118530A_1	0.0198064	0.0484614	0.114332	0.0751396	0.0289459	0.163274	0.138952	0.161444	0.134091	0.0390873	0.0198064	0.161449	0.0198064	2.765	6.563	3.305	.		.	.	.	0	0	0	.	.	0	.	0	0.988	0.901	0.596	0.756	.	0.949	0.322	0.79	1	1	0	0	15288.1	138	3	8.008	5	47	76
SNOO_118530	SNOO_118530A_2	0.0198064	0.0484614	0.114332	0.0751396	0.0289459	0.163274	0.138952	0.161444	0.134091	0.0390873	0.0198064	0.161449	0.0198064	2.765	6.563	3.305	.		.	.	.	0	0	0	.	.	0	.	0	0.988	0.901	0.596	0.756	.	0.949	0.322	0.79	1	1	0	0	15288.1	138	3	8.008	5	47	76
SNOO_118530	SNOO_118530A_3	0.367879	0.367879	0.367879	0.367879	0.367879	0.367879	0.367879	0.367879	0.367879	0.367879	0.367879	0.367879	0.367879	2.765	6.563	3.305	.		.	.	.	0	0	0	.	.	0	.	0	0.988	0.901	0.596	0.756	.	0.949	0.322	0.79	1	1	0	0	15288.1	138	3	8.008	5	47	76
SNOO_079220	SNOO_079220A_1	0.367879	0.367879	0.367879	0.367879	0.367879	0.367879	0.367879	0.367879	0.367879	0.367879	0.367879	0.367879	0.367879	2.756	4.8	3.302	.		.	.	.	0	0	0	PF13472	Domain:Lipase_GDSL_2	0	CE12	0	0.462	0.757	.	0.623	.	0.198	0.44	0.8	1	1	0	0	27858.4	266	7.5	8.97	4	112	165
SNOO_079220	SNOO_079220A_2	0.367879	0.367879	0.367879	0.367879	0.367879	0.367879	0.367879	0.367879	0.367879	0.367879	0.367879	0.367879	0.367879	2.756	4.8	3.302	.		.	.	.	0	0	0	PF13472	Domain:Lipase_GDSL_2	0	CE12	0	0.462	0.757	.	0.623	.	0.198	0.44	0.8	1	1	0	0	27858.4	266	7.5	8.97	4	112	165
SNOO_079220	SNOO_079220A_3	0.367879	0.367879	0.367879	0.367879	0.367879	0.367879	0.367879	0.367879	0.367879	0.367879	0.367879	0.367879	0.367879	2.756	4.8	3.302	.		.	.	.	0	0	0	PF13472	Domain:Lipase_GDSL_2	0	CE12	0	0.462	0.757	.	0.623	.	0.198	0.44	0.8	1	1	0	0	27858.4	266	7.5	8.97	4	112	165
SNOO_079220	SNOO_079220A_4	0.367879	0.367879	0.367879	0.367879	0.367879	0.367879	0.367879	0.367879	0.367879	0.367879	0.367879	0.367879	0.367879	2.756	4.8	3.302	.		.	.	.	0	0	0	PF13472	Domain:Lipase_GDSL_2	0	CE12	0	0.462	0.757	.	0.623	.	0.198	0.44	0.8	1	1	0	0	27858.4	266	7.5	8.97	4	112	165
SNOO_001820	SNOO_001820A_1	0.334074	0.277314	0.366451	0.335987	0.0812183	0.358762	0.380085	0.0449924	0.086867	0.086867	0.334074	0.380085	0.0449924	2.746	7.971	3.276	Zt6,BghBEC1011,BgtAvrPm2		.	.	.	0	0	0	.	.	0	.	0	0.991	0.837	0.848	.	.	0.975	0.366	0.39	1	1	0	0	18213.5	169	1.5	7.243	2	51	96
SNOO_001820	SNOO_001820A_2	0.334074	0.277314	0.366451	0.335987	0.0812183	0.358762	0.380085	0.0449924	0.086867	0.086867	0.334074	0.380085	0.0449924	2.746	7.971	3.276	Zt6,BghBEC1011,BgtAvrPm2		.	.	.	0	0	0	.	.	0	.	0	0.991	0.837	0.848	.	.	0.975	0.366	0.39	1	1	0	0	18213.5	169	1.5	7.243	2	51	96
SNOO_033300	SNOO_033300A_1	0.111479	0.137137	0.503186	0.498561	0.10182	0.0829113	0.0901181	0.503597	0.0956961	0.0956961	0.111479	0.0901181	0.0829113	2.746	4.634	3.069	.		FAED1,FAED1_(VM1G_06527)	unaffected_pathogenicity,reduced_virulence	PHI:2452,PHI:10224	0	1	0	.	.	0	CE1	0	0.625	0.805	.	0.644	.	0.965	0.443	0.83	1	1	0	0	30186.8	282	7	8.552	7	103	172
SNOO_033300	SNOO_033300A_2	0.111479	0.137137	0.503186	0.498561	0.10182	0.0829113	0.0901181	0.503597	0.0956961	0.0956961	0.111479	0.0901181	0.0829113	2.746	4.634	3.069	.		FAED1,FAED1_(VM1G_06527)	unaffected_pathogenicity,reduced_virulence	PHI:2452,PHI:10224	0	1	0	.	.	0	CE1	0	0.625	0.805	.	0.644	.	0.965	0.443	0.83	1	1	0	0	30186.8	282	7	8.552	7	103	172
SNOO_033300	SNOO_033300A_3	0.367879	0.367879	0.367879	0.367879	0.367879	0.367879	0.367879	0.367879	0.367879	0.367879	0.367879	0.367879	0.367879	2.746	4.634	3.069	.		FAED1,FAED1_(VM1G_06527)	unaffected_pathogenicity,reduced_virulence	PHI:2452,PHI:10224	0	1	0	.	.	0	CE1	0	0.625	0.805	.	0.644	.	0.965	0.443	0.83	1	1	0	0	30186.8	282	7	8.552	7	103	172
SNOO_033300	SNOO_033300A_4	0.367879	0.367879	0.367879	0.367879	0.367879	0.367879	0.367879	0.367879	0.367879	0.367879	0.367879	0.367879	0.367879	2.746	4.634	3.069	.		FAED1,FAED1_(VM1G_06527)	unaffected_pathogenicity,reduced_virulence	PHI:2452,PHI:10224	0	1	0	.	.	0	CE1	0	0.625	0.805	.	0.644	.	0.965	0.443	0.83	1	1	0	0	30186.8	282	7	8.552	7	103	172
SNOO_146180	SNOO_146180A_1	0.202271	0.211034	0.219383	0.204392	0.0783876	0.206786	0.18688	0.22076	0.180238	0.200628	0.175758	0.192458	0.0783876	2.732	5.478	3.308	.		.	.	.	0	0	0	.	.	0	.	0	0.892	0.781	.	0.728	.	0.542	0.52	0.84	1	1	0	0	17561.8	171	1.5	7.516	6	71	112
SNOO_146180	SNOO_146180A_2	0.268028	0.264302	0.244897	0.217214	0.0871475	0.263078	0.251114	0.253414	0.247213	0.260224	0.216588	0.254701	0.0871475	2.732	5.478	3.308	.		.	.	.	0	0	0	.	.	0	.	0	0.892	0.781	.	0.728	.	0.542	0.52	0.84	1	1	0	0	17561.8	171	1.5	7.516	6	71	112
SNOO_042990	SNOO_042990A_1	0.136338	0.169046	0.102169	0.0621821	0.104754	0.0635929	0.121564	0.11896	0.151673	0.134056	0.162354	0.0205411	0.0205411	2.722	6.255	3.312	.		.	.	.	0	0	0	.	.	0	.	0	1	0.892	0.904	.	.	0.651	0.23	0.37	1	1	0	0	7355.6	68	-0.5	5.737	4	24	36
SNOO_042990	SNOO_042990A_2	0.136338	0.169046	0.102169	0.0621821	0.104754	0.0635929	0.121564	0.11896	0.151673	0.134056	0.162354	0.0205411	0.0205411	2.722	6.255	3.312	.		.	.	.	0	0	0	.	.	0	.	0	1	0.892	0.904	.	.	0.651	0.23	0.37	1	1	0	0	7355.6	68	-0.5	5.737	4	24	36
SNOO_426290	SNOO_426290A_1	0.0579172	0.131756	0.0767828	0.108111	0.0947088	0.107298	0.127105	0.0807329	0.140321	0.099845	0.10682	0.0990939	0.0579172	2.722	5.796	3.263	.		.	.	.	0	0	0	PF00732	Domain:GMC_oxred_N	0	.	0	0.994	0.824	.	0.918	.	0.298	0.281	0.73	1	1	0	0	11731.1	110	-1.5	4.91	0	39	70
SNOO_426290	SNOO_426290A_2	0.0579172	0.131756	0.0767828	0.108111	0.0947088	0.107298	0.127105	0.0807329	0.140321	0.099845	0.10682	0.0990939	0.0579172	2.722	5.796	3.263	.		.	.	.	0	0	0	PF00732	Domain:GMC_oxred_N	0	.	0	0.994	0.824	.	0.918	.	0.298	0.281	0.73	1	1	0	0	11731.1	110	-1.5	4.91	0	39	70
SNOO_517560	SNOO_517560_1	0.0196709	0.101158	0.157701	0.113144	0.169617	0.104061	0.121564	0.138526	0.171019	0.18128	0.073259	0.121564	0.0196709	2.722	5.826	3.115	.		.	.	.	0	0	0	.	.	0	.	0	0.993	0.875	.	0.824	.	0.156	0.419	0.61	1	1	0	0	20683.3	189	2	6.974	10	67	105
SNOO_083550	SNOO_083550A_1	0.125235	0.124139	0.0355855	0.0631223	0.141964	0.130056	0.099356	0.0156589	0.142619	0.0360097	0.0801927	0.131164	0.0156589	2.718	9.089	3.312	PnTox1		.	.	.	0	0	0	.	.	0	.	0	1	0.963	0.739	0.989	.	0.987	0.681	0.68	1	1	0	0	7842.07	74	3	8.078	8	31	46
SNOO_083550	SNOO_083550A_2	0.125235	0.124139	0.0355855	0.0631223	0.141964	0.130056	0.099356	0.0156589	0.142619	0.0360097	0.0801927	0.131164	0.0156589	2.718	9.089	3.312	PnTox1		.	.	.	0	0	0	.	.	0	.	0	1	0.963	0.739	0.989	.	0.987	0.681	0.68	1	1	0	0	7842.07	74	3	8.078	8	31	46
SNOO_645350	SNOO_645350_1	0.231792	0.233224	0.186112	0.221039	0.148392	0.186098	0.0792864	0.199076	0.131122	0.0562669	0.231792	0.235156	0.0562669	2.717	4.794	3.053	.		.	.	.	0	0	0	.	.	0	.	0	0.999	0.708	0.573	.	.	0.081	0.422	0.21	1	1	0	0	19192.7	183	7	11.007	1	66	109
SNOO_643110	SNOO_643110_1	0.187843	0.161353	0.163438	0.179317	0.193996	0.190633	0.12552	0.19863	0.186053	0.135311	0.150357	0.177901	0.12552	2.717	4.658	2.969	.		.	.	.	0	0	0	.	.	0	.	0	0.999	0.695	0.598	.	.	0.081	0.422	0.18	1	1	0	0	19264.7	183	6	10.815	1	65	108
SNOO_014160	SNOO_014160A_1	0.497835	0.478128	0.0966392	0.110628	0.502452	0.0829113	0.0901181	0.0913082	0.503742	0.503742	0.497835	0.0901181	0.0829113	2.715	3.145	3.18	.		.	.	.	0	0	0	PF11578	Family:DUF3237	0	.	0	0.776	0.757	.	.	0.67	0.895	0.577	0.46	1	1	0	0	17917.6	165	0.5	6.728	0	54	95
SNOO_014160	SNOO_014160A_2	0.367879	0.367879	0.367879	0.367879	0.367879	0.367879	0.367879	0.367879	0.367879	0.367879	0.367879	0.367879	0.367879	2.715	3.145	3.18	.		.	.	.	0	0	0	PF11578	Family:DUF3237	0	.	0	0.776	0.757	.	.	0.67	0.895	0.577	0.46	1	1	0	0	17917.6	165	0.5	6.728	0	54	95
SNOO_014160	SNOO_014160A_3	0.367879	0.367879	0.367879	0.367879	0.367879	0.367879	0.367879	0.367879	0.367879	0.367879	0.367879	0.367879	0.367879	2.715	3.145	3.18	.		.	.	.	0	0	0	PF11578	Family:DUF3237	0	.	0	0.776	0.757	.	.	0.67	0.895	0.577	0.46	1	1	0	0	17917.6	165	0.5	6.728	0	54	95
SNOO_014160	SNOO_014160A_4	0.367879	0.367879	0.367879	0.367879	0.367879	0.367879	0.367879	0.367879	0.367879	0.367879	0.367879	0.367879	0.367879	2.715	3.145	3.18	.		.	.	.	0	0	0	PF11578	Family:DUF3237	0	.	0	0.776	0.757	.	.	0.67	0.895	0.577	0.46	1	1	0	0	17917.6	165	0.5	6.728	0	54	95
SNOO_014160	SNOO_014160A_5	0.367879	0.367879	0.367879	0.367879	0.367879	0.367879	0.367879	0.367879	0.367879	0.367879	0.367879	0.367879	0.367879	2.715	3.145	3.18	.		.	.	.	0	0	0	PF11578	Family:DUF3237	0	.	0	0.776	0.757	.	.	0.67	0.895	0.577	0.46	1	1	0	0	17917.6	165	0.5	6.728	0	54	95
SNOO_014160	SNOO_014160A_6	0.497835	0.478128	0.0966392	0.110628	0.502452	0.0829113	0.0901181	0.0913082	0.503742	0.503742	0.497835	0.0901181	0.0829113	2.715	3.145	3.18	.		.	.	.	0	0	0	PF11578	Family:DUF3237	0	.	0	0.776	0.757	.	.	0.67	0.895	0.577	0.46	1	1	0	0	17917.6	165	0.5	6.728	0	54	95
SNOO_545910	SNOO_545910_1	0.0910959	0.159495	0.167786	0.172524	0.0487437	0.164768	0.158226	0.175505	0.180204	0.180204	0.134663	0.158226	0.0487437	2.704	6.544	3.312	.		.	.	.	0	0	0	.	.	0	CBM18	0	1	0.956	.	0.792	.	0.777	0.537	0.76	1	1	0	0	7471.75	68	5	8.766	6	28	38
SNOO_545910	SNOO_545910_2	0.0910959	0.159495	0.167786	0.172524	0.0487437	0.164768	0.158226	0.175505	0.180204	0.180204	0.134663	0.158226	0.0487437	2.704	6.544	3.312	.		.	.	.	0	0	0	.	.	0	CBM18	0	1	0.956	.	0.792	.	0.777	0.537	0.76	1	1	0	0	7471.75	68	5	8.766	6	28	38
SNOO_545910	SNOO_545910_3	0.000286635	0.00372276	0.225886	0.110438	0.23598	0.134358	0.08036	0.234069	0.247213	0.0575217	0.000286635	0.216765	0.000286635	2.704	6.544	3.312	.		.	.	.	0	0	0	.	.	0	CBM18	0	1	0.956	.	0.792	.	0.777	0.537	0.76	1	1	0	0	7471.75	68	5	8.766	6	28	38
SNOO_545910	SNOO_545910_4	0.371685	0.342455	0.379825	0.372774	0.378697	0.018126	0.246542	0.249961	0.237671	0.237671	0.197642	0.0214651	0.018126	2.704	6.544	3.312	.		.	.	.	0	0	0	.	.	0	CBM18	0	1	0.956	.	0.792	.	0.777	0.537	0.76	1	1	0	0	7471.75	68	5	8.766	6	28	38
SNOO_434860	SNOO_434860A_1	0.136346	0.137073	0.0562755	0.106664	0.142837	0.133169	0.116245	0.095708	0.146233	0.126314	0.126159	0.116245	0.0562755	2.704	6.884	3.312	.		.	.	.	0	0	0	.	.	0	.	0	1	0.953	0.551	0.863	.	0.996	0.669	0.77	1	1	0	0	7815.04	72	2	7.918	6	28	44
SNOO_434860	SNOO_434860A_2	0.136346	0.137073	0.0562755	0.106664	0.142837	0.133169	0.116245	0.095708	0.146233	0.126314	0.126159	0.116245	0.0562755	2.704	6.884	3.312	.		.	.	.	0	0	0	.	.	0	.	0	1	0.953	0.551	0.863	.	0.996	0.669	0.77	1	1	0	0	7815.04	72	2	7.918	6	28	44
SNOO_434860	SNOO_434860A_3	0.367879	0.367879	0.367879	0.367879	0.367879	0.367879	0.367879	0.367879	0.367879	0.367879	0.367879	0.367879	0.367879	2.704	6.884	3.312	.		.	.	.	0	0	0	.	.	0	.	0	1	0.953	0.551	0.863	.	0.996	0.669	0.77	1	1	0	0	7815.04	72	2	7.918	6	28	44
SNOO_639850	SNOO_639850_1	0.367879	0.367879	0.367879	0.367879	0.367879	0.367879	0.367879	0.367879	0.367879	0.367879	0.367879	0.367879	0.367879	2.696	2.6	2.974	.		.	.	.	0	0	0	PF00246,PF02244	Domain:Peptidase_M14,Domain:Propep_M14	0	.	0	0.931	0.626	.	.	0.54	0.073	0.427	0.46	1	1	0	0	20138.8	186	3	7.518	0	63	111
SNOO_639850	SNOO_639850_2	0.367879	0.367879	0.367879	0.367879	0.367879	0.367879	0.367879	0.367879	0.367879	0.367879	0.367879	0.367879	0.367879	2.696	2.6	2.974	.		.	.	.	0	0	0	PF00246,PF02244	Domain:Peptidase_M14,Domain:Propep_M14	0	.	0	0.931	0.626	.	.	0.54	0.073	0.427	0.46	1	1	0	0	20138.8	186	3	7.518	0	63	111
SNOO_443980	SNOO_443980A_1	0.144598	0.134686	0.0774409	0.121949	0.11159	0.109824	0.148724	0.132401	0.0530601	0.160067	0.0949971	0.0840696	0.0530601	2.695	4.118	3.291	.		.	.	.	0	0	0	.	.	0	.	0	0.965	0.866	.	.	0.604	0.707	0.264	0.42	1	1	0	0	9410.99	86	3	8.134	4	30	47
SNOO_443980	SNOO_443980A_2	0.100814	0.158928	0.137603	0.173618	0.0862841	0.167304	0.142559	0.175884	0.00758651	0.0275011	0.183368	0.149347	0.00758651	2.695	4.118	3.291	.		.	.	.	0	0	0	.	.	0	.	0	0.965	0.866	.	.	0.604	0.707	0.264	0.42	1	1	0	0	9410.99	86	3	8.134	4	30	47
SNOO_443980	SNOO_443980A_3	0.131036	0.178182	0.0965931	0.133911	0.232398	0.112096	0.0913635	0.219035	0.188828	0.106216	0.131036	0.0913635	0.0913635	2.695	4.118	3.291	.		.	.	.	0	0	0	.	.	0	.	0	0.965	0.866	.	.	0.604	0.707	0.264	0.42	1	1	0	0	9410.99	86	3	8.134	4	30	47
SNOO_443980	SNOO_443980A_4	0.0732574	0.0548485	0.0861284	0.0738405	0.502452	0.0829113	0.0901181	0.503597	0.503742	0.086867	0.0732574	0.0901181	0.0548485	2.695	4.118	3.291	.		.	.	.	0	0	0	.	.	0	.	0	0.965	0.866	.	.	0.604	0.707	0.264	0.42	1	1	0	0	9410.99	86	3	8.134	4	30	47
SNOO_443980	SNOO_443980A_5	0.367879	0.367879	0.367879	0.367879	0.367879	0.367879	0.367879	0.367879	0.367879	0.367879	0.367879	0.367879	0.367879	2.695	4.118	3.291	.		.	.	.	0	0	0	.	.	0	.	0	0.965	0.866	.	.	0.604	0.707	0.264	0.42	1	1	0	0	9410.99	86	3	8.134	4	30	47
SNOO_439680	SNOO_439680A_1	0.263516	0.28833	0.280611	0.269983	0.13467	0.278484	0.281008	0.221895	0.0445648	0.0445648	0.0656201	0.218562	0.0445648	2.691	5.41	3.068	.		.	.	.	0	0	0	.	.	0	.	0	0.992	0.802	.	0.581	.	0.751	0.413	0.29	1	1	0	0	15654.9	147	-1	6.076	3	48	84
SNOO_439680	SNOO_439680A_2	0.276699	0.219819	0.307211	0.278667	0.00785288	0.132523	0.1509	0.317046	0.00933167	0.00933167	0.00611606	0.1509	0.00611606	2.691	5.41	3.068	.		.	.	.	0	0	0	.	.	0	.	0	0.992	0.802	.	0.581	.	0.751	0.413	0.29	1	1	0	0	15654.9	147	-1	6.076	3	48	84
SNOO_439680	SNOO_439680A_3	0.0608732	0.0831967	0.388328	0.411855	0.10182	0.0518011	0.0459786	0.377698	0.503742	0.503742	0.412679	0.380085	0.0459786	2.691	5.41	3.068	.		.	.	.	0	0	0	.	.	0	.	0	0.992	0.802	.	0.581	.	0.751	0.413	0.29	1	1	0	0	15654.9	147	-1	6.076	3	48	84
SNOO_112580	SNOO_112580A_1	0.342776	0.0302197	0.32583	0.342623	0.181308	0.132523	0.314553	0.317046	0.325096	0.165257	0.206674	0.1509	0.0302197	2.681	6.654	3.296	.		.	.	.	0	0	0	.	.	0	.	0	0.998	0.927	0.743	0.512	.	0.987	0.422	0.32	1	1	0	0	13330	120	1	6.726	7	42	60
SNOO_112580	SNOO_112580A_2	0.334074	0.0831967	0.388328	0.411855	0.398285	0.358762	0.380085	0.377698	0.368592	0.387021	0.412679	0.374949	0.0831967	2.681	6.654	3.296	.		.	.	.	0	0	0	.	.	0	.	0	0.998	0.927	0.743	0.512	.	0.987	0.422	0.32	1	1	0	0	13330	120	1	6.726	7	42	60
SNOO_112580	SNOO_112580A_3	0.111479	0.137137	0.503186	0.498561	0.10182	0.0829113	0.0901181	0.503597	0.0956961	0.0956961	0.111479	0.0901181	0.0829113	2.681	6.654	3.296	.		.	.	.	0	0	0	.	.	0	.	0	0.998	0.927	0.743	0.512	.	0.987	0.422	0.32	1	1	0	0	13330	120	1	6.726	7	42	60
SNOO_112580	SNOO_112580A_4	0.367879	0.367879	0.367879	0.367879	0.367879	0.367879	0.367879	0.367879	0.367879	0.367879	0.367879	0.367879	0.367879	2.681	6.654	3.296	.		.	.	.	0	0	0	.	.	0	.	0	0.998	0.927	0.743	0.512	.	0.987	0.422	0.32	1	1	0	0	13330	120	1	6.726	7	42	60
SNOO_112580	SNOO_112580A_5	0.367879	0.367879	0.367879	0.367879	0.367879	0.367879	0.367879	0.367879	0.367879	0.367879	0.367879	0.367879	0.367879	2.681	6.654	3.296	.		.	.	.	0	0	0	.	.	0	.	0	0.998	0.927	0.743	0.512	.	0.987	0.422	0.32	1	1	0	0	13330	120	1	6.726	7	42	60
SNOO_062020	SNOO_062020A_1	0.085327	0.202199	0.199142	0.200457	0.245309	0.174747	0.155774	0.15594	0.174829	0.240541	0.147593	0.0439445	0.0439445	2.669	6.441	3.312	.		.	.	.	0	0	0	.	.	0	.	0	0.999	0.911	0.569	0.525	.	0.643	0.285	0.22	1	1	0	0	11710.4	104	2	7.22	6	32	55
SNOO_062020	SNOO_062020A_2	0.157323	0.28833	0.287087	0.299232	0.333838	0.242445	0.109281	0.27947	0.325096	0.325096	0.157323	0.109281	0.109281	2.669	6.441	3.312	.		.	.	.	0	0	0	.	.	0	.	0	0.999	0.911	0.569	0.525	.	0.643	0.285	0.22	1	1	0	0	11710.4	104	2	7.22	6	32	55
SNOO_062020	SNOO_062020A_3	0.302449	0.439878	0.0195436	0.199467	0.0529793	0.226069	0.0214651	0.249961	0.0482371	0.0482371	0.302449	0.246542	0.0195436	2.669	6.441	3.312	.		.	.	.	0	0	0	.	.	0	.	0	0.999	0.911	0.569	0.525	.	0.643	0.285	0.22	1	1	0	0	11710.4	104	2	7.22	6	32	55
SNOO_062020	SNOO_062020A_4	0.302449	0.439878	0.388328	0.0601242	0.0812183	0.273904	0.25339	0.0449924	0.503742	0.086867	0.371685	0.0226744	0.0226744	2.669	6.441	3.312	.		.	.	.	0	0	0	.	.	0	.	0	0.999	0.911	0.569	0.525	.	0.643	0.285	0.22	1	1	0	0	11710.4	104	2	7.22	6	32	55
SNOO_148890	SNOO_148890A_1	0.102751	0.194909	0.211073	0.182801	0.0145357	0.216355	0.219953	0.219035	0.0188541	0.0188541	0.138901	0.192458	0.0145357	2.656	5.673	3.07	MoCDIP4		.	.	.	0	0	0	PF03067	Domain:LPMO_10	0	AA16,AA15	0	0.887	0.816	.	.	0.561	0.694	0.377	0.27	1	1	0	0	22693.9	206	1	6.831	6	64	116
SNOO_148890	SNOO_148890A_2	0.031386	0.28833	0.280611	0.269983	0.208127	0.188281	0.167409	0.281571	0.22429	0.22429	0.216588	0.0687573	0.031386	2.656	5.673	3.07	MoCDIP4		.	.	.	0	0	0	PF03067	Domain:LPMO_10	0	AA16,AA15	0	0.887	0.816	.	.	0.561	0.694	0.377	0.27	1	1	0	0	22693.9	206	1	6.831	6	64	116
SNOO_148890	SNOO_148890A_3	0.276699	0.219819	0.307211	0.278667	0.00785288	0.132523	0.1509	0.317046	0.00933167	0.00933167	0.00611606	0.1509	0.00611606	2.656	5.673	3.07	MoCDIP4		.	.	.	0	0	0	PF03067	Domain:LPMO_10	0	AA16,AA15	0	0.887	0.816	.	.	0.561	0.694	0.377	0.27	1	1	0	0	22693.9	206	1	6.831	6	64	116
SNOO_148890	SNOO_148890A_4	0.367879	0.367879	0.367879	0.367879	0.367879	0.367879	0.367879	0.367879	0.367879	0.367879	0.367879	0.367879	0.367879	2.656	5.673	3.07	MoCDIP4		.	.	.	0	0	0	PF03067	Domain:LPMO_10	0	AA16,AA15	0	0.887	0.816	.	.	0.561	0.694	0.377	0.27	1	1	0	0	22693.9	206	1	6.831	6	64	116
SNOO_148890	SNOO_148890A_5	0.367879	0.367879	0.367879	0.367879	0.367879	0.367879	0.367879	0.367879	0.367879	0.367879	0.367879	0.367879	0.367879	2.656	5.673	3.07	MoCDIP4		.	.	.	0	0	0	PF03067	Domain:LPMO_10	0	AA16,AA15	0	0.887	0.816	.	.	0.561	0.694	0.377	0.27	1	1	0	0	22693.9	206	1	6.831	6	64	116
SNOO_148260	SNOO_148260A_1	0.121758	0.149185	0.123006	0.0810004	0.0871567	0.124993	0.134907	0.0968508	0.0103594	0.10593	0.0866622	0.0357066	0.0103594	2.655	6.666	3.312	.		.	.	.	0	0	0	.	.	0	.	0	1	0.945	0.508	0.766	.	0.456	0.328	0.8	1	1	0	0	13079	119	5	7.863	13	49	71
SNOO_148260	SNOO_148260A_2	0.187843	0.161353	0.211073	0.106634	0.0907241	0.0885734	0.197667	0.159222	0.0410159	0.188828	0.148297	0.0290403	0.0290403	2.655	6.666	3.312	.		.	.	.	0	0	0	.	.	0	.	0	1	0.945	0.508	0.766	.	0.456	0.328	0.8	1	1	0	0	13079	119	5	7.863	13	49	71
SNOO_148260	SNOO_148260A_3	0.244751	0.220491	0.254245	0.246189	0.194777	0.219196	0.165569	0.209566	0.0951722	0.210739	0.244751	0.235156	0.0951722	2.655	6.666	3.312	.		.	.	.	0	0	0	.	.	0	.	0	1	0.945	0.508	0.766	.	0.456	0.328	0.8	1	1	0	0	13079	119	5	7.863	13	49	71
SNOO_148260	SNOO_148260A_4	0.197642	0.141449	0.235384	0.199467	0.278582	0.378421	0.380085	0.380455	0.380677	0.380677	0.197642	0.380085	0.141449	2.655	6.666	3.312	.		.	.	.	0	0	0	.	.	0	.	0	1	0.945	0.508	0.766	.	0.456	0.328	0.8	1	1	0	0	13079	119	5	7.863	13	49	71
SNOO_114530	SNOO_114530A_1	0.367879	0.367879	0.367879	0.367879	0.367879	0.367879	0.367879	0.367879	0.367879	0.367879	0.367879	0.367879	0.367879	2.652	6.649	3.312	.		.	.	.	0	0	0	.	.	0	.	0	1	0.94	0.596	0.868	.	0.024	0.356	0.46	1	1	0	0	8445.79	80	2.5	7.812	8	35	45
SNOO_107420	SNOO_107420A_1	0.246463	0.264302	0.244897	0.268756	0.132174	0.263078	0.254701	0.253414	0.281909	0.281909	0.0735948	0.254701	0.0735948	2.646	7.083	3.289	CfPDIP1		.	.	.	0	0	0	.	.	0	.	0	0.95	0.661	.	0.889	.	0.976	0.422	0.95	1	1	0	0	15409.3	146	-3	4.566	6	57	95
SNOO_107420	SNOO_107420A_2	0.268028	0.28833	0.244897	0.268756	0.132174	0.263078	0.254701	0.253414	0.281909	0.281909	0.109449	0.254701	0.109449	2.646	7.083	3.289	CfPDIP1		.	.	.	0	0	0	.	.	0	.	0	0.95	0.661	.	0.889	.	0.976	0.422	0.95	1	1	0	0	15409.3	146	-3	4.566	6	57	95
SNOO_602450	SNOO_602450_1	0.120096	0.105716	0.142689	0.139414	0.0628493	0.112245	0.140414	0.146167	0.0768549	0.142822	0.092679	0.0562374	0.0562374	2.631	4.254	2.244	.		.	.	.	0	0	0	.	.	0	.	0	1	0.688	0.945	.	.	0.987	0.536	0.34	1	1	0	0	17153.6	157	2.5	9.202	0	39	93
SNOO_128450	SNOO_128450A_1	0.497835	0.478128	0.0861284	0.0738405	0.0812183	0.502267	0.503356	0.0913082	0.086867	0.086867	0.497835	0.503356	0.0738405	2.626	6.668	3.309	FgXYLA		.	.	.	0	0	0	PF00457	Domain:Glyco_hydro_11	1	GH11,CBM60	0	0.036	0.785	.	0.971	.	0.062	0.304	0.88	1	1	0	0	24794.1	230	4	9.273	0	95	143
SNOO_128450	SNOO_128450A_2	0.367879	0.367879	0.367879	0.367879	0.367879	0.367879	0.367879	0.367879	0.367879	0.367879	0.367879	0.367879	0.367879	2.626	6.668	3.309	FgXYLA		.	.	.	0	0	0	PF00457	Domain:Glyco_hydro_11	1	GH11,CBM60	0	0.036	0.785	.	0.971	.	0.062	0.304	0.88	1	1	0	0	24794.1	230	4	9.273	0	95	143
SNOO_128450	SNOO_128450A_3	0.367879	0.367879	0.367879	0.367879	0.367879	0.367879	0.367879	0.367879	0.367879	0.367879	0.367879	0.367879	0.367879	2.626	6.668	3.309	FgXYLA		.	.	.	0	0	0	PF00457	Domain:Glyco_hydro_11	1	GH11,CBM60	0	0.036	0.785	.	0.971	.	0.062	0.304	0.88	1	1	0	0	24794.1	230	4	9.273	0	95	143
SNOO_012180	SNOO_012180A_1	0.367879	0.367879	0.367879	0.367879	0.367879	0.367879	0.367879	0.367879	0.367879	0.367879	0.367879	0.367879	0.367879	2.626	3.845	3.253	.		.	.	.	0	0	0	.	.	0	.	0	0.928	0.784	.	.	0.53	0.843	0.596	0.49	1	1	0	0	10524	97	-3	4.625	1	32	57
SNOO_012180	SNOO_012180A_2	0.367879	0.367879	0.367879	0.367879	0.367879	0.367879	0.367879	0.367879	0.367879	0.367879	0.367879	0.367879	0.367879	2.626	3.845	3.253	.		.	.	.	0	0	0	.	.	0	.	0	0.928	0.784	.	.	0.53	0.843	0.596	0.49	1	1	0	0	10524	97	-3	4.625	1	32	57
SNOO_012180	SNOO_012180A_3	0.367879	0.367879	0.367879	0.367879	0.367879	0.367879	0.367879	0.367879	0.367879	0.367879	0.367879	0.367879	0.367879	2.626	3.845	3.253	.		.	.	.	0	0	0	.	.	0	.	0	0.928	0.784	.	.	0.53	0.843	0.596	0.49	1	1	0	0	10524	97	-3	4.625	1	32	57
SNOO_060120	SNOO_060120A_1	0.367879	0.367879	0.367879	0.367879	0.367879	0.367879	0.367879	0.367879	0.367879	0.367879	0.367879	0.367879	0.367879	2.624	7.959	3.312	CfPDIP1		.	.	.	0	0	0	.	.	0	.	0	0.866	0.847	.	0.915	.	0.945	0.38	0.84	1	1	0	0	13059.6	121	-3	4.65	5	45	76
SNOO_060120	SNOO_060120A_2	0.367879	0.367879	0.367879	0.367879	0.367879	0.367879	0.367879	0.367879	0.367879	0.367879	0.367879	0.367879	0.367879	2.624	7.959	3.312	CfPDIP1		.	.	.	0	0	0	.	.	0	.	0	0.866	0.847	.	0.915	.	0.945	0.38	0.84	1	1	0	0	13059.6	121	-3	4.65	5	45	76
SNOO_060120	SNOO_060120A_3	0.367879	0.367879	0.367879	0.367879	0.367879	0.367879	0.367879	0.367879	0.367879	0.367879	0.367879	0.367879	0.367879	2.624	7.959	3.312	CfPDIP1		.	.	.	0	0	0	.	.	0	.	0	0.866	0.847	.	0.915	.	0.945	0.38	0.84	1	1	0	0	13059.6	121	-3	4.65	5	45	76
SNOO_113030	SNOO_113030A_1	0.117293	0.132316	0.13314	0.113365	0.130805	0.042068	0.0748059	0.132595	0.141745	0.116025	0.117293	0.120462	0.042068	2.624	5.849	3.311	.		.	.	.	0	0	0	PF02015	Domain:Glyco_hydro_45	0	GH45	0	0.948	0.829	.	0.83	.	0.653	0.441	0.91	1	1	0	0	24791.8	233	1.5	7.267	14	102	146
SNOO_113030	SNOO_113030A_2	0.110774	0.134354	0.135962	0.110545	0.134949	0.0697859	0.0753741	0.136133	0.136839	0.114776	0.0866871	0.122448	0.0697859	2.624	5.849	3.311	.		.	.	.	0	0	0	PF02015	Domain:Glyco_hydro_45	0	GH45	0	0.948	0.829	.	0.83	.	0.653	0.441	0.91	1	1	0	0	24791.8	233	1.5	7.267	14	102	146
SNOO_113030	SNOO_113030A_3	0.268396	0.28833	0.270444	0.299232	0.317146	0.199023	0.281008	0.27947	0.22429	0.319677	0.170202	0.281008	0.170202	2.624	5.849	3.311	.		.	.	.	0	0	0	PF02015	Domain:Glyco_hydro_45	0	GH45	0	0.948	0.829	.	0.83	.	0.653	0.441	0.91	1	1	0	0	24791.8	233	1.5	7.267	14	102	146
SNOO_113030	SNOO_113030A_4	0.367879	0.367879	0.367879	0.367879	0.367879	0.367879	0.367879	0.367879	0.367879	0.367879	0.367879	0.367879	0.367879	2.624	5.849	3.311	.		.	.	.	0	0	0	PF02015	Domain:Glyco_hydro_45	0	GH45	0	0.948	0.829	.	0.83	.	0.653	0.441	0.91	1	1	0	0	24791.8	233	1.5	7.267	14	102	146
SNOO_113030	SNOO_113030A_5	0.367879	0.367879	0.367879	0.367879	0.367879	0.367879	0.367879	0.367879	0.367879	0.367879	0.367879	0.367879	0.367879	2.624	5.849	3.311	.		.	.	.	0	0	0	PF02015	Domain:Glyco_hydro_45	0	GH45	0	0.948	0.829	.	0.83	.	0.653	0.441	0.91	1	1	0	0	24791.8	233	1.5	7.267	14	102	146
SNOO_033340	SNOO_033340A_1	0.175758	0.211034	0.177418	0.0718356	0.0447929	0.206786	0.219953	0.120914	0.225267	0.171967	0.175758	0.192458	0.0447929	2.624	6.042	3.301	.		.	.	.	0	0	0	.	.	0	.	0	0.99	0.864	.	0.874	.	0.472	0.591	0.84	1	1	0	0	19138.4	175	-0.5	6.202	8	64	109
SNOO_033340	SNOO_033340A_2	0.206899	0.232808	0.211073	0.106634	0.0204923	0.182616	0.219953	0.159222	0.209795	0.131122	0.206899	0.162574	0.0204923	2.624	6.042	3.301	.		.	.	.	0	0	0	.	.	0	.	0	0.99	0.864	.	0.874	.	0.472	0.591	0.84	1	1	0	0	19138.4	175	-0.5	6.202	8	64	109
SNOO_033340	SNOO_033340A_3	0.367879	0.367879	0.367879	0.367879	0.367879	0.367879	0.367879	0.367879	0.367879	0.367879	0.367879	0.367879	0.367879	2.624	6.042	3.301	.		.	.	.	0	0	0	.	.	0	.	0	0.99	0.864	.	0.874	.	0.472	0.591	0.84	1	1	0	0	19138.4	175	-0.5	6.202	8	64	109
SNOO_309130	SNOO_309130A_1	0.0647368	0.0501355	0.00750426	0.0304348	0.0088024	0.120766	0.179217	0.0687903	0.00331952	0.0127131	0.0302666	0.179217	0.00331952	2.624	7.72	3.259	UvHrip1,MoHrip2		.	.	.	0	0	0	PF04681	Family:Bys1	0	.	0	0.978	0.808	.	0.807	.	0.695	0.62	0.92	1	1	0	0	20129.8	189	-2	5.884	11	79	118
SNOO_309130	SNOO_309130A_2	0.202271	0.211034	0.040327	0.0719132	0.00765035	0.134358	0.216765	0.118767	0.0103201	0.0410159	0.138901	0.155606	0.00765035	2.624	7.72	3.259	UvHrip1,MoHrip2		.	.	.	0	0	0	PF04681	Family:Bys1	0	.	0	0.978	0.808	.	0.807	.	0.695	0.62	0.92	1	1	0	0	20129.8	189	-2	5.884	11	79	118
SNOO_309130	SNOO_309130A_3	0.197642	0.141449	0.235384	0.199467	0.278582	0.378421	0.380085	0.380455	0.380677	0.380677	0.197642	0.380085	0.141449	2.624	7.72	3.259	UvHrip1,MoHrip2		.	.	.	0	0	0	PF04681	Family:Bys1	0	.	0	0.978	0.808	.	0.807	.	0.695	0.62	0.92	1	1	0	0	20129.8	189	-2	5.884	11	79	118
SNOO_309130	SNOO_309130A_4	0.334074	0.277314	0.366451	0.411855	0.0812183	0.394639	0.380085	0.377698	0.086867	0.086867	0.334074	0.0459786	0.0459786	2.624	7.72	3.259	UvHrip1,MoHrip2		.	.	.	0	0	0	PF04681	Family:Bys1	0	.	0	0.978	0.808	.	0.807	.	0.695	0.62	0.92	1	1	0	0	20129.8	189	-2	5.884	11	79	118
SNOO_309130	SNOO_309130A_5	0.367879	0.367879	0.367879	0.367879	0.367879	0.367879	0.367879	0.367879	0.367879	0.367879	0.367879	0.367879	0.367879	2.624	7.72	3.259	UvHrip1,MoHrip2		.	.	.	0	0	0	PF04681	Family:Bys1	0	.	0	0.978	0.808	.	0.807	.	0.695	0.62	0.92	1	1	0	0	20129.8	189	-2	5.884	11	79	118
SNOO_072400	SNOO_072400A_1	0.128993	0.0803645	0.0770568	0.0356428	0.00106097	0.112245	0.134563	0.064101	0.0345573	0.0160855	0.107136	0.134563	0.00106097	2.619	6.446	3.307	.		.	.	.	0	0	0	.	.	0	.	0	0.998	0.929	0.794	.	.	0.993	0.643	0.5	1	1	0	0	16652.9	147	-1.5	5.637	8	49	80
SNOO_072400	SNOO_072400A_2	0.111225	0.163346	0.0421562	0.0199214	1.68828e-05	0.109621	0.0930908	0.0543601	0.000249119	0.000249119	0.111225	0.0930908	1.68828e-05	2.619	6.446	3.307	.		.	.	.	0	0	0	.	.	0	.	0	0.998	0.929	0.794	.	.	0.993	0.643	0.5	1	1	0	0	16652.9	147	-1.5	5.637	8	49	80
SNOO_072400	SNOO_072400A_3	0.147878	0.0318372	0.128694	0.246189	0.0672263	0.032854	0.0792864	0.209566	0.0573539	0.0573539	0.219078	0.0792864	0.0318372	2.619	6.446	3.307	.		.	.	.	0	0	0	.	.	0	.	0	0.998	0.929	0.794	.	.	0.993	0.643	0.5	1	1	0	0	16652.9	147	-1.5	5.637	8	49	80
SNOO_072400	SNOO_072400A_4	0.0095843	0.322291	0.221875	0.30963	0.208127	0.258261	0.239191	0.236023	0.247886	0.319677	0.282963	0.239191	0.0095843	2.619	6.446	3.307	.		.	.	.	0	0	0	.	.	0	.	0	0.998	0.929	0.794	.	.	0.993	0.643	0.5	1	1	0	0	16652.9	147	-1.5	5.637	8	49	80
SNOO_429040	SNOO_429040A_1	0.367879	0.367879	0.367879	0.367879	0.367879	0.367879	0.367879	0.367879	0.367879	0.367879	0.367879	0.367879	0.367879	2.613	6.957	3.312	.		.	.	.	0	0	0	.	.	0	.	0	1	0.963	0.781	0.717	.	0.901	0.515	0.48	1	1	0	0	9010.32	82	-1	5.606	8	36	45
SNOO_515630	SNOO_515630_1	0.0293135	0.0850766	0.169488	0.133135	0.151918	0.0817622	0.10089	0.156666	0.183808	0.175098	0.0939927	0.10089	0.0293135	2.609	5.598	2.908	.		.	.	.	0	0	0	.	.	0	.	0	0.893	0.816	0.511	0.725	.	0.996	0.568	0.47	1	1	0	0	22287	201	-0.5	6.323	5	62	112
SNOO_515630	SNOO_515630_2	0.240574	0.182681	0.0799999	0.0576889	0.317146	0.187104	0.166263	0.0903044	0.319677	0.0811716	0.216811	0.0531435	0.0531435	2.609	5.598	2.908	.		.	.	.	0	0	0	.	.	0	.	0	0.893	0.816	0.511	0.725	.	0.996	0.568	0.47	1	1	0	0	22287	201	-0.5	6.323	5	62	112
SNOO_515630	SNOO_515630_3	0.367879	0.367879	0.367879	0.367879	0.367879	0.367879	0.367879	0.367879	0.367879	0.367879	0.367879	0.367879	0.367879	2.609	5.598	2.908	.		.	.	.	0	0	0	.	.	0	.	0	0.893	0.816	0.511	0.725	.	0.996	0.568	0.47	1	1	0	0	22287	201	-0.5	6.323	5	62	112
SNOO_072340	SNOO_072340A_1	0.20305	0.142795	0.178684	0.165546	0.173639	0.192581	0.185174	0.18394	0.179525	0.179525	0.164829	0.185174	0.142795	2.605	6.402	3.311	.		.	.	.	0	0	0	.	.	0	.	0	0.998	0.87	0.521	0.793	.	0.929	0.226	0.66	1	1	0	0	13887.6	124	-2	5.527	6	46	68
SNOO_072340	SNOO_072340A_2	0.367879	0.367879	0.367879	0.367879	0.367879	0.367879	0.367879	0.367879	0.367879	0.367879	0.367879	0.367879	0.367879	2.605	6.402	3.311	.		.	.	.	0	0	0	.	.	0	.	0	0.998	0.87	0.521	0.793	.	0.929	0.226	0.66	1	1	0	0	13887.6	124	-2	5.527	6	46	68
SNOO_125640	SNOO_125640A_1	0.178412	0.172774	0.0232771	0.0678816	0.0427006	0.146817	0.125102	0.121421	0.0325976	0.0760611	0.15192	0.125102	0.0232771	2.605	5.826	3.266	.		.	.	.	0	0	0	.	.	0	.	0	0.992	0.868	.	0.552	.	0.26	0.368	0.65	1	1	0	0	13305.2	122	-2	5.532	7	43	67
SNOO_125640	SNOO_125640A_2	0.178412	0.172774	0.0232771	0.0678816	0.0427006	0.146817	0.125102	0.121421	0.0325976	0.0760611	0.15192	0.125102	0.0232771	2.605	5.826	3.266	.		.	.	.	0	0	0	.	.	0	.	0	0.992	0.868	.	0.552	.	0.26	0.368	0.65	1	1	0	0	13305.2	122	-2	5.532	7	43	67
SNOO_300260	SNOO_300260A_1	0.208092	0.21253	0.0241647	0.0130282	0.221331	0.112096	0.0913635	0.0830955	0.131122	0.236321	0.188499	0.159194	0.0130282	2.589	5.864	3.308	.		.	.	.	0	0	0	.	.	0	.	0	0.999	0.841	.	0.896	.	0.02	0.429	0.84	1	1	0	0	15930.1	148	1.5	7.43	8	57	90
SNOO_300260	SNOO_300260A_2	0.231792	0.227924	0.149068	0.113499	0.278886	0.0971539	0.165569	0.1639	0.233304	0.281909	0.219078	0.235156	0.0971539	2.589	5.864	3.308	.		.	.	.	0	0	0	.	.	0	.	0	0.999	0.841	.	0.896	.	0.02	0.429	0.84	1	1	0	0	15930.1	148	1.5	7.43	8	57	90
SNOO_300260	SNOO_300260A_3	0.497835	0.0548485	0.0861284	0.0738405	0.10182	0.502267	0.503356	0.503597	0.0956961	0.503742	0.0732574	0.503356	0.0548485	2.589	5.864	3.308	.		.	.	.	0	0	0	.	.	0	.	0	0.999	0.841	.	0.896	.	0.02	0.429	0.84	1	1	0	0	15930.1	148	1.5	7.43	8	57	90
SNOO_300260	SNOO_300260A_4	0.497835	0.137137	0.0861284	0.0738405	0.502452	0.502267	0.0925871	0.0913082	0.503742	0.503742	0.111479	0.0925871	0.0738405	2.589	5.864	3.308	.		.	.	.	0	0	0	.	.	0	.	0	0.999	0.841	.	0.896	.	0.02	0.429	0.84	1	1	0	0	15930.1	148	1.5	7.43	8	57	90
SNOO_592530	SNOO_592530_1	0.130473	0.0926946	0.125881	0.103484	0.0469588	0.0665188	0.13161	0.10825	0.0829872	0.114184	0.110362	0.0210411	0.0210411	2.589	4.752	2.625	.		.	.	.	0	0	0	.	.	0	.	0	1	0.711	0.949	.	.	0.987	0.536	0.23	1	1	0	0	14887	136	2.5	9.282	0	34	80
SNOO_592530	SNOO_592530_2	0.367879	0.367879	0.367879	0.367879	0.367879	0.367879	0.367879	0.367879	0.367879	0.367879	0.367879	0.367879	0.367879	2.589	4.752	2.625	.		.	.	.	0	0	0	.	.	0	.	0	1	0.711	0.949	.	.	0.987	0.536	0.23	1	1	0	0	14887	136	2.5	9.282	0	34	80
SNOO_137220	SNOO_137220A_1	0.20305	0.225084	0.189195	0.202334	0.19424	0.192581	0.185174	0.18394	0.188354	0.188354	0.20305	0.185174	0.18394	2.578	6.74	3.3	MoMSP1,SsCP1,VdAve1		.	.	.	0	0	0	PF07249	Family:Cerato-platanin	1	.	0	0.647	0.69	.	0.88	.	0.019	0.575	0.91	1	1	0	0	13996.4	136	-1.5	4.767	4	62	88
SNOO_137220	SNOO_137220A_2	0.367879	0.367879	0.367879	0.367879	0.367879	0.367879	0.367879	0.367879	0.367879	0.367879	0.367879	0.367879	0.367879	2.578	6.74	3.3	MoMSP1,SsCP1,VdAve1		.	.	.	0	0	0	PF07249	Family:Cerato-platanin	1	.	0	0.647	0.69	.	0.88	.	0.019	0.575	0.91	1	1	0	0	13996.4	136	-1.5	4.767	4	62	88
SNOO_137220	SNOO_137220A_3	0.20305	0.225084	0.189195	0.202334	0.19424	0.192581	0.185174	0.18394	0.188354	0.188354	0.20305	0.185174	0.18394	2.578	6.74	3.3	MoMSP1,SsCP1,VdAve1		.	.	.	0	0	0	PF07249	Family:Cerato-platanin	1	.	0	0.647	0.69	.	0.88	.	0.019	0.575	0.91	1	1	0	0	13996.4	136	-1.5	4.767	4	62	88
SNOO_137220	SNOO_137220A_4	0.367879	0.367879	0.367879	0.367879	0.367879	0.367879	0.367879	0.367879	0.367879	0.367879	0.367879	0.367879	0.367879	2.578	6.74	3.3	MoMSP1,SsCP1,VdAve1		.	.	.	0	0	0	PF07249	Family:Cerato-platanin	1	.	0	0.647	0.69	.	0.88	.	0.019	0.575	0.91	1	1	0	0	13996.4	136	-1.5	4.767	4	62	88
SNOO_531030	SNOO_531030_1	0.107859	0.128974	0.134232	0.120481	0.139916	0.117553	0.13161	0.133331	0.138618	0.12754	0.130132	0.127497	0.107859	2.569	8.108	3.311	PnTox1		.	.	.	0	0	0	PF18973	Family:CBL	1	.	0	1	0.887	0.53	.	.	0.985	0.719	0.4	1	1	0	0	16517.9	151	11	9.576	9	59	83
SNOO_531030	SNOO_531030_2	0.100347	0.127636	0.130838	0.127582	0.123703	0.083743	0.113329	0.128462	0.139399	0.142102	0.130757	0.113329	0.083743	2.569	8.108	3.311	PnTox1		.	.	.	0	0	0	PF18973	Family:CBL	1	.	0	1	0.887	0.53	.	.	0.985	0.719	0.4	1	1	0	0	16517.9	151	11	9.576	9	59	83
SNOO_531030	SNOO_531030_3	0.126159	0.103055	0.136971	0.143678	0.15417	0.0444292	0.0998072	0.124133	0.0983471	0.0633296	0.0762088	0.0710219	0.0444292	2.569	8.108	3.311	PnTox1		.	.	.	0	0	0	PF18973	Family:CBL	1	.	0	1	0.887	0.53	.	.	0.985	0.719	0.4	1	1	0	0	16517.9	151	11	9.576	9	59	83
SNOO_531030	SNOO_531030_4	0.497835	0.478128	0.503186	0.498561	0.10182	0.100194	0.0925871	0.503597	0.503742	0.0956961	0.497835	0.0925871	0.0925871	2.569	8.108	3.311	PnTox1		.	.	.	0	0	0	PF18973	Family:CBL	1	.	0	1	0.887	0.53	.	.	0.985	0.719	0.4	1	1	0	0	16517.9	151	11	9.576	9	59	83
SNOO_121270	SNOO_121270A_1	0.136062	0.0423696	0.084892	0.0727898	0.00813624	0.133035	0.128145	0.14118	0.079622	0.140521	0.0243222	0.113359	0.00813624	2.562	6.339	3.227	MoCDIP4,ChNIS1,CoNIS1,MoNIS1		.	.	.	0	0	0	PF03443	Family:AA9	1	AA9	0	0.204	0.682	.	0.84	.	0.888	0.358	0.78	1	1	0	0	25207.6	232	7.5	9.368	2	77	137
SNOO_121270	SNOO_121270A_2	0.0960272	0.00654886	0.169998	0.176948	0.00452681	0.0915086	0.114902	0.16062	0.171019	0.109565	0.0274784	0.114902	0.00452681	2.562	6.339	3.227	MoCDIP4,ChNIS1,CoNIS1,MoNIS1		.	.	.	0	0	0	PF03443	Family:AA9	1	AA9	0	0.204	0.682	.	0.84	.	0.888	0.358	0.78	1	1	0	0	25207.6	232	7.5	9.368	2	77	137
SNOO_121270	SNOO_121270A_3	0.140351	0.172774	0.137295	0.0689986	0.195137	0.0323576	0.149347	0.190258	0.108332	0.166481	0.15192	0.0521881	0.0323576	2.562	6.339	3.227	MoCDIP4,ChNIS1,CoNIS1,MoNIS1		.	.	.	0	0	0	PF03443	Family:AA9	1	AA9	0	0.204	0.682	.	0.84	.	0.888	0.358	0.78	1	1	0	0	25207.6	232	7.5	9.368	2	77	137
SNOO_023120	SNOO_023120A_1	0.367879	0.367879	0.367879	0.367879	0.367879	0.367879	0.367879	0.367879	0.367879	0.367879	0.367879	0.367879	0.367879	2.56	6.069	3.312	CfPDIP1		MoAAT	reduced_virulence	PHI:2144	0	1	0	.	.	0	.	0	0.613	0.767	.	0.806	.	0.028	0.274	0.81	1	1	0	0	13055	121	4	8.238	6	49	75
SNOO_023120	SNOO_023120A_2	0.367879	0.367879	0.367879	0.367879	0.367879	0.367879	0.367879	0.367879	0.367879	0.367879	0.367879	0.367879	0.367879	2.56	6.069	3.312	CfPDIP1		MoAAT	reduced_virulence	PHI:2144	0	1	0	.	.	0	.	0	0.613	0.767	.	0.806	.	0.028	0.274	0.81	1	1	0	0	13055	121	4	8.238	6	49	75
SNOO_023120	SNOO_023120A_3	0.367879	0.367879	0.367879	0.367879	0.367879	0.367879	0.367879	0.367879	0.367879	0.367879	0.367879	0.367879	0.367879	2.56	6.069	3.312	CfPDIP1		MoAAT	reduced_virulence	PHI:2144	0	1	0	.	.	0	.	0	0.613	0.767	.	0.806	.	0.028	0.274	0.81	1	1	0	0	13055	121	4	8.238	6	49	75
SNOO_308020	SNOO_308020A_1	0.0589212	0.0690714	0.140675	0.140438	0.0856661	0.0703054	0.134519	0.167011	0.147811	0.147811	0.137502	0.134519	0.0589212	2.553	6.049	3.31	.		.	.	.	0	0	0	.	.	0	.	0	0.914	0.797	0.747	0.787	.	0.867	0.532	0.49	1	1	0	0	15979.3	143	-14.5	3.88	8	49	81
SNOO_308020	SNOO_308020A_2	0.0732574	0.0548485	0.503186	0.498561	0.173639	0.0829113	0.0901181	0.503597	0.179525	0.179525	0.0732574	0.503356	0.0548485	2.553	6.049	3.31	.		.	.	.	0	0	0	.	.	0	.	0	0.914	0.797	0.747	0.787	.	0.867	0.532	0.49	1	1	0	0	15979.3	143	-14.5	3.88	8	49	81
SNOO_081250	SNOO_081250A_1	0.0384447	0.0236281	0.130838	0.110545	0.127328	0.132349	0.13161	0.107935	0.0359444	0.0617392	0.00505851	0.13161	0.00505851	2.547	6.395	3.276	.		.	.	.	0	0	0	.	.	0	.	0	0.998	0.859	0.653	0.818	.	0.953	0.717	0.47	1	1	0	0	19236.7	176	-0.5	5.903	10	69	104
SNOO_081250	SNOO_081250A_2	0.0384447	0.0236281	0.130838	0.110545	0.127328	0.132349	0.13161	0.107935	0.0359444	0.0617392	0.00505851	0.13161	0.00505851	2.547	6.395	3.276	.		.	.	.	0	0	0	.	.	0	.	0	0.998	0.859	0.653	0.818	.	0.953	0.717	0.47	1	1	0	0	19236.7	176	-0.5	5.903	10	69	104
SNOO_081250	SNOO_081250A_3	0.367879	0.367879	0.367879	0.367879	0.367879	0.367879	0.367879	0.367879	0.367879	0.367879	0.367879	0.367879	0.367879	2.547	6.395	3.276	.		.	.	.	0	0	0	.	.	0	.	0	0.998	0.859	0.653	0.818	.	0.953	0.717	0.47	1	1	0	0	19236.7	176	-0.5	5.903	10	69	104
SNOO_096500	SNOO_096500A_1	0.216588	0.17289	0.00301753	0.00492602	0.262897	0.0739923	0.0880253	0.0511051	0.247886	0.247886	0.216588	0.0880253	0.00301753	2.544	5.971	3.312	FgXYLA		.	.	.	0	0	0	PF00457	Domain:Glyco_hydro_11	1	GH11	0	0.059	0.639	.	0.938	.	0.18	0.276	0.87	1	1	0	0	23759.2	221	7.5	9.541	2	93	139
SNOO_096500	SNOO_096500A_2	0.216588	0.17289	0.00301753	0.00492602	0.262897	0.0739923	0.0880253	0.0511051	0.247886	0.247886	0.216588	0.0880253	0.00301753	2.544	5.971	3.312	FgXYLA		.	.	.	0	0	0	PF00457	Domain:Glyco_hydro_11	1	GH11	0	0.059	0.639	.	0.938	.	0.18	0.276	0.87	1	1	0	0	23759.2	221	7.5	9.541	2	93	139
SNOO_096500	SNOO_096500A_3	0.367879	0.367879	0.367879	0.367879	0.367879	0.367879	0.367879	0.367879	0.367879	0.367879	0.367879	0.367879	0.367879	2.544	5.971	3.312	FgXYLA		.	.	.	0	0	0	PF00457	Domain:Glyco_hydro_11	1	GH11	0	0.059	0.639	.	0.938	.	0.18	0.276	0.87	1	1	0	0	23759.2	221	7.5	9.541	2	93	139
SNOO_096500	SNOO_096500A_4	0.367879	0.367879	0.367879	0.367879	0.367879	0.367879	0.367879	0.367879	0.367879	0.367879	0.367879	0.367879	0.367879	2.544	5.971	3.312	FgXYLA		.	.	.	0	0	0	PF00457	Domain:Glyco_hydro_11	1	GH11	0	0.059	0.639	.	0.938	.	0.18	0.276	0.87	1	1	0	0	23759.2	221	7.5	9.541	2	93	139
SNOO_579280	SNOO_579280_1	0.367879	0.367879	0.367879	0.367879	0.367879	0.367879	0.367879	0.367879	0.367879	0.367879	0.367879	0.367879	0.367879	2.532	1.99	3.013	.		.	.	.	0	0	0	.	.	0	.	0	0.738	0.619	.	.	0.732	0.369	0.398	0.35	1	1	0	0	17350.8	162	3.5	9.859	0	62	95
SNOO_105990	SNOO_105990A_1	0.131747	0.119574	0.133304	0.137415	0.0193187	0.103139	0.133061	0.13528	0.14263	0.127349	0.0840576	0.0471763	0.0193187	2.531	5.947	3.31	.		.	.	.	0	0	0	.	.	0	.	0	0.993	0.785	0.501	0.909	.	0.569	0.397	0.9	1	1	0	0	14350.4	138	3	7.933	6	59	84
SNOO_105990	SNOO_105990A_2	0.0288822	0.0470687	0.126909	0.06284	0.0316399	0.0611537	0.0900576	0.132664	0.112352	0.0790624	0.00277712	0.0900576	0.00277712	2.531	5.947	3.31	.		.	.	.	0	0	0	.	.	0	.	0	0.993	0.785	0.501	0.909	.	0.569	0.397	0.9	1	1	0	0	14350.4	138	3	7.933	6	59	84
SNOO_105990	SNOO_105990A_3	0.085434	0.179092	0.173917	0.142917	0.205408	0.173146	0.157211	0.18161	0.0488965	0.0488965	0.132355	0.115922	0.0488965	2.531	5.947	3.31	.		.	.	.	0	0	0	.	.	0	.	0	0.993	0.785	0.501	0.909	.	0.569	0.397	0.9	1	1	0	0	14350.4	138	3	7.933	6	59	84
SNOO_105990	SNOO_105990A_4	0.0938126	0.102446	0.169935	0.133233	0.20243	0.174747	0.0439445	0.121758	0.146634	0.146634	0.0452311	0.197667	0.0439445	2.531	5.947	3.31	.		.	.	.	0	0	0	.	.	0	.	0	0.993	0.785	0.501	0.909	.	0.569	0.397	0.9	1	1	0	0	14350.4	138	3	7.933	6	59	84
SNOO_156130	SNOO_156130A_1	0.132355	0.169874	0.17956	0.179034	0.0909115	0.160342	0.139676	0.175505	0.0544773	0.166481	0.167774	0.0997688	0.0544773	2.531	4.814	2.844	.		.	.	.	0	0	0	.	.	0	.	0	0.718	0.763	.	0.71	.	0.915	0.527	0.87	1	1	0	0	24063.4	226	0.5	6.615	8	90	137
SNOO_156130	SNOO_156130A_2	0.132355	0.169874	0.17956	0.179034	0.0909115	0.160342	0.139676	0.175505	0.0544773	0.166481	0.167774	0.0997688	0.0544773	2.531	4.814	2.844	.		.	.	.	0	0	0	.	.	0	.	0	0.718	0.763	.	0.71	.	0.915	0.527	0.87	1	1	0	0	24063.4	226	0.5	6.615	8	90	137
SNOO_156130	SNOO_156130A_3	0.367879	0.367879	0.367879	0.367879	0.367879	0.367879	0.367879	0.367879	0.367879	0.367879	0.367879	0.367879	0.367879	2.531	4.814	2.844	.		.	.	.	0	0	0	.	.	0	.	0	0.718	0.763	.	0.71	.	0.915	0.527	0.87	1	1	0	0	24063.4	226	0.5	6.615	8	90	137
SNOO_124490	SNOO_124490A_1	0.0949824	0.0373341	0.129134	0.126462	0.120439	0.0253576	0.100762	0.135019	0.127765	0.118552	0.014481	0.0161362	0.014481	2.51	7.503	3.181	VdPevD1		.	.	.	0	0	0	.	.	0	.	0	0.978	0.818	.	0.687	.	0.048	0.491	0.72	1	1	0	0	12177.8	113	-2.5	4.907	2	39	63
SNOO_124490	SNOO_124490A_2	0.144598	0.0278821	0.14335	0.154421	0.158355	0.11597	0.148724	0.151683	0.11262	0.120089	0.0363035	0.136331	0.0278821	2.51	7.503	3.181	VdPevD1		.	.	.	0	0	0	.	.	0	.	0	0.978	0.818	.	0.687	.	0.048	0.491	0.72	1	1	0	0	12177.8	113	-2.5	4.907	2	39	63
SNOO_124490	SNOO_124490A_3	0.121269	0.17455	0.16917	0.158695	0.153203	0.05181	0.114902	0.165546	0.165814	0.175966	0.121269	0.0157668	0.0157668	2.51	7.503	3.181	VdPevD1		.	.	.	0	0	0	.	.	0	.	0	0.978	0.818	.	0.687	.	0.048	0.491	0.72	1	1	0	0	12177.8	113	-2.5	4.907	2	39	63
SNOO_124490	SNOO_124490A_4	0.367879	0.367879	0.367879	0.367879	0.367879	0.367879	0.367879	0.367879	0.367879	0.367879	0.367879	0.367879	0.367879	2.51	7.503	3.181	VdPevD1		.	.	.	0	0	0	.	.	0	.	0	0.978	0.818	.	0.687	.	0.048	0.491	0.72	1	1	0	0	12177.8	113	-2.5	4.907	2	39	63
SNOO_124490	SNOO_124490A_5	0.367879	0.367879	0.367879	0.367879	0.367879	0.367879	0.367879	0.367879	0.367879	0.367879	0.367879	0.367879	0.367879	2.51	7.503	3.181	VdPevD1		.	.	.	0	0	0	.	.	0	.	0	0.978	0.818	.	0.687	.	0.048	0.491	0.72	1	1	0	0	12177.8	113	-2.5	4.907	2	39	63
SNOO_588840	SNOO_588840_1	0.110751	0.124412	0.105808	0.0617632	0.0672817	0.118962	0.0996834	0.0542918	0.101026	0.0431121	0.110751	0.119928	0.0431121	2.502	6.519	3.312	.		.	.	.	0	0	0	.	.	0	.	0	1	0.942	.	0.894	.	0.746	0.439	0.7	1	1	0	0	6735.97	64	4	8.163	7	28	41
SNOO_588840	SNOO_588840_2	0.144598	0.020647	0.0617192	0.146376	0.158901	0.145994	0.146313	0.142331	0.163661	0.147479	0.0628588	0.1437	0.020647	2.502	6.519	3.312	.		.	.	.	0	0	0	.	.	0	.	0	1	0.942	.	0.894	.	0.746	0.439	0.7	1	1	0	0	6735.97	64	4	8.163	7	28	41
SNOO_588840	SNOO_588840_3	0.132355	0.154071	0.0176221	0.0363308	0.121114	0.122752	0.173059	0.0713573	0.0171567	0.0171567	0.085434	0.173059	0.0171567	2.502	6.519	3.312	.		.	.	.	0	0	0	.	.	0	.	0	1	0.942	.	0.894	.	0.746	0.439	0.7	1	1	0	0	6735.97	64	4	8.163	7	28	41
SNOO_588840	SNOO_588840_4	0.246463	0.0423272	0.23485	0.262784	0.247013	0.251803	0.111321	0.281571	0.0951722	0.210739	0.0735948	0.254701	0.0423272	2.502	6.519	3.312	.		.	.	.	0	0	0	.	.	0	.	0	1	0.942	.	0.894	.	0.746	0.439	0.7	1	1	0	0	6735.97	64	4	8.163	7	28	41
SNOO_120370	SNOO_120370A_1	0.100869	0.216641	0.177418	0.204392	0.132597	0.130882	0.204678	0.190147	0.149489	0.149489	0.100869	0.204678	0.100869	2.496	6.515	3.242	MoCDIP4,ChNIS1,CoNIS1		.	.	.	0	0	0	PF03443	Family:AA9	1	AA9	0	0.285	0.729	.	0.811	.	0.189	0.371	0.82	1	1	0	0	25658	246	6.5	8.78	4	95	155
SNOO_120370	SNOO_120370A_2	0.100869	0.216641	0.177418	0.204392	0.132597	0.130882	0.204678	0.190147	0.149489	0.149489	0.100869	0.204678	0.100869	2.496	6.515	3.242	MoCDIP4,ChNIS1,CoNIS1		.	.	.	0	0	0	PF03443	Family:AA9	1	AA9	0	0.285	0.729	.	0.811	.	0.189	0.371	0.82	1	1	0	0	25658	246	6.5	8.78	4	95	155
SNOO_120370	SNOO_120370A_3	0.367879	0.367879	0.367879	0.367879	0.367879	0.367879	0.367879	0.367879	0.367879	0.367879	0.367879	0.367879	0.367879	2.496	6.515	3.242	MoCDIP4,ChNIS1,CoNIS1		.	.	.	0	0	0	PF03443	Family:AA9	1	AA9	0	0.285	0.729	.	0.811	.	0.189	0.371	0.82	1	1	0	0	25658	246	6.5	8.78	4	95	155
SNOO_120370	SNOO_120370A_4	0.367879	0.367879	0.367879	0.367879	0.367879	0.367879	0.367879	0.367879	0.367879	0.367879	0.367879	0.367879	0.367879	2.496	6.515	3.242	MoCDIP4,ChNIS1,CoNIS1		.	.	.	0	0	0	PF03443	Family:AA9	1	AA9	0	0.285	0.729	.	0.811	.	0.189	0.371	0.82	1	1	0	0	25658	246	6.5	8.78	4	95	155
SNOO_541650	SNOO_541650_1	0.240574	0.182681	0.0799999	0.0576889	0.317146	0.187104	0.166263	0.0903044	0.319677	0.0811716	0.216811	0.0531435	0.0531435	2.489	3.548	3.298	.		.	.	.	0	0	0	.	.	0	.	0	0.974	0.767	.	.	0.586	0.031	0.682	0.72	1	1	0	0	13313.1	121	0	6.43	6	46	70
SNOO_077720	SNOO_077720A_1	0.367879	0.367879	0.367879	0.367879	0.367879	0.367879	0.367879	0.367879	0.367879	0.367879	0.367879	0.367879	0.367879	2.484	7.148	3.301	CfEcp6,RsLysM,Mg3LysM,RiSLM,MoSlp1,MgxLysM,Mg1LysM		.	.	.	0	0	0	.	.	0	CBM50	0	0.822	0.744	.	0.807	.	0.006	0.315	0.89	1	1	0	0	17562.8	162	0	6.424	6	59	101
SNOO_434130	SNOO_434130A_1	0.0318025	0.0926445	0.00251813	0.0237257	0.076429	0.134908	0.137394	0.0387697	0.13041	0.0572279	0.0544437	0.124338	0.00251813	2.478	7.421	3.306	CfPDIP1		.	.	.	0	0	0	.	.	0	.	0	0.782	0.791	.	0.63	.	0.815	0.387	0.58	1	1	0	0	16673.1	155	3.5	7.834	8	63	94
SNOO_434130	SNOO_434130A_2	0.0651627	0.150858	0.00228324	0.00844156	0.129646	0.144551	0.130014	0.010623	0.0651411	0.0651411	0.145609	0.100777	0.00228324	2.478	7.421	3.306	CfPDIP1		.	.	.	0	0	0	.	.	0	.	0	0.782	0.791	.	0.63	.	0.815	0.387	0.58	1	1	0	0	16673.1	155	3.5	7.834	8	63	94
SNOO_434130	SNOO_434130A_3	0.282963	0.0302197	0.307211	0.278667	0.0140182	0.3168	0.318922	0.153928	0.309365	0.325096	0.0095843	0.318922	0.0095843	2.478	7.421	3.306	CfPDIP1		.	.	.	0	0	0	.	.	0	.	0	0.782	0.791	.	0.63	.	0.815	0.387	0.58	1	1	0	0	16673.1	155	3.5	7.834	8	63	94
SNOO_434130	SNOO_434130A_4	0.0608732	0.439878	0.388328	0.411855	0.355393	0.358762	0.374949	0.377698	0.368592	0.387021	0.0608732	0.374949	0.0608732	2.478	7.421	3.306	CfPDIP1		.	.	.	0	0	0	.	.	0	.	0	0.782	0.791	.	0.63	.	0.815	0.387	0.58	1	1	0	0	16673.1	155	3.5	7.834	8	63	94
SNOO_436740	SNOO_436740A_1	0.367879	0.367879	0.367879	0.367879	0.367879	0.367879	0.367879	0.367879	0.367879	0.367879	0.367879	0.367879	0.367879	2.476	8.754	3.312	PnTox1		.	.	.	0	0	0	PF18973	Family:CBL	1	.	0	1	0.944	0.603	0.945	.	0.24	0.313	0.76	1	1	0	0	8211.48	79	2	7.8	8	37	47
SNOO_134570	SNOO_134570A_1	0.240574	0.293594	0.287087	0.299232	0.0372933	0.263631	0.277105	0.27947	0.0445648	0.0445648	0.0287088	0.277105	0.0287088	2.459	6.734	3.312	.		.	.	.	0	0	0	.	.	0	.	0	1	0.908	0.717	0.926	.	0.801	0.281	0.82	1	1	0	0	9539.75	91	2	7.446	9	40	60
SNOO_134570	SNOO_134570A_2	0.240574	0.293594	0.287087	0.299232	0.0372933	0.263631	0.277105	0.27947	0.0445648	0.0445648	0.0287088	0.277105	0.0287088	2.459	6.734	3.312	.		.	.	.	0	0	0	.	.	0	.	0	1	0.908	0.717	0.926	.	0.801	0.281	0.82	1	1	0	0	9539.75	91	2	7.446	9	40	60
SNOO_005570	SNOO_005570A_1	0.367879	0.367879	0.367879	0.367879	0.367879	0.367879	0.367879	0.367879	0.367879	0.367879	0.367879	0.367879	0.367879	2.445	3.762	3.308	.		.	.	.	0	0	0	PF03664	Family:Glyco_hydro_62	0	GH62,GH43_34,GH43_19	0	0.001	0.632	.	0.595	.	0.481	0.433	0.84	1	1	0	0	34864.9	323	6.5	9.361	2	125	199
SNOO_005570	SNOO_005570A_2	0.367879	0.367879	0.367879	0.367879	0.367879	0.367879	0.367879	0.367879	0.367879	0.367879	0.367879	0.367879	0.367879	2.445	3.762	3.308	.		.	.	.	0	0	0	PF03664	Family:Glyco_hydro_62	0	GH62,GH43_34,GH43_19	0	0.001	0.632	.	0.595	.	0.481	0.433	0.84	1	1	0	0	34864.9	323	6.5	9.361	2	125	199
SNOO_005570	SNOO_005570A_3	0.367879	0.367879	0.367879	0.367879	0.367879	0.367879	0.367879	0.367879	0.367879	0.367879	0.367879	0.367879	0.367879	2.445	3.762	3.308	.		.	.	.	0	0	0	PF03664	Family:Glyco_hydro_62	0	GH62,GH43_34,GH43_19	0	0.001	0.632	.	0.595	.	0.481	0.433	0.84	1	1	0	0	34864.9	323	6.5	9.361	2	125	199
SNOO_138880	SNOO_138880A_1	0.497835	0.137137	0.178684	0.202334	0.173639	0.100194	0.0925871	0.18394	0.179525	0.179525	0.111479	0.0925871	0.0925871	2.443	8.35	3.311	MoSPD5,MoBas4		.	.	.	0	0	0	.	.	0	.	0	0.995	0.908	0.662	0.542	.	0.013	0.568	0.36	1	1	0	0	11583.8	106	-8	4.207	6	37	61
SNOO_138880	SNOO_138880A_2	0.367879	0.367879	0.367879	0.367879	0.367879	0.367879	0.367879	0.367879	0.367879	0.367879	0.367879	0.367879	0.367879	2.443	8.35	3.311	MoSPD5,MoBas4		.	.	.	0	0	0	.	.	0	.	0	0.995	0.908	0.662	0.542	.	0.013	0.568	0.36	1	1	0	0	11583.8	106	-8	4.207	6	37	61
SNOO_138880	SNOO_138880A_3	0.367879	0.367879	0.367879	0.367879	0.367879	0.367879	0.367879	0.367879	0.367879	0.367879	0.367879	0.367879	0.367879	2.443	8.35	3.311	MoSPD5,MoBas4		.	.	.	0	0	0	.	.	0	.	0	0.995	0.908	0.662	0.542	.	0.013	0.568	0.36	1	1	0	0	11583.8	106	-8	4.207	6	37	61
SNOO_072410	SNOO_072410A_1	0.202271	0.0777346	0.088477	0.21129	0.0390661	0.0115632	0.032144	0.162126	0.0322182	0.0322182	0.219127	0.032144	0.0115632	2.44	5.518	3.312	.		.	.	.	0	0	0	.	.	0	.	0	0.997	0.766	.	0.821	.	0.34	0.266	0.85	1	1	0	0	12449.2	117	-3	4.61	8	45	73
SNOO_072410	SNOO_072410A_2	0.147878	0.0318372	0.128694	0.246189	0.0672263	0.032854	0.0792864	0.209566	0.0573539	0.0573539	0.219078	0.0792864	0.0318372	2.44	5.518	3.312	.		.	.	.	0	0	0	.	.	0	.	0	0.997	0.766	.	0.821	.	0.34	0.266	0.85	1	1	0	0	12449.2	117	-3	4.61	8	45	73
SNOO_144490	SNOO_144490A_1	0.367879	0.367879	0.367879	0.367879	0.367879	0.367879	0.367879	0.367879	0.367879	0.367879	0.367879	0.367879	0.367879	2.437	6.331	3.312	.		.	.	.	0	0	0	.	.	0	.	0	1	0.92	.	0.924	.	0.283	0.394	0.77	1	1	0	0	9280.64	89	-1	5.513	8	36	61
SNOO_023560	SNOO_023560A_1	0.20305	0.225084	0.178684	0.165546	0.173639	0.175298	0.185174	0.18394	0.179525	0.179525	0.20305	0.185174	0.165546	2.436	5.697	3.31	.		.	.	.	0	0	0	.	.	0	.	0	0.991	0.771	.	0.886	.	0.989	0.435	0.79	1	1	0	0	12265.6	115	-3.5	4.392	4	45	77
SNOO_127480	SNOO_127480A_1	0.108703	0.0302197	0.167778	0.204469	0.181308	0.273904	0.25339	0.317046	0.142406	0.309365	0.342776	0.25339	0.0302197	2.435	6.754	3.312	.		.	.	.	0	0	0	.	.	0	.	0	1	0.934	0.585	0.789	.	0.924	0.316	0.68	1	1	0	0	13163.1	122	-1.5	5.942	12	47	74
SNOO_127480	SNOO_127480A_2	0.108703	0.0302197	0.167778	0.204469	0.181308	0.273904	0.25339	0.317046	0.142406	0.309365	0.342776	0.25339	0.0302197	2.435	6.754	3.312	.		.	.	.	0	0	0	.	.	0	.	0	1	0.934	0.585	0.789	.	0.924	0.316	0.68	1	1	0	0	13163.1	122	-1.5	5.942	12	47	74
SNOO_135120	SNOO_135120A_1	0.072592	0.0567275	0.0863974	0.170097	0.0287046	0.160778	0.136998	0.120737	0.0540247	0.00616555	0.0160818	0.170397	0.00616555	2.433	5.089	3.312	PIIN_08944,MoHTR1,MoHTR2		.	.	.	0	0	0	.	.	0	.	0	0.9	0.656	.	.	0.532	0.134	0.313	0.4	1	1	0	0	30121.4	262	11.5	7.828	12	73	123
SNOO_135120	SNOO_135120A_2	0.0938126	0.102446	0.0670828	0.17419	0.19115	0.174747	0.194717	0.120914	0.0271798	0.00498296	0.0452311	0.197667	0.00498296	2.433	5.089	3.312	PIIN_08944,MoHTR1,MoHTR2		.	.	.	0	0	0	.	.	0	.	0	0.9	0.656	.	.	0.532	0.134	0.313	0.4	1	1	0	0	30121.4	262	11.5	7.828	12	73	123
SNOO_135120	SNOO_135120A_3	0.263516	0.22257	0.280611	0.269983	0.0390661	0.278484	0.218562	0.281571	0.281909	0.233304	0.157323	0.281008	0.0390661	2.433	5.089	3.312	PIIN_08944,MoHTR1,MoHTR2		.	.	.	0	0	0	.	.	0	.	0	0.9	0.656	.	.	0.532	0.134	0.313	0.4	1	1	0	0	30121.4	262	11.5	7.828	12	73	123
SNOO_135120	SNOO_135120A_4	0.367879	0.367879	0.367879	0.367879	0.367879	0.367879	0.367879	0.367879	0.367879	0.367879	0.367879	0.367879	0.367879	2.433	5.089	3.312	PIIN_08944,MoHTR1,MoHTR2		.	.	.	0	0	0	.	.	0	.	0	0.9	0.656	.	.	0.532	0.134	0.313	0.4	1	1	0	0	30121.4	262	11.5	7.828	12	73	123
SNOO_135120	SNOO_135120A_5	0.367879	0.367879	0.367879	0.367879	0.367879	0.367879	0.367879	0.367879	0.367879	0.367879	0.367879	0.367879	0.367879	2.433	5.089	3.312	PIIN_08944,MoHTR1,MoHTR2		.	.	.	0	0	0	.	.	0	.	0	0.9	0.656	.	.	0.532	0.134	0.313	0.4	1	1	0	0	30121.4	262	11.5	7.828	12	73	123
SNOO_076790	SNOO_076790A_1	0.128243	0.0378145	0.0261011	0.02526	0.00599421	0.00630883	0.0500835	0.0417687	0.0474745	0.0474745	0.11289	0.00749224	0.00599421	2.424	7.863	3.307	CfPDIP1		.	.	.	0	0	0	.	.	0	.	0	0.908	0.849	.	0.663	.	0.856	0.438	0.45	1	1	0	0	15443.4	140	-1.5	5.621	6	48	85
SNOO_076790	SNOO_076790A_2	0.139518	0.0454077	0.0398964	0.083664	0.00250774	0.0976043	0.137765	0.111904	0.0781047	0.0781047	0.13066	0.0431386	0.00250774	2.424	7.863	3.307	CfPDIP1		.	.	.	0	0	0	.	.	0	.	0	0.908	0.849	.	0.663	.	0.856	0.438	0.45	1	1	0	0	15443.4	140	-1.5	5.621	6	48	85
SNOO_076790	SNOO_076790A_3	0.1438	0.148374	0.129744	0.0764444	0.165564	0.0187767	0.0214605	0.0795303	0.160067	0.160067	0.138396	0.0688216	0.0187767	2.424	7.863	3.307	CfPDIP1		.	.	.	0	0	0	.	.	0	.	0	0.908	0.849	.	0.663	.	0.856	0.438	0.45	1	1	0	0	15443.4	140	-1.5	5.621	6	48	85
SNOO_076790	SNOO_076790A_4	0.412679	0.439878	0.503186	0.498561	0.502452	0.502267	0.503356	0.503597	0.503742	0.503742	0.412679	0.503356	0.412679	2.424	7.863	3.307	CfPDIP1		.	.	.	0	0	0	.	.	0	.	0	0.908	0.849	.	0.663	.	0.856	0.438	0.45	1	1	0	0	15443.4	140	-1.5	5.621	6	48	85
SNOO_129450	SNOO_129450A_1	0.122573	0.037936	0.14169	0.128281	0.149133	0.0202054	0.037438	0.110596	0.113219	0.152945	0.0392647	0.037438	0.0202054	2.421	2.655	2.997	.		.	.	.	0	0	0	.	.	0	.	0	0.808	0.615	.	.	0.529	0.987	0.449	0.77	1	1	0	0	28231	254	1.5	6.8	10	85	140
SNOO_129450	SNOO_129450A_2	0.101686	0.145429	0.138038	0.14488	0.100369	0.135431	0.144139	0.125207	0.113219	0.141597	0.118597	0.107056	0.100369	2.421	2.655	2.997	.		.	.	.	0	0	0	.	.	0	.	0	0.808	0.615	.	.	0.529	0.987	0.449	0.77	1	1	0	0	28231	254	1.5	6.8	10	85	140
SNOO_129450	SNOO_129450A_3	0.168582	0.17455	0.0304227	0.00876201	0.165031	0.040931	0.100466	0.00214031	0.15918	0.108122	0.165094	0.100466	0.00214031	2.421	2.655	2.997	.		.	.	.	0	0	0	.	.	0	.	0	0.808	0.615	.	.	0.529	0.987	0.449	0.77	1	1	0	0	28231	254	1.5	6.8	10	85	140
SNOO_129450	SNOO_129450A_4	0.143117	0.169112	0.0650273	0.110438	0.217159	0.206786	0.124587	0.162126	0.149489	0.22831	0.211301	0.219953	0.0650273	2.421	2.655	2.997	.		.	.	.	0	0	0	.	.	0	.	0	0.808	0.615	.	.	0.529	0.987	0.449	0.77	1	1	0	0	28231	254	1.5	6.8	10	85	140
SNOO_129450	SNOO_129450A_5	0.219078	0.0679772	0.147111	0.198014	0.252255	0.143619	0.235156	0.0762234	0.00625749	0.102481	0.173844	0.0513255	0.00625749	2.421	2.655	2.997	.		.	.	.	0	0	0	.	.	0	.	0	0.808	0.615	.	.	0.529	0.987	0.449	0.77	1	1	0	0	28231	254	1.5	6.8	10	85	140
SNOO_129450	SNOO_129450A_6	0.342776	0.3582	0.235384	0.199467	0.398285	0.300127	0.314553	0.249961	0.387021	0.387021	0.342776	0.318922	0.199467	2.421	2.655	2.997	.		.	.	.	0	0	0	.	.	0	.	0	0.808	0.615	.	.	0.529	0.987	0.449	0.77	1	1	0	0	28231	254	1.5	6.8	10	85	140
SNOO_129950	SNOO_129950A_1	0.124927	0.0748141	0.103123	0.12648	0.0118459	0.0665188	0.110755	0.0807028	0.00599328	0.0293142	0.124927	0.0862528	0.00599328	2.42	5.17	3.312	.		.	.	.	0	0	0	.	.	0	.	0	1	0.72	.	0.694	.	0.056	0.557	0.82	1	1	0	0	16239.2	167	2.5	9.099	1	77	126
SNOO_129950	SNOO_129950A_2	0.11604	0.15814	0.128233	0.135928	0.188607	0.142664	0.154604	0.175505	0.108122	0.187412	0.11604	0.121564	0.108122	2.42	5.17	3.312	.		.	.	.	0	0	0	.	.	0	.	0	1	0.72	.	0.694	.	0.056	0.557	0.82	1	1	0	0	16239.2	167	2.5	9.099	1	77	126
SNOO_129950	SNOO_129950A_3	0.152717	0.0885364	0.0176221	0.0763449	0.0616786	0.122752	0.146435	0.0713573	0.0171567	0.0488965	0.173053	0.175806	0.0171567	2.42	5.17	3.312	.		.	.	.	0	0	0	.	.	0	.	0	1	0.72	.	0.694	.	0.056	0.557	0.82	1	1	0	0	16239.2	167	2.5	9.099	1	77	126
SNOO_129950	SNOO_129950A_4	0.244751	0.191293	0.225886	0.24581	0.0341538	0.242444	0.231796	0.234069	0.240541	0.174829	0.212476	0.235156	0.0341538	2.42	5.17	3.312	.		.	.	.	0	0	0	.	.	0	.	0	1	0.72	.	0.694	.	0.056	0.557	0.82	1	1	0	0	16239.2	167	2.5	9.099	1	77	126
SNOO_129950	SNOO_129950A_5	0.367879	0.367879	0.367879	0.367879	0.367879	0.367879	0.367879	0.367879	0.367879	0.367879	0.367879	0.367879	0.367879	2.42	5.17	3.312	.		.	.	.	0	0	0	.	.	0	.	0	1	0.72	.	0.694	.	0.056	0.557	0.82	1	1	0	0	16239.2	167	2.5	9.099	1	77	126
SNOO_075740	SNOO_075740A_1	0.174976	0.0450185	0.128233	0.172524	0.124387	0.0928925	0.115922	0.175505	0.162183	0.183941	0.150607	0.175806	0.0450185	2.42	7.34	3.311	.		.	.	.	0	0	0	PF00734	Domain:CBM_1	1	CBM1	0	0.979	0.733	.	0.616	.	0.887	0.427	0.86	1	1	0	0	15422.6	144	3.5	8.07	8	59	92
SNOO_075740	SNOO_075740A_2	0.174976	0.0450185	0.128233	0.172524	0.124387	0.0928925	0.115922	0.175505	0.162183	0.183941	0.150607	0.175806	0.0450185	2.42	7.34	3.311	.		.	.	.	0	0	0	PF00734	Domain:CBM_1	1	CBM1	0	0.979	0.733	.	0.616	.	0.887	0.427	0.86	1	1	0	0	15422.6	144	3.5	8.07	8	59	92
SNOO_075740	SNOO_075740A_3	0.367879	0.367879	0.367879	0.367879	0.367879	0.367879	0.367879	0.367879	0.367879	0.367879	0.367879	0.367879	0.367879	2.42	7.34	3.311	.		.	.	.	0	0	0	PF00734	Domain:CBM_1	1	CBM1	0	0.979	0.733	.	0.616	.	0.887	0.427	0.86	1	1	0	0	15422.6	144	3.5	8.07	8	59	92
SNOO_143690	SNOO_143690A_1	0.12867	0.132087	0.0644191	0.0711089	0.126358	0.125026	0.112282	0.0670762	0.141454	0.127765	0.12867	0.128064	0.0644191	2.415	6.425	3.312	.		.	.	.	0	0	0	.	.	0	.	0	1	0.927	.	0.765	.	0.974	0.456	0.75	1	1	0	0	14393.5	132	-1.5	5.563	11	49	75
SNOO_143690	SNOO_143690A_2	0.12867	0.132087	0.0644191	0.0711089	0.126358	0.125026	0.112282	0.0670762	0.141454	0.127765	0.12867	0.128064	0.0644191	2.415	6.425	3.312	.		.	.	.	0	0	0	.	.	0	.	0	1	0.927	.	0.765	.	0.974	0.456	0.75	1	1	0	0	14393.5	132	-1.5	5.563	11	49	75
SNOO_438040	SNOO_438040A_1	0.122799	0.130308	0.12648	0.116597	0.0319003	0.00508502	0.0741501	0.126843	0.0867929	0.0867929	0.121499	0.00785475	0.00508502	2.406	6.439	3.312	.		.	.	.	0	0	0	.	.	0	.	0	1	0.88	0.851	0.798	.	0.008	0.462	0.47	1	1	0	0	18097.7	163	0.5	6.684	20	61	106
SNOO_438040	SNOO_438040A_2	0.12867	0.128757	0.134232	0.133514	0.122032	0.0253576	0.121295	0.1189	0.141711	0.141711	0.1278	0.0300756	0.0253576	2.406	6.439	3.312	.		.	.	.	0	0	0	.	.	0	.	0	1	0.88	0.851	0.798	.	0.008	0.462	0.47	1	1	0	0	18097.7	163	0.5	6.684	20	61	106
SNOO_438040	SNOO_438040A_3	0.276699	0.219819	0.307211	0.278667	0.00785288	0.132523	0.1509	0.317046	0.00933167	0.00933167	0.00611606	0.1509	0.00611606	2.406	6.439	3.312	.		.	.	.	0	0	0	.	.	0	.	0	1	0.88	0.851	0.798	.	0.008	0.462	0.47	1	1	0	0	18097.7	163	0.5	6.684	20	61	106
SNOO_438040	SNOO_438040A_4	0.033057	0.342455	0.0411918	0.0326397	0.0812183	0.378421	0.380085	0.0449924	0.086867	0.086867	0.302449	0.380085	0.0326397	2.406	6.439	3.312	.		.	.	.	0	0	0	.	.	0	.	0	1	0.88	0.851	0.798	.	0.008	0.462	0.47	1	1	0	0	18097.7	163	0.5	6.684	20	61	106
SNOO_438040	SNOO_438040A_5	0.412679	0.439878	0.0490199	0.0601242	0.398285	0.358762	0.374949	0.0449924	0.387021	0.387021	0.412679	0.374949	0.0449924	2.406	6.439	3.312	.		.	.	.	0	0	0	.	.	0	.	0	1	0.88	0.851	0.798	.	0.008	0.462	0.47	1	1	0	0	18097.7	163	0.5	6.684	20	61	106
SNOO_513650	SNOO_513650_1	0.240574	0.139107	0.177472	0.299232	0.293826	0.263631	0.281008	0.27947	0.28677	0.28677	0.216811	0.15943	0.139107	2.385	4.951	3.297	.		.	.	.	0	0	0	.	.	0	.	0	1	0.622	0.898	.	.	0.974	0.387	0.48	1	1	0	0	13901.2	120	20	11.43	1	28	55
SNOO_060150	SNOO_060150A_1	0.0881812	0.142431	0.142689	0.139414	0.0653921	0.111157	0.115291	0.146167	0.113219	0.0781047	0.0725893	0.115291	0.0653921	2.385	5.214	2.98	.		.	.	.	0	0	0	.	.	0	.	0	0.936	0.75	.	0.904	.	0.985	0.526	0.85	1	1	0	0	21145.6	199	-6.5	4.644	7	75	120
SNOO_060150	SNOO_060150A_2	0.107085	0.132541	0.0799642	0.172524	0.15255	0.0997602	0.162283	0.143554	0.107752	0.190883	0.167774	0.0772812	0.0772812	2.385	5.214	2.98	.		.	.	.	0	0	0	.	.	0	.	0	0.936	0.75	.	0.904	.	0.985	0.526	0.85	1	1	0	0	21145.6	199	-6.5	4.644	7	75	120
SNOO_060150	SNOO_060150A_3	0.176916	0.12644	0.137603	0.173618	0.152835	0.182345	0.197667	0.175884	0.0325976	0.0760611	0.119582	0.148901	0.0325976	2.385	5.214	2.98	.		.	.	.	0	0	0	.	.	0	.	0	0.936	0.75	.	0.904	.	0.985	0.526	0.85	1	1	0	0	21145.6	199	-6.5	4.644	7	75	120
SNOO_060150	SNOO_060150A_4	0.367879	0.367879	0.367879	0.367879	0.367879	0.367879	0.367879	0.367879	0.367879	0.367879	0.367879	0.367879	0.367879	2.385	5.214	2.98	.		.	.	.	0	0	0	.	.	0	.	0	0.936	0.75	.	0.904	.	0.985	0.526	0.85	1	1	0	0	21145.6	199	-6.5	4.644	7	75	120
SNOO_426130	SNOO_426130A_1	0.367879	0.367879	0.367879	0.367879	0.367879	0.367879	0.367879	0.367879	0.367879	0.367879	0.367879	0.367879	0.367879	2.382	6.172	3.303	.		.	.	.	0	0	0	.	.	0	.	0	1	0.903	.	0.893	.	0.038	0.386	0.56	1	1	0	0	11279.9	102	0	6.415	8	38	60
SNOO_426130	SNOO_426130A_2	0.367879	0.367879	0.367879	0.367879	0.367879	0.367879	0.367879	0.367879	0.367879	0.367879	0.367879	0.367879	0.367879	2.382	6.172	3.303	.		.	.	.	0	0	0	.	.	0	.	0	1	0.903	.	0.893	.	0.038	0.386	0.56	1	1	0	0	11279.9	102	0	6.415	8	38	60
SNOO_011890	SNOO_011890A_1	0.367879	0.367879	0.367879	0.367879	0.367879	0.367879	0.367879	0.367879	0.367879	0.367879	0.367879	0.367879	0.367879	2.38	1.722	2.678	.		.	.	.	0	0	0	PF09825	Domain:BPL_N	0	.	0	0.517	0.637	.	.	0.649	0.325	0.409	0.33	1	1	0	0	28166.8	259	-2.5	5.671	3	84	146
SNOO_447090	SNOO_447090A_1	0.124927	0.128757	0.120598	0.134559	0.109516	0.131772	0.0484315	0.0670762	0.131125	0.131125	0.0837461	0.112282	0.0484315	2.377	6.23	3.311	.		.	.	.	0	0	0	.	.	0	.	0	1	0.892	.	0.832	.	0.716	0.369	0.58	1	1	0	0	20831.7	191	3.5	7.548	17	76	116
SNOO_447090	SNOO_447090A_2	0.128243	0.123252	0.0988738	0.120591	0.125464	0.109169	0.0991632	0.119264	0.121265	0.140321	0.0891973	0.062299	0.062299	2.377	6.23	3.311	.		.	.	.	0	0	0	.	.	0	.	0	1	0.892	.	0.832	.	0.716	0.369	0.58	1	1	0	0	20831.7	191	3.5	7.548	17	76	116
SNOO_447090	SNOO_447090A_3	0.371685	0.342455	0.264555	0.0324758	0.355393	0.0266102	0.0226744	0.0220036	0.387021	0.368592	0.371685	0.0226744	0.0220036	2.377	6.23	3.311	.		.	.	.	0	0	0	.	.	0	.	0	1	0.892	.	0.832	.	0.716	0.369	0.58	1	1	0	0	20831.7	191	3.5	7.548	17	76	116
SNOO_144580	SNOO_144580A_1	0.136555	0.068737	0.0180781	0.131577	0.144731	0.124492	0.126284	0.144318	0.150756	0.131529	0.121414	0.100185	0.0180781	2.376	3.92	3.269	.		.	.	.	0	0	0	.	.	0	CE1	0	0.097	0.672	.	0.567	.	0.053	0.614	0.82	1	1	0	0	31741.5	304	4	7.946	6	124	191
SNOO_144580	SNOO_144580A_2	0.0612739	0.11319	0.101207	0.140364	0.00226458	0.137502	0.13211	0.132664	0.0790624	0.0483312	0.0612739	0.0758643	0.00226458	2.376	3.92	3.269	.		.	.	.	0	0	0	.	.	0	CE1	0	0.097	0.672	.	0.567	.	0.053	0.614	0.82	1	1	0	0	31741.5	304	4	7.946	6	124	191
SNOO_144580	SNOO_144580A_3	0.138286	0.0535996	0.113887	0.151927	0.129646	0.157357	0.157718	0.165546	0.165814	0.110607	0.138286	0.14844	0.0535996	2.376	3.92	3.269	.		.	.	.	0	0	0	.	.	0	CE1	0	0.097	0.672	.	0.567	.	0.053	0.614	0.82	1	1	0	0	31741.5	304	4	7.946	6	124	191
SNOO_144580	SNOO_144580A_4	0.212476	0.249126	0.176954	0.21129	0.0871475	0.219196	0.235156	0.234069	0.017658	0.0743496	0.195801	0.235156	0.017658	2.376	3.92	3.269	.		.	.	.	0	0	0	.	.	0	CE1	0	0.097	0.672	.	0.567	.	0.053	0.614	0.82	1	1	0	0	31741.5	304	4	7.946	6	124	191
SNOO_144580	SNOO_144580A_5	0.216588	0.17289	0.260203	0.268756	0.0221625	0.238192	0.160434	0.253414	0.260224	0.176474	0.109449	0.251114	0.0221625	2.376	3.92	3.269	.		.	.	.	0	0	0	.	.	0	CE1	0	0.097	0.672	.	0.567	.	0.053	0.614	0.82	1	1	0	0	31741.5	304	4	7.946	6	124	191
SNOO_020150	SNOO_020150A_1	0.164829	0.142795	0.178684	0.165546	0.19424	0.192581	0.185174	0.18394	0.179525	0.188354	0.164829	0.185174	0.142795	2.376	4.399	3.214	.		.	.	.	0	0	0	PF11937	Family:DUF3455	0	.	0	0.421	0.674	.	0.59	.	0.992	0.488	0.88	1	1	0	0	25931.6	244	3	7.717	4	88	153
SNOO_020150	SNOO_020150A_2	0.367879	0.367879	0.367879	0.367879	0.367879	0.367879	0.367879	0.367879	0.367879	0.367879	0.367879	0.367879	0.367879	2.376	4.399	3.214	.		.	.	.	0	0	0	PF11937	Family:DUF3455	0	.	0	0.421	0.674	.	0.59	.	0.992	0.488	0.88	1	1	0	0	25931.6	244	3	7.717	4	88	153
SNOO_430740	SNOO_430740A_1	0.0976473	0.116836	0.112104	0.110545	0.0280518	0.130544	0.101124	0.0807212	0.143382	0.136839	0.118708	0.0601934	0.0280518	2.375	6.485	3.312	.		.	.	.	0	0	0	.	.	0	.	0	1	0.885	0.883	0.744	.	0.171	0.377	0.64	1	1	0	0	10417	96	3.5	8.074	8	39	53
SNOO_430740	SNOO_430740A_2	0.121758	0.157833	0.160418	0.160702	0.00387746	0.00429274	0.0743641	0.14999	0.01827	0.0429457	0.0531702	0.00284144	0.00284144	2.375	6.485	3.312	.		.	.	.	0	0	0	.	.	0	.	0	1	0.885	0.883	0.744	.	0.171	0.377	0.64	1	1	0	0	10417	96	3.5	8.074	8	39	53
SNOO_430740	SNOO_430740A_3	0.137512	0.0671483	0.120657	0.118787	0.0892724	0.0481303	0.032	0.161444	0.0701316	0.149396	0.0318428	0.138952	0.0318428	2.375	6.485	3.312	.		.	.	.	0	0	0	.	.	0	.	0	1	0.885	0.883	0.744	.	0.171	0.377	0.64	1	1	0	0	10417	96	3.5	8.074	8	39	53
SNOO_430740	SNOO_430740A_4	0.0532811	0.21253	0.0965931	0.133911	0.233145	0.0344755	0.184652	0.0830955	0.00947174	0.0456673	0.112322	0.125454	0.00947174	2.375	6.485	3.312	.		.	.	.	0	0	0	.	.	0	.	0	1	0.885	0.883	0.744	.	0.171	0.377	0.64	1	1	0	0	10417	96	3.5	8.074	8	39	53
SNOO_430740	SNOO_430740A_5	0.276699	0.219819	0.307211	0.278667	0.00785288	0.132523	0.1509	0.317046	0.00933167	0.00933167	0.00611606	0.1509	0.00611606	2.375	6.485	3.312	.		.	.	.	0	0	0	.	.	0	.	0	1	0.885	0.883	0.744	.	0.171	0.377	0.64	1	1	0	0	10417	96	3.5	8.074	8	39	53
SNOO_430740	SNOO_430740A_6	0.342776	0.219819	0.0123444	0.0174319	0.398285	0.177093	0.157277	0.0106782	0.387021	0.0482371	0.206674	0.157277	0.0106782	2.375	6.485	3.312	.		.	.	.	0	0	0	.	.	0	.	0	1	0.885	0.883	0.744	.	0.171	0.377	0.64	1	1	0	0	10417	96	3.5	8.074	8	39	53
SNOO_541960	SNOO_541960_1	0.367879	0.367879	0.367879	0.367879	0.367879	0.367879	0.367879	0.367879	0.367879	0.367879	0.367879	0.367879	0.367879	2.372	6.626	3.294	Mg3LysM,RsLysM,CfEcp6,MoSlp1,RiSLM,MgxLysM		.	.	.	0	0	0	PF01822	Domain:WSC	0	.	0	0.214	0.752	.	0.842	.	0.184	0.4	0.92	1	1	0	0	26674.9	249	-0.5	6.208	13	108	160
SNOO_436040	SNOO_436040A_1	0.367879	0.367879	0.367879	0.367879	0.367879	0.367879	0.367879	0.367879	0.367879	0.367879	0.367879	0.367879	0.367879	2.366	5.772	3.311	.		.	.	.	0	0	0	.	.	0	.	0	0.974	0.797	.	0.837	.	0.921	0.604	0.6	1	1	0	0	9199.6	86	2	8.124	4	35	52
SNOO_503200	SNOO_503200_1	0.0829787	0.124139	0.103123	0.132316	0.144481	0.0363277	0.0622153	0.136872	0.0477734	0.133125	0.10496	0.00456871	0.00456871	2.366	7.939	3.232	SnTox5,PnTox3,SnTox267	Tox5	.	.	.	0	0	0	.	.	0	.	0	0.972	0.851	.	0.764	.	0.99	0.611	0.49	1	1	0	0	23972.2	217	-3	5.019	6	65	126
SNOO_503200	SNOO_503200_2	0.0714292	0.112827	0.0413814	0.117651	0.0592013	0.0646872	0.0914226	0.111223	0.0481381	0.0801575	0.137947	0.00817359	0.00817359	2.366	7.939	3.232	SnTox5,PnTox3,SnTox267	Tox5	.	.	.	0	0	0	.	.	0	.	0	0.972	0.851	.	0.764	.	0.99	0.611	0.49	1	1	0	0	23972.2	217	-3	5.019	6	65	126
SNOO_142430	SNOO_142430A_1	0.0302666	0.145077	0.181224	0.160932	0.064971	0.120766	0.182017	0.183136	0.187412	0.134091	0.158291	0.0468158	0.0302666	2.364	4.887	2.827	.		.	.	.	0	0	0	PF13472	Domain:Lipase_GDSL_2	0	CE3,CE2	0	0.873	0.743	.	0.748	.	0.988	0.407	0.65	1	1	0	0	25842.6	246	5	9.917	0	82	147
SNOO_142430	SNOO_142430A_2	0.202271	0.169112	0.201248	0.219631	0.211262	0.226341	0.162574	0.190147	0.133752	0.133752	0.102751	0.216765	0.102751	2.364	4.887	2.827	.		.	.	.	0	0	0	PF13472	Domain:Lipase_GDSL_2	0	CE3,CE2	0	0.873	0.743	.	0.748	.	0.988	0.407	0.65	1	1	0	0	25842.6	246	5	9.917	0	82	147
SNOO_142430	SNOO_142430A_3	0.0140615	0.032895	0.208222	0.172206	0.00157388	0.0864178	0.218562	0.221895	0.150406	0.00201271	0.0140615	0.0271194	0.00157388	2.364	4.887	2.827	.		.	.	.	0	0	0	PF13472	Domain:Lipase_GDSL_2	0	CE3,CE2	0	0.873	0.743	.	0.748	.	0.988	0.407	0.65	1	1	0	0	25842.6	246	5	9.917	0	82	147
SNOO_142430	SNOO_142430A_4	0.367879	0.367879	0.367879	0.367879	0.367879	0.367879	0.367879	0.367879	0.367879	0.367879	0.367879	0.367879	0.367879	2.364	4.887	2.827	.		.	.	.	0	0	0	PF13472	Domain:Lipase_GDSL_2	0	CE3,CE2	0	0.873	0.743	.	0.748	.	0.988	0.407	0.65	1	1	0	0	25842.6	246	5	9.917	0	82	147
SNOO_142430	SNOO_142430A_5	0.367879	0.367879	0.367879	0.367879	0.367879	0.367879	0.367879	0.367879	0.367879	0.367879	0.367879	0.367879	0.367879	2.364	4.887	2.827	.		.	.	.	0	0	0	PF13472	Domain:Lipase_GDSL_2	0	CE3,CE2	0	0.873	0.743	.	0.748	.	0.988	0.407	0.65	1	1	0	0	25842.6	246	5	9.917	0	82	147
SNOO_142430	SNOO_142430A_6	0.367879	0.367879	0.367879	0.367879	0.367879	0.367879	0.367879	0.367879	0.367879	0.367879	0.367879	0.367879	0.367879	2.364	4.887	2.827	.		.	.	.	0	0	0	PF13472	Domain:Lipase_GDSL_2	0	CE3,CE2	0	0.873	0.743	.	0.748	.	0.988	0.407	0.65	1	1	0	0	25842.6	246	5	9.917	0	82	147
SNOO_423040	SNOO_423040A_1	0.20305	0.142795	0.189195	0.202334	0.367879	0.192581	0.185174	0.18394	0.367879	0.367879	0.20305	0.185174	0.142795	2.363	6.682	3.312	.		.	.	.	0	0	0	.	.	0	.	0	1	0.891	0.74	0.898	.	0.977	0.441	0.86	1	1	0	0	9525.65	91	0.5	6.662	8	39	59
SNOO_446760	SNOO_446760A_1	0.110228	0.0986649	0.13448	0.137623	0.0841364	0.137801	0.154388	0.0780201	0.16783	0.103756	0.117249	0.128162	0.0780201	2.357	3.454	3.31	.		.	.	.	0	0	0	.	.	0	.	0	0.999	0.742	.	.	0.627	0.513	0.417	0.48	1	1	0	0	14958.1	134	3.5	7.644	6	47	71
SNOO_446760	SNOO_446760A_2	0.104078	0.0324299	0.0178059	0.0179229	0.0589241	0.140333	0.14844	0.0970461	0.151673	0.170616	0.104078	0.119577	0.0178059	2.357	3.454	3.31	.		.	.	.	0	0	0	.	.	0	.	0	0.999	0.742	.	.	0.627	0.513	0.417	0.48	1	1	0	0	14958.1	134	3.5	7.644	6	47	71
SNOO_446760	SNOO_446760A_3	0.155575	0.138905	0.0421908	0.150963	0.166214	0.106969	0.14844	0.134269	0.0701316	0.0701316	0.123437	0.157718	0.0421908	2.357	3.454	3.31	.		.	.	.	0	0	0	.	.	0	.	0	0.999	0.742	.	.	0.627	0.513	0.417	0.48	1	1	0	0	14958.1	134	3.5	7.644	6	47	71
SNOO_446760	SNOO_446760A_4	0.0682533	0.0257987	0.0103568	0.0169199	0.0222519	0.0468261	0.118137	0.00339497	0.143432	0.0293053	0.00961245	0.118137	0.00339497	2.357	3.454	3.31	.		.	.	.	0	0	0	.	.	0	.	0	0.999	0.742	.	.	0.627	0.513	0.417	0.48	1	1	0	0	14958.1	134	3.5	7.644	6	47	71
SNOO_446760	SNOO_446760A_5	0.219127	0.0911446	0.201248	0.219631	0.110018	0.216355	0.18688	0.190147	0.213615	0.171967	0.102751	0.192458	0.0911446	2.357	3.454	3.31	.		.	.	.	0	0	0	.	.	0	.	0	0.999	0.742	.	.	0.627	0.513	0.417	0.48	1	1	0	0	14958.1	134	3.5	7.644	6	47	71
SNOO_446760	SNOO_446760A_6	0.276699	0.219819	0.140625	0.278667	0.333838	0.300127	0.314553	0.317046	0.165257	0.309365	0.276699	0.1509	0.140625	2.357	3.454	3.31	.		.	.	.	0	0	0	.	.	0	.	0	0.999	0.742	.	.	0.627	0.513	0.417	0.48	1	1	0	0	14958.1	134	3.5	7.644	6	47	71
SNOO_446760	SNOO_446760A_7	0.302449	0.342455	0.235384	0.199467	0.378697	0.273904	0.380085	0.249961	0.237671	0.262244	0.033057	0.25339	0.033057	2.357	3.454	3.31	.		.	.	.	0	0	0	.	.	0	.	0	0.999	0.742	.	.	0.627	0.513	0.417	0.48	1	1	0	0	14958.1	134	3.5	7.644	6	47	71
SNOO_446760	SNOO_446760A_8	0.334074	0.277314	0.366451	0.335987	0.398285	0.394639	0.380085	0.377698	0.387021	0.368592	0.412679	0.380085	0.277314	2.357	3.454	3.31	.		.	.	.	0	0	0	.	.	0	.	0	0.999	0.742	.	.	0.627	0.513	0.417	0.48	1	1	0	0	14958.1	134	3.5	7.644	6	47	71
SNOO_446760	SNOO_446760A_9	0.497835	0.478128	0.178684	0.165546	0.173639	0.0829113	0.0901181	0.18394	0.179525	0.179525	0.497835	0.0901181	0.0829113	2.357	3.454	3.31	.		.	.	.	0	0	0	.	.	0	.	0	0.999	0.742	.	.	0.627	0.513	0.417	0.48	1	1	0	0	14958.1	134	3.5	7.644	6	47	71
SNOO_446760	SNOO_446760A_10	0.497835	0.478128	0.178684	0.165546	0.19424	0.192581	0.185174	0.18394	0.179525	0.188354	0.497835	0.185174	0.165546	2.357	3.454	3.31	.		.	.	.	0	0	0	.	.	0	.	0	0.999	0.742	.	.	0.627	0.513	0.417	0.48	1	1	0	0	14958.1	134	3.5	7.644	6	47	71
SNOO_088860	SNOO_088860A_1	0.0321856	0.119368	0.125851	0.126462	0.0833708	0.0938838	0.127071	0.135019	0.0860643	0.00727248	0.0321856	0.127071	0.00727248	2.35	6.087	3.298	.		.	.	.	0	0	0	.	.	0	.	0	0.981	0.881	.	0.616	.	0.976	0.602	0.64	1	1	0	0	12940.8	117	-2.5	5.072	6	35	67
SNOO_088860	SNOO_088860A_2	0.0321856	0.119368	0.125851	0.126462	0.0833708	0.0938838	0.127071	0.135019	0.0860643	0.00727248	0.0321856	0.127071	0.00727248	2.35	6.087	3.298	.		.	.	.	0	0	0	.	.	0	.	0	0.981	0.881	.	0.616	.	0.976	0.602	0.64	1	1	0	0	12940.8	117	-2.5	5.072	6	35	67
SNOO_433270	SNOO_433270A_1	0.367879	0.367879	0.367879	0.367879	0.367879	0.367879	0.367879	0.367879	0.367879	0.367879	0.367879	0.367879	0.367879	2.349	7.396	3.24	UvHrip1,MoHrip2		.	.	.	0	0	0	.	.	0	.	0	0.898	0.773	.	0.766	.	0.548	0.286	0.72	1	1	0	0	16093.1	151	2.5	9.212	0	56	93
SNOO_433270	SNOO_433270A_2	0.367879	0.367879	0.367879	0.367879	0.367879	0.367879	0.367879	0.367879	0.367879	0.367879	0.367879	0.367879	0.367879	2.349	7.396	3.24	UvHrip1,MoHrip2		.	.	.	0	0	0	.	.	0	.	0	0.898	0.773	.	0.766	.	0.548	0.286	0.72	1	1	0	0	16093.1	151	2.5	9.212	0	56	93
SNOO_134050	SNOO_134050A_1	0.0232511	0.110961	0.027834	0.00616648	0.0741992	0.126154	0.128685	0.01639	0.0516863	0.013531	0.0635531	0.112774	0.00616648	2.343	3.746	3.311	.		.	.	.	0	0	0	.	.	0	.	0	0.99	0.743	.	.	0.536	0.849	0.78	0.65	1	1	0	0	12320.4	115	10	9.071	6	41	67
SNOO_134050	SNOO_134050A_2	0.0134194	0.105015	0.0311746	0.00443216	0.0985592	0.137502	0.137394	0.00921947	0.0223175	0.0223175	0.1005	0.104147	0.00443216	2.343	3.746	3.311	.		.	.	.	0	0	0	.	.	0	.	0	0.99	0.743	.	.	0.536	0.849	0.78	0.65	1	1	0	0	12320.4	115	10	9.071	6	41	67
SNOO_134050	SNOO_134050A_3	0.158223	0.194068	0.221802	0.246189	0.266014	0.251803	0.254701	0.255348	0.151299	0.260224	0.246463	0.212251	0.151299	2.343	3.746	3.311	.		.	.	.	0	0	0	.	.	0	.	0	0.99	0.743	.	.	0.536	0.849	0.78	0.65	1	1	0	0	12320.4	115	10	9.071	6	41	67
SNOO_134050	SNOO_134050A_4	0.367879	0.367879	0.367879	0.367879	0.367879	0.367879	0.367879	0.367879	0.367879	0.367879	0.367879	0.367879	0.367879	2.343	3.746	3.311	.		.	.	.	0	0	0	.	.	0	.	0	0.99	0.743	.	.	0.536	0.849	0.78	0.65	1	1	0	0	12320.4	115	10	9.071	6	41	67
SNOO_134050	SNOO_134050A_5	0.111479	0.137137	0.178684	0.165546	0.19424	0.175298	0.182705	0.18394	0.188354	0.188354	0.111479	0.182705	0.111479	2.343	3.746	3.311	.		.	.	.	0	0	0	.	.	0	.	0	0.99	0.743	.	.	0.536	0.849	0.78	0.65	1	1	0	0	12320.4	115	10	9.071	6	41	67
SNOO_134050	SNOO_134050A_6	0.367879	0.367879	0.367879	0.367879	0.367879	0.367879	0.367879	0.367879	0.367879	0.367879	0.367879	0.367879	0.367879	2.343	3.746	3.311	.		.	.	.	0	0	0	.	.	0	.	0	0.99	0.743	.	.	0.536	0.849	0.78	0.65	1	1	0	0	12320.4	115	10	9.071	6	41	67
SNOO_144930	SNOO_144930A_1	0.0714763	0.138649	0.201912	0.200509	0.229166	0.146817	0.117634	0.197028	0.0938612	0.0938612	0.0714763	0.125102	0.0714763	2.343	4.695	3.263	SnTox267,SnTox5,PnTox3	Tox267	.	.	.	0	0	0	.	.	0	.	0	0.797	0.62	.	.	0.562	0.203	0.585	0.14	1	1	0	0	28998	265	0	6.469	10	89	155
SNOO_144930	SNOO_144930A_2	0.0368572	0.0862094	0.201248	0.204392	0.217159	0.059049	0.194717	0.22076	0.174829	0.174829	0.0368572	0.0947554	0.0368572	2.343	4.695	3.263	SnTox267,SnTox5,PnTox3	Tox267	.	.	.	0	0	0	.	.	0	.	0	0.797	0.62	.	.	0.562	0.203	0.585	0.14	1	1	0	0	28998	265	0	6.469	10	89	155
SNOO_144930	SNOO_144930A_3	0.334074	0.277314	0.366451	0.411855	0.10182	0.0389176	0.0441395	0.377698	0.0956961	0.0956961	0.334074	0.374949	0.0389176	2.343	4.695	3.263	SnTox267,SnTox5,PnTox3	Tox267	.	.	.	0	0	0	.	.	0	.	0	0.797	0.62	.	.	0.562	0.203	0.585	0.14	1	1	0	0	28998	265	0	6.469	10	89	155
SNOO_014540	SNOO_014540A_1	0.120872	0.134543	0.112104	0.110545	0.127328	0.0824668	0.0991045	0.136133	0.0617392	0.0617392	0.120872	0.0885615	0.0617392	2.335	6.729	3.312	.		.	.	.	0	0	0	.	.	0	.	0	1	0.905	0.816	0.914	.	0.636	0.543	0.24	1	1	0	0	23515.5	211	-2	5.696	18	75	125
SNOO_014540	SNOO_014540A_2	0.0754822	0.117401	0.137427	0.0963137	0.10969	0.108076	0.0748702	0.0772289	0.0235565	0.00900037	0.110228	0.14581	0.00900037	2.335	6.729	3.312	.		.	.	.	0	0	0	.	.	0	.	0	1	0.905	0.816	0.914	.	0.636	0.543	0.24	1	1	0	0	23515.5	211	-2	5.696	18	75	125
SNOO_014540	SNOO_014540A_3	0.10904	0.146853	0.150641	0.108246	0.146353	0.109824	0.0840696	0.153127	0.154862	0.156994	0.138728	0.116855	0.0840696	2.335	6.729	3.312	.		.	.	.	0	0	0	.	.	0	.	0	1	0.905	0.816	0.914	.	0.636	0.543	0.24	1	1	0	0	23515.5	211	-2	5.696	18	75	125
SNOO_014540	SNOO_014540A_4	0.208092	0.131843	0.0737481	0.109937	0.129422	0.160742	0.118182	0.0613048	0.146634	0.146634	0.131036	0.207733	0.0613048	2.335	6.729	3.312	.		.	.	.	0	0	0	.	.	0	.	0	1	0.905	0.816	0.914	.	0.636	0.543	0.24	1	1	0	0	23515.5	211	-2	5.696	18	75	125
SNOO_088760	SNOO_088760A_1	0.120697	0.116325	0.00361708	0.0205342	0.133838	0.0474435	0.0149969	0.0156589	0.108868	0.134321	0.120697	0.0757125	0.00361708	2.335	5.274	3.298	BghBEC2,GoEC2,MoCDIP2,MoCDIP11,BghBEC4		.	.	.	0	0	0	PF05730	Domain:CFEM	1	.	0	0.894	0.71	.	.	0.626	0.987	0.27	0.8	1	1	0	0	24392.6	217	8.5	7.978	11	77	118
SNOO_088760	SNOO_088760A_2	0.126991	0.136299	0.163404	0.148713	0.152538	0.0368256	0.0553263	0.188698	0.209149	0.209149	0.162638	0.0997688	0.0368256	2.335	5.274	3.298	BghBEC2,GoEC2,MoCDIP2,MoCDIP11,BghBEC4		.	.	.	0	0	0	PF05730	Domain:CFEM	1	.	0	0.894	0.71	.	.	0.626	0.987	0.27	0.8	1	1	0	0	24392.6	217	8.5	7.978	11	77	118
SNOO_088760	SNOO_088760A_3	0.0249046	0.174325	0.19315	0.190765	0.216889	0.147308	0.197667	0.208618	0.133752	0.133752	0.198377	0.12552	0.0249046	2.335	5.274	3.298	BghBEC2,GoEC2,MoCDIP2,MoCDIP11,BghBEC4		.	.	.	0	0	0	PF05730	Domain:CFEM	1	.	0	0.894	0.71	.	.	0.626	0.987	0.27	0.8	1	1	0	0	24392.6	217	8.5	7.978	11	77	118
SNOO_088760	SNOO_088760A_4	0.202271	0.169112	0.201248	0.219631	0.211262	0.226341	0.162574	0.190147	0.133752	0.133752	0.102751	0.216765	0.102751	2.335	5.274	3.298	BghBEC2,GoEC2,MoCDIP2,MoCDIP11,BghBEC4		.	.	.	0	0	0	PF05730	Domain:CFEM	1	.	0	0.894	0.71	.	.	0.626	0.987	0.27	0.8	1	1	0	0	24392.6	217	8.5	7.978	11	77	118
SNOO_088760	SNOO_088760A_5	0.10492	0.118737	0.173868	0.206107	0.0326415	0.0635475	0.155606	0.159222	0.188828	0.0410159	0.0438966	0.0290189	0.0290189	2.335	5.274	3.298	BghBEC2,GoEC2,MoCDIP2,MoCDIP11,BghBEC4		.	.	.	0	0	0	PF05730	Domain:CFEM	1	.	0	0.894	0.71	.	.	0.626	0.987	0.27	0.8	1	1	0	0	24392.6	217	8.5	7.978	11	77	118
SNOO_088760	SNOO_088760A_6	0.0901414	0.258758	0.088477	0.0464722	0.293826	0.216844	0.235156	0.0231659	0.272666	0.0573539	0.030675	0.235156	0.0231659	2.335	5.274	3.298	BghBEC2,GoEC2,MoCDIP2,MoCDIP11,BghBEC4		.	.	.	0	0	0	PF05730	Domain:CFEM	1	.	0	0.894	0.71	.	.	0.626	0.987	0.27	0.8	1	1	0	0	24392.6	217	8.5	7.978	11	77	118
SNOO_088760	SNOO_088760A_7	0.0608732	0.439878	0.0861284	0.498561	0.0812183	0.502267	0.0925871	0.503597	0.503742	0.086867	0.0608732	0.0925871	0.0608732	2.335	5.274	3.298	BghBEC2,GoEC2,MoCDIP2,MoCDIP11,BghBEC4		.	.	.	0	0	0	PF05730	Domain:CFEM	1	.	0	0.894	0.71	.	.	0.626	0.987	0.27	0.8	1	1	0	0	24392.6	217	8.5	7.978	11	77	118
SNOO_088760	SNOO_088760A_8	0.412679	0.0831967	0.503186	0.0738405	0.173639	0.394639	0.380085	0.0913082	0.179525	0.179525	0.412679	0.380085	0.0738405	2.335	5.274	3.298	BghBEC2,GoEC2,MoCDIP2,MoCDIP11,BghBEC4		.	.	.	0	0	0	PF05730	Domain:CFEM	1	.	0	0.894	0.71	.	.	0.626	0.987	0.27	0.8	1	1	0	0	24392.6	217	8.5	7.978	11	77	118
SNOO_088760	SNOO_088760A_9	0.0732574	0.478128	0.0966392	0.110628	0.173639	0.0829113	0.0901181	0.503597	0.188354	0.179525	0.0732574	0.503356	0.0732574	2.335	5.274	3.298	BghBEC2,GoEC2,MoCDIP2,MoCDIP11,BghBEC4		.	.	.	0	0	0	PF05730	Domain:CFEM	1	.	0	0.894	0.71	.	.	0.626	0.987	0.27	0.8	1	1	0	0	24392.6	217	8.5	7.978	11	77	118
SNOO_088760	SNOO_088760A_10	0.367879	0.367879	0.367879	0.367879	0.367879	0.367879	0.367879	0.367879	0.367879	0.367879	0.367879	0.367879	0.367879	2.335	5.274	3.298	BghBEC2,GoEC2,MoCDIP2,MoCDIP11,BghBEC4		.	.	.	0	0	0	PF05730	Domain:CFEM	1	.	0	0.894	0.71	.	.	0.626	0.987	0.27	0.8	1	1	0	0	24392.6	217	8.5	7.978	11	77	118
SNOO_088760	SNOO_088760A_11	0.412679	0.439878	0.388328	0.411855	0.0529793	0.0518011	0.0459786	0.377698	0.387021	0.0482371	0.412679	0.0459786	0.0459786	2.335	5.274	3.298	BghBEC2,GoEC2,MoCDIP2,MoCDIP11,BghBEC4		.	.	.	0	0	0	PF05730	Domain:CFEM	1	.	0	0.894	0.71	.	.	0.626	0.987	0.27	0.8	1	1	0	0	24392.6	217	8.5	7.978	11	77	118
SNOO_088760	SNOO_088760A_12	0.497835	0.478128	0.503186	0.498561	0.10182	0.502267	0.503356	0.503597	0.0956961	0.503742	0.0732574	0.503356	0.0732574	2.335	5.274	3.298	BghBEC2,GoEC2,MoCDIP2,MoCDIP11,BghBEC4		.	.	.	0	0	0	PF05730	Domain:CFEM	1	.	0	0.894	0.71	.	.	0.626	0.987	0.27	0.8	1	1	0	0	24392.6	217	8.5	7.978	11	77	118
SNOO_088760	SNOO_088760A_13	0.497835	0.137137	0.0966392	0.110628	0.502452	0.0829113	0.503356	0.503597	0.086867	0.503742	0.497835	0.0901181	0.0829113	2.335	5.274	3.298	BghBEC2,GoEC2,MoCDIP2,MoCDIP11,BghBEC4		.	.	.	0	0	0	PF05730	Domain:CFEM	1	.	0	0.894	0.71	.	.	0.626	0.987	0.27	0.8	1	1	0	0	24392.6	217	8.5	7.978	11	77	118
SNOO_088760	SNOO_088760A_14	0.367879	0.367879	0.367879	0.367879	0.367879	0.367879	0.367879	0.367879	0.367879	0.367879	0.367879	0.367879	0.367879	2.335	5.274	3.298	BghBEC2,GoEC2,MoCDIP2,MoCDIP11,BghBEC4		.	.	.	0	0	0	PF05730	Domain:CFEM	1	.	0	0.894	0.71	.	.	0.626	0.987	0.27	0.8	1	1	0	0	24392.6	217	8.5	7.978	11	77	118
SNOO_131260	SNOO_131260A_1	0.367879	0.367879	0.367879	0.367879	0.367879	0.367879	0.367879	0.367879	0.367879	0.367879	0.367879	0.367879	0.367879	2.332	6.316	3.312	.		.	.	.	0	0	0	.	.	0	.	0	1	0.924	.	0.856	.	0.276	0.316	0.71	1	1	0	0	10469.3	97	4.5	8.115	11	40	60
SNOO_429330	SNOO_429330A_1	0.151746	0.142874	0.146387	0.142191	0.0540456	0.0858414	0.0748702	0.132401	0.122009	0.153641	0.056906	0.154388	0.0540456	2.331	5.847	2.388	.		.	.	.	0	0	0	PF01375	Domain:Enterotoxin_a	1	.	0	0.734	0.634	0.934	.	.	0.937	0.424	0.09	1	1	0	0	19349.5	173	-1	6.112	0	48	93
SNOO_429330	SNOO_429330A_2	0.151746	0.142874	0.146387	0.142191	0.0540456	0.0858414	0.0748702	0.132401	0.122009	0.153641	0.056906	0.154388	0.0540456	2.331	5.847	2.388	.		.	.	.	0	0	0	PF01375	Domain:Enterotoxin_a	1	.	0	0.734	0.634	0.934	.	.	0.937	0.424	0.09	1	1	0	0	19349.5	173	-1	6.112	0	48	93
SNOO_031140	SNOO_031140A_1	0.128315	0.128364	0.129935	0.136189	0.0636752	0.12966	0.12084	0.127946	0.0686968	0.0686968	0.0285877	0.130575	0.0285877	2.33	6.697	3.217	.		.	.	.	0	0	0	.	.	0	.	0	1	0.91	0.89	0.778	.	0.98	0.597	0.36	1	1	0	0	11813.8	110	2	7.482	8	40	66
SNOO_031140	SNOO_031140A_2	0.0494906	0.0906242	0.11497	0.0920909	0.00189459	0.0671634	0.124702	0.149097	0.00360406	0.00360406	0.00176109	0.0593562	0.00176109	2.33	6.697	3.217	.		.	.	.	0	0	0	.	.	0	.	0	1	0.91	0.89	0.778	.	0.98	0.597	0.36	1	1	0	0	11813.8	110	2	7.482	8	40	66
SNOO_031140	SNOO_031140A_3	0.0507747	0.0715483	0.0651153	0.104165	0.126734	0.10213	0.122562	0.0519255	0.0247553	0.0583517	0.134663	0.0421784	0.0247553	2.33	6.697	3.217	.		.	.	.	0	0	0	.	.	0	.	0	1	0.91	0.89	0.778	.	0.98	0.597	0.36	1	1	0	0	11813.8	110	2	7.482	8	40	66
SNOO_031140	SNOO_031140A_4	0.268028	0.264302	0.244897	0.217214	0.0871475	0.263078	0.251114	0.253414	0.247213	0.176474	0.109449	0.254701	0.0871475	2.33	6.697	3.217	.		.	.	.	0	0	0	.	.	0	.	0	1	0.91	0.89	0.778	.	0.98	0.597	0.36	1	1	0	0	11813.8	110	2	7.482	8	40	66
SNOO_031140	SNOO_031140A_5	0.216811	0.293594	0.00198581	0.0291315	0.262897	0.29077	0.166263	0.16275	0.247886	0.319677	0.298895	0.277105	0.00198581	2.33	6.697	3.217	.		.	.	.	0	0	0	.	.	0	.	0	1	0.91	0.89	0.778	.	0.98	0.597	0.36	1	1	0	0	11813.8	110	2	7.482	8	40	66
SNOO_031140	SNOO_031140A_6	0.334074	0.277314	0.388328	0.335987	0.173639	0.394639	0.380085	0.377698	0.179525	0.179525	0.334074	0.380085	0.173639	2.33	6.697	3.217	.		.	.	.	0	0	0	.	.	0	.	0	1	0.91	0.89	0.778	.	0.98	0.597	0.36	1	1	0	0	11813.8	110	2	7.482	8	40	66
SNOO_149380	SNOO_149380A_1	0.20305	0.225084	0.367879	0.367879	0.367879	0.192581	0.185174	0.367879	0.367879	0.367879	0.20305	0.185174	0.185174	2.329	6.342	3.278	MoCDIP4,ChNIS1,CoNIS1		.	.	.	0	0	0	PF03443	Family:AA9	1	AA9	0	0.401	0.665	.	0.854	.	0.057	0.444	0.89	1	1	0	0	23424.4	220	5.5	8.451	4	83	137
SNOO_149380	SNOO_149380A_2	0.367879	0.367879	0.367879	0.367879	0.367879	0.367879	0.367879	0.367879	0.367879	0.367879	0.367879	0.367879	0.367879	2.329	6.342	3.278	MoCDIP4,ChNIS1,CoNIS1		.	.	.	0	0	0	PF03443	Family:AA9	1	AA9	0	0.401	0.665	.	0.854	.	0.057	0.444	0.89	1	1	0	0	23424.4	220	5.5	8.451	4	83	137
SNOO_001310	SNOO_001310A_1	0.219127	0.169112	0.211073	0.182801	0.0683077	0.0752883	0.124587	0.219035	0.236321	0.209795	0.102751	0.0587337	0.0587337	2.329	5.989	3.274	MoCDIP4,CoNIS1		Plegl1,GzOB015,MoCDIP4,GzOB021	unaffected_pathogenicity,effector_(plant_avirulence_determinant)	PHI:3378,PHI:1575,PHI:3216,PHI:1581	1	0	0	PF03443	Family:AA9	1	AA9,AA11	0	0.296	0.602	.	0.867	.	0.376	0.348	0.89	1	1	0	0	23880.9	229	2	7.261	4	94	148
SNOO_001310	SNOO_001310A_2	0.219127	0.169112	0.211073	0.182801	0.0683077	0.0752883	0.124587	0.219035	0.236321	0.209795	0.102751	0.0587337	0.0587337	2.329	5.989	3.274	MoCDIP4,CoNIS1		Plegl1,GzOB015,MoCDIP4,GzOB021	unaffected_pathogenicity,effector_(plant_avirulence_determinant)	PHI:3378,PHI:1575,PHI:3216,PHI:1581	1	0	0	PF03443	Family:AA9	1	AA9,AA11	0	0.296	0.602	.	0.867	.	0.376	0.348	0.89	1	1	0	0	23880.9	229	2	7.261	4	94	148
SNOO_001310	SNOO_001310A_3	0.367879	0.367879	0.367879	0.367879	0.367879	0.367879	0.367879	0.367879	0.367879	0.367879	0.367879	0.367879	0.367879	2.329	5.989	3.274	MoCDIP4,CoNIS1		Plegl1,GzOB015,MoCDIP4,GzOB021	unaffected_pathogenicity,effector_(plant_avirulence_determinant)	PHI:3378,PHI:1575,PHI:3216,PHI:1581	1	0	0	PF03443	Family:AA9	1	AA9,AA11	0	0.296	0.602	.	0.867	.	0.376	0.348	0.89	1	1	0	0	23880.9	229	2	7.261	4	94	148
SNOO_001310	SNOO_001310A_4	0.367879	0.367879	0.367879	0.367879	0.367879	0.367879	0.367879	0.367879	0.367879	0.367879	0.367879	0.367879	0.367879	2.329	5.989	3.274	MoCDIP4,CoNIS1		Plegl1,GzOB015,MoCDIP4,GzOB021	unaffected_pathogenicity,effector_(plant_avirulence_determinant)	PHI:3378,PHI:1575,PHI:3216,PHI:1581	1	0	0	PF03443	Family:AA9	1	AA9,AA11	0	0.296	0.602	.	0.867	.	0.376	0.348	0.89	1	1	0	0	23880.9	229	2	7.261	4	94	148
SNOO_001310	SNOO_001310A_5	0.367879	0.367879	0.367879	0.367879	0.367879	0.367879	0.367879	0.367879	0.367879	0.367879	0.367879	0.367879	0.367879	2.329	5.989	3.274	MoCDIP4,CoNIS1		Plegl1,GzOB015,MoCDIP4,GzOB021	unaffected_pathogenicity,effector_(plant_avirulence_determinant)	PHI:3378,PHI:1575,PHI:3216,PHI:1581	1	0	0	PF03443	Family:AA9	1	AA9,AA11	0	0.296	0.602	.	0.867	.	0.376	0.348	0.89	1	1	0	0	23880.9	229	2	7.261	4	94	148
SNOO_142780	SNOO_142780A_1	0.0850238	0.272281	0.287087	0.299232	0.262897	0.263631	0.277105	0.27947	0.247886	0.247886	0.216811	0.15943	0.0850238	2.329	4.563	2.872	.		.	.	.	0	0	0	PF07335	Family:Glyco_hydro_75	0	GH75	0	0.877	0.696	.	0.864	.	0.008	0.625	0.83	1	1	0	0	26216.5	251	0	6.452	6	95	155
SNOO_142780	SNOO_142780A_2	0.0850238	0.272281	0.287087	0.299232	0.262897	0.263631	0.277105	0.27947	0.247886	0.247886	0.216811	0.15943	0.0850238	2.329	4.563	2.872	.		.	.	.	0	0	0	PF07335	Family:Glyco_hydro_75	0	GH75	0	0.877	0.696	.	0.864	.	0.008	0.625	0.83	1	1	0	0	26216.5	251	0	6.452	6	95	155
SNOO_154720	SNOO_154720A_1	0.0251001	0.0218658	0.132439	0.134808	0.0175691	0.0850577	0.126503	0.118181	0.00789961	0.00311827	0.00628098	0.126503	0.00311827	2.325	2.971	2.818	.		.	.	.	0	0	0	.	.	0	.	0	0.864	0.751	.	.	0.547	0.005	0.613	0.68	1	1	0	0	18647.4	168	3	8.102	4	53	92
SNOO_154720	SNOO_154720A_2	0.170324	0.147716	0.0558651	0.120098	0.0359517	0.121341	0.149347	0.0687903	0.192796	0.134957	0.129238	0.149347	0.0359517	2.325	2.971	2.818	.		.	.	.	0	0	0	.	.	0	.	0	0.864	0.751	.	.	0.547	0.005	0.613	0.68	1	1	0	0	18647.4	168	3	8.102	4	53	92
SNOO_154720	SNOO_154720A_3	0.129238	0.0259108	0.157748	0.169497	0.15255	0.146817	0.172016	0.190258	0.0800906	0.0800906	0.00424285	0.189217	0.00424285	2.325	2.971	2.818	.		.	.	.	0	0	0	.	.	0	.	0	0.864	0.751	.	.	0.547	0.005	0.613	0.68	1	1	0	0	18647.4	168	3	8.102	4	53	92
SNOO_154720	SNOO_154720A_4	0.219127	0.221456	0.201248	0.17419	0.216889	0.0968165	0.117467	0.120914	0.221244	0.221244	0.138901	0.0537703	0.0537703	2.325	2.971	2.818	.		.	.	.	0	0	0	.	.	0	.	0	0.864	0.751	.	.	0.547	0.005	0.613	0.68	1	1	0	0	18647.4	168	3	8.102	4	53	92
SNOO_154720	SNOO_154720A_5	0.0901414	0.227924	0.047529	0.166471	0.247013	0.143619	0.235156	0.11439	0.0322182	0.0322182	0.173844	0.201562	0.0322182	2.325	2.971	2.818	.		.	.	.	0	0	0	.	.	0	.	0	0.864	0.751	.	.	0.547	0.005	0.613	0.68	1	1	0	0	18647.4	168	3	8.102	4	53	92
SNOO_154720	SNOO_154720A_6	0.334074	0.439878	0.388328	0.411855	0.0529793	0.100194	0.503356	0.377698	0.0482371	0.387021	0.334074	0.0925871	0.0482371	2.325	2.971	2.818	.		.	.	.	0	0	0	.	.	0	.	0	0.864	0.751	.	.	0.547	0.005	0.613	0.68	1	1	0	0	18647.4	168	3	8.102	4	53	92
SNOO_126440	SNOO_126440A_1	0.130981	0.0669056	0.0131543	0.0732986	0.0487925	0.0850479	0.13023	0.0228605	0.083795	0.083795	0.0694389	0.0992475	0.0131543	2.324	3.559	2.963	.		.	.	.	0	0	0	.	.	0	.	0	0.902	0.823	.	.	0.607	0.981	0.557	0.47	1	1	0	0	23134	208	2	6.905	3	68	117
SNOO_126440	SNOO_126440A_2	0.1596	0.0254553	0.153504	0.118787	0.046923	0.145416	0.138952	0.136307	0.0678192	0.0678192	0.0318428	0.132228	0.0254553	2.324	3.559	2.963	.		.	.	.	0	0	0	.	.	0	.	0	0.902	0.823	.	.	0.607	0.981	0.557	0.47	1	1	0	0	23134	208	2	6.905	3	68	117
SNOO_126440	SNOO_126440A_3	0.174526	0.201144	0.0502111	0.208934	0.183982	0.182345	0.148901	0.182495	0.168696	0.213022	0.176916	0.0947554	0.0502111	2.324	3.559	2.963	.		.	.	.	0	0	0	.	.	0	.	0	0.902	0.823	.	.	0.607	0.981	0.557	0.47	1	1	0	0	23134	208	2	6.905	3	68	117
SNOO_126440	SNOO_126440A_4	0.215084	0.155909	0.0936998	0.0665862	0.293826	0.139739	0.160434	0.106053	0.272666	0.28677	0.215084	0.254701	0.0665862	2.324	3.559	2.963	.		.	.	.	0	0	0	.	.	0	.	0	0.902	0.823	.	.	0.607	0.981	0.557	0.47	1	1	0	0	23134	208	2	6.905	3	68	117
SNOO_126440	SNOO_126440A_5	0.367879	0.367879	0.367879	0.367879	0.367879	0.367879	0.367879	0.367879	0.367879	0.367879	0.367879	0.367879	0.367879	2.324	3.559	2.963	.		.	.	.	0	0	0	.	.	0	.	0	0.902	0.823	.	.	0.607	0.981	0.557	0.47	1	1	0	0	23134	208	2	6.905	3	68	117
SNOO_126440	SNOO_126440A_6	0.497835	0.137137	0.503186	0.110628	0.0812183	0.100194	0.0925871	0.0913082	0.086867	0.086867	0.111479	0.0925871	0.0812183	2.324	3.559	2.963	.		.	.	.	0	0	0	.	.	0	.	0	0.902	0.823	.	.	0.607	0.981	0.557	0.47	1	1	0	0	23134	208	2	6.905	3	68	117
SNOO_081500	SNOO_081500A_1	0.20305	0.225084	0.178684	0.165546	0.19424	0.175298	0.185174	0.18394	0.188354	0.188354	0.20305	0.182705	0.165546	2.307	5.953	3.31	.		.	.	.	0	0	0	.	.	0	.	0	0.888	0.806	0.643	0.88	.	0.318	0.282	0.74	1	1	0	0	14106.7	131	2	8.071	4	53	80
SNOO_081500	SNOO_081500A_2	0.367879	0.367879	0.367879	0.367879	0.367879	0.367879	0.367879	0.367879	0.367879	0.367879	0.367879	0.367879	0.367879	2.307	5.953	3.31	.		.	.	.	0	0	0	.	.	0	.	0	0.888	0.806	0.643	0.88	.	0.318	0.282	0.74	1	1	0	0	14106.7	131	2	8.071	4	53	80
SNOO_154930	SNOO_154930A_1	0.0420611	0.0421728	0.0462865	0.0265391	0.0211083	0.0138069	0.00732424	0.0414314	0.0359444	0.00813287	0.0241126	0.0295358	0.00732424	2.305	5.414	3.286	.		.	.	.	0	0	0	.	.	0	.	0	0.919	0.757	.	0.655	.	0.981	0.536	0.59	1	1	0	0	21546.9	198	-1.5	5.651	4	76	118
SNOO_154930	SNOO_154930A_2	0.0612739	0.0739651	0.104119	0.0817201	0.00996796	0.0276655	0.0146385	0.0658437	0.0359083	0.0076666	0.0376684	0.0493402	0.0076666	2.305	5.414	3.286	.		.	.	.	0	0	0	.	.	0	.	0	0.919	0.757	.	0.655	.	0.981	0.536	0.59	1	1	0	0	21546.9	198	-1.5	5.651	4	76	118
SNOO_154930	SNOO_154930A_3	0.240574	0.182681	0.0799999	0.0576889	0.262897	0.21259	0.232638	0.236023	0.319677	0.319677	0.240574	0.232638	0.0576889	2.305	5.414	3.286	.		.	.	.	0	0	0	.	.	0	.	0	0.919	0.757	.	0.655	.	0.981	0.536	0.59	1	1	0	0	21546.9	198	-1.5	5.651	4	76	118
SNOO_154930	SNOO_154930A_4	0.367879	0.367879	0.367879	0.367879	0.367879	0.367879	0.367879	0.367879	0.367879	0.367879	0.367879	0.367879	0.367879	2.305	5.414	3.286	.		.	.	.	0	0	0	.	.	0	.	0	0.919	0.757	.	0.655	.	0.981	0.536	0.59	1	1	0	0	21546.9	198	-1.5	5.651	4	76	118
SNOO_630090	SNOO_630090_1	0.129643	0.148219	0.145419	0.142191	0.148268	0.154298	0.154388	0.154572	0.111362	0.151513	0.129643	0.140868	0.111362	2.304	5.971	3.312	.		.	.	.	0	0	0	.	.	0	.	0	0.991	0.802	0.541	0.69	.	0.709	0.517	0.78	1	1	0	0	10242.7	91	-3.5	4.626	4	23	52
SNOO_108620	SNOO_108620A_1	0.14754	0.157833	0.131794	0.124916	0.113222	0.124993	0.101181	0.156016	0.157311	0.0552586	0.00790649	0.134907	0.00790649	2.291	3.793	3.282	CfTom1		.	.	.	0	0	0	PF00331	Domain:Glyco_hydro_10	1	GH10	0	0.008	0.617	.	.	0.664	0.89	0.343	0.63	1	1	0	0	35644.2	332	4.5	8.126	4	122	193
SNOO_108620	SNOO_108620A_2	0.18974	0.158928	0.105371	0.120098	0.152835	0.146817	0.172016	0.170126	0.166481	0.135311	0.0317176	0.125102	0.0317176	2.291	3.793	3.282	CfTom1		.	.	.	0	0	0	PF00331	Domain:Glyco_hydro_10	1	GH10	0	0.008	0.617	.	.	0.664	0.89	0.343	0.63	1	1	0	0	35644.2	332	4.5	8.126	4	122	193
SNOO_108620	SNOO_108620A_3	0.202271	0.169112	0.201248	0.219631	0.211262	0.226341	0.162574	0.190147	0.133752	0.133752	0.102751	0.216765	0.102751	2.291	3.793	3.282	CfTom1		.	.	.	0	0	0	PF00331	Domain:Glyco_hydro_10	1	GH10	0	0.008	0.617	.	.	0.664	0.89	0.343	0.63	1	1	0	0	35644.2	332	4.5	8.126	4	122	193
SNOO_108620	SNOO_108620A_4	0.367879	0.367879	0.367879	0.367879	0.367879	0.367879	0.367879	0.367879	0.367879	0.367879	0.367879	0.367879	0.367879	2.291	3.793	3.282	CfTom1		.	.	.	0	0	0	PF00331	Domain:Glyco_hydro_10	1	GH10	0	0.008	0.617	.	.	0.664	0.89	0.343	0.63	1	1	0	0	35644.2	332	4.5	8.126	4	122	193
SNOO_108620	SNOO_108620A_5	0.367879	0.367879	0.367879	0.367879	0.367879	0.367879	0.367879	0.367879	0.367879	0.367879	0.367879	0.367879	0.367879	2.291	3.793	3.282	CfTom1		.	.	.	0	0	0	PF00331	Domain:Glyco_hydro_10	1	GH10	0	0.008	0.617	.	.	0.664	0.89	0.343	0.63	1	1	0	0	35644.2	332	4.5	8.126	4	122	193
SNOO_441750	SNOO_441750A_1	0.11655	0.119585	0.129935	0.136189	0.144481	0.106452	0.130575	0.127946	0.114459	0.144218	0.12867	0.0990688	0.0990688	2.276	6.025	3.312	.		.	.	.	0	0	0	.	.	0	.	0	1	0.871	.	0.899	.	0.041	0.576	0.77	1	1	0	0	10353.7	97	-1	4.899	10	46	63
SNOO_441750	SNOO_441750A_2	0.0665776	0.123956	0.133831	0.104803	0.115201	0.130056	0.122118	0.0951047	0.077283	0.137569	0.131138	0.131164	0.0665776	2.276	6.025	3.312	.		.	.	.	0	0	0	.	.	0	.	0	1	0.871	.	0.899	.	0.041	0.576	0.77	1	1	0	0	10353.7	97	-1	4.899	10	46	63
SNOO_441750	SNOO_441750A_3	0.170083	0.182775	0.173917	0.150557	0.124387	0.166657	0.142559	0.14638	0.194553	0.183941	0.178066	0.142559	0.124387	2.276	6.025	3.312	.		.	.	.	0	0	0	.	.	0	.	0	1	0.871	.	0.899	.	0.041	0.576	0.77	1	1	0	0	10353.7	97	-1	4.899	10	46	63
SNOO_441750	SNOO_441750A_4	0.170202	0.28833	0.249803	0.281712	0.317146	0.278484	0.281008	0.319394	0.247886	0.319677	0.268396	0.281008	0.170202	2.276	6.025	3.312	.		.	.	.	0	0	0	.	.	0	.	0	1	0.871	.	0.899	.	0.041	0.576	0.77	1	1	0	0	10353.7	97	-1	4.899	10	46	63
SNOO_441750	SNOO_441750A_5	0.367879	0.367879	0.367879	0.367879	0.367879	0.367879	0.367879	0.367879	0.367879	0.367879	0.367879	0.367879	0.367879	2.276	6.025	3.312	.		.	.	.	0	0	0	.	.	0	.	0	1	0.871	.	0.899	.	0.041	0.576	0.77	1	1	0	0	10353.7	97	-1	4.899	10	46	63
SNOO_119620	SNOO_119620A_1	0.367879	0.367879	0.367879	0.367879	0.367879	0.367879	0.367879	0.367879	0.367879	0.367879	0.367879	0.367879	0.367879	2.271	5.324	3.049	.		.	.	.	0	0	0	.	.	0	.	0	0.969	0.795	.	0.788	.	0.189	0.275	0.72	1	1	0	0	19513	180	-0.5	6.322	3	61	105
SNOO_083140	SNOO_083140A_1	0.20305	0.225084	0.367879	0.367879	0.367879	0.367879	0.367879	0.367879	0.367879	0.367879	0.20305	0.367879	0.20305	2.268	1.807	-1.49	.		.	.	.	0	0	0	.	.	0	.	0	0.994	0.959	.	0.826	.	0.972	0.462	0.67	0	1	0	1	15596	140	9	9.381	8	51	77
SNOO_083140	SNOO_083140A_2	0.367879	0.367879	0.367879	0.367879	0.367879	0.367879	0.367879	0.367879	0.367879	0.367879	0.367879	0.367879	0.367879	2.268	1.807	-1.49	.		.	.	.	0	0	0	.	.	0	.	0	0.994	0.959	.	0.826	.	0.972	0.462	0.67	0	1	0	1	15596	140	9	9.381	8	51	77
SNOO_083140	SNOO_083140A_3	0.367879	0.367879	0.367879	0.367879	0.367879	0.367879	0.367879	0.367879	0.367879	0.367879	0.367879	0.367879	0.367879	2.268	1.807	-1.49	.		.	.	.	0	0	0	.	.	0	.	0	0.994	0.959	.	0.826	.	0.972	0.462	0.67	0	1	0	1	15596	140	9	9.381	8	51	77
SNOO_152700	SNOO_152700A_1	0.367879	0.367879	0.367879	0.367879	0.367879	0.367879	0.367879	0.367879	0.367879	0.367879	0.367879	0.367879	0.367879	2.26	7.351	3.312	FgXYLA		.	.	.	0	0	0	PF00457	Domain:Glyco_hydro_11	1	GH11,CBM60	0	0.758	0.781	.	0.942	.	0.029	0.442	0.75	1	1	0	0	25360.6	231	3	8.843	0	91	138
SNOO_152700	SNOO_152700A_2	0.367879	0.367879	0.367879	0.367879	0.367879	0.367879	0.367879	0.367879	0.367879	0.367879	0.367879	0.367879	0.367879	2.26	7.351	3.312	FgXYLA		.	.	.	0	0	0	PF00457	Domain:Glyco_hydro_11	1	GH11,CBM60	0	0.758	0.781	.	0.942	.	0.029	0.442	0.75	1	1	0	0	25360.6	231	3	8.843	0	91	138
SNOO_152700	SNOO_152700A_3	0.367879	0.367879	0.367879	0.367879	0.367879	0.367879	0.367879	0.367879	0.367879	0.367879	0.367879	0.367879	0.367879	2.26	7.351	3.312	FgXYLA		.	.	.	0	0	0	PF00457	Domain:Glyco_hydro_11	1	GH11,CBM60	0	0.758	0.781	.	0.942	.	0.029	0.442	0.75	1	1	0	0	25360.6	231	3	8.843	0	91	138
SNOO_164380	SNOO_164380A_1	0.20305	0.225084	0.178684	0.165546	0.173639	0.175298	0.185174	0.18394	0.179525	0.179525	0.20305	0.185174	0.165546	2.259	5.695	3.295	.		.	.	.	0	0	0	.	.	0	.	0	0.925	0.815	.	0.627	.	0.932	0.467	0.59	1	1	0	0	14463.2	138	0.5	6.693	4	57	88
SNOO_058020	SNOO_058020A_1	0.367879	0.367879	0.367879	0.367879	0.367879	0.367879	0.367879	0.367879	0.367879	0.367879	0.367879	0.367879	0.367879	2.258	4.455	2.908	.		.	.	.	0	0	0	PF12296	Family:HsbA	0	.	0	0.981	0.607	0.878	.	.	0.962	0.532	0.57	1	1	0	0	19534.5	182	-1	5.771	0	60	96
SNOO_029140	SNOO_029140A_1	0.00515145	0.132361	0.084892	0.130616	0.0460107	0.0996199	0.124338	0.14118	0.0142423	0.0142423	0.0695897	0.0710219	0.00515145	2.253	4.157	3.294	.		.	.	.	0	0	0	.	.	0	.	0	0.123	0.688	0.55	.	.	0.624	0.282	0.46	1	1	0	0	12016.1	106	-1	5.665	6	36	58
SNOO_029140	SNOO_029140A_2	0.0939927	0.160712	0.13311	0.160702	0.169204	0.163274	0.161449	0.14999	0.163168	0.163168	0.131822	0.158802	0.0939927	2.253	4.157	3.294	.		.	.	.	0	0	0	.	.	0	.	0	0.123	0.688	0.55	.	.	0.624	0.282	0.46	1	1	0	0	12016.1	106	-1	5.665	6	36	58
SNOO_029140	SNOO_029140A_3	0.155918	0.117816	0.00898052	0.114494	0.165031	0.123703	0.170397	0.165077	0.177	0.134091	0.168318	0.143736	0.00898052	2.253	4.157	3.294	.		.	.	.	0	0	0	.	.	0	.	0	0.123	0.688	0.55	.	.	0.624	0.282	0.46	1	1	0	0	12016.1	106	-1	5.665	6	36	58
SNOO_029140	SNOO_029140A_4	0.143727	0.0177436	0.167786	0.172524	0.00498249	0.114849	0.167692	0.175505	0.0570023	0.0075159	0.143727	0.136998	0.00498249	2.253	4.157	3.294	.		.	.	.	0	0	0	.	.	0	.	0	0.123	0.688	0.55	.	.	0.624	0.282	0.46	1	1	0	0	12016.1	106	-1	5.665	6	36	58
SNOO_029140	SNOO_029140A_5	0.497835	0.478128	0.503186	0.498561	0.0812183	0.502267	0.503356	0.503597	0.086867	0.086867	0.0732574	0.503356	0.0732574	2.253	4.157	3.294	.		.	.	.	0	0	0	.	.	0	.	0	0.123	0.688	0.55	.	.	0.624	0.282	0.46	1	1	0	0	12016.1	106	-1	5.665	6	36	58
SNOO_130840	SNOO_130840A_1	0.112201	0.0227541	0.115158	0.132086	0.0223162	0.11742	0.124338	0.122293	0.137159	0.0812406	0.0575872	0.117165	0.0223162	2.252	4.029	3.241	.		.	.	.	0	0	0	PF04616	Family:Glyco_hydro_43	0	GH43_6,GH43_5,GH43_3,GH43,GH43_4,GH43_7,GH43_30,GH43_34,GH43_8,GH43_26,GH43_29,GH43_33,GH43_31,GH43_19,GH43_9,GH43_18,GH159,GH117	0	0.036	0.667	.	0.751	.	0.71	0.613	0.81	1	1	0	0	34208.3	319	5	7.942	6	121	194
SNOO_130840	SNOO_130840A_2	0.141339	0.0332894	0.0996231	0.115653	0.0248621	0.144484	0.0847525	0.111904	0.151638	0.060603	0.0596036	0.144139	0.0248621	2.252	4.029	3.241	.		.	.	.	0	0	0	PF04616	Family:Glyco_hydro_43	0	GH43_6,GH43_5,GH43_3,GH43,GH43_4,GH43_7,GH43_30,GH43_34,GH43_8,GH43_26,GH43_29,GH43_33,GH43_31,GH43_19,GH43_9,GH43_18,GH159,GH117	0	0.036	0.667	.	0.751	.	0.71	0.613	0.81	1	1	0	0	34208.3	319	5	7.942	6	121	194
SNOO_130840	SNOO_130840A_3	0.206674	0.35094	0.32583	0.342623	0.333838	0.132523	0.1509	0.317046	0.325096	0.309365	0.342776	0.1509	0.132523	2.252	4.029	3.241	.		.	.	.	0	0	0	PF04616	Family:Glyco_hydro_43	0	GH43_6,GH43_5,GH43_3,GH43,GH43_4,GH43_7,GH43_30,GH43_34,GH43_8,GH43_26,GH43_29,GH43_33,GH43_31,GH43_19,GH43_9,GH43_18,GH159,GH117	0	0.036	0.667	.	0.751	.	0.71	0.613	0.81	1	1	0	0	34208.3	319	5	7.942	6	121	194
SNOO_130840	SNOO_130840A_4	0.367879	0.367879	0.367879	0.367879	0.367879	0.367879	0.367879	0.367879	0.367879	0.367879	0.367879	0.367879	0.367879	2.252	4.029	3.241	.		.	.	.	0	0	0	PF04616	Family:Glyco_hydro_43	0	GH43_6,GH43_5,GH43_3,GH43,GH43_4,GH43_7,GH43_30,GH43_34,GH43_8,GH43_26,GH43_29,GH43_33,GH43_31,GH43_19,GH43_9,GH43_18,GH159,GH117	0	0.036	0.667	.	0.751	.	0.71	0.613	0.81	1	1	0	0	34208.3	319	5	7.942	6	121	194
SNOO_130840	SNOO_130840A_5	0.367879	0.367879	0.367879	0.367879	0.367879	0.367879	0.367879	0.367879	0.367879	0.367879	0.367879	0.367879	0.367879	2.252	4.029	3.241	.		.	.	.	0	0	0	PF04616	Family:Glyco_hydro_43	0	GH43_6,GH43_5,GH43_3,GH43,GH43_4,GH43_7,GH43_30,GH43_34,GH43_8,GH43_26,GH43_29,GH43_33,GH43_31,GH43_19,GH43_9,GH43_18,GH159,GH117	0	0.036	0.667	.	0.751	.	0.71	0.613	0.81	1	1	0	0	34208.3	319	5	7.942	6	121	194
SNOO_130840	SNOO_130840A_6	0.367879	0.367879	0.367879	0.367879	0.367879	0.367879	0.367879	0.367879	0.367879	0.367879	0.367879	0.367879	0.367879	2.252	4.029	3.241	.		.	.	.	0	0	0	PF04616	Family:Glyco_hydro_43	0	GH43_6,GH43_5,GH43_3,GH43,GH43_4,GH43_7,GH43_30,GH43_34,GH43_8,GH43_26,GH43_29,GH43_33,GH43_31,GH43_19,GH43_9,GH43_18,GH159,GH117	0	0.036	0.667	.	0.751	.	0.71	0.613	0.81	1	1	0	0	34208.3	319	5	7.942	6	121	194
SNOO_130840	SNOO_130840A_7	0.367879	0.367879	0.367879	0.367879	0.367879	0.367879	0.367879	0.367879	0.367879	0.367879	0.367879	0.367879	0.367879	2.252	4.029	3.241	.		.	.	.	0	0	0	PF04616	Family:Glyco_hydro_43	0	GH43_6,GH43_5,GH43_3,GH43,GH43_4,GH43_7,GH43_30,GH43_34,GH43_8,GH43_26,GH43_29,GH43_33,GH43_31,GH43_19,GH43_9,GH43_18,GH159,GH117	0	0.036	0.667	.	0.751	.	0.71	0.613	0.81	1	1	0	0	34208.3	319	5	7.942	6	121	194
SNOO_130840	SNOO_130840A_8	0.20305	0.225084	0.178684	0.165546	0.19424	0.175298	0.182705	0.18394	0.179525	0.188354	0.164829	0.182705	0.164829	2.252	4.029	3.241	.		.	.	.	0	0	0	PF04616	Family:Glyco_hydro_43	0	GH43_6,GH43_5,GH43_3,GH43,GH43_4,GH43_7,GH43_30,GH43_34,GH43_8,GH43_26,GH43_29,GH43_33,GH43_31,GH43_19,GH43_9,GH43_18,GH159,GH117	0	0.036	0.667	.	0.751	.	0.71	0.613	0.81	1	1	0	0	34208.3	319	5	7.942	6	121	194
SNOO_051980	SNOO_051980A_1	0.0949971	0.0293212	0.114912	0.0884012	0.0735941	0.148828	0.131504	0.0969478	0.0117142	0.0552586	0.145609	0.146115	0.0117142	2.251	0.649	2.689	.		MoHPX1	reduced_virulence	PHI:5188	0	1	0	PF01328	Family:Peroxidase_2	0	.	0	0.278	0.6	.	.	0.751	0.798	0.304	0.49	1	1	0	0	28730.3	258	3	7.906	2	91	140
SNOO_051980	SNOO_051980A_2	0.138951	0.0698726	0.0465554	0.105406	0.00481743	0.0520941	0.151404	0.0158215	0.00013108	0.000640515	0.148876	0.0752471	0.00013108	2.251	0.649	2.689	.		MoHPX1	reduced_virulence	PHI:5188	0	1	0	PF01328	Family:Peroxidase_2	0	.	0	0.278	0.6	.	.	0.751	0.798	0.304	0.49	1	1	0	0	28730.3	258	3	7.906	2	91	140
SNOO_051980	SNOO_051980A_3	0.100326	0.0535996	0.114332	0.151564	0.00473337	0.15518	0.158802	0.0970461	0.0505953	0.00900037	0.0136672	0.158802	0.00473337	2.251	0.649	2.689	.		MoHPX1	reduced_virulence	PHI:5188	0	1	0	PF01328	Family:Peroxidase_2	0	.	0	0.278	0.6	.	.	0.751	0.798	0.304	0.49	1	1	0	0	28730.3	258	3	7.906	2	91	140
SNOO_051980	SNOO_051980A_4	0.072592	0.158122	0.0205571	0.0424428	0.115811	0.0446908	0.10089	0.0366142	0.187412	0.177	0.155918	0.10089	0.0205571	2.251	0.649	2.689	.		MoHPX1	reduced_virulence	PHI:5188	0	1	0	PF01328	Family:Peroxidase_2	0	.	0	0.278	0.6	.	.	0.751	0.798	0.304	0.49	1	1	0	0	28730.3	258	3	7.906	2	91	140
SNOO_051980	SNOO_051980A_5	0.195801	0.0575518	0.149068	0.113499	0.13467	0.186098	0.158573	0.1639	0.272666	0.28677	0.108778	0.0792864	0.0575518	2.251	0.649	2.689	.		MoHPX1	reduced_virulence	PHI:5188	0	1	0	PF01328	Family:Peroxidase_2	0	.	0	0.278	0.6	.	.	0.751	0.798	0.304	0.49	1	1	0	0	28730.3	258	3	7.906	2	91	140
SNOO_051980	SNOO_051980A_6	0.108703	0.00291106	0.00919698	0.0062014	0.333838	0.132523	0.1509	0.153928	0.309365	0.142406	0.00611606	0.1509	0.00291106	2.251	0.649	2.689	.		MoHPX1	reduced_virulence	PHI:5188	0	1	0	PF01328	Family:Peroxidase_2	0	.	0	0.278	0.6	.	.	0.751	0.798	0.304	0.49	1	1	0	0	28730.3	258	3	7.906	2	91	140
SNOO_051980	SNOO_051980A_7	0.0608732	0.439878	0.366451	0.335987	0.398285	0.358762	0.374949	0.377698	0.387021	0.387021	0.412679	0.380085	0.0608732	2.251	0.649	2.689	.		MoHPX1	reduced_virulence	PHI:5188	0	1	0	PF01328	Family:Peroxidase_2	0	.	0	0.278	0.6	.	.	0.751	0.798	0.304	0.49	1	1	0	0	28730.3	258	3	7.906	2	91	140
SNOO_051980	SNOO_051980A_8	0.367879	0.367879	0.367879	0.367879	0.367879	0.367879	0.367879	0.367879	0.367879	0.367879	0.367879	0.367879	0.367879	2.251	0.649	2.689	.		MoHPX1	reduced_virulence	PHI:5188	0	1	0	PF01328	Family:Peroxidase_2	0	.	0	0.278	0.6	.	.	0.751	0.798	0.304	0.49	1	1	0	0	28730.3	258	3	7.906	2	91	140
SNOO_051980	SNOO_051980A_9	0.367879	0.367879	0.367879	0.367879	0.367879	0.367879	0.367879	0.367879	0.367879	0.367879	0.367879	0.367879	0.367879	2.251	0.649	2.689	.		MoHPX1	reduced_virulence	PHI:5188	0	1	0	PF01328	Family:Peroxidase_2	0	.	0	0.278	0.6	.	.	0.751	0.798	0.304	0.49	1	1	0	0	28730.3	258	3	7.906	2	91	140
SNOO_051980	SNOO_051980A_10	0.164829	0.142795	0.367879	0.367879	0.367879	0.192581	0.185174	0.367879	0.367879	0.367879	0.164829	0.185174	0.142795	2.251	0.649	2.689	.		MoHPX1	reduced_virulence	PHI:5188	0	1	0	PF01328	Family:Peroxidase_2	0	.	0	0.278	0.6	.	.	0.751	0.798	0.304	0.49	1	1	0	0	28730.3	258	3	7.906	2	91	140
SNOO_503980	SNOO_503980_1	0.0420611	0.119574	0.100813	0.125523	0.0947088	0.114573	0.0590715	0.0665735	0.140321	0.127349	0.130981	0.129336	0.0420611	2.25	5.316	3.312	.		.	.	.	0	0	0	.	.	0	.	0	0.544	0.78	.	0.933	.	0.966	0.654	0.93	1	1	0	0	9585.78	91	2.5	7.924	6	45	63
SNOO_503980	SNOO_503980_2	0.0901414	0.168886	0.178806	0.215005	0.19176	0.186098	0.235156	0.1639	0.174978	0.174978	0.231792	0.235156	0.0901414	2.25	5.316	3.312	.		.	.	.	0	0	0	.	.	0	.	0	0.544	0.78	.	0.933	.	0.966	0.654	0.93	1	1	0	0	9585.78	91	2.5	7.924	6	45	63
SNOO_503980	SNOO_503980_3	0.0901414	0.227924	0.047529	0.166471	0.247013	0.143619	0.235156	0.11439	0.0322182	0.0322182	0.173844	0.201562	0.0322182	2.25	5.316	3.312	.		.	.	.	0	0	0	.	.	0	.	0	0.544	0.78	.	0.933	.	0.966	0.654	0.93	1	1	0	0	9585.78	91	2.5	7.924	6	45	63
SNOO_503980	SNOO_503980_4	0.0850238	0.139107	0.307211	0.342623	0.297324	0.3168	0.0930553	0.317046	0.309365	0.309365	0.216811	0.239191	0.0850238	2.25	5.316	3.312	.		.	.	.	0	0	0	.	.	0	.	0	0.544	0.78	.	0.933	.	0.966	0.654	0.93	1	1	0	0	9585.78	91	2.5	7.924	6	45	63
SNOO_503980	SNOO_503980_5	0.263516	0.22257	0.280611	0.269983	0.0390661	0.278484	0.218562	0.281571	0.281909	0.233304	0.157323	0.281008	0.0390661	2.25	5.316	3.312	.		.	.	.	0	0	0	.	.	0	.	0	0.544	0.78	.	0.933	.	0.966	0.654	0.93	1	1	0	0	9585.78	91	2.5	7.924	6	45	63
SNOO_503980	SNOO_503980_6	0.342776	0.3582	0.0123444	0.0174319	0.0172763	0.177093	0.157277	0.0106782	0.0198093	0.237671	0.276699	0.318922	0.0106782	2.25	5.316	3.312	.		.	.	.	0	0	0	.	.	0	.	0	0.544	0.78	.	0.933	.	0.966	0.654	0.93	1	1	0	0	9585.78	91	2.5	7.924	6	45	63
SNOO_503980	SNOO_503980_7	0.0140615	0.032895	0.208222	0.172206	0.00157388	0.0864178	0.218562	0.221895	0.150406	0.00201271	0.0140615	0.0271194	0.00157388	2.25	5.316	3.312	.		.	.	.	0	0	0	.	.	0	.	0	0.544	0.78	.	0.933	.	0.966	0.654	0.93	1	1	0	0	9585.78	91	2.5	7.924	6	45	63
SNOO_503980	SNOO_503980_8	0.276699	0.219819	0.307211	0.278667	0.00785288	0.132523	0.1509	0.317046	0.00933167	0.00933167	0.00611606	0.1509	0.00611606	2.25	5.316	3.312	.		.	.	.	0	0	0	.	.	0	.	0	0.544	0.78	.	0.933	.	0.966	0.654	0.93	1	1	0	0	9585.78	91	2.5	7.924	6	45	63
SNOO_503980	SNOO_503980_9	0.497835	0.478128	0.178684	0.165546	0.173639	0.0829113	0.0901181	0.18394	0.179525	0.179525	0.497835	0.0901181	0.0829113	2.25	5.316	3.312	.		.	.	.	0	0	0	.	.	0	.	0	0.544	0.78	.	0.933	.	0.966	0.654	0.93	1	1	0	0	9585.78	91	2.5	7.924	6	45	63
SNOO_503980	SNOO_503980_10	0.334074	0.0208424	0.366451	0.335987	0.398285	0.358762	0.374949	0.377698	0.387021	0.368592	0.334074	0.380085	0.0208424	2.25	5.316	3.312	.		.	.	.	0	0	0	.	.	0	.	0	0.544	0.78	.	0.933	.	0.966	0.654	0.93	1	1	0	0	9585.78	91	2.5	7.924	6	45	63
SNOO_503980	SNOO_503980_11	0.20305	0.225084	0.189195	0.202334	0.19424	0.192581	0.185174	0.18394	0.188354	0.188354	0.20305	0.185174	0.18394	2.25	5.316	3.312	.		.	.	.	0	0	0	.	.	0	.	0	0.544	0.78	.	0.933	.	0.966	0.654	0.93	1	1	0	0	9585.78	91	2.5	7.924	6	45	63
SNOO_503980	SNOO_503980_12	0.111479	0.137137	0.0861284	0.498561	0.10182	0.100194	0.0925871	0.503597	0.0956961	0.0956961	0.111479	0.503356	0.0861284	2.25	5.316	3.312	.		.	.	.	0	0	0	.	.	0	.	0	0.544	0.78	.	0.933	.	0.966	0.654	0.93	1	1	0	0	9585.78	91	2.5	7.924	6	45	63
SNOO_503980	SNOO_503980_13	0.497835	0.137137	0.178684	0.165546	0.173639	0.100194	0.0901181	0.18394	0.179525	0.179525	0.111479	0.0925871	0.0901181	2.25	5.316	3.312	.		.	.	.	0	0	0	.	.	0	.	0	0.544	0.78	.	0.933	.	0.966	0.654	0.93	1	1	0	0	9585.78	91	2.5	7.924	6	45	63
SNOO_503980	SNOO_503980_14	0.20305	0.142795	0.178684	0.165546	0.19424	0.175298	0.182705	0.18394	0.188354	0.179525	0.164829	0.182705	0.142795	2.25	5.316	3.312	.		.	.	.	0	0	0	.	.	0	.	0	0.544	0.78	.	0.933	.	0.966	0.654	0.93	1	1	0	0	9585.78	91	2.5	7.924	6	45	63
SNOO_503980	SNOO_503980_15	0.497835	0.478128	0.0966392	0.110628	0.502452	0.0829113	0.0901181	0.0913082	0.503742	0.503742	0.497835	0.0901181	0.0829113	2.25	5.316	3.312	.		.	.	.	0	0	0	.	.	0	.	0	0.544	0.78	.	0.933	.	0.966	0.654	0.93	1	1	0	0	9585.78	91	2.5	7.924	6	45	63
SNOO_109100	SNOO_109100A_1	0.367879	0.367879	0.367879	0.367879	0.367879	0.367879	0.367879	0.367879	0.367879	0.367879	0.367879	0.367879	0.367879	2.245	-0.268	-2.439	.		.	.	.	0	0	0	PF01105	Domain:EMP24_GP25L	0	.	0	0.784	0.84	0.528	.	.	0.115	0.509	0.22	0	1	0	1	23598.9	211	1	7.108	3	70	101
SNOO_109100	SNOO_109100A_2	0.367879	0.367879	0.367879	0.367879	0.367879	0.367879	0.367879	0.367879	0.367879	0.367879	0.367879	0.367879	0.367879	2.245	-0.268	-2.439	.		.	.	.	0	0	0	PF01105	Domain:EMP24_GP25L	0	.	0	0.784	0.84	0.528	.	.	0.115	0.509	0.22	0	1	0	1	23598.9	211	1	7.108	3	70	101
SNOO_114520	SNOO_114520A_1	0.101686	0.122084	0.147425	0.15123	0.0620549	0.0804829	0.0470676	0.0795303	0.150453	0.0815343	0.127661	0.0255589	0.0255589	2.244	6.832	3.312	.		.	.	.	0	0	0	.	.	0	.	0	1	0.941	0.645	0.958	.	0.564	0.506	0.57	1	1	0	0	8665.14	80	-0.5	5.695	8	25	47
SNOO_114520	SNOO_114520A_2	0.101686	0.122084	0.147425	0.15123	0.0620549	0.0804829	0.0470676	0.0795303	0.150453	0.0815343	0.127661	0.0255589	0.0255589	2.244	6.832	3.312	.		.	.	.	0	0	0	.	.	0	.	0	1	0.941	0.645	0.958	.	0.564	0.506	0.57	1	1	0	0	8665.14	80	-0.5	5.695	8	25	47
SNOO_307320	SNOO_307320A_1	0.142624	0.104103	0.138103	0.127307	0.0292511	0.111157	0.0545984	0.146781	0.150453	0.11262	0.103565	0.0847525	0.0292511	2.234	3.797	2.608	.		.	.	.	0	0	0	PF01161	Domain:PBP	0	.	0	0.661	0.636	0.555	.	.	0.853	0.32	0.22	1	1	0	0	24781.3	224	8	9.319	2	67	117
SNOO_307320	SNOO_307320A_2	0.162711	0.16023	0.154401	0.109049	0.0337956	0.164438	0.121564	0.170197	0.134091	0.15918	0.136338	0.154604	0.0337956	2.234	3.797	2.608	.		.	.	.	0	0	0	PF01161	Domain:PBP	0	.	0	0.661	0.636	0.555	.	.	0.853	0.32	0.22	1	1	0	0	24781.3	224	8	9.319	2	67	117
SNOO_307320	SNOO_307320A_3	0.268396	0.22257	0.280611	0.269983	0.278886	0.12825	0.0295123	0.221895	0.210739	0.281909	0.268396	0.109281	0.0295123	2.234	3.797	2.608	.		.	.	.	0	0	0	PF01161	Domain:PBP	0	.	0	0.661	0.636	0.555	.	.	0.853	0.32	0.22	1	1	0	0	24781.3	224	8	9.319	2	67	117
SNOO_307320	SNOO_307320A_4	0.302449	0.342455	0.366451	0.411855	0.502452	0.0518011	0.380085	0.377698	0.0956961	0.503742	0.371685	0.0459786	0.0459786	2.234	3.797	2.608	.		.	.	.	0	0	0	PF01161	Domain:PBP	0	.	0	0.661	0.636	0.555	.	.	0.853	0.32	0.22	1	1	0	0	24781.3	224	8	9.319	2	67	117
SNOO_307320	SNOO_307320A_5	0.367879	0.367879	0.367879	0.367879	0.367879	0.367879	0.367879	0.367879	0.367879	0.367879	0.367879	0.367879	0.367879	2.234	3.797	2.608	.		.	.	.	0	0	0	PF01161	Domain:PBP	0	.	0	0.661	0.636	0.555	.	.	0.853	0.32	0.22	1	1	0	0	24781.3	224	8	9.319	2	67	117
SNOO_307320	SNOO_307320A_6	0.164829	0.225084	0.178684	0.202334	0.367879	0.175298	0.182705	0.18394	0.367879	0.367879	0.20305	0.182705	0.164829	2.234	3.797	2.608	.		.	.	.	0	0	0	PF01161	Domain:PBP	0	.	0	0.661	0.636	0.555	.	.	0.853	0.32	0.22	1	1	0	0	24781.3	224	8	9.319	2	67	117
SNOO_307320	SNOO_307320A_7	0.111479	0.225084	0.0861284	0.0738405	0.10182	0.0829113	0.0901181	0.0913082	0.0956961	0.0956961	0.111479	0.0901181	0.0738405	2.234	3.797	2.608	.		.	.	.	0	0	0	PF01161	Domain:PBP	0	.	0	0.661	0.636	0.555	.	.	0.853	0.32	0.22	1	1	0	0	24781.3	224	8	9.319	2	67	117
SNOO_307320	SNOO_307320A_8	0.367879	0.367879	0.367879	0.367879	0.367879	0.367879	0.367879	0.367879	0.367879	0.367879	0.367879	0.367879	0.367879	2.234	3.797	2.608	.		.	.	.	0	0	0	PF01161	Domain:PBP	0	.	0	0.661	0.636	0.555	.	.	0.853	0.32	0.22	1	1	0	0	24781.3	224	8	9.319	2	67	117
SNOO_082060	SNOO_082060A_1	0.0854955	0.127498	0.105808	0.0890931	0.0522797	0.118302	0.0998999	0.0542918	0.085326	0.0317814	0.108812	0.120158	0.0317814	2.231	6.173	3.312	.		.	.	.	0	0	0	.	.	0	.	0	0.997	0.876	.	0.777	.	0.976	0.371	0.65	1	1	0	0	11879.8	109	2	7.517	7	39	68
SNOO_082060	SNOO_082060A_2	0.129643	0.0906242	0.0973546	0.124916	0.102027	0.134496	0.148794	0.14462	0.153641	0.0463218	0.0653053	0.151404	0.0463218	2.231	6.173	3.312	.		.	.	.	0	0	0	.	.	0	.	0	0.997	0.876	.	0.777	.	0.976	0.371	0.65	1	1	0	0	11879.8	109	2	7.517	7	39	68
SNOO_082060	SNOO_082060A_3	0.149798	0.109461	0.169488	0.146572	0.16659	0.149841	0.165647	0.156666	0.153844	0.110607	0.118544	0.162975	0.109461	2.231	6.173	3.312	.		.	.	.	0	0	0	.	.	0	.	0	0.997	0.876	.	0.777	.	0.976	0.371	0.65	1	1	0	0	11879.8	109	2	7.517	7	39	68
SNOO_082060	SNOO_082060A_4	0.208092	0.138698	0.173868	0.206107	0.129422	0.147231	0.0644627	0.159222	0.0719593	0.0719593	0.208092	0.125454	0.0644627	2.231	6.173	3.312	.		.	.	.	0	0	0	.	.	0	.	0	0.997	0.876	.	0.777	.	0.976	0.371	0.65	1	1	0	0	11879.8	109	2	7.517	7	39	68
SNOO_134960	SNOO_134960A_1	0.108812	0.0161221	0.0962733	0.113365	0.0867929	0.0526337	0.0620466	0.0943782	0.141474	0.116556	0.0220155	0.0876199	0.0161221	2.231	6.961	3.29	CfPDIP1		.	.	.	0	0	0	.	.	0	.	0	0.964	0.682	0.693	.	.	0.253	0.322	0.43	1	1	0	0	13837.8	125	-3	4.819	5	37	71
SNOO_134960	SNOO_134960A_2	0.108812	0.0161221	0.0962733	0.113365	0.0867929	0.0526337	0.0620466	0.0943782	0.141474	0.116556	0.0220155	0.0876199	0.0161221	2.231	6.961	3.29	CfPDIP1		.	.	.	0	0	0	.	.	0	.	0	0.964	0.682	0.693	.	.	0.253	0.322	0.43	1	1	0	0	13837.8	125	-3	4.819	5	37	71
SNOO_134960	SNOO_134960A_3	0.367879	0.367879	0.367879	0.367879	0.367879	0.367879	0.367879	0.367879	0.367879	0.367879	0.367879	0.367879	0.367879	2.231	6.961	3.29	CfPDIP1		.	.	.	0	0	0	.	.	0	.	0	0.964	0.682	0.693	.	.	0.253	0.322	0.43	1	1	0	0	13837.8	125	-3	4.819	5	37	71
SNOO_010970	SNOO_010970A_1	0.0524639	0.0195642	0.10169	0.0660341	0.0287898	0.020359	0.0586161	0.109501	0.0633914	0.0633914	0.0524639	0.0858074	0.0195642	2.231	4.51	3.25	PnTox3,SnTox5,SnTox267		SnTox3	effector_(plant_avirulence_determinant),loss_of_pathogenicity	PHI:6368,PHI:2264	1	0	0	.	.	0	.	0	0.519	0.635	.	.	0.612	0.981	0.506	0.25	1	1	0	0	24832.2	224	-1	6.098	6	71	127
SNOO_010970	SNOO_010970A_2	0.00788821	0.108782	0.147148	0.144655	0.00114157	0.00558195	0.046356	0.144705	0.00676676	0.00676676	0.00788821	0.0247232	0.00114157	2.231	4.51	3.25	PnTox3,SnTox5,SnTox267		SnTox3	effector_(plant_avirulence_determinant),loss_of_pathogenicity	PHI:6368,PHI:2264	1	0	0	.	.	0	.	0	0.519	0.635	.	.	0.612	0.981	0.506	0.25	1	1	0	0	24832.2	224	-1	6.098	6	71	127
SNOO_010970	SNOO_010970A_3	0.066651	0.151095	0.157701	0.12398	0.0428975	0.160722	0.161449	0.138526	0.031233	0.031233	0.066651	0.120561	0.031233	2.231	4.51	3.25	PnTox3,SnTox5,SnTox267		SnTox3	effector_(plant_avirulence_determinant),loss_of_pathogenicity	PHI:6368,PHI:2264	1	0	0	.	.	0	.	0	0.519	0.635	.	.	0.612	0.981	0.506	0.25	1	1	0	0	24832.2	224	-1	6.098	6	71	127
SNOO_010970	SNOO_010970A_4	0.268396	0.110868	0.270444	0.24262	0.293826	0.199023	0.218562	0.27947	0.28677	0.272666	0.268396	0.218562	0.110868	2.231	4.51	3.25	PnTox3,SnTox5,SnTox267		SnTox3	effector_(plant_avirulence_determinant),loss_of_pathogenicity	PHI:6368,PHI:2264	1	0	0	.	.	0	.	0	0.519	0.635	.	.	0.612	0.981	0.506	0.25	1	1	0	0	24832.2	224	-1	6.098	6	71	127
SNOO_010970	SNOO_010970A_5	0.263516	0.226776	0.148358	0.114517	0.293826	0.242445	0.224806	0.16275	0.28677	0.272666	0.263516	0.109281	0.109281	2.231	4.51	3.25	PnTox3,SnTox5,SnTox267		SnTox3	effector_(plant_avirulence_determinant),loss_of_pathogenicity	PHI:6368,PHI:2264	1	0	0	.	.	0	.	0	0.519	0.635	.	.	0.612	0.981	0.506	0.25	1	1	0	0	24832.2	224	-1	6.098	6	71	127
SNOO_010970	SNOO_010970A_6	0.302449	0.439878	0.0246889	0.0324758	0.0376377	0.273904	0.25339	0.0220036	0.0416679	0.368592	0.371685	0.380085	0.0220036	2.231	4.51	3.25	PnTox3,SnTox5,SnTox267		SnTox3	effector_(plant_avirulence_determinant),loss_of_pathogenicity	PHI:6368,PHI:2264	1	0	0	.	.	0	.	0	0.519	0.635	.	.	0.612	0.981	0.506	0.25	1	1	0	0	24832.2	224	-1	6.098	6	71	127
SNOO_010970	SNOO_010970A_7	0.497835	0.478128	0.0861284	0.498561	0.173639	0.0829113	0.0901181	0.503597	0.179525	0.179525	0.111479	0.0901181	0.0829113	2.231	4.51	3.25	PnTox3,SnTox5,SnTox267		SnTox3	effector_(plant_avirulence_determinant),loss_of_pathogenicity	PHI:6368,PHI:2264	1	0	0	.	.	0	.	0	0.519	0.635	.	.	0.612	0.981	0.506	0.25	1	1	0	0	24832.2	224	-1	6.098	6	71	127
SNOO_608180	SNOO_608180_1	0.0977964	0.0207374	0.102165	0.0428564	0.142837	0.101437	0.134969	0.0528045	0.0646146	0.127954	0.0977964	0.122771	0.0207374	2.231	5.397	2.213	.		.	.	.	0	0	0	.	.	0	.	0	0.995	0.877	0.944	0.858	.	0.018	0.29	0.8	1	1	1	0	10005.5	91	3.5	9.394	1	29	48
SNOO_608180	SNOO_608180_2	0.367879	0.367879	0.367879	0.367879	0.367879	0.367879	0.367879	0.367879	0.367879	0.367879	0.367879	0.367879	0.367879	2.231	5.397	2.213	.		.	.	.	0	0	0	.	.	0	.	0	0.995	0.877	0.944	0.858	.	0.018	0.29	0.8	1	1	1	0	10005.5	91	3.5	9.394	1	29	48
SNOO_051520	SNOO_051520A_1	0.117293	0.0867582	0.104127	0.0537556	0.136535	0.0690872	0.110482	0.0807329	0.114459	0.144218	0.0965519	0.0864887	0.0537556	2.218	4.434	2.979	MoCDIP1		PELB,CcpelA,PcPL15,PelE,PelD,PelA,Pnl1	reduced_virulence,increased_virulence_(hypervirulence)	PHI:222,PHI:2476,PHI:4618,PHI:6855,PHI:6854,PHI:6853,PHI:3226	1	1	0	PF00544	Repeat:Pectate_lyase_4	0	PL1_10,PL1_7,PL1,PL1_9,PL1_5,PL1_6,PL1_3,PL1_4,PL1_12,PL1_13,PL1_1,PL1_11,PL1_8,PL1_2	0	0.033	0.608	.	0.6	.	0.907	0.306	0.83	1	1	0	0	36403.8	335	5.5	8.097	1	112	191
SNOO_051520	SNOO_051520A_2	0.12359	0.115584	0.0562755	0.0125189	0.138729	0.0460709	0.12351	0.0655068	0.128724	0.149049	0.12359	0.0996382	0.0125189	2.218	4.434	2.979	MoCDIP1		PELB,CcpelA,PcPL15,PelE,PelD,PelA,Pnl1	reduced_virulence,increased_virulence_(hypervirulence)	PHI:222,PHI:2476,PHI:4618,PHI:6855,PHI:6854,PHI:6853,PHI:3226	1	1	0	PF00544	Repeat:Pectate_lyase_4	0	PL1_10,PL1_7,PL1,PL1_9,PL1_5,PL1_6,PL1_3,PL1_4,PL1_12,PL1_13,PL1_1,PL1_11,PL1_8,PL1_2	0	0.033	0.608	.	0.6	.	0.907	0.306	0.83	1	1	0	0	36403.8	335	5.5	8.097	1	112	191
SNOO_051520	SNOO_051520A_3	0.219078	0.233224	0.208222	0.0665862	0.278886	0.0926844	0.206272	0.221895	0.281909	0.210739	0.219078	0.206272	0.0665862	2.218	4.434	2.979	MoCDIP1		PELB,CcpelA,PcPL15,PelE,PelD,PelA,Pnl1	reduced_virulence,increased_virulence_(hypervirulence)	PHI:222,PHI:2476,PHI:4618,PHI:6855,PHI:6854,PHI:6853,PHI:3226	1	1	0	PF00544	Repeat:Pectate_lyase_4	0	PL1_10,PL1_7,PL1,PL1_9,PL1_5,PL1_6,PL1_3,PL1_4,PL1_12,PL1_13,PL1_1,PL1_11,PL1_8,PL1_2	0	0.033	0.608	.	0.6	.	0.907	0.306	0.83	1	1	0	0	36403.8	335	5.5	8.097	1	112	191
SNOO_051520	SNOO_051520A_4	0.342776	0.0302197	0.235384	0.372774	0.398285	0.273904	0.25339	0.380455	0.387021	0.387021	0.206674	0.25339	0.0302197	2.218	4.434	2.979	MoCDIP1		PELB,CcpelA,PcPL15,PelE,PelD,PelA,Pnl1	reduced_virulence,increased_virulence_(hypervirulence)	PHI:222,PHI:2476,PHI:4618,PHI:6855,PHI:6854,PHI:6853,PHI:3226	1	1	0	PF00544	Repeat:Pectate_lyase_4	0	PL1_10,PL1_7,PL1,PL1_9,PL1_5,PL1_6,PL1_3,PL1_4,PL1_12,PL1_13,PL1_1,PL1_11,PL1_8,PL1_2	0	0.033	0.608	.	0.6	.	0.907	0.306	0.83	1	1	0	0	36403.8	335	5.5	8.097	1	112	191
SNOO_051520	SNOO_051520A_5	0.367879	0.367879	0.367879	0.367879	0.367879	0.367879	0.367879	0.367879	0.367879	0.367879	0.367879	0.367879	0.367879	2.218	4.434	2.979	MoCDIP1		PELB,CcpelA,PcPL15,PelE,PelD,PelA,Pnl1	reduced_virulence,increased_virulence_(hypervirulence)	PHI:222,PHI:2476,PHI:4618,PHI:6855,PHI:6854,PHI:6853,PHI:3226	1	1	0	PF00544	Repeat:Pectate_lyase_4	0	PL1_10,PL1_7,PL1,PL1_9,PL1_5,PL1_6,PL1_3,PL1_4,PL1_12,PL1_13,PL1_1,PL1_11,PL1_8,PL1_2	0	0.033	0.608	.	0.6	.	0.907	0.306	0.83	1	1	0	0	36403.8	335	5.5	8.097	1	112	191
SNOO_057500	SNOO_057500A_1	0.102904	0.0409856	0.134975	0.135602	0.125464	0.0703324	0.0866174	0.127529	0.140321	0.0920313	0.0784493	0.0385976	0.0385976	2.216	6.009	3.299	MoCDIP4,CoNIS1,ChNIS1,MoNIS1		GzOB021,GzOB015,Plegl1	unaffected_pathogenicity	PHI:1581,PHI:1575,PHI:3378	0	0	0	PF03443	Family:AA9	1	AA9	0	0.104	0.647	.	0.554	.	0.969	0.428	0.48	1	1	0	0	31388.7	286	2.5	6.876	4	100	162
SNOO_057500	SNOO_057500A_2	0.11655	0.0150568	0.0979702	0.133514	0.1412	0.0686656	0.12183	0.0945368	0.0597608	0.141454	0.0662428	0.0299432	0.0150568	2.216	6.009	3.299	MoCDIP4,CoNIS1,ChNIS1,MoNIS1		GzOB021,GzOB015,Plegl1	unaffected_pathogenicity	PHI:1581,PHI:1575,PHI:3378	0	0	0	PF03443	Family:AA9	1	AA9	0	0.104	0.647	.	0.554	.	0.969	0.428	0.48	1	1	0	0	31388.7	286	2.5	6.876	4	100	162
SNOO_057500	SNOO_057500A_3	0.0452311	0.140067	0.106162	0.19478	0.183982	0.193544	0.145642	0.152619	0.0130393	0.0994104	0.187843	0.189217	0.0130393	2.216	6.009	3.299	MoCDIP4,CoNIS1,ChNIS1,MoNIS1		GzOB021,GzOB015,Plegl1	unaffected_pathogenicity	PHI:1581,PHI:1575,PHI:3378	0	0	0	PF03443	Family:AA9	1	AA9	0	0.104	0.647	.	0.554	.	0.969	0.428	0.48	1	1	0	0	31388.7	286	2.5	6.876	4	100	162
SNOO_057500	SNOO_057500A_4	0.367879	0.367879	0.367879	0.367879	0.367879	0.367879	0.367879	0.367879	0.367879	0.367879	0.367879	0.367879	0.367879	2.216	6.009	3.299	MoCDIP4,CoNIS1,ChNIS1,MoNIS1		GzOB021,GzOB015,Plegl1	unaffected_pathogenicity	PHI:1581,PHI:1575,PHI:3378	0	0	0	PF03443	Family:AA9	1	AA9	0	0.104	0.647	.	0.554	.	0.969	0.428	0.48	1	1	0	0	31388.7	286	2.5	6.876	4	100	162
SNOO_057500	SNOO_057500A_5	0.367879	0.367879	0.367879	0.367879	0.367879	0.367879	0.367879	0.367879	0.367879	0.367879	0.367879	0.367879	0.367879	2.216	6.009	3.299	MoCDIP4,CoNIS1,ChNIS1,MoNIS1		GzOB021,GzOB015,Plegl1	unaffected_pathogenicity	PHI:1581,PHI:1575,PHI:3378	0	0	0	PF03443	Family:AA9	1	AA9	0	0.104	0.647	.	0.554	.	0.969	0.428	0.48	1	1	0	0	31388.7	286	2.5	6.876	4	100	162
SNOO_057500	SNOO_057500A_6	0.367879	0.367879	0.367879	0.367879	0.367879	0.367879	0.367879	0.367879	0.367879	0.367879	0.367879	0.367879	0.367879	2.216	6.009	3.299	MoCDIP4,CoNIS1,ChNIS1,MoNIS1		GzOB021,GzOB015,Plegl1	unaffected_pathogenicity	PHI:1581,PHI:1575,PHI:3378	0	0	0	PF03443	Family:AA9	1	AA9	0	0.104	0.647	.	0.554	.	0.969	0.428	0.48	1	1	0	0	31388.7	286	2.5	6.876	4	100	162
SNOO_007320	SNOO_007320A_1	0.11289	0.0268018	0.059043	0.0891429	0.0306162	0.083743	0.129405	0.0531558	0.146372	0.026007	0.063249	0.129405	0.026007	2.216	4.18	1.959	.		.	.	.	0	0	0	.	.	0	.	0	0.99	0.765	.	0.713	.	0.747	0.386	0.67	1	1	0	0	23737.1	218	1	6.83	6	71	131
SNOO_007320	SNOO_007320A_2	0.0823689	0.0454077	0.0700318	0.13914	0.133098	0.138683	0.138823	0.110596	0.0802787	0.049262	0.130959	0.118171	0.0454077	2.216	4.18	1.959	.		.	.	.	0	0	0	.	.	0	.	0	0.99	0.765	.	0.713	.	0.747	0.386	0.67	1	1	0	0	23737.1	218	1	6.83	6	71	131
SNOO_007320	SNOO_007320A_3	0.178066	0.182775	0.180059	0.122904	0.202619	0.178283	0.166849	0.190258	0.0511511	0.209149	0.0601713	0.161715	0.0511511	2.216	4.18	1.959	.		.	.	.	0	0	0	.	.	0	.	0	0.99	0.765	.	0.713	.	0.747	0.386	0.67	1	1	0	0	23737.1	218	1	6.83	6	71	131
SNOO_007320	SNOO_007320A_4	0.202271	0.0911446	0.22469	0.206107	0.0204923	0.146212	0.18688	0.159222	0.209795	0.131122	0.175758	0.0587337	0.0204923	2.216	4.18	1.959	.		.	.	.	0	0	0	.	.	0	.	0	0.99	0.765	.	0.713	.	0.747	0.386	0.67	1	1	0	0	23737.1	218	1	6.83	6	71	131
SNOO_007320	SNOO_007320A_5	0.308268	0.272157	0.318589	0.30963	0.208127	0.3168	0.318922	0.319394	0.22429	0.22429	0.183847	0.318922	0.183847	2.216	4.18	1.959	.		.	.	.	0	0	0	.	.	0	.	0	0.99	0.765	.	0.713	.	0.747	0.386	0.67	1	1	0	0	23737.1	218	1	6.83	6	71	131
SNOO_007320	SNOO_007320A_6	0.164829	0.142795	0.178684	0.165546	0.19424	0.192581	0.185174	0.18394	0.188354	0.188354	0.164829	0.185174	0.142795	2.216	4.18	1.959	.		.	.	.	0	0	0	.	.	0	.	0	0.99	0.765	.	0.713	.	0.747	0.386	0.67	1	1	0	0	23737.1	218	1	6.83	6	71	131
SNOO_502020	SNOO_502020_1	0.110362	0.108344	0.045938	0.02526	0.136535	0.118873	0.0753741	0.0417687	0.114459	0.144218	0.0864489	0.132281	0.02526	2.212	4.674	3.307	.		.	.	.	0	0	0	PF00135	Domain:COesterase	0	.	0	0.661	0.656	.	0.712	.	0.851	0.213	0.74	1	1	0	0	18206.6	173	3.5	8.906	2	62	108
SNOO_073180	SNOO_073180A_1	0.0981864	0.134543	0.126033	0.125294	0.0403906	0.103969	0.121056	0.13774	0.141391	0.0928457	0.0891973	0.129405	0.0403906	2.212	4.427	2.893	.		.	.	.	0	0	0	.	.	0	.	0	0.704	0.711	.	0.516	.	0.584	0.489	0.46	1	1	0	0	19800.2	188	0	6.47	0	67	106
SNOO_073180	SNOO_073180A_2	0.102796	0.131023	0.137119	0.0983549	0.143392	0.0276655	0.0493402	0.110022	0.0963845	0.147547	0.129674	0.103536	0.0276655	2.212	4.427	2.893	.		.	.	.	0	0	0	.	.	0	.	0	0.704	0.711	.	0.516	.	0.584	0.489	0.46	1	1	0	0	19800.2	188	0	6.47	0	67	106
SNOO_073180	SNOO_073180A_3	0.0704949	0.156181	0.146387	0.150184	0.0237957	0.140333	0.0483367	0.132401	0.0366219	0.0701316	0.0524467	0.119577	0.0237957	2.212	4.427	2.893	.		.	.	.	0	0	0	.	.	0	.	0	0.704	0.711	.	0.516	.	0.584	0.489	0.46	1	1	0	0	19800.2	188	0	6.47	0	67	106
SNOO_073180	SNOO_073180A_4	0.276699	0.35094	0.379825	0.372774	0.0376377	0.177093	0.314553	0.380455	0.0416679	0.0416679	0.342776	0.157277	0.0376377	2.212	4.427	2.893	.		.	.	.	0	0	0	.	.	0	.	0	0.704	0.711	.	0.516	.	0.584	0.489	0.46	1	1	0	0	19800.2	188	0	6.47	0	67	106
SNOO_160850	SNOO_160850A_1	0.0493363	0.132256	0.118498	0.0821106	0.0724028	0.111893	0.11046	0.118181	0.10295	0.128488	0.110751	0.0744887	0.0493363	2.208	5.157	3.312	.		.	.	.	0	0	0	.	.	0	.	0	0.974	0.716	.	0.61	.	0.43	0.414	0.63	1	1	0	0	10868.4	100	0	6.464	3	34	58
SNOO_160850	SNOO_160850A_2	0.0220155	0.127498	0.0635652	0.043146	0.111948	0.0826923	0.127105	0.0669905	0.0555742	0.085326	0.100441	0.07359	0.0220155	2.208	5.157	3.312	.		.	.	.	0	0	0	.	.	0	.	0	0.974	0.716	.	0.61	.	0.43	0.414	0.63	1	1	0	0	10868.4	100	0	6.464	3	34	58
SNOO_160850	SNOO_160850A_3	0.158223	0.229713	0.100787	0.160285	0.19176	0.187151	0.206272	0.11439	0.150406	0.150406	0.246463	0.254701	0.100787	2.208	5.157	3.312	.		.	.	.	0	0	0	.	.	0	.	0	0.974	0.716	.	0.61	.	0.43	0.414	0.63	1	1	0	0	10868.4	100	0	6.464	3	34	58
SNOO_018510	SNOO_018510A_1	0.367879	0.367879	0.367879	0.367879	0.367879	0.367879	0.367879	0.367879	0.367879	0.367879	0.367879	0.367879	0.367879	2.202	4.485	2.263	.		.	.	.	0	0	0	.	.	0	.	0	0.911	0.825	.	0.551	.	0.051	0.426	0.41	1	1	0	0	18381.6	166	-1.5	5.273	2	58	93
SNOO_018510	SNOO_018510A_2	0.367879	0.367879	0.367879	0.367879	0.367879	0.367879	0.367879	0.367879	0.367879	0.367879	0.367879	0.367879	0.367879	2.202	4.485	2.263	.		.	.	.	0	0	0	.	.	0	.	0	0.911	0.825	.	0.551	.	0.051	0.426	0.41	1	1	0	0	18381.6	166	-1.5	5.273	2	58	93
SNOO_018510	SNOO_018510A_3	0.367879	0.367879	0.367879	0.367879	0.367879	0.367879	0.367879	0.367879	0.367879	0.367879	0.367879	0.367879	0.367879	2.202	4.485	2.263	.		.	.	.	0	0	0	.	.	0	.	0	0.911	0.825	.	0.551	.	0.051	0.426	0.41	1	1	0	0	18381.6	166	-1.5	5.273	2	58	93
SNOO_522100	SNOO_522100_1	0.111479	0.478128	0.0966392	0.498561	0.173639	0.100194	0.0925871	0.503597	0.188354	0.188354	0.111479	0.0925871	0.0925871	2.195	5.378	3.308	.		.	.	.	0	0	0	.	.	0	.	0	0.997	0.697	0.99	.	.	0.965	0.379	0.16	1	1	0	0	12891.9	113	3.5	8.968	2	28	50
SNOO_522100	SNOO_522100_2	0.497835	0.137137	0.0966392	0.110628	0.502452	0.0829113	0.503356	0.503597	0.086867	0.503742	0.497835	0.0901181	0.0829113	2.195	5.378	3.308	.		.	.	.	0	0	0	.	.	0	.	0	0.997	0.697	0.99	.	.	0.965	0.379	0.16	1	1	0	0	12891.9	113	3.5	8.968	2	28	50
SNOO_006160	SNOO_006160A_1	0.334074	0.439878	0.388328	0.411855	0.502452	0.358762	0.380085	0.377698	0.503742	0.503742	0.334074	0.380085	0.334074	2.189	1.736	3.299	.		.	.	.	0	0	0	PF12740	Family:Chlorophyllase2	0	.	0	0.04	0.581	.	.	0.606	0.534	0.192	0.77	1	1	0	0	33239.6	313	5.5	8.761	2	115	183
SNOO_006160	SNOO_006160A_2	0.497835	0.478128	0.503186	0.498561	0.19424	0.0829113	0.503356	0.503597	0.188354	0.188354	0.497835	0.503356	0.0829113	2.189	1.736	3.299	.		.	.	.	0	0	0	PF12740	Family:Chlorophyllase2	0	.	0	0.04	0.581	.	.	0.606	0.534	0.192	0.77	1	1	0	0	33239.6	313	5.5	8.761	2	115	183
SNOO_446780	SNOO_446780A_1	0.141246	0.147387	0.0070096	0.0269258	0.0095766	0.0939505	0.100777	0.048284	0.0590002	0.031424	0.0689747	0.0680658	0.0070096	2.185	3.359	3.31	.		.	.	.	0	0	0	.	.	0	.	0	0.944	0.731	.	.	0.597	0.208	0.447	0.46	1	1	0	0	15143.1	133	1	6.731	6	43	71
SNOO_446780	SNOO_446780A_2	0.187843	0.186507	0.0358468	0.0947731	0.0616786	0.170922	0.152469	0.149409	0.0171567	0.103328	0.150357	0.152469	0.0171567	2.185	3.359	3.31	.		.	.	.	0	0	0	.	.	0	.	0	0.944	0.731	.	.	0.597	0.208	0.447	0.46	1	1	0	0	15143.1	133	1	6.731	6	43	71
SNOO_446780	SNOO_446780A_3	0.198377	0.0862094	0.137455	0.159826	0.121114	0.202606	0.194717	0.152619	0.192093	0.16538	0.119582	0.197667	0.0862094	2.185	3.359	3.31	.		.	.	.	0	0	0	.	.	0	.	0	0.944	0.731	.	.	0.597	0.208	0.447	0.46	1	1	0	0	15143.1	133	1	6.731	6	43	71
SNOO_446780	SNOO_446780A_4	0.497835	0.0548485	0.178684	0.165546	0.19424	0.100194	0.0925871	0.18394	0.188354	0.188354	0.497835	0.0925871	0.0548485	2.185	3.359	3.31	.		.	.	.	0	0	0	.	.	0	.	0	0.944	0.731	.	.	0.597	0.208	0.447	0.46	1	1	0	0	15143.1	133	1	6.731	6	43	71
SNOO_446780	SNOO_446780A_5	0.497835	0.478128	0.178684	0.165546	0.19424	0.192581	0.185174	0.18394	0.179525	0.188354	0.497835	0.185174	0.165546	2.185	3.359	3.31	.		.	.	.	0	0	0	.	.	0	.	0	0.944	0.731	.	.	0.597	0.208	0.447	0.46	1	1	0	0	15143.1	133	1	6.731	6	43	71
SNOO_033850	SNOO_033850A_1	0.105668	0.116822	0.0939443	0.106152	0.138094	0.129633	0.12624	0.132283	0.117814	0.12808	0.105668	0.119928	0.0939443	2.181	5.844	3.27	.		.	.	.	0	0	0	.	.	0	.	0	0.99	0.826	0.782	.	.	0.814	0.347	0.49	1	1	0	0	22654.3	208	3.5	7.568	8	79	120
SNOO_033850	SNOO_033850A_2	0.129737	0.125944	0.0838778	0.105104	0.125381	0.105619	0.0731661	0.127529	0.101026	0.12754	0.122908	0.131042	0.0731661	2.181	5.844	3.27	.		.	.	.	0	0	0	.	.	0	.	0	0.99	0.826	0.782	.	.	0.814	0.347	0.49	1	1	0	0	22654.3	208	3.5	7.568	8	79	120
SNOO_033850	SNOO_033850A_3	0.111914	0.0623635	0.260203	0.268756	0.23598	0.139739	0.0640479	0.1639	0.247213	0.0575217	0.0364057	0.160434	0.0364057	2.181	5.844	3.27	.		.	.	.	0	0	0	.	.	0	.	0	0.99	0.826	0.782	.	.	0.814	0.347	0.49	1	1	0	0	22654.3	208	3.5	7.568	8	79	120
SNOO_072430	SNOO_072430A_1	0.111225	0.149608	0.073547	0.0403528	0.129646	0.141424	0.155089	0.136307	0.153844	0.175966	0.073259	0.155089	0.0403528	2.18	1.727	2.982	.		.	.	.	0	0	0	.	.	0	.	0	0.454	0.653	.	.	0.822	0.905	0.701	0.32	1	1	0	0	31522.8	285	6	7.872	8	97	155
SNOO_072430	SNOO_072430A_2	0.131822	0.139448	0.0929597	0.0255019	0.104754	0.15511	0.161449	0.117992	0.134056	0.170616	0.0939927	0.161449	0.0255019	2.18	1.727	2.982	.		.	.	.	0	0	0	.	.	0	.	0	0.454	0.653	.	.	0.822	0.905	0.701	0.32	1	1	0	0	31522.8	285	6	7.872	8	97	155
SNOO_148770	SNOO_148770A_1	0.131229	0.027071	0.0899247	0.0983549	0.0430778	0.133169	0.0619915	0.0519225	0.14771	0.113737	0.0201437	0.133391	0.0201437	2.178	3.915	3.303	.		.	.	.	0	0	0	.	.	0	.	0	0.961	0.81	.	.	0.588	0.856	0.474	0.63	1	1	0	0	23613.6	208	0.5	6.672	8	66	108
SNOO_148770	SNOO_148770A_2	0.112201	0.0227541	0.0908883	0.101633	0.0410167	0.134908	0.0618153	0.0803948	0.138828	0.113552	0.0182417	0.1347	0.0182417	2.178	3.915	3.303	.		.	.	.	0	0	0	.	.	0	.	0	0.961	0.81	.	.	0.588	0.856	0.474	0.63	1	1	0	0	23613.6	208	0.5	6.672	8	66	108
SNOO_148770	SNOO_148770A_3	0.0732574	0.478128	0.503186	0.498561	0.502452	0.502267	0.503356	0.0913082	0.0956961	0.503742	0.497835	0.503356	0.0732574	2.178	3.915	3.303	.		.	.	.	0	0	0	.	.	0	.	0	0.961	0.81	.	.	0.588	0.856	0.474	0.63	1	1	0	0	23613.6	208	0.5	6.672	8	66	108
SNOO_616190	SNOO_616190_1	0.0500735	0.0689766	0.119826	0.113365	0.120439	0.130463	0.111167	0.132595	0.118552	0.13797	0.0871291	0.0876199	0.0500735	2.17	5.818	2.228	MpChi,MoChi1,MrChi		.	.	.	0	0	0	PF00704	Domain:Glyco_hydro_18	1	GH18	0	0.694	0.693	.	0.664	.	0.995	0.587	0.77	1	1	0	0	20354.6	185	-4	4.714	1	64	105
SNOO_154600	SNOO_154600A_1	0.0198064	0.0690714	0.165813	0.16554	0.0302517	0.0698565	0.158802	0.156666	0.00531366	0.00132091	0.0198064	0.0930908	0.00132091	2.161	4.285	2.892	.		.	.	.	0	0	0	.	.	0	.	0	0.704	0.661	.	0.73	.	0.596	0.412	0.68	1	1	0	0	21894.6	199	-2.5	5.175	4	66	114
SNOO_154600	SNOO_154600A_2	0.0301331	0.0288902	0.17956	0.179034	0.00498249	0.05181	0.153203	0.175505	0.0235871	0.00180069	0.00417388	0.0717032	0.00180069	2.161	4.285	2.892	.		.	.	.	0	0	0	.	.	0	.	0	0.704	0.661	.	0.73	.	0.596	0.412	0.68	1	1	0	0	21894.6	199	-2.5	5.175	4	66	114
SNOO_154600	SNOO_154600A_3	0.334074	0.0831967	0.388328	0.411855	0.0529793	0.394639	0.380085	0.377698	0.0416679	0.368592	0.0608732	0.380085	0.0416679	2.161	4.285	2.892	.		.	.	.	0	0	0	.	.	0	.	0	0.704	0.661	.	0.73	.	0.596	0.412	0.68	1	1	0	0	21894.6	199	-2.5	5.175	4	66	114
SNOO_008440	SNOO_008440A_1	0.20305	0.142795	0.189195	0.202334	0.19424	0.175298	0.182705	0.18394	0.188354	0.188354	0.164829	0.182705	0.142795	2.161	6.37	2.462	CfPDIP1		.	.	.	0	0	0	.	.	0	.	0	0.988	0.72	0.636	.	.	0.513	0.431	0.08	1	1	0	0	18315	168	-1.5	5.716	6	54	88
SNOO_008440	SNOO_008440A_2	0.367879	0.367879	0.367879	0.367879	0.367879	0.367879	0.367879	0.367879	0.367879	0.367879	0.367879	0.367879	0.367879	2.161	6.37	2.462	CfPDIP1		.	.	.	0	0	0	.	.	0	.	0	0.988	0.72	0.636	.	.	0.513	0.431	0.08	1	1	0	0	18315	168	-1.5	5.716	6	54	88
SNOO_148000	SNOO_148000A_1	0.367879	0.367879	0.367879	0.367879	0.367879	0.367879	0.367879	0.367879	0.367879	0.367879	0.367879	0.367879	0.367879	2.16	5.668	3.264	VdPDA1,PesCDA		.	.	.	0	0	0	PF01522	Family:Polysacc_deac_1	1	CE4	0	0.041	0.588	.	0.821	.	0.559	0.304	0.84	1	1	0	0	26667.1	253	6.5	8.759	4	99	156
SNOO_148000	SNOO_148000A_2	0.367879	0.367879	0.367879	0.367879	0.367879	0.367879	0.367879	0.367879	0.367879	0.367879	0.367879	0.367879	0.367879	2.16	5.668	3.264	VdPDA1,PesCDA		.	.	.	0	0	0	PF01522	Family:Polysacc_deac_1	1	CE4	0	0.041	0.588	.	0.821	.	0.559	0.304	0.84	1	1	0	0	26667.1	253	6.5	8.759	4	99	156
SNOO_309100	SNOO_309100A_1	0.0313328	0.0335095	0.143324	0.0574713	0.0224347	0.0140411	0.0759205	0.124133	0.147384	0.0175206	0.0313328	0.013277	0.013277	2.159	5.321	3.279	.		.	.	.	0	0	0	PF09056	Domain:Phospholip_A2_3	0	.	0	0.991	0.749	0.805	.	.	0.017	0.373	0.02	1	1	0	0	18369.3	162	-1.5	5.381	4	52	82
SNOO_309100	SNOO_309100A_2	0.0313328	0.0335095	0.143324	0.0574713	0.0224347	0.0140411	0.0759205	0.124133	0.147384	0.0175206	0.0313328	0.013277	0.013277	2.159	5.321	3.279	.		.	.	.	0	0	0	PF09056	Domain:Phospholip_A2_3	0	.	0	0.991	0.749	0.805	.	.	0.017	0.373	0.02	1	1	0	0	18369.3	162	-1.5	5.381	4	52	82
SNOO_309100	SNOO_309100A_3	0.367879	0.367879	0.367879	0.367879	0.367879	0.367879	0.367879	0.367879	0.367879	0.367879	0.367879	0.367879	0.367879	2.159	5.321	3.279	.		.	.	.	0	0	0	PF09056	Domain:Phospholip_A2_3	0	.	0	0.991	0.749	0.805	.	.	0.017	0.373	0.02	1	1	0	0	18369.3	162	-1.5	5.381	4	52	82
SNOO_086040	SNOO_086040A_1	0.367879	0.367879	0.367879	0.367879	0.367879	0.367879	0.367879	0.367879	0.367879	0.367879	0.367879	0.367879	0.367879	2.151	6.303	3.293	FgXYLA		.	.	.	0	0	0	PF00457	Domain:Glyco_hydro_11	1	GH11	0	0.247	0.711	.	0.612	.	0.007	0.384	0.77	1	1	0	0	28104.2	256	4	8.692	1	96	153
SNOO_428830	SNOO_428830A_1	0.136555	0.116317	0.136971	0.138772	0.124273	0.140705	0.140414	0.14118	0.140521	0.150978	0.0661832	0.113947	0.0661832	2.148	4.678	3.29	.		.	.	.	0	0	0	.	.	0	.	0	0.998	0.625	0.71	.	.	0.047	0.33	0.33	1	1	0	0	13166.3	120	2	7.061	1	31	55
SNOO_428830	SNOO_428830A_2	0.0322911	0.277314	0.366451	0.411855	0.398285	0.394639	0.380085	0.377698	0.387021	0.387021	0.0322911	0.380085	0.0322911	2.148	4.678	3.29	.		.	.	.	0	0	0	.	.	0	.	0	0.998	0.625	0.71	.	.	0.047	0.33	0.33	1	1	0	0	13166.3	120	2	7.061	1	31	55
SNOO_072920	SNOO_072920A_1	0.164829	0.142795	0.178684	0.165546	0.173639	0.175298	0.182705	0.18394	0.179525	0.179525	0.164829	0.182705	0.142795	2.141	6.669	3.312	.		.	.	.	0	0	0	.	.	0	.	0	1	0.928	0.617	0.653	.	0.906	0.411	0.69	1	1	0	0	7042.21	67	1.5	7.52	6	30	41
SNOO_056880	SNOO_056880A_1	0.121758	0.149185	0.153064	0.138394	0.156756	0.137801	0.134907	0.156016	0.145753	0.11262	0.14754	0.151771	0.11262	2.134	5.394	3.312	.		.	.	.	0	0	0	.	.	0	.	0	0.997	0.741	.	0.863	.	0.239	0.218	0.86	1	1	0	0	11945.7	116	1	7.379	8	54	79
SNOO_056880	SNOO_056880A_2	0.121758	0.149185	0.153064	0.138394	0.156756	0.137801	0.134907	0.156016	0.145753	0.11262	0.14754	0.151771	0.11262	2.134	5.394	3.312	.		.	.	.	0	0	0	.	.	0	.	0	0.997	0.741	.	0.863	.	0.239	0.218	0.86	1	1	0	0	11945.7	116	1	7.379	8	54	79
SNOO_056880	SNOO_056880A_3	0.367879	0.367879	0.367879	0.367879	0.367879	0.367879	0.367879	0.367879	0.367879	0.367879	0.367879	0.367879	0.367879	2.134	5.394	3.312	.		.	.	.	0	0	0	.	.	0	.	0	0.997	0.741	.	0.863	.	0.239	0.218	0.86	1	1	0	0	11945.7	116	1	7.379	8	54	79
SNOO_018820	SNOO_018820A_1	0.0732574	0.478128	0.0966392	0.498561	0.173639	0.0829113	0.0901181	0.503597	0.179525	0.179525	0.0732574	0.503356	0.0732574	2.133	5.34	3.31	.		.	.	.	0	0	0	.	.	0	.	0	1	0.711	.	0.992	.	0.397	0.609	0.85	1	1	0	0	12637.3	124	0	6.08	8	50	84
SNOO_018820	SNOO_018820A_2	0.367879	0.367879	0.367879	0.367879	0.367879	0.367879	0.367879	0.367879	0.367879	0.367879	0.367879	0.367879	0.367879	2.133	5.34	3.31	.		.	.	.	0	0	0	.	.	0	.	0	1	0.711	.	0.992	.	0.397	0.609	0.85	1	1	0	0	12637.3	124	0	6.08	8	50	84
SNOO_018820	SNOO_018820A_3	0.0732574	0.478128	0.0966392	0.498561	0.173639	0.0829113	0.0901181	0.503597	0.179525	0.179525	0.0732574	0.503356	0.0732574	2.133	5.34	3.31	.		.	.	.	0	0	0	.	.	0	.	0	1	0.711	.	0.992	.	0.397	0.609	0.85	1	1	0	0	12637.3	124	0	6.08	8	50	84
SNOO_018820	SNOO_018820A_4	0.367879	0.367879	0.367879	0.367879	0.367879	0.367879	0.367879	0.367879	0.367879	0.367879	0.367879	0.367879	0.367879	2.133	5.34	3.31	.		.	.	.	0	0	0	.	.	0	.	0	1	0.711	.	0.992	.	0.397	0.609	0.85	1	1	0	0	12637.3	124	0	6.08	8	50	84
SNOO_103820	SNOO_103820A_1	0.125084	0.0558482	0.0395415	0.0299787	0.0909115	0.0953806	0.0660026	0.0306332	0.166481	0.108332	0.117839	0.166803	0.0299787	2.131	4.184	3.11	.		.	.	.	0	0	0	PF18271	Domain:GH131_N	0	GH131	0	0.355	0.703	0.584	.	.	0.06	0.408	0.74	1	1	0	0	31289.9	284	4	8.403	2	89	159
SNOO_103820	SNOO_103820A_2	0.219127	0.0777346	0.136295	0.100381	0.0591446	0.168276	0.117467	0.120914	0.146634	0.0719593	0.0706082	0.18688	0.0591446	2.131	4.184	3.11	.		.	.	.	0	0	0	PF18271	Domain:GH131_N	0	GH131	0	0.355	0.703	0.584	.	.	0.06	0.408	0.74	1	1	0	0	31289.9	284	4	8.403	2	89	159
SNOO_103820	SNOO_103820A_3	0.0608732	0.277314	0.388328	0.411855	0.502452	0.358762	0.374949	0.377698	0.503742	0.503742	0.412679	0.380085	0.0608732	2.131	4.184	3.11	.		.	.	.	0	0	0	PF18271	Domain:GH131_N	0	GH131	0	0.355	0.703	0.584	.	.	0.06	0.408	0.74	1	1	0	0	31289.9	284	4	8.403	2	89	159
SNOO_103820	SNOO_103820A_4	0.367879	0.367879	0.367879	0.367879	0.367879	0.367879	0.367879	0.367879	0.367879	0.367879	0.367879	0.367879	0.367879	2.131	4.184	3.11	.		.	.	.	0	0	0	PF18271	Domain:GH131_N	0	GH131	0	0.355	0.703	0.584	.	.	0.06	0.408	0.74	1	1	0	0	31289.9	284	4	8.403	2	89	159
SNOO_103820	SNOO_103820A_5	0.497835	0.478128	0.0966392	0.110628	0.502452	0.0829113	0.0901181	0.0913082	0.503742	0.503742	0.497835	0.0901181	0.0829113	2.131	4.184	3.11	.		.	.	.	0	0	0	PF18271	Domain:GH131_N	0	GH131	0	0.355	0.703	0.584	.	.	0.06	0.408	0.74	1	1	0	0	31289.9	284	4	8.403	2	89	159
SNOO_424680	SNOO_424680A_1	0.131908	0.137631	0.108032	0.14166	0.141567	0.124492	0.140414	0.142845	0.131529	0.151638	0.13066	0.119268	0.108032	2.127	2.3	2.743	.		bEC1005,BGL2	.	.	0	0	0	.	.	0	.	0	0.83	0.621	.	.	0.537	0.319	0.401	0.56	1	1	0	0	9128.47	86	-4	4.287	5	33	49
SNOO_424680	SNOO_424680A_2	0.178412	0.167009	0.137295	0.0689986	0.121114	0.18407	0.189217	0.0687903	0.192093	0.16538	0.183368	0.117634	0.0687903	2.127	2.3	2.743	.		bEC1005,BGL2	.	.	0	0	0	.	.	0	.	0	0.83	0.621	.	.	0.537	0.319	0.401	0.56	1	1	0	0	9128.47	86	-4	4.287	5	33	49
SNOO_424680	SNOO_424680A_3	0.143117	0.169112	0.144128	0.106634	0.221331	0.0517132	0.159194	0.159222	0.209795	0.131122	0.0750616	0.0385625	0.0385625	2.127	2.3	2.743	.		bEC1005,BGL2	.	.	0	0	0	.	.	0	.	0	0.83	0.621	.	.	0.537	0.319	0.401	0.56	1	1	0	0	9128.47	86	-4	4.287	5	33	49
SNOO_424680	SNOO_424680A_4	0.0140615	0.032895	0.208222	0.172206	0.00157388	0.0864178	0.218562	0.221895	0.150406	0.00201271	0.0140615	0.0271194	0.00157388	2.127	2.3	2.743	.		bEC1005,BGL2	.	.	0	0	0	.	.	0	.	0	0.83	0.621	.	.	0.537	0.319	0.401	0.56	1	1	0	0	9128.47	86	-4	4.287	5	33	49
SNOO_424680	SNOO_424680A_5	0.111479	0.137137	0.0861284	0.498561	0.502452	0.502267	0.503356	0.503597	0.503742	0.503742	0.111479	0.503356	0.0861284	2.127	2.3	2.743	.		bEC1005,BGL2	.	.	0	0	0	.	.	0	.	0	0.83	0.621	.	.	0.537	0.319	0.401	0.56	1	1	0	0	9128.47	86	-4	4.287	5	33	49
SNOO_089680	SNOO_089680A_1	0.164829	0.142795	0.178684	0.165546	0.173639	0.175298	0.182705	0.18394	0.179525	0.179525	0.164829	0.182705	0.142795	2.126	4.066	3.014	.		.	.	.	0	0	0	PF13472	Domain:Lipase_GDSL_2	0	CE3,CE2	0	0.457	0.635	0.704	.	.	0.841	0.553	0.73	1	1	0	0	29444.5	270	5	8.273	3	86	155
SNOO_089680	SNOO_089680A_2	0.367879	0.367879	0.367879	0.367879	0.367879	0.367879	0.367879	0.367879	0.367879	0.367879	0.367879	0.367879	0.367879	2.126	4.066	3.014	.		.	.	.	0	0	0	PF13472	Domain:Lipase_GDSL_2	0	CE3,CE2	0	0.457	0.635	0.704	.	.	0.841	0.553	0.73	1	1	0	0	29444.5	270	5	8.273	3	86	155
SNOO_089680	SNOO_089680A_3	0.367879	0.367879	0.367879	0.367879	0.367879	0.367879	0.367879	0.367879	0.367879	0.367879	0.367879	0.367879	0.367879	2.126	4.066	3.014	.		.	.	.	0	0	0	PF13472	Domain:Lipase_GDSL_2	0	CE3,CE2	0	0.457	0.635	0.704	.	.	0.841	0.553	0.73	1	1	0	0	29444.5	270	5	8.273	3	86	155
SNOO_151080	SNOO_151080A_1	0.211301	0.173677	0.144128	0.106634	0.221331	0.0517132	0.159194	0.159222	0.209795	0.106216	0.211301	0.0385625	0.0385625	2.116	6.371	3.245	.		.	.	.	0	0	0	.	.	0	.	0	0.998	0.857	0.611	0.881	.	0.986	0.44	0.65	1	1	0	0	18030.2	165	-7	4.51	10	59	94
SNOO_151080	SNOO_151080A_2	0.226351	0.194909	0.147111	0.110438	0.233145	0.0430219	0.162574	0.162126	0.220592	0.102481	0.226351	0.032144	0.032144	2.116	6.371	3.245	.		.	.	.	0	0	0	.	.	0	.	0	0.998	0.857	0.611	0.881	.	0.986	0.44	0.65	1	1	0	0	18030.2	165	-7	4.51	10	59	94
SNOO_151080	SNOO_151080A_3	0.164829	0.142795	0.178684	0.165546	0.173639	0.175298	0.182705	0.18394	0.179525	0.179525	0.164829	0.182705	0.142795	2.116	6.371	3.245	.		.	.	.	0	0	0	.	.	0	.	0	0.998	0.857	0.611	0.881	.	0.986	0.44	0.65	1	1	0	0	18030.2	165	-7	4.51	10	59	94
SNOO_128110	SNOO_128110A_1	0.11289	0.134543	0.0903675	0.134827	0.0655034	0.0697859	0.0753741	0.0668799	0.139399	0.0695672	0.128243	0.0753741	0.0655034	2.114	4.705	3.309	.		.	.	.	0	0	0	.	.	0	.	0	0.746	0.681	.	0.565	.	0.31	0.51	0.44	1	1	0	0	32221.4	289	4	7.249	16	105	170
SNOO_128110	SNOO_128110A_2	0.132698	0.105459	0.048531	0.12648	0.0780293	0.0850479	0.0891202	0.0534546	0.144218	0.0537685	0.125935	0.0891202	0.048531	2.114	4.705	3.309	.		.	.	.	0	0	0	.	.	0	.	0	0.746	0.681	.	0.565	.	0.31	0.51	0.44	1	1	0	0	32221.4	289	4	7.249	16	105	170
SNOO_128110	SNOO_128110A_3	0.0322911	0.0208424	0.0411918	0.0326397	0.398285	0.358762	0.374949	0.377698	0.368592	0.368592	0.0322911	0.374949	0.0208424	2.114	4.705	3.309	.		.	.	.	0	0	0	.	.	0	.	0	0.746	0.681	.	0.565	.	0.31	0.51	0.44	1	1	0	0	32221.4	289	4	7.249	16	105	170
SNOO_089210	SNOO_089210A_1	0.367879	0.367879	0.367879	0.367879	0.367879	0.367879	0.367879	0.367879	0.367879	0.367879	0.367879	0.367879	0.367879	2.114	5.999	3.224	PsXEG1		.	.	.	0	0	0	PF01670	Domain:Glyco_hydro_12	1	GH12	0	0.022	0.648	.	0.84	.	0.964	0.541	0.79	1	1	0	0	27605.7	253	4	8.554	3	93	153
SNOO_089210	SNOO_089210A_2	0.367879	0.367879	0.367879	0.367879	0.367879	0.367879	0.367879	0.367879	0.367879	0.367879	0.367879	0.367879	0.367879	2.114	5.999	3.224	PsXEG1		.	.	.	0	0	0	PF01670	Domain:Glyco_hydro_12	1	GH12	0	0.022	0.648	.	0.84	.	0.964	0.541	0.79	1	1	0	0	27605.7	253	4	8.554	3	93	153
SNOO_104140	SNOO_104140A_1	0.0552907	0.105459	0.115531	0.0881142	0.0761494	0.128662	0.13023	0.13528	0.145212	0.0829872	0.107004	0.113951	0.0552907	2.111	4.375	3.312	.		.	.	.	0	0	0	.	.	0	.	0	0.905	0.874	.	.	0.516	0.891	0.375	0.66	1	1	0	0	13768.8	123	0.5	6.818	8	45	68
SNOO_104140	SNOO_104140A_2	0.0831061	0.138789	0.142022	0.125802	0.132005	0.145994	0.1437	0.149097	0.11262	0.0739066	0.138728	0.123171	0.0739066	2.111	4.375	3.312	.		.	.	.	0	0	0	.	.	0	.	0	0.905	0.874	.	.	0.516	0.891	0.375	0.66	1	1	0	0	13768.8	123	0.5	6.818	8	45	68
SNOO_104140	SNOO_104140A_3	0.174526	0.182636	0.186153	0.173618	0.152538	0.193396	0.197667	0.19863	0.108487	0.209149	0.174526	0.197667	0.108487	2.111	4.375	3.312	.		.	.	.	0	0	0	.	.	0	.	0	0.905	0.874	.	.	0.516	0.891	0.375	0.66	1	1	0	0	13768.8	123	0.5	6.818	8	45	68
SNOO_074390	SNOO_074390A_1	0.367879	0.367879	0.367879	0.367879	0.367879	0.367879	0.367879	0.367879	0.367879	0.367879	0.367879	0.367879	0.367879	2.111	6.019	3.31	.		.	.	.	0	0	0	.	.	0	.	0	0.972	0.902	.	0.622	.	0.08	0.449	0.46	1	1	0	0	13781.7	126	-2.5	4.688	8	44	71
SNOO_078860	SNOO_078860A_1	0.0163831	0.0290938	0.0298243	0.0412741	0.151385	0.105612	0.0486495	0.125207	0.0801575	0.152945	0.0544437	0.104803	0.0163831	2.108	5.347	3.312	.		.	.	.	0	0	0	.	.	0	.	0	0.96	0.776	.	0.58	.	0.025	0.584	0.71	1	1	0	0	9641.08	91	-2.5	4.542	6	38	60
SNOO_078860	SNOO_078860A_2	0.0163831	0.0290938	0.0298243	0.0412741	0.151385	0.105612	0.0486495	0.125207	0.0801575	0.152945	0.0544437	0.104803	0.0163831	2.108	5.347	3.312	.		.	.	.	0	0	0	.	.	0	.	0	0.96	0.776	.	0.58	.	0.025	0.584	0.71	1	1	0	0	9641.08	91	-2.5	4.542	6	38	60
SNOO_124480	SNOO_124480A_1	0.367879	0.367879	0.367879	0.367879	0.367879	0.367879	0.367879	0.367879	0.367879	0.367879	0.367879	0.367879	0.367879	2.108	4.416	3.312	.		.	.	.	0	0	0	.	.	0	.	0	0.672	0.584	.	0.834	.	0.975	0.524	0.89	1	1	0	0	8414.56	83	2	8.124	4	40	57
SNOO_558690	SNOO_558690_1	0.128315	0.122104	0.0917786	0.134559	0.142552	0.113993	0.130205	0.118611	0.0123673	0.0467096	0.0244191	0.120462	0.0123673	2.104	5.799	3.242	.		.	.	.	0	0	0	.	.	0	.	0	0.996	0.816	.	0.825	.	0.84	0.656	0.79	1	1	0	0	20975	198	0.5	6.638	13	79	124
SNOO_558690	SNOO_558690_2	0.128993	0.0987508	0.0535464	0.101492	0.0449019	0.0921752	0.138823	0.0961555	0.0166556	0.00676676	0.00708982	0.0907325	0.00676676	2.104	5.799	3.242	.		.	.	.	0	0	0	.	.	0	.	0	0.996	0.816	.	0.825	.	0.84	0.656	0.79	1	1	0	0	20975	198	0.5	6.638	13	79	124
SNOO_558690	SNOO_558690_3	0.226351	0.119931	0.211073	0.182801	0.0447929	0.226341	0.155606	0.219035	0.213615	0.171967	0.206899	0.219953	0.0447929	2.104	5.799	3.242	.		.	.	.	0	0	0	.	.	0	.	0	0.996	0.816	.	0.825	.	0.84	0.656	0.79	1	1	0	0	20975	198	0.5	6.638	13	79	124
SNOO_558690	SNOO_558690_4	0.412679	0.439878	0.0861284	0.0738405	0.173639	0.0518011	0.0459786	0.0913082	0.179525	0.179525	0.412679	0.0459786	0.0459786	2.104	5.799	3.242	.		.	.	.	0	0	0	.	.	0	.	0	0.996	0.816	.	0.825	.	0.84	0.656	0.79	1	1	0	0	20975	198	0.5	6.638	13	79	124
SNOO_558690	SNOO_558690_5	0.111479	0.478128	0.0966392	0.110628	0.10182	0.0829113	0.0901181	0.0913082	0.0956961	0.0956961	0.497835	0.0901181	0.0829113	2.104	5.799	3.242	.		.	.	.	0	0	0	.	.	0	.	0	0.996	0.816	.	0.825	.	0.84	0.656	0.79	1	1	0	0	20975	198	0.5	6.638	13	79	124
SNOO_558690	SNOO_558690_6	0.497835	0.478128	0.503186	0.498561	0.10182	0.100194	0.0925871	0.503597	0.503742	0.0956961	0.497835	0.0925871	0.0925871	2.104	5.799	3.242	.		.	.	.	0	0	0	.	.	0	.	0	0.996	0.816	.	0.825	.	0.84	0.656	0.79	1	1	0	0	20975	198	0.5	6.638	13	79	124
SNOO_019220	SNOO_019220A_1	0.0366835	0.0601493	0.129134	0.0778332	0.0773672	0.00403305	0.0112751	0.107453	0.00193053	0.00193053	0.0104611	0.0393506	0.00193053	2.101	4.115	3.29	MoCDIP4,ChNIS1,CoNIS1		GzOB015,GzOB021,MoCDIP4,Plegl1	unaffected_pathogenicity,effector_(plant_avirulence_determinant)	PHI:1575,PHI:1581,PHI:3216,PHI:3378	1	0	0	PF03443	Family:AA9	1	AA9	0	0.205	0.557	.	.	0.504	0.974	0.426	0.8	1	1	0	0	27171.6	255	4.5	7.947	2	90	160
SNOO_019220	SNOO_019220A_2	0.0136495	0.0380295	0.115497	0.0921244	0.0537195	0.0602457	0.062123	0.130637	0.00183328	0.000570586	0.026473	0.0897333	0.000570586	2.101	4.115	3.29	MoCDIP4,ChNIS1,CoNIS1		GzOB015,GzOB021,MoCDIP4,Plegl1	unaffected_pathogenicity,effector_(plant_avirulence_determinant)	PHI:1575,PHI:1581,PHI:3216,PHI:3378	1	0	0	PF03443	Family:AA9	1	AA9	0	0.205	0.557	.	.	0.504	0.974	0.426	0.8	1	1	0	0	27171.6	255	4.5	7.947	2	90	160
SNOO_019220	SNOO_019220A_3	0.109449	0.17289	0.260203	0.217214	0.247013	0.0106432	0.0640479	0.1639	0.281909	0.233304	0.215084	0.0640479	0.0106432	2.101	4.115	3.29	MoCDIP4,ChNIS1,CoNIS1		GzOB015,GzOB021,MoCDIP4,Plegl1	unaffected_pathogenicity,effector_(plant_avirulence_determinant)	PHI:1575,PHI:1581,PHI:3216,PHI:3378	1	0	0	PF03443	Family:AA9	1	AA9	0	0.205	0.557	.	.	0.504	0.974	0.426	0.8	1	1	0	0	27171.6	255	4.5	7.947	2	90	160
SNOO_019220	SNOO_019220A_4	0.367879	0.367879	0.367879	0.367879	0.367879	0.367879	0.367879	0.367879	0.367879	0.367879	0.367879	0.367879	0.367879	2.101	4.115	3.29	MoCDIP4,ChNIS1,CoNIS1		GzOB015,GzOB021,MoCDIP4,Plegl1	unaffected_pathogenicity,effector_(plant_avirulence_determinant)	PHI:1575,PHI:1581,PHI:3216,PHI:3378	1	0	0	PF03443	Family:AA9	1	AA9	0	0.205	0.557	.	.	0.504	0.974	0.426	0.8	1	1	0	0	27171.6	255	4.5	7.947	2	90	160
SNOO_448260	SNOO_448260A_1	0.15192	0.189973	0.137603	0.199531	0.157027	0.184611	0.0660026	0.19863	0.192796	0.192796	0.178412	0.166803	0.0660026	2.098	2.707	3.242	.		.	.	.	0	0	0	.	.	0	.	0	0.939	0.638	.	.	0.629	0.043	0.65	0.43	1	1	0	0	11841.4	108	-1.5	5.103	4	41	60
SNOO_448260	SNOO_448260A_2	0.240574	0.182681	0.148358	0.114517	0.13467	0.139447	0.0495527	0.16275	0.150406	0.150406	0.0287088	0.15943	0.0287088	2.098	2.707	3.242	.		.	.	.	0	0	0	.	.	0	.	0	0.939	0.638	.	.	0.629	0.043	0.65	0.43	1	1	0	0	11841.4	108	-1.5	5.103	4	41	60
SNOO_152060	SNOO_152060A_1	0.0384824	0.0161221	0.13314	0.130836	0.0117127	0.108162	0.111167	0.0943782	0.000592061	0.000166066	0.00215398	0.129929	0.000166066	2.097	4.82	3.222	.		.	.	.	0	0	0	PF09044	Domain:Kp4	0	.	0	0.291	0.793	.	0.584	.	0.747	0.351	0.63	1	1	0	0	36989.8	350	-3.5	5.639	20	130	218
SNOO_152060	SNOO_152060A_2	0.100812	0.0571216	0.10169	0.040079	0.00382477	0.125016	0.0856846	0.080578	0.00270159	0.000843903	0.000969968	0.136113	0.000843903	2.097	4.82	3.222	.		.	.	.	0	0	0	PF09044	Domain:Kp4	0	.	0	0.291	0.793	.	0.584	.	0.747	0.351	0.63	1	1	0	0	36989.8	350	-3.5	5.639	20	130	218
SNOO_152060	SNOO_152060A_3	0.0694637	0.194068	0.260203	0.268756	0.261179	0.263078	0.251114	0.253414	0.150406	0.28677	0.240301	0.254701	0.0694637	2.097	4.82	3.222	.		.	.	.	0	0	0	PF09044	Domain:Kp4	0	.	0	0.291	0.793	.	0.584	.	0.747	0.351	0.63	1	1	0	0	36989.8	350	-3.5	5.639	20	130	218
SNOO_152060	SNOO_152060A_4	0.282963	0.322291	0.307211	0.278667	0.181308	0.330574	0.318922	0.153928	0.142406	0.309365	0.0095843	0.318922	0.0095843	2.097	4.82	3.222	.		.	.	.	0	0	0	PF09044	Domain:Kp4	0	.	0	0.291	0.793	.	0.584	.	0.747	0.351	0.63	1	1	0	0	36989.8	350	-3.5	5.639	20	130	218
SNOO_152060	SNOO_152060A_5	0.302449	0.3582	0.366451	0.335987	0.0529793	0.273904	0.380085	0.377698	0.0482371	0.0482371	0.371685	0.25339	0.0482371	2.097	4.82	3.222	.		.	.	.	0	0	0	PF09044	Domain:Kp4	0	.	0	0.291	0.793	.	0.584	.	0.747	0.351	0.63	1	1	0	0	36989.8	350	-3.5	5.639	20	130	218
SNOO_152060	SNOO_152060A_6	0.334074	0.277314	0.0861284	0.0738405	0.0812183	0.0389176	0.0441395	0.0913082	0.086867	0.086867	0.334074	0.0441395	0.0389176	2.097	4.82	3.222	.		.	.	.	0	0	0	PF09044	Domain:Kp4	0	.	0	0.291	0.793	.	0.584	.	0.747	0.351	0.63	1	1	0	0	36989.8	350	-3.5	5.639	20	130	218
SNOO_152060	SNOO_152060A_7	0.334074	0.277314	0.0966392	0.110628	0.173639	0.358762	0.380085	0.503597	0.188354	0.179525	0.334074	0.374949	0.0966392	2.097	4.82	3.222	.		.	.	.	0	0	0	PF09044	Domain:Kp4	0	.	0	0.291	0.793	.	0.584	.	0.747	0.351	0.63	1	1	0	0	36989.8	350	-3.5	5.639	20	130	218
SNOO_152060	SNOO_152060A_8	0.497835	0.478128	0.503186	0.0738405	0.502452	0.0829113	0.0901181	0.0913082	0.503742	0.086867	0.0732574	0.0901181	0.0732574	2.097	4.82	3.222	.		.	.	.	0	0	0	PF09044	Domain:Kp4	0	.	0	0.291	0.793	.	0.584	.	0.747	0.351	0.63	1	1	0	0	36989.8	350	-3.5	5.639	20	130	218
SNOO_152060	SNOO_152060A_9	0.497835	0.478128	0.0861284	0.0738405	0.19424	0.100194	0.0925871	0.0913082	0.188354	0.179525	0.111479	0.0925871	0.0738405	2.097	4.82	3.222	.		.	.	.	0	0	0	PF09044	Domain:Kp4	0	.	0	0.291	0.793	.	0.584	.	0.747	0.351	0.63	1	1	0	0	36989.8	350	-3.5	5.639	20	130	218
SNOO_078250	SNOO_078250A_1	0.0359015	0.0271272	0.137381	0.125294	0.0761494	0.00498983	0.00169359	0.13774	0.114184	0.0293142	0.00977345	0.00995345	0.00169359	2.089	8.395	3.312	.		.	.	.	0	0	0	PF00187	Domain:Chitin_bind_1	1	CBM18	0	1	0.856	0.636	0.782	.	0.968	0.669	0.93	1	1	0	0	21598.9	211	1.5	6.926	24	108	148
SNOO_078250	SNOO_078250A_2	0.00968448	0.0394561	0.14041	0.138879	0.133098	0.0192496	0.0088718	0.132664	0.049262	0.026192	0.00968448	0.0350156	0.0088718	2.089	8.395	3.312	.		.	.	.	0	0	0	PF00187	Domain:Chitin_bind_1	1	CBM18	0	1	0.856	0.636	0.782	.	0.968	0.669	0.93	1	1	0	0	21598.9	211	1.5	6.926	24	108	148
SNOO_078250	SNOO_078250A_3	0.334074	0.0831967	0.388328	0.411855	0.0529793	0.394639	0.380085	0.377698	0.0416679	0.368592	0.0608732	0.380085	0.0416679	2.089	8.395	3.312	.		.	.	.	0	0	0	PF00187	Domain:Chitin_bind_1	1	CBM18	0	1	0.856	0.636	0.782	.	0.968	0.669	0.93	1	1	0	0	21598.9	211	1.5	6.926	24	108	148
SNOO_078250	SNOO_078250A_4	0.367879	0.367879	0.367879	0.367879	0.367879	0.367879	0.367879	0.367879	0.367879	0.367879	0.367879	0.367879	0.367879	2.089	8.395	3.312	.		.	.	.	0	0	0	PF00187	Domain:Chitin_bind_1	1	CBM18	0	1	0.856	0.636	0.782	.	0.968	0.669	0.93	1	1	0	0	21598.9	211	1.5	6.926	24	108	148
SNOO_078250	SNOO_078250A_5	0.0732574	0.478128	0.503186	0.110628	0.502452	0.100194	0.0925871	0.503597	0.503742	0.503742	0.0732574	0.0925871	0.0732574	2.089	8.395	3.312	.		.	.	.	0	0	0	PF00187	Domain:Chitin_bind_1	1	CBM18	0	1	0.856	0.636	0.782	.	0.968	0.669	0.93	1	1	0	0	21598.9	211	1.5	6.926	24	108	148
SNOO_078250	SNOO_078250A_6	0.497835	0.478128	0.178684	0.165546	0.19424	0.192581	0.185174	0.18394	0.179525	0.188354	0.497835	0.185174	0.165546	2.089	8.395	3.312	.		.	.	.	0	0	0	PF00187	Domain:Chitin_bind_1	1	CBM18	0	1	0.856	0.636	0.782	.	0.968	0.669	0.93	1	1	0	0	21598.9	211	1.5	6.926	24	108	148
SNOO_078250	SNOO_078250A_7	0.367879	0.367879	0.367879	0.367879	0.367879	0.367879	0.367879	0.367879	0.367879	0.367879	0.367879	0.367879	0.367879	2.089	8.395	3.312	.		.	.	.	0	0	0	PF00187	Domain:Chitin_bind_1	1	CBM18	0	1	0.856	0.636	0.782	.	0.968	0.669	0.93	1	1	0	0	21598.9	211	1.5	6.926	24	108	148
SNOO_432430	SNOO_432430A_1	0.298895	0.139107	0.32583	0.342623	0.333838	0.0135804	0.157277	0.317046	0.325096	0.325096	0.216811	0.157277	0.0135804	2.086	2.326	2.855	.		.	.	.	0	0	0	.	.	0	.	0	0.63	0.64	.	.	0.557	0.671	0.506	0.32	1	1	0	0	11499	104	2	7.038	3	36	59
SNOO_432430	SNOO_432430A_2	0.298895	0.139107	0.32583	0.342623	0.333838	0.0135804	0.157277	0.317046	0.325096	0.325096	0.216811	0.157277	0.0135804	2.086	2.326	2.855	.		.	.	.	0	0	0	.	.	0	.	0	0.63	0.64	.	.	0.557	0.671	0.506	0.32	1	1	0	0	11499	104	2	7.038	3	36	59
SNOO_428540	SNOO_428540A_1	0.110362	0.126316	0.123404	0.12304	0.0385053	0.129979	0.127497	0.0667419	0.00821883	0.0032304	0.126591	0.0862528	0.0032304	2.077	3.731	3.312	.		.	.	.	0	0	0	.	.	0	.	0	0.612	0.806	.	.	0.522	0.909	0.454	0.88	1	1	0	0	7843.06	73	-2.5	4.426	5	27	46
SNOO_428540	SNOO_428540A_2	0.135002	0.128491	0.1406	0.148266	0.132846	0.145994	0.123171	0.149097	0.0811253	0.0475162	0.135002	0.146313	0.0475162	2.077	3.731	3.312	.		.	.	.	0	0	0	.	.	0	.	0	0.612	0.806	.	.	0.522	0.909	0.454	0.88	1	1	0	0	7843.06	73	-2.5	4.426	5	27	46
SNOO_428540	SNOO_428540A_3	0.200867	0.0911446	0.173868	0.206107	0.129422	0.112096	0.0385625	0.159222	0.0719593	0.0719593	0.200867	0.0913635	0.0385625	2.077	3.731	3.312	.		.	.	.	0	0	0	.	.	0	.	0	0.612	0.806	.	.	0.522	0.909	0.454	0.88	1	1	0	0	7843.06	73	-2.5	4.426	5	27	46
SNOO_428540	SNOO_428540A_4	0.371685	0.342455	0.0411918	0.0326397	0.0376377	0.378421	0.380085	0.0449924	0.0416679	0.368592	0.302449	0.380085	0.0326397	2.077	3.731	3.312	.		.	.	.	0	0	0	.	.	0	.	0	0.612	0.806	.	.	0.522	0.909	0.454	0.88	1	1	0	0	7843.06	73	-2.5	4.426	5	27	46
SNOO_428540	SNOO_428540A_5	0.334074	0.0208424	0.366451	0.335987	0.398285	0.358762	0.374949	0.377698	0.387021	0.368592	0.334074	0.380085	0.0208424	2.077	3.731	3.312	.		.	.	.	0	0	0	.	.	0	.	0	0.612	0.806	.	.	0.522	0.909	0.454	0.88	1	1	0	0	7843.06	73	-2.5	4.426	5	27	46
SNOO_073050	SNOO_073050A_1	0.0986836	0.145526	0.0961951	0.146376	0.0432408	0.134496	0.133131	0.142331	0.0296757	0.0936457	0.0340254	0.151404	0.0296757	2.077	0.645	3.062	.		.	.	.	0	0	0	PF01965	Domain:DJ-1_PfpI	0	.	0	0.014	0.58	.	.	0.972	0.994	0.697	0.57	1	1	0	0	31734.2	292	2	7.062	1	102	168
SNOO_073050	SNOO_073050A_2	0.0678474	0.157833	0.114518	0.154421	0.0292511	0.147305	0.14581	0.151683	0.0192717	0.0739066	0.056906	0.154388	0.0192717	2.077	0.645	3.062	.		.	.	.	0	0	0	PF01965	Domain:DJ-1_PfpI	0	.	0	0.014	0.58	.	.	0.972	0.994	0.697	0.57	1	1	0	0	31734.2	292	2	7.062	1	102	168
SNOO_073050	SNOO_073050A_3	0.367879	0.367879	0.367879	0.367879	0.367879	0.367879	0.367879	0.367879	0.367879	0.367879	0.367879	0.367879	0.367879	2.077	0.645	3.062	.		.	.	.	0	0	0	PF01965	Domain:DJ-1_PfpI	0	.	0	0.014	0.58	.	.	0.972	0.994	0.697	0.57	1	1	0	0	31734.2	292	2	7.062	1	102	168
SNOO_073050	SNOO_073050A_4	0.367879	0.367879	0.367879	0.367879	0.367879	0.367879	0.367879	0.367879	0.367879	0.367879	0.367879	0.367879	0.367879	2.077	0.645	3.062	.		.	.	.	0	0	0	PF01965	Domain:DJ-1_PfpI	0	.	0	0.014	0.58	.	.	0.972	0.994	0.697	0.57	1	1	0	0	31734.2	292	2	7.062	1	102	168
SNOO_073050	SNOO_073050A_5	0.111479	0.137137	0.178684	0.165546	0.173639	0.175298	0.185174	0.18394	0.179525	0.179525	0.111479	0.185174	0.111479	2.077	0.645	3.062	.		.	.	.	0	0	0	PF01965	Domain:DJ-1_PfpI	0	.	0	0.014	0.58	.	.	0.972	0.994	0.697	0.57	1	1	0	0	31734.2	292	2	7.062	1	102	168
SNOO_047430	SNOO_047430A_1	0.367879	0.367879	0.367879	0.367879	0.367879	0.367879	0.367879	0.367879	0.367879	0.367879	0.367879	0.367879	0.367879	2.073	3.147	2.787	CfTom1		.	.	.	0	0	0	PF11790	Family:Glyco_hydro_cc	0	GH128,GH5	0	0.173	0.623	.	.	0.742	0.136	0.303	0.47	1	1	0	0	30420.2	275	0	6.49	3	84	150
SNOO_047430	SNOO_047430A_2	0.367879	0.367879	0.367879	0.367879	0.367879	0.367879	0.367879	0.367879	0.367879	0.367879	0.367879	0.367879	0.367879	2.073	3.147	2.787	CfTom1		.	.	.	0	0	0	PF11790	Family:Glyco_hydro_cc	0	GH128,GH5	0	0.173	0.623	.	.	0.742	0.136	0.303	0.47	1	1	0	0	30420.2	275	0	6.49	3	84	150
SNOO_047430	SNOO_047430A_3	0.367879	0.367879	0.367879	0.367879	0.367879	0.367879	0.367879	0.367879	0.367879	0.367879	0.367879	0.367879	0.367879	2.073	3.147	2.787	CfTom1		.	.	.	0	0	0	PF11790	Family:Glyco_hydro_cc	0	GH128,GH5	0	0.173	0.623	.	.	0.742	0.136	0.303	0.47	1	1	0	0	30420.2	275	0	6.49	3	84	150
SNOO_050200	SNOO_050200A_1	0.107357	0.141121	0.155755	0.155118	0.0892724	0.0720505	0.0830378	0.147163	0.149396	0.0701316	0.0712292	0.0830378	0.0701316	2.069	1.417	-0.168	.		.	.	.	0	0	0	PF01105	Domain:EMP24_GP25L	0	.	0	0.657	0.732	0.706	.	.	0.074	0.324	0.07	1	1	1	0	24955.2	220	4	7.481	3	63	108
SNOO_050200	SNOO_050200A_2	0.107357	0.141121	0.155755	0.155118	0.0892724	0.0720505	0.0830378	0.147163	0.149396	0.0701316	0.0712292	0.0830378	0.0701316	2.069	1.417	-0.168	.		.	.	.	0	0	0	PF01105	Domain:EMP24_GP25L	0	.	0	0.657	0.732	0.706	.	.	0.074	0.324	0.07	1	1	1	0	24955.2	220	4	7.481	3	63	108
SNOO_050200	SNOO_050200A_3	0.367879	0.367879	0.367879	0.367879	0.367879	0.367879	0.367879	0.367879	0.367879	0.367879	0.367879	0.367879	0.367879	2.069	1.417	-0.168	.		.	.	.	0	0	0	PF01105	Domain:EMP24_GP25L	0	.	0	0.657	0.732	0.706	.	.	0.074	0.324	0.07	1	1	1	0	24955.2	220	4	7.481	3	63	108
SNOO_050200	SNOO_050200A_4	0.367879	0.367879	0.367879	0.367879	0.367879	0.367879	0.367879	0.367879	0.367879	0.367879	0.367879	0.367879	0.367879	2.069	1.417	-0.168	.		.	.	.	0	0	0	PF01105	Domain:EMP24_GP25L	0	.	0	0.657	0.732	0.706	.	.	0.074	0.324	0.07	1	1	1	0	24955.2	220	4	7.481	3	63	108
SNOO_077770	SNOO_077770A_1	0.14754	0.0698547	0.0792364	0.0722528	0.0137297	0.0858414	0.140868	0.0970608	0.0209508	0.00799941	0.121758	0.140868	0.00799941	2.063	4.338	2.837	.		.	.	.	0	0	0	.	.	0	.	0	0.959	0.642	0.857	.	.	0.014	0.368	0.2	1	1	0	0	23040.8	205	-1	6.224	6	66	110
SNOO_077770	SNOO_077770A_2	0.0166859	0.0694984	0.140808	0.212908	0.211262	0.147231	0.125454	0.0878064	0.0467736	0.221244	0.157386	0.125454	0.0166859	2.063	4.338	2.837	.		.	.	.	0	0	0	.	.	0	.	0	0.959	0.642	0.857	.	.	0.014	0.368	0.2	1	1	0	0	23040.8	205	-1	6.224	6	66	110
SNOO_077770	SNOO_077770A_3	0.0732574	0.478128	0.503186	0.110628	0.19424	0.502267	0.0901181	0.0913082	0.188354	0.188354	0.497835	0.0901181	0.0732574	2.063	4.338	2.837	.		.	.	.	0	0	0	.	.	0	.	0	0.959	0.642	0.857	.	.	0.014	0.368	0.2	1	1	0	0	23040.8	205	-1	6.224	6	66	110
SNOO_428550	SNOO_428550A_1	0.110472	0.137088	0.108032	0.121301	0.109634	0.107447	0.0759205	0.125207	0.0632183	0.017132	0.110472	0.140414	0.017132	2.057	6.038	3.312	.		.	.	.	0	0	0	.	.	0	.	0	0.996	0.876	0.899	.	.	0.003	0.575	0.58	1	1	0	0	8698.29	77	6	8.946	5	24	38
SNOO_428550	SNOO_428550A_2	0.144598	0.020647	0.0617192	0.146376	0.158901	0.145994	0.146313	0.142331	0.163661	0.147479	0.0628588	0.1437	0.020647	2.057	6.038	3.312	.		.	.	.	0	0	0	.	.	0	.	0	0.996	0.876	0.899	.	.	0.003	0.575	0.58	1	1	0	0	8698.29	77	6	8.946	5	24	38
SNOO_428550	SNOO_428550A_3	0.1596	0.0535996	0.157701	0.12398	0.129646	0.130681	0.165647	0.138526	0.110607	0.110607	0.100326	0.149617	0.0535996	2.057	6.038	3.312	.		.	.	.	0	0	0	.	.	0	.	0	0.996	0.876	0.899	.	.	0.003	0.575	0.58	1	1	0	0	8698.29	77	6	8.946	5	24	38
SNOO_428550	SNOO_428550A_4	0.18974	0.191648	0.0347138	0.117268	0.183982	0.119289	0.186351	0.121824	0.0130393	0.0130393	0.172632	0.186351	0.0130393	2.057	6.038	3.312	.		.	.	.	0	0	0	.	.	0	.	0	0.996	0.876	0.899	.	.	0.003	0.575	0.58	1	1	0	0	8698.29	77	6	8.946	5	24	38
SNOO_428550	SNOO_428550A_5	0.200867	0.0911446	0.173868	0.206107	0.129422	0.146212	0.0587337	0.159222	0.0719593	0.0719593	0.200867	0.124587	0.0587337	2.057	6.038	3.312	.		.	.	.	0	0	0	.	.	0	.	0	0.996	0.876	0.899	.	.	0.003	0.575	0.58	1	1	0	0	8698.29	77	6	8.946	5	24	38
SNOO_428550	SNOO_428550A_6	0.0608732	0.439878	0.0490199	0.0601242	0.19424	0.394639	0.380085	0.0449924	0.179525	0.188354	0.0608732	0.380085	0.0449924	2.057	6.038	3.312	.		.	.	.	0	0	0	.	.	0	.	0	0.996	0.876	0.899	.	.	0.003	0.575	0.58	1	1	0	0	8698.29	77	6	8.946	5	24	38
SNOO_009900	SNOO_009900A_1	0.18974	0.158928	0.0347138	0.173618	0.151274	0.146817	0.189217	0.0655122	0.021847	0.021847	0.18974	0.125102	0.021847	2.049	1.111	2.916	.		MoHPX1	reduced_virulence	PHI:5188	0	1	0	PF01328	Family:Peroxidase_2	0	.	0	0.484	0.585	.	.	0.719	0.917	0.313	0.35	1	1	0	0	29357.1	268	1	6.746	4	83	149
SNOO_009900	SNOO_009900A_2	0.200867	0.216641	0.0374484	0.206107	0.19115	0.112096	0.207733	0.0830955	0.0271798	0.0271798	0.211301	0.159194	0.0271798	2.049	1.111	2.916	.		MoHPX1	reduced_virulence	PHI:5188	0	1	0	PF01328	Family:Peroxidase_2	0	.	0	0.484	0.585	.	.	0.719	0.917	0.313	0.35	1	1	0	0	29357.1	268	1	6.746	4	83	149
SNOO_009900	SNOO_009900A_3	0.197642	0.342455	0.379825	0.372774	0.398285	0.378421	0.380085	0.380455	0.387021	0.387021	0.371685	0.25339	0.197642	2.049	1.111	2.916	.		MoHPX1	reduced_virulence	PHI:5188	0	1	0	PF01328	Family:Peroxidase_2	0	.	0	0.484	0.585	.	.	0.719	0.917	0.313	0.35	1	1	0	0	29357.1	268	1	6.746	4	83	149
SNOO_081090	SNOO_081090A_1	0.0531702	0.0842692	0.114805	0.15799	0.160372	0.147305	0.14581	0.154572	0.144356	0.0621843	0.0280828	0.140868	0.0280828	2.045	4.398	3.311	.		.	.	.	0	0	0	.	.	0	.	0	0.626	0.604	0.717	.	.	0.912	0.373	0.42	1	1	0	0	20680.9	173	8.5	8.549	9	43	77
SNOO_081090	SNOO_081090A_2	0.0411517	0.0771124	0.147372	0.147251	0.165459	0.107238	0.155089	0.157808	0.104862	0.0295568	0.0411517	0.0930381	0.0295568	2.045	4.398	3.311	.		.	.	.	0	0	0	.	.	0	.	0	0.626	0.604	0.717	.	.	0.912	0.373	0.42	1	1	0	0	20680.9	173	8.5	8.549	9	43	77
SNOO_081090	SNOO_081090A_3	0.412679	0.439878	0.0966392	0.110628	0.502452	0.0518011	0.0459786	0.0913082	0.0956961	0.0956961	0.334074	0.0459786	0.0459786	2.045	4.398	3.311	.		.	.	.	0	0	0	.	.	0	.	0	0.626	0.604	0.717	.	.	0.912	0.373	0.42	1	1	0	0	20680.9	173	8.5	8.549	9	43	77
SNOO_007260	SNOO_007260A_1	0.129737	0.111777	0.11626	0.0683145	0.0972434	0.0949441	0.0383152	0.1189	0.0920313	0.121265	0.123246	0.12084	0.0383152	2.039	4.279	2.481	.		.	.	.	0	0	0	.	.	0	.	0	0.949	0.718	.	0.621	.	0.243	0.405	0.59	1	1	0	0	24465.2	227	0.5	6.687	6	74	130
SNOO_007260	SNOO_007260A_2	0.113022	0.148219	0.116425	0.142191	0.160372	0.148828	0.148724	0.0970608	0.103756	0.144356	0.0794333	0.0923941	0.0794333	2.039	4.279	2.481	.		.	.	.	0	0	0	.	.	0	.	0	0.949	0.718	.	0.621	.	0.243	0.405	0.59	1	1	0	0	24465.2	227	0.5	6.687	6	74	130
SNOO_007260	SNOO_007260A_3	0.173844	0.191293	0.088477	0.0464722	0.134846	0.143619	0.0513255	0.162126	0.0575217	0.247213	0.147878	0.235156	0.0464722	2.039	4.279	2.481	.		.	.	.	0	0	0	.	.	0	.	0	0.949	0.718	.	0.621	.	0.243	0.405	0.59	1	1	0	0	24465.2	227	0.5	6.687	6	74	130
SNOO_007260	SNOO_007260A_4	0.263516	0.28833	0.280611	0.269983	0.278886	0.278484	0.281008	0.281571	0.281909	0.281909	0.268396	0.281008	0.263516	2.039	4.279	2.481	.		.	.	.	0	0	0	.	.	0	.	0	0.949	0.718	.	0.621	.	0.243	0.405	0.59	1	1	0	0	24465.2	227	0.5	6.687	6	74	130
SNOO_007260	SNOO_007260A_5	0.371685	0.141449	0.264555	0.0324758	0.355393	0.273904	0.25339	0.249961	0.0482371	0.368592	0.371685	0.25339	0.0324758	2.039	4.279	2.481	.		.	.	.	0	0	0	.	.	0	.	0	0.949	0.718	.	0.621	.	0.243	0.405	0.59	1	1	0	0	24465.2	227	0.5	6.687	6	74	130
SNOO_007260	SNOO_007260A_6	0.111479	0.478128	0.503186	0.498561	0.19424	0.502267	0.503356	0.503597	0.188354	0.188354	0.497835	0.503356	0.111479	2.039	4.279	2.481	.		.	.	.	0	0	0	.	.	0	.	0	0.949	0.718	.	0.621	.	0.243	0.405	0.59	1	1	0	0	24465.2	227	0.5	6.687	6	74	130
SNOO_007260	SNOO_007260A_7	0.497835	0.478128	0.0966392	0.110628	0.502452	0.502267	0.503356	0.0913082	0.503742	0.503742	0.0732574	0.503356	0.0732574	2.039	4.279	2.481	.		.	.	.	0	0	0	.	.	0	.	0	0.949	0.718	.	0.621	.	0.243	0.405	0.59	1	1	0	0	24465.2	227	0.5	6.687	6	74	130
SNOO_007260	SNOO_007260A_8	0.164829	0.142795	0.178684	0.165546	0.19424	0.192581	0.185174	0.18394	0.188354	0.188354	0.164829	0.185174	0.142795	2.039	4.279	2.481	.		.	.	.	0	0	0	.	.	0	.	0	0.949	0.718	.	0.621	.	0.243	0.405	0.59	1	1	0	0	24465.2	227	0.5	6.687	6	74	130
SNOO_437190	SNOO_437190A_1	0.136765	0.137088	0.133754	0.129684	0.138729	0.111723	0.0554639	0.142845	0.0961618	0.149049	0.121414	0.135998	0.0554639	2.035	2.715	0.246	.		.	.	.	0	0	0	.	.	0	.	0	0.964	0.819	0.68	.	.	0.852	0.463	0.07	1	1	1	0	12800.8	117	4.5	8.519	2	39	60
SNOO_437190	SNOO_437190A_2	0.162638	0.0850882	0.188481	0.172065	0.125949	0.160778	0.136998	0.190258	0.201811	0.143432	0.126991	0.143736	0.0850882	2.035	2.715	0.246	.		.	.	.	0	0	0	.	.	0	.	0	0.964	0.819	0.68	.	.	0.852	0.463	0.07	1	1	1	0	12800.8	117	4.5	8.519	2	39	60
SNOO_437190	SNOO_437190A_3	0.143727	0.159495	0.144267	0.104694	0.17778	0.0915086	0.114902	0.156666	0.151673	0.151673	0.168582	0.153203	0.0915086	2.035	2.715	0.246	.		.	.	.	0	0	0	.	.	0	.	0	0.964	0.819	0.68	.	.	0.852	0.463	0.07	1	1	1	0	12800.8	117	4.5	8.519	2	39	60
SNOO_437190	SNOO_437190A_4	0.111356	0.170522	0.0267564	0.098323	0.17224	0.173146	0.136998	0.0948016	0.194553	0.194553	0.126991	0.136998	0.0267564	2.035	2.715	0.246	.		.	.	.	0	0	0	.	.	0	.	0	0.964	0.819	0.68	.	.	0.852	0.463	0.07	1	1	1	0	12800.8	117	4.5	8.519	2	39	60
SNOO_437190	SNOO_437190A_5	0.172632	0.191648	0.0558651	0.0304348	0.121114	0.173909	0.186351	0.0687903	0.202966	0.16538	0.18974	0.186351	0.0304348	2.035	2.715	0.246	.		.	.	.	0	0	0	.	.	0	.	0	0.964	0.819	0.68	.	.	0.852	0.463	0.07	1	1	1	0	12800.8	117	4.5	8.519	2	39	60
SNOO_437190	SNOO_437190A_6	0.240574	0.0107801	0.177472	0.214858	0.19176	0.29077	0.166263	0.27947	0.150406	0.272666	0.216811	0.281008	0.0107801	2.035	2.715	0.246	.		.	.	.	0	0	0	.	.	0	.	0	0.964	0.819	0.68	.	.	0.852	0.463	0.07	1	1	1	0	12800.8	117	4.5	8.519	2	39	60
SNOO_437190	SNOO_437190A_7	0.334074	0.0831967	0.388328	0.411855	0.398285	0.394639	0.380085	0.377698	0.387021	0.0482371	0.0608732	0.380085	0.0482371	2.035	2.715	0.246	.		.	.	.	0	0	0	.	.	0	.	0	0.964	0.819	0.68	.	.	0.852	0.463	0.07	1	1	1	0	12800.8	117	4.5	8.519	2	39	60
SNOO_431760	SNOO_431760A_1	0.0960272	0.110714	0.103338	0.153355	0.139642	0.134453	0.114902	0.0733762	0.106916	0.106916	0.137502	0.153203	0.0733762	2.031	5.795	3.312	.		.	.	.	0	0	0	.	.	0	.	0	1	0.811	.	0.676	.	0.949	0.552	0.79	1	1	0	0	9615.82	91	0	6.045	7	42	57
SNOO_431760	SNOO_431760A_2	0.0532811	0.191566	0.0743968	0.102622	0.211262	0.21335	0.207733	0.0878064	0.200628	0.221244	0.175722	0.204678	0.0532811	2.031	5.795	3.312	.		.	.	.	0	0	0	.	.	0	.	0	1	0.811	.	0.676	.	0.949	0.552	0.79	1	1	0	0	9615.82	91	0	6.045	7	42	57
SNOO_431760	SNOO_431760A_3	0.240574	0.182681	0.270444	0.299232	0.13467	0.139447	0.0495527	0.27947	0.0445648	0.150406	0.0287088	0.15943	0.0287088	2.031	5.795	3.312	.		.	.	.	0	0	0	.	.	0	.	0	1	0.811	.	0.676	.	0.949	0.552	0.79	1	1	0	0	9615.82	91	0	6.045	7	42	57
SNOO_431760	SNOO_431760A_4	0.371685	0.342455	0.0966392	0.110628	0.173639	0.394639	0.380085	0.503597	0.179525	0.179525	0.371685	0.0459786	0.0459786	2.031	5.795	3.312	.		.	.	.	0	0	0	.	.	0	.	0	1	0.811	.	0.676	.	0.949	0.552	0.79	1	1	0	0	9615.82	91	0	6.045	7	42	57
SNOO_303520	SNOO_303520A_1	0.367879	0.367879	0.367879	0.367879	0.367879	0.367879	0.367879	0.367879	0.367879	0.367879	0.367879	0.367879	0.367879	2.022	5.91	3.312	.		.	.	.	0	0	0	.	.	0	.	0	1	0.838	.	0.784	.	0.577	0.401	0.83	1	1	0	0	8363.66	79	2	7.792	8	35	50
SNOO_526830	SNOO_526830_1	0.0424591	0.169112	0.0167601	0.0879008	0.142742	0.146212	0.219953	0.048846	0.00947174	0.00947174	0.102751	0.192458	0.00947174	2.021	5.292	2.03	.		.	.	.	0	0	0	.	.	0	.	0	0.992	0.945	0.537	0.527	.	0.566	0.252	0.36	1	1	0	0	12485.3	113	2	7.289	3	35	60
SNOO_434120	SNOO_434120A_1	0.0831061	0.147387	0.00428307	0.0056728	0.150153	0.136189	0.116046	0.0168617	0.0880708	0.0880708	0.138728	0.0844452	0.00428307	2.011	4.606	3.108	CfPDIP1		.	.	.	0	0	0	.	.	0	.	0	0.973	0.625	.	.	0.614	0.174	0.383	0.42	1	1	0	0	15754	149	0	6.206	8	60	90
SNOO_434120	SNOO_434120A_2	0.0831061	0.147387	0.00428307	0.0056728	0.150153	0.136189	0.116046	0.0168617	0.0880708	0.0880708	0.138728	0.0844452	0.00428307	2.011	4.606	3.108	CfPDIP1		.	.	.	0	0	0	.	.	0	.	0	0.973	0.625	.	.	0.614	0.174	0.383	0.42	1	1	0	0	15754	149	0	6.206	8	60	90
SNOO_089000	SNOO_089000A_1	0.0819514	0.0836969	0.0675676	0.0821106	0.102765	0.0394097	0.00343608	0.0672003	0.0882432	0.0585404	0.0819514	0.11977	0.00343608	2.008	5.657	3.12	.		.	.	.	0	0	0	.	.	0	.	0	0.992	0.841	0.862	.	.	0.044	0.436	0.07	1	1	0	0	10578.2	98	-0.5	5.835	4	34	54
SNOO_089000	SNOO_089000A_2	0.0754822	0.081007	0.0306708	0.137623	0.0892724	0.0908463	0.0661896	0.0780201	0.015846	0.00563793	0.0224511	0.151404	0.00563793	2.008	5.657	3.12	.		.	.	.	0	0	0	.	.	0	.	0	0.992	0.841	0.862	.	.	0.044	0.436	0.07	1	1	0	0	10578.2	98	-0.5	5.835	4	34	54
SNOO_148650	SNOO_148650A_1	0.151746	0.0986649	0.120657	0.152726	0.0826492	0.106969	0.0823317	0.161444	0.031233	0.0651411	0.151746	0.14844	0.031233	2.007	3.694	3.164	.		.	.	.	0	0	0	.	.	0	.	0	0.988	0.75	.	.	0.507	0.798	0.26	0.31	1	1	0	0	12414.2	114	-4.5	4.408	6	42	62
SNOO_148650	SNOO_148650A_2	0.18199	0.145077	0.134209	0.189899	0.202619	0.0931726	0.125102	0.188698	0.070984	0.134957	0.129238	0.172016	0.070984	2.007	3.694	3.164	.		.	.	.	0	0	0	.	.	0	.	0	0.988	0.75	.	.	0.507	0.798	0.26	0.31	1	1	0	0	12414.2	114	-4.5	4.408	6	42	62
SNOO_148650	SNOO_148650A_3	0.342776	0.35094	0.167778	0.204469	0.0273581	0.330574	0.157277	0.153928	0.0241185	0.0241185	0.108703	0.318922	0.0241185	2.007	3.694	3.164	.		.	.	.	0	0	0	.	.	0	.	0	0.988	0.75	.	.	0.507	0.798	0.26	0.31	1	1	0	0	12414.2	114	-4.5	4.408	6	42	62
SNOO_148650	SNOO_148650A_4	0.197642	0.141449	0.235384	0.199467	0.278582	0.378421	0.380085	0.380455	0.380677	0.380677	0.197642	0.380085	0.141449	2.007	3.694	3.164	.		.	.	.	0	0	0	.	.	0	.	0	0.988	0.75	.	.	0.507	0.798	0.26	0.31	1	1	0	0	12414.2	114	-4.5	4.408	6	42	62
SNOO_148650	SNOO_148650A_5	0.412679	0.439878	0.178684	0.165546	0.173639	0.0829113	0.0901181	0.18394	0.179525	0.179525	0.412679	0.0901181	0.0829113	2.007	3.694	3.164	.		.	.	.	0	0	0	.	.	0	.	0	0.988	0.75	.	.	0.507	0.798	0.26	0.31	1	1	0	0	12414.2	114	-4.5	4.408	6	42	62
SNOO_022370	SNOO_022370A_1	0.367879	0.367879	0.367879	0.367879	0.367879	0.367879	0.367879	0.367879	0.367879	0.367879	0.367879	0.367879	0.367879	2.006	2.091	3.095	.		.	.	.	0	0	0	PF00194	Domain:Carb_anhydrase	0	.	0	0.114	0.672	.	.	0.631	0.995	0.573	0.47	1	1	0	0	30230.4	275	-2.5	6.102	3	96	156
SNOO_022370	SNOO_022370A_2	0.367879	0.367879	0.367879	0.367879	0.367879	0.367879	0.367879	0.367879	0.367879	0.367879	0.367879	0.367879	0.367879	2.006	2.091	3.095	.		.	.	.	0	0	0	PF00194	Domain:Carb_anhydrase	0	.	0	0.114	0.672	.	.	0.631	0.995	0.573	0.47	1	1	0	0	30230.4	275	-2.5	6.102	3	96	156
SNOO_505400	SNOO_505400_1	0.125935	0.0948843	0.128534	0.0817201	0.133314	0.112205	0.0894204	0.0954943	0.0812406	0.14771	0.125935	0.122118	0.0812406	2.004	5.269	3.301	.		.	.	.	0	0	0	.	.	0	.	0	0.999	0.758	0.52	.	.	0.093	0.245	0.36	1	1	0	0	6770.8	61	-1.5	5.481	4	22	33
SNOO_505400	SNOO_505400_2	0.276699	0.0669015	0.379825	0.372774	0.378697	0.226069	0.246542	0.249961	0.262244	0.237671	0.276699	0.380085	0.0669015	2.004	5.269	3.301	.		.	.	.	0	0	0	.	.	0	.	0	0.999	0.758	0.52	.	.	0.093	0.245	0.36	1	1	0	0	6770.8	61	-1.5	5.481	4	22	33
SNOO_015690	SNOO_015690A_1	0.0958256	0.130072	0.131847	0.103484	0.0617879	0.0506073	0.0471763	0.136872	0.0677754	0.0677754	0.0694389	0.121548	0.0471763	1.998	1.856	2.953	CfTom1		BEC1005,BGL2	reduced_virulence	PHI:2896,PHI:61	0	1	0	PF00332	Domain:Glyco_hydro_17	0	GH17	0	0.001	0.461	.	.	0.523	0.02	0.609	0.84	1	1	0	0	34945.2	324	-4.5	4.874	2	114	193
SNOO_015690	SNOO_015690A_2	0.131747	0.0137889	0.0586587	0.111181	0.117279	0.13373	0.13023	0.121516	0.135662	0.138115	0.131747	0.121548	0.0137889	1.998	1.856	2.953	CfTom1		BEC1005,BGL2	reduced_virulence	PHI:2896,PHI:61	0	1	0	PF00332	Domain:Glyco_hydro_17	0	GH17	0	0.001	0.461	.	.	0.523	0.02	0.609	0.84	1	1	0	0	34945.2	324	-4.5	4.874	2	114	193
SNOO_015690	SNOO_015690A_3	0.102593	0.0166456	0.0792364	0.040744	0.127087	0.0386636	0.058594	0.132401	0.103756	0.0309642	0.0678474	0.0926654	0.0166456	1.998	1.856	2.953	CfTom1		BEC1005,BGL2	reduced_virulence	PHI:2896,PHI:61	0	1	0	PF00332	Domain:Glyco_hydro_17	0	GH17	0	0.001	0.461	.	.	0.523	0.02	0.609	0.84	1	1	0	0	34945.2	324	-4.5	4.874	2	114	193
SNOO_015690	SNOO_015690A_4	0.367879	0.367879	0.367879	0.367879	0.367879	0.367879	0.367879	0.367879	0.367879	0.367879	0.367879	0.367879	0.367879	1.998	1.856	2.953	CfTom1		BEC1005,BGL2	reduced_virulence	PHI:2896,PHI:61	0	1	0	PF00332	Domain:Glyco_hydro_17	0	GH17	0	0.001	0.461	.	.	0.523	0.02	0.609	0.84	1	1	0	0	34945.2	324	-4.5	4.874	2	114	193
SNOO_015690	SNOO_015690A_5	0.367879	0.367879	0.367879	0.367879	0.367879	0.367879	0.367879	0.367879	0.367879	0.367879	0.367879	0.367879	0.367879	1.998	1.856	2.953	CfTom1		BEC1005,BGL2	reduced_virulence	PHI:2896,PHI:61	0	1	0	PF00332	Domain:Glyco_hydro_17	0	GH17	0	0.001	0.461	.	.	0.523	0.02	0.609	0.84	1	1	0	0	34945.2	324	-4.5	4.874	2	114	193
SNOO_067540	SNOO_067540A_1	0.497835	0.478128	0.0861284	0.0738405	0.10182	0.502267	0.503356	0.0913082	0.503742	0.0956961	0.497835	0.503356	0.0738405	1.997	5.824	3.312	.		.	.	.	0	0	0	.	.	0	CBM18	0	1	0.848	.	0.74	.	0.009	0.602	0.87	1	1	0	0	14168.7	138	6	7.927	16	76	95
SNOO_067540	SNOO_067540A_2	0.105668	0.116822	0.134249	0.132143	0.0901963	0.118962	0.129747	0.126843	0.141329	0.141329	0.122799	0.119928	0.0901963	1.997	5.824	3.312	.		.	.	.	0	0	0	.	.	0	CBM18	0	1	0.848	.	0.74	.	0.009	0.602	0.87	1	1	0	0	14168.7	138	6	7.927	16	76	95
SNOO_067540	SNOO_067540A_3	0.138988	0.086634	0.153504	0.0751396	0.148268	0.124701	0.101116	0.136307	0.161249	0.151513	0.138988	0.158802	0.0751396	1.997	5.824	3.312	.		.	.	.	0	0	0	.	.	0	CBM18	0	1	0.848	.	0.74	.	0.009	0.602	0.87	1	1	0	0	14168.7	138	6	7.927	16	76	95
SNOO_067540	SNOO_067540A_4	0.152357	0.169416	0.113227	0.174333	0.177726	0.167925	0.162975	0.170197	0.134691	0.175098	0.168318	0.134519	0.113227	1.997	5.824	3.312	.		.	.	.	0	0	0	.	.	0	CBM18	0	1	0.848	.	0.74	.	0.009	0.602	0.87	1	1	0	0	14168.7	138	6	7.927	16	76	95
SNOO_067540	SNOO_067540A_5	0.131036	0.131843	0.177418	0.0718356	0.217159	0.203797	0.118182	0.0558768	0.22831	0.149489	0.208092	0.184652	0.0558768	1.997	5.824	3.312	.		.	.	.	0	0	0	.	.	0	CBM18	0	1	0.848	.	0.74	.	0.009	0.602	0.87	1	1	0	0	14168.7	138	6	7.927	16	76	95
SNOO_111360	SNOO_111360A_1	0.215084	0.252289	0.149068	0.217214	0.0821717	0.0512203	0.0640479	0.253414	0.0951722	0.0951722	0.111914	0.0640479	0.0512203	1.988	6.095	3.312	.		.	.	.	0	0	0	.	.	0	.	0	1	0.88	0.718	.	.	0.618	0.281	0.47	1	1	0	0	11997.9	105	3	7.27	9	33	53
SNOO_111360	SNOO_111360A_2	0.215084	0.252289	0.149068	0.217214	0.0821717	0.0512203	0.0640479	0.253414	0.0951722	0.0951722	0.111914	0.0640479	0.0512203	1.988	6.095	3.312	.		.	.	.	0	0	0	.	.	0	.	0	1	0.88	0.718	.	.	0.618	0.281	0.47	1	1	0	0	11997.9	105	3	7.27	9	33	53
SNOO_048210	SNOO_048210A_1	0.298895	0.293594	0.270444	0.114517	0.112411	0.263631	0.277105	0.16275	0.247886	0.247886	0.298895	0.281008	0.112411	1.988	3.011	3.149	.		.	.	.	0	0	0	.	.	0	.	0	0.776	0.654	.	.	0.511	0.963	0.656	0.47	1	1	0	0	14029.8	133	-6	4.318	4	50	79
SNOO_087080	SNOO_087080A_1	0.128315	0.127498	0.0569091	0.105104	0.123703	0.0826923	0.0990939	0.0807399	0.0608267	0.0356059	0.0715448	0.07359	0.0356059	1.988	3.597	2.66	.		.	.	.	0	0	0	PF00383	Domain:dCMP_cyt_deam_1	0	.	0	0.52	0.615	.	0.583	.	0.755	0.444	0.68	1	1	0	0	25327.8	230	-1.5	5.97	8	81	130
SNOO_087080	SNOO_087080A_2	0.121383	0.147387	0.138103	0.14777	0.0342711	0.0989555	0.123171	0.146781	0.0768549	0.0447906	0.128891	0.1437	0.0342711	1.988	3.597	2.66	.		.	.	.	0	0	0	PF00383	Domain:dCMP_cyt_deam_1	0	.	0	0.52	0.615	.	0.583	.	0.755	0.444	0.68	1	1	0	0	25327.8	230	-1.5	5.97	8	81	130
SNOO_087080	SNOO_087080A_3	0.167774	0.159929	0.174715	0.183705	0.0440481	0.138611	0.175806	0.120737	0.107752	0.160909	0.0119564	0.115922	0.0119564	1.988	3.597	2.66	.		.	.	.	0	0	0	PF00383	Domain:dCMP_cyt_deam_1	0	.	0	0.52	0.615	.	0.583	.	0.755	0.444	0.68	1	1	0	0	25327.8	230	-1.5	5.97	8	81	130
SNOO_087080	SNOO_087080A_4	0.188962	0.161353	0.0185321	0.0828964	0.211262	0.170922	0.186351	0.152619	0.0645296	0.133752	0.188962	0.186351	0.0185321	1.988	3.597	2.66	.		.	.	.	0	0	0	PF00383	Domain:dCMP_cyt_deam_1	0	.	0	0.52	0.615	.	0.583	.	0.755	0.444	0.68	1	1	0	0	25327.8	230	-1.5	5.97	8	81	130
SNOO_409700	SNOO_409700A_1	0.0742047	0.0575458	0.147425	0.15123	0.159312	0.143398	0.121761	0.150545	0.0936457	0.154862	0.0742047	0.100585	0.0575458	1.986	4.035	3.312	.		.	.	.	0	0	0	.	.	0	.	0	1	0.837	.	.	0.556	0.138	0.487	0.49	1	1	0	0	6645.9	60	6.5	9.607	5	25	33
SNOO_409700	SNOO_409700A_2	0.113022	0.104096	0.153227	0.155892	0.165564	0.148828	0.124702	0.14462	0.0913172	0.160067	0.113022	0.100949	0.0913172	1.986	4.035	3.312	.		.	.	.	0	0	0	.	.	0	.	0	1	0.837	.	.	0.556	0.138	0.487	0.49	1	1	0	0	6645.9	60	6.5	9.607	5	25	33
SNOO_409700	SNOO_409700A_3	0.334074	0.277314	0.366451	0.335987	0.398285	0.394639	0.380085	0.377698	0.368592	0.387021	0.334074	0.380085	0.277314	1.986	4.035	3.312	.		.	.	.	0	0	0	.	.	0	.	0	1	0.837	.	.	0.556	0.138	0.487	0.49	1	1	0	0	6645.9	60	6.5	9.607	5	25	33
SNOO_309450	SNOO_309450A_1	0.298895	0.182681	0.177472	0.214858	0.181308	0.263631	0.277105	0.16275	0.325096	0.165257	0.240574	0.281008	0.16275	1.985	4.564	3.312	.		.	.	.	0	0	0	.	.	0	.	0	0.981	0.593	0.798	.	.	0.033	0.245	0.4	1	1	0	0	9152.33	87	2	8.044	1	35	51
SNOO_309450	SNOO_309450A_2	0.276699	0.219819	0.32583	0.342623	0.398285	0.330574	0.318922	0.317046	0.368592	0.387021	0.276699	0.157277	0.157277	1.985	4.564	3.312	.		.	.	.	0	0	0	.	.	0	.	0	0.981	0.593	0.798	.	.	0.033	0.245	0.4	1	1	0	0	9152.33	87	2	8.044	1	35	51
SNOO_309450	SNOO_309450A_3	0.367879	0.367879	0.367879	0.367879	0.367879	0.367879	0.367879	0.367879	0.367879	0.367879	0.367879	0.367879	0.367879	1.985	4.564	3.312	.		.	.	.	0	0	0	.	.	0	.	0	0.981	0.593	0.798	.	.	0.033	0.245	0.4	1	1	0	0	9152.33	87	2	8.044	1	35	51
SNOO_309450	SNOO_309450A_4	0.111479	0.478128	0.0966392	0.110628	0.10182	0.0829113	0.0901181	0.0913082	0.0956961	0.0956961	0.497835	0.0901181	0.0829113	1.985	4.564	3.312	.		.	.	.	0	0	0	.	.	0	.	0	0.981	0.593	0.798	.	.	0.033	0.245	0.4	1	1	0	0	9152.33	87	2	8.044	1	35	51
SNOO_309450	SNOO_309450A_5	0.367879	0.367879	0.367879	0.367879	0.367879	0.367879	0.367879	0.367879	0.367879	0.367879	0.367879	0.367879	0.367879	1.985	4.564	3.312	.		.	.	.	0	0	0	.	.	0	.	0	0.981	0.593	0.798	.	.	0.033	0.245	0.4	1	1	0	0	9152.33	87	2	8.044	1	35	51
SNOO_518600	SNOO_518600_1	0.0196709	0.101158	0.157701	0.113144	0.169617	0.104061	0.121564	0.138526	0.171019	0.18128	0.073259	0.121564	0.0196709	1.981	3.441	3.261	.		.	.	.	0	0	0	.	.	0	.	0	0.901	0.767	.	.	0.585	0.033	0.606	0.77	1	1	0	0	13438.2	121	-1	5.657	6	45	67
SNOO_162360	SNOO_162360A_1	0.0892583	0.189973	0.163404	0.0913153	0.180617	0.146817	0.125102	0.093282	0.192093	0.140194	0.140351	0.0723899	0.0723899	1.977	1.751	2.031	.		.	.	.	0	0	0	.	.	0	.	0	0.993	0.65	.	.	0.648	0.988	0.372	0.09	1	1	0	0	16917.8	153	12	10.835	3	50	77
SNOO_162360	SNOO_162360A_2	0.215084	0.264302	0.260203	0.268756	0.23598	0.263078	0.254701	0.253414	0.247213	0.151299	0.215084	0.254701	0.151299	1.977	1.751	2.031	.		.	.	.	0	0	0	.	.	0	.	0	0.993	0.65	.	.	0.648	0.988	0.372	0.09	1	1	0	0	16917.8	153	12	10.835	3	50	77
SNOO_162360	SNOO_162360A_3	0.308268	0.272157	0.318589	0.132677	0.297324	0.109208	0.0930553	0.236023	0.325096	0.309365	0.282963	0.0930553	0.0930553	1.977	1.751	2.031	.		.	.	.	0	0	0	.	.	0	.	0	0.993	0.65	.	.	0.648	0.988	0.372	0.09	1	1	0	0	16917.8	153	12	10.835	3	50	77
SNOO_162360	SNOO_162360A_4	0.334074	0.277314	0.388328	0.411855	0.398285	0.358762	0.374949	0.377698	0.368592	0.387021	0.334074	0.374949	0.277314	1.977	1.751	2.031	.		.	.	.	0	0	0	.	.	0	.	0	0.993	0.65	.	.	0.648	0.988	0.372	0.09	1	1	0	0	16917.8	153	12	10.835	3	50	77
SNOO_518260	SNOO_518260_1	0.0293135	0.0850766	0.169488	0.133135	0.151918	0.0817622	0.10089	0.156666	0.183808	0.175098	0.0939927	0.10089	0.0293135	1.976	2.003	3.3	.		.	.	.	0	0	0	PF09362	Domain:DUF1996	0	.	0	0.02	0.608	.	.	0.518	0.188	0.474	0.56	1	1	0	0	37911.9	344	-1	6.352	12	122	200
SNOO_078050	SNOO_078050A_1	0.216811	0.322291	0.318589	0.30963	0.0140182	0.21259	0.318922	0.319394	0.165257	0.0119596	0.216811	0.232638	0.0119596	1.974	4.14	3.251	.		.	.	.	0	0	0	PF03928	Family:HbpS-like	0	.	0	0.507	0.577	.	0.795	.	0.995	0.67	0.6	1	1	0	0	17566.1	172	1.5	8.473	0	63	105
SNOO_078050	SNOO_078050A_2	0.342776	0.342455	0.235384	0.199467	0.0273581	0.378421	0.380085	0.249961	0.262244	0.0241185	0.342776	0.380085	0.0241185	1.974	4.14	3.251	.		.	.	.	0	0	0	PF03928	Family:HbpS-like	0	.	0	0.507	0.577	.	0.795	.	0.995	0.67	0.6	1	1	0	0	17566.1	172	1.5	8.473	0	63	105
SNOO_078050	SNOO_078050A_3	0.111479	0.137137	0.0966392	0.110628	0.19424	0.0829113	0.503356	0.0913082	0.188354	0.188354	0.111479	0.0901181	0.0829113	1.974	4.14	3.251	.		.	.	.	0	0	0	PF03928	Family:HbpS-like	0	.	0	0.507	0.577	.	0.795	.	0.995	0.67	0.6	1	1	0	0	17566.1	172	1.5	8.473	0	63	105
SNOO_078050	SNOO_078050A_4	0.367879	0.367879	0.367879	0.367879	0.367879	0.367879	0.367879	0.367879	0.367879	0.367879	0.367879	0.367879	0.367879	1.974	4.14	3.251	.		.	.	.	0	0	0	PF03928	Family:HbpS-like	0	.	0	0.507	0.577	.	0.795	.	0.995	0.67	0.6	1	1	0	0	17566.1	172	1.5	8.473	0	63	105
SNOO_053920	SNOO_053920A_1	0.412679	0.0831967	0.0966392	0.110628	0.502452	0.0518011	0.0459786	0.0913082	0.503742	0.503742	0.412679	0.0459786	0.0459786	1.97	5.4	3.312	.		.	.	.	0	0	0	.	.	0	.	0	0.995	0.747	0.518	.	.	0.994	0.674	0.27	1	1	0	0	10554.2	99	1.5	7.638	4	33	58
SNOO_053920	SNOO_053920A_2	0.412679	0.0831967	0.0966392	0.110628	0.502452	0.0518011	0.0459786	0.0913082	0.503742	0.503742	0.412679	0.0459786	0.0459786	1.97	5.4	3.312	.		.	.	.	0	0	0	.	.	0	.	0	0.995	0.747	0.518	.	.	0.994	0.674	0.27	1	1	0	0	10554.2	99	1.5	7.638	4	33	58
SNOO_097380	SNOO_097380A_1	0.118751	0.0161221	0.0251644	0.0370416	0.0867929	0.130463	0.119718	0.132595	0.141474	0.0172149	0.00814279	0.119718	0.00814279	1.968	6.314	3.312	.		.	.	.	0	0	0	.	.	0	.	0	1	0.834	0.937	0.924	.	0.004	0.249	0.42	1	1	0	0	7499.5	68	-1.5	4.888	5	22	41
SNOO_097380	SNOO_097380A_2	0.118751	0.0161221	0.0251644	0.0370416	0.0867929	0.130463	0.119718	0.132595	0.141474	0.0172149	0.00814279	0.119718	0.00814279	1.968	6.314	3.312	.		.	.	.	0	0	0	.	.	0	.	0	1	0.834	0.937	0.924	.	0.004	0.249	0.42	1	1	0	0	7499.5	68	-1.5	4.888	5	22	41
SNOO_147790	SNOO_147790A_1	0.120872	0.0715644	0.1258	0.0559306	0.0806872	0.0346857	0.0622969	0.128462	0.0547024	0.132062	0.0748106	0.0221	0.0221	1.966	4.635	3.302	.		.	.	.	0	0	0	.	.	0	.	0	0.77	0.635	.	0.578	.	0.996	0.606	0.7	1	1	0	0	12253.9	112	-1	5.618	4	42	67
SNOO_147790	SNOO_147790A_2	0.136765	0.0366314	0.0918831	0.144581	0.0366196	0.0691044	0.0439915	0.111223	0.0801575	0.0781047	0.022067	0.099991	0.022067	1.966	4.635	3.302	.		.	.	.	0	0	0	.	.	0	.	0	0.77	0.635	.	0.578	.	0.996	0.606	0.7	1	1	0	0	12253.9	112	-1	5.618	4	42	67
SNOO_147790	SNOO_147790A_3	0.168318	0.166616	0.152725	0.170097	0.150514	0.0997602	0.162283	0.183136	0.199208	0.166481	0.155918	0.0163765	0.0163765	1.966	4.635	3.302	.		.	.	.	0	0	0	.	.	0	.	0	0.77	0.635	.	0.578	.	0.996	0.606	0.7	1	1	0	0	12253.9	112	-1	5.618	4	42	67
SNOO_147790	SNOO_147790A_4	0.208092	0.173677	0.102221	0.072787	0.216889	0.160742	0.118182	0.0878064	0.180238	0.180238	0.131036	0.118182	0.072787	1.966	4.635	3.302	.		.	.	.	0	0	0	.	.	0	.	0	0.77	0.635	.	0.578	.	0.996	0.606	0.7	1	1	0	0	12253.9	112	-1	5.618	4	42	67
SNOO_138580	SNOO_138580A_1	0.497835	0.478128	0.0966392	0.110628	0.502452	0.0829113	0.0901181	0.0913082	0.503742	0.503742	0.497835	0.0901181	0.0829113	1.964	2.571	3.246	.		.	.	.	0	0	0	.	.	0	.	0	0.808	0.563	.	.	0.516	0.461	0.516	0.89	1	1	0	0	19812.4	190	-1.5	5.605	2	73	119
SNOO_138580	SNOO_138580A_2	0.367879	0.367879	0.367879	0.367879	0.367879	0.367879	0.367879	0.367879	0.367879	0.367879	0.367879	0.367879	0.367879	1.964	2.571	3.246	.		.	.	.	0	0	0	.	.	0	.	0	0.808	0.563	.	.	0.516	0.461	0.516	0.89	1	1	0	0	19812.4	190	-1.5	5.605	2	73	119
SNOO_138580	SNOO_138580A_3	0.497835	0.478128	0.0966392	0.110628	0.502452	0.0829113	0.0901181	0.0913082	0.503742	0.503742	0.497835	0.0901181	0.0829113	1.964	2.571	3.246	.		.	.	.	0	0	0	.	.	0	.	0	0.808	0.563	.	.	0.516	0.461	0.516	0.89	1	1	0	0	19812.4	190	-1.5	5.605	2	73	119
SNOO_138580	SNOO_138580A_4	0.367879	0.367879	0.367879	0.367879	0.367879	0.367879	0.367879	0.367879	0.367879	0.367879	0.367879	0.367879	0.367879	1.964	2.571	3.246	.		.	.	.	0	0	0	.	.	0	.	0	0.808	0.563	.	.	0.516	0.461	0.516	0.89	1	1	0	0	19812.4	190	-1.5	5.605	2	73	119
SNOO_101440	SNOO_101440A_1	0.0437494	0.137073	0.115056	0.10417	0.100369	0.0444292	0.0447628	0.124133	0.0236988	0.0103682	0.122573	0.0710219	0.0103682	1.961	4.892	3.265	MoHrip2,UvHrip1		.	.	.	0	0	0	.	.	0	.	0	0.725	0.66	.	.	0.55	0.385	0.486	0.58	1	1	0	0	27964.2	250	11.5	8.759	10	75	135
SNOO_101440	SNOO_101440A_2	0.104078	0.156181	0.164875	0.165708	0.16659	0.0869122	0.136843	0.161444	0.0651411	0.110607	0.138286	0.136843	0.0651411	1.961	4.892	3.265	MoHrip2,UvHrip1		.	.	.	0	0	0	.	.	0	.	0	0.725	0.66	.	.	0.55	0.385	0.486	0.58	1	1	0	0	27964.2	250	11.5	8.759	10	75	135
SNOO_101440	SNOO_101440A_3	0.125554	0.220491	0.221802	0.246189	0.0871475	0.242444	0.235156	0.209566	0.0743496	0.017658	0.125554	0.235156	0.017658	1.961	4.892	3.265	MoHrip2,UvHrip1		.	.	.	0	0	0	.	.	0	.	0	0.725	0.66	.	.	0.55	0.385	0.486	0.58	1	1	0	0	27964.2	250	11.5	8.759	10	75	135
SNOO_101440	SNOO_101440A_4	0.412679	0.0831967	0.0966392	0.110628	0.502452	0.358762	0.380085	0.503597	0.086867	0.503742	0.412679	0.374949	0.0831967	1.961	4.892	3.265	MoHrip2,UvHrip1		.	.	.	0	0	0	.	.	0	.	0	0.725	0.66	.	.	0.55	0.385	0.486	0.58	1	1	0	0	27964.2	250	11.5	8.759	10	75	135
SNOO_101440	SNOO_101440A_5	0.0732574	0.0548485	0.503186	0.110628	0.173639	0.100194	0.0925871	0.503597	0.179525	0.179525	0.0732574	0.0925871	0.0548485	1.961	4.892	3.265	MoHrip2,UvHrip1		.	.	.	0	0	0	.	.	0	.	0	0.725	0.66	.	.	0.55	0.385	0.486	0.58	1	1	0	0	27964.2	250	11.5	8.759	10	75	135
SNOO_101440	SNOO_101440A_6	0.367879	0.367879	0.367879	0.367879	0.367879	0.367879	0.367879	0.367879	0.367879	0.367879	0.367879	0.367879	0.367879	1.961	4.892	3.265	MoHrip2,UvHrip1		.	.	.	0	0	0	.	.	0	.	0	0.725	0.66	.	.	0.55	0.385	0.486	0.58	1	1	0	0	27964.2	250	11.5	8.759	10	75	135
SNOO_101440	SNOO_101440A_7	0.111479	0.137137	0.503186	0.498561	0.502452	0.100194	0.0925871	0.503597	0.0956961	0.0956961	0.0732574	0.0925871	0.0732574	1.961	4.892	3.265	MoHrip2,UvHrip1		.	.	.	0	0	0	.	.	0	.	0	0.725	0.66	.	.	0.55	0.385	0.486	0.58	1	1	0	0	27964.2	250	11.5	8.759	10	75	135
SNOO_101440	SNOO_101440A_8	0.367879	0.367879	0.367879	0.367879	0.367879	0.367879	0.367879	0.367879	0.367879	0.367879	0.367879	0.367879	0.367879	1.961	4.892	3.265	MoHrip2,UvHrip1		.	.	.	0	0	0	.	.	0	.	0	0.725	0.66	.	.	0.55	0.385	0.486	0.58	1	1	0	0	27964.2	250	11.5	8.759	10	75	135
SNOO_154220	SNOO_154220A_1	0.367879	0.367879	0.367879	0.367879	0.367879	0.367879	0.367879	0.367879	0.367879	0.367879	0.367879	0.367879	0.367879	1.958	6.028	3.312	.		.	.	.	0	0	0	.	.	0	.	0	1	0.835	.	0.922	.	0.897	0.732	0.88	1	1	0	0	6906.99	66	2	7.926	6	30	44
SNOO_154220	SNOO_154220A_2	0.367879	0.367879	0.367879	0.367879	0.367879	0.367879	0.367879	0.367879	0.367879	0.367879	0.367879	0.367879	0.367879	1.958	6.028	3.312	.		.	.	.	0	0	0	.	.	0	.	0	1	0.835	.	0.922	.	0.897	0.732	0.88	1	1	0	0	6906.99	66	2	7.926	6	30	44
SNOO_154220	SNOO_154220A_3	0.367879	0.367879	0.367879	0.367879	0.367879	0.367879	0.367879	0.367879	0.367879	0.367879	0.367879	0.367879	0.367879	1.958	6.028	3.312	.		.	.	.	0	0	0	.	.	0	.	0	1	0.835	.	0.922	.	0.897	0.732	0.88	1	1	0	0	6906.99	66	2	7.926	6	30	44
SNOO_427500	SNOO_427500A_1	0.367879	0.367879	0.367879	0.367879	0.367879	0.367879	0.367879	0.367879	0.367879	0.367879	0.367879	0.367879	0.367879	1.953	5.937	3.312	.		.	.	.	0	0	0	.	.	0	.	0	1	0.857	.	0.575	.	0.758	0.403	0.85	1	1	0	0	8061.2	75	-1	6.02	7	32	47
SNOO_159500	SNOO_159500A_1	0.105375	0.125944	0.125985	0.124517	0.0617322	0.0935828	0.131042	0.134635	0.127765	0.13797	0.122908	0.0300756	0.0300756	1.951	4.416	3.241	.		.	.	.	0	0	0	.	.	0	.	0	0.517	0.688	.	0.59	.	0.115	0.43	0.46	1	1	0	0	22740.4	204	-3.5	4.943	7	70	117
SNOO_159500	SNOO_159500A_2	0.063249	0.0900753	0.135962	0.110545	0.0513404	0.070913	0.128625	0.128462	0.136839	0.106908	0.130757	0.0295358	0.0295358	1.951	4.416	3.241	.		.	.	.	0	0	0	.	.	0	.	0	0.517	0.688	.	0.59	.	0.115	0.43	0.46	1	1	0	0	22740.4	204	-3.5	4.943	7	70	117
SNOO_159500	SNOO_159500A_3	0.033057	0.141449	0.379825	0.372774	0.355393	0.378421	0.246542	0.380455	0.368592	0.387021	0.302449	0.380085	0.033057	1.951	4.416	3.241	.		.	.	.	0	0	0	.	.	0	.	0	0.517	0.688	.	0.59	.	0.115	0.43	0.46	1	1	0	0	22740.4	204	-3.5	4.943	7	70	117
SNOO_159500	SNOO_159500A_4	0.497835	0.478128	0.0966392	0.110628	0.10182	0.100194	0.503356	0.0913082	0.0956961	0.0956961	0.497835	0.503356	0.0913082	1.951	4.416	3.241	.		.	.	.	0	0	0	.	.	0	.	0	0.517	0.688	.	0.59	.	0.115	0.43	0.46	1	1	0	0	22740.4	204	-3.5	4.943	7	70	117
SNOO_563480	SNOO_563480_1	0.282963	0.219819	0.00429192	0.0026643	0.112411	0.21259	0.318922	0.00514137	0.247886	0.0991542	0.282963	0.232638	0.0026643	1.949	5.245	3.302	.		.	.	.	0	0	0	.	.	0	.	0	1	0.669	0.835	0.551	.	0.024	0.31	0.75	1	1	0	0	6630.93	60	7.5	10.575	3	21	29
SNOO_563480	SNOO_563480_2	0.367879	0.367879	0.367879	0.367879	0.367879	0.367879	0.367879	0.367879	0.367879	0.367879	0.367879	0.367879	0.367879	1.949	5.245	3.302	.		.	.	.	0	0	0	.	.	0	.	0	1	0.669	0.835	0.551	.	0.024	0.31	0.75	1	1	0	0	6630.93	60	7.5	10.575	3	21	29
SNOO_305410	SNOO_305410A_1	0.131934	0.138939	0.0562755	0.13141	0.0442962	0.126813	0.13211	0.095708	0.149388	0.129628	0.020615	0.104147	0.020615	1.945	4.544	2.931	.		.	.	.	0	0	0	PF00026	Family:Asp	0	.	0	0.715	0.691	.	0.709	.	0.942	0.277	0.47	1	1	0	0	25698.3	232	6.5	8.575	5	73	130
SNOO_305410	SNOO_305410A_2	0.092679	0.126567	0.125015	0.148967	0.156618	0.112245	0.140414	0.138408	0.063355	0.154161	0.120096	0.113947	0.063355	1.945	4.544	2.931	.		.	.	.	0	0	0	PF00026	Family:Asp	0	.	0	0.715	0.691	.	0.709	.	0.942	0.277	0.47	1	1	0	0	25698.3	232	6.5	8.575	5	73	130
SNOO_305410	SNOO_305410A_3	0.0303094	0.0850882	0.185911	0.150557	0.196353	0.178283	0.161715	0.14638	0.0801522	0.13706	0.107085	0.166849	0.0303094	1.945	4.544	2.931	.		.	.	.	0	0	0	PF00026	Family:Asp	0	.	0	0.715	0.691	.	0.709	.	0.942	0.277	0.47	1	1	0	0	25698.3	232	6.5	8.575	5	73	130
SNOO_305410	SNOO_305410A_4	0.152628	0.147716	0.0799642	0.0875495	0.151918	0.143221	0.182017	0.0519255	0.0411454	0.0833195	0.0271361	0.116857	0.0271361	1.945	4.544	2.931	.		.	.	.	0	0	0	PF00026	Family:Asp	0	.	0	0.715	0.691	.	0.709	.	0.942	0.277	0.47	1	1	0	0	25698.3	232	6.5	8.575	5	73	130
SNOO_305410	SNOO_305410A_5	0.298895	0.182681	0.270444	0.24262	0.112411	0.263631	0.277105	0.27947	0.0991542	0.319677	0.216811	0.281008	0.0991542	1.945	4.544	2.931	.		.	.	.	0	0	0	PF00026	Family:Asp	0	.	0	0.715	0.691	.	0.709	.	0.942	0.277	0.47	1	1	0	0	25698.3	232	6.5	8.575	5	73	130
SNOO_305410	SNOO_305410A_6	0.111479	0.137137	0.0966392	0.110628	0.10182	0.100194	0.0925871	0.0913082	0.0956961	0.0956961	0.111479	0.0925871	0.0913082	1.945	4.544	2.931	.		.	.	.	0	0	0	PF00026	Family:Asp	0	.	0	0.715	0.691	.	0.709	.	0.942	0.277	0.47	1	1	0	0	25698.3	232	6.5	8.575	5	73	130
SNOO_428630	SNOO_428630A_1	0.0119847	0.0953142	0.132742	0.134767	0.00541624	0.102654	0.0737852	0.132387	0.0253902	0.000618783	0.0871291	0.129929	0.000618783	1.942	6.203	3.312	.		.	.	.	0	0	0	.	.	0	.	0	1	0.844	0.622	0.857	.	0.154	0.664	0.63	1	1	0	0	9846.13	92	-6	3.992	12	38	63
SNOO_428630	SNOO_428630A_2	0.0382495	0.0313638	0.133304	0.137415	0.0030811	0.104793	0.112774	0.13528	0.021152	0.00382346	0.0215255	0.13161	0.0030811	1.942	6.203	3.312	.		.	.	.	0	0	0	.	.	0	.	0	1	0.844	0.622	0.857	.	0.154	0.664	0.63	1	1	0	0	9846.13	92	-6	3.992	12	38	63
SNOO_428630	SNOO_428630A_3	0.175722	0.04788	0.199142	0.212908	0.20243	0.192316	0.0848376	0.206962	0.213615	0.225267	0.131036	0.152273	0.04788	1.942	6.203	3.312	.		.	.	.	0	0	0	.	.	0	.	0	1	0.844	0.622	0.857	.	0.154	0.664	0.63	1	1	0	0	9846.13	92	-6	3.992	12	38	63
SNOO_428630	SNOO_428630A_4	0.412679	0.439878	0.0966392	0.110628	0.502452	0.0518011	0.0459786	0.0913082	0.0956961	0.0956961	0.334074	0.0459786	0.0459786	1.942	6.203	3.312	.		.	.	.	0	0	0	.	.	0	.	0	1	0.844	0.622	0.857	.	0.154	0.664	0.63	1	1	0	0	9846.13	92	-6	3.992	12	38	63
SNOO_080070	SNOO_080070A_1	0.102904	0.114992	0.0979702	0.133514	0.113224	0.123974	0.127538	0.1189	0.076664	0.0477734	0.0784493	0.130575	0.0477734	1.934	1.514	3.302	.		.	.	.	0	0	0	PF09362	Domain:DUF1996	0	.	0	0.001	0.637	.	.	0.752	0.027	0.308	0.49	1	1	0	0	40088.3	371	6.5	7.905	12	132	224
SNOO_080070	SNOO_080070A_2	0.121546	0.130067	0.132082	0.130836	0.102765	0.12822	0.126485	0.132595	0.128488	0.10295	0.12929	0.100151	0.100151	1.934	1.514	3.302	.		.	.	.	0	0	0	PF09362	Domain:DUF1996	0	.	0	0.001	0.637	.	.	0.752	0.027	0.308	0.49	1	1	0	0	40088.3	371	6.5	7.905	12	132	224
SNOO_080070	SNOO_080070A_3	0.0750616	0.138698	0.0965931	0.133911	0.245309	0.112096	0.207733	0.159222	0.0859075	0.0859075	0.0750616	0.159194	0.0750616	1.934	1.514	3.302	.		.	.	.	0	0	0	PF09362	Domain:DUF1996	0	.	0	0.001	0.637	.	.	0.752	0.027	0.308	0.49	1	1	0	0	40088.3	371	6.5	7.905	12	132	224
SNOO_080070	SNOO_080070A_4	0.367879	0.367879	0.367879	0.367879	0.367879	0.367879	0.367879	0.367879	0.367879	0.367879	0.367879	0.367879	0.367879	1.934	1.514	3.302	.		.	.	.	0	0	0	PF09362	Domain:DUF1996	0	.	0	0.001	0.637	.	.	0.752	0.027	0.308	0.49	1	1	0	0	40088.3	371	6.5	7.905	12	132	224
SNOO_155650	SNOO_155650A_1	0.150734	0.042043	0.157701	0.169897	0.130879	0.163274	0.101116	0.165546	0.147811	0.166665	0.150734	0.158802	0.042043	1.931	4.594	2.823	MoCDIP8		.	.	.	0	0	0	.	.	0	.	0	0.059	0.511	.	0.506	.	0.022	0.416	0.8	1	1	0	0	31923.8	297	-2.5	5.63	4	106	182
SNOO_155650	SNOO_155650A_2	0.0960272	0.0190931	0.169998	0.167886	0.158745	0.164768	0.122562	0.16062	0.18128	0.156398	0.136338	0.153203	0.0190931	1.931	4.594	2.823	MoCDIP8		.	.	.	0	0	0	.	.	0	.	0	0.059	0.511	.	0.506	.	0.022	0.416	0.8	1	1	0	0	31923.8	297	-2.5	5.63	4	106	182
SNOO_155650	SNOO_155650A_3	0.367879	0.367879	0.367879	0.367879	0.367879	0.367879	0.367879	0.367879	0.367879	0.367879	0.367879	0.367879	0.367879	1.931	4.594	2.823	MoCDIP8		.	.	.	0	0	0	.	.	0	.	0	0.059	0.511	.	0.506	.	0.022	0.416	0.8	1	1	0	0	31923.8	297	-2.5	5.63	4	106	182
SNOO_155650	SNOO_155650A_4	0.0322911	0.277314	0.0411918	0.335987	0.355393	0.394639	0.380085	0.0449924	0.0416679	0.368592	0.334074	0.380085	0.0322911	1.931	4.594	2.823	MoCDIP8		.	.	.	0	0	0	.	.	0	.	0	0.059	0.511	.	0.506	.	0.022	0.416	0.8	1	1	0	0	31923.8	297	-2.5	5.63	4	106	182
SNOO_155650	SNOO_155650A_5	0.367879	0.367879	0.367879	0.367879	0.367879	0.367879	0.367879	0.367879	0.367879	0.367879	0.367879	0.367879	0.367879	1.931	4.594	2.823	MoCDIP8		.	.	.	0	0	0	.	.	0	.	0	0.059	0.511	.	0.506	.	0.022	0.416	0.8	1	1	0	0	31923.8	297	-2.5	5.63	4	106	182
SNOO_002930	SNOO_002930A_1	0.302449	0.3582	0.0195436	0.0142947	0.355393	0.226069	0.246542	0.0220036	0.368592	0.368592	0.302449	0.246542	0.0142947	1.925	2.815	3.248	.		.	.	.	0	0	0	.	.	0	.	0	0.027	0.443	.	0.697	.	0.383	0.374	0.9	1	1	0	0	25236	237	-1.5	5.982	4	99	150
SNOO_002930	SNOO_002930A_2	0.302449	0.3582	0.0195436	0.0142947	0.355393	0.226069	0.246542	0.0220036	0.368592	0.368592	0.302449	0.246542	0.0142947	1.925	2.815	3.248	.		.	.	.	0	0	0	.	.	0	.	0	0.027	0.443	.	0.697	.	0.383	0.374	0.9	1	1	0	0	25236	237	-1.5	5.982	4	99	150
SNOO_002930	SNOO_002930A_3	0.367879	0.367879	0.367879	0.367879	0.367879	0.367879	0.367879	0.367879	0.367879	0.367879	0.367879	0.367879	0.367879	1.925	2.815	3.248	.		.	.	.	0	0	0	.	.	0	.	0	0.027	0.443	.	0.697	.	0.383	0.374	0.9	1	1	0	0	25236	237	-1.5	5.982	4	99	150
SNOO_002930	SNOO_002930A_4	0.367879	0.367879	0.367879	0.367879	0.367879	0.367879	0.367879	0.367879	0.367879	0.367879	0.367879	0.367879	0.367879	1.925	2.815	3.248	.		.	.	.	0	0	0	.	.	0	.	0	0.027	0.443	.	0.697	.	0.383	0.374	0.9	1	1	0	0	25236	237	-1.5	5.982	4	99	150
SNOO_008220	SNOO_008220A_1	0.128482	0.130933	0.125985	0.0591035	0.0632171	0.129581	0.12632	0.0324332	0.101026	0.141711	0.0621363	0.129929	0.0324332	1.921	6.366	3.312	.		.	.	.	0	0	0	.	.	0	.	0	1	0.865	0.561	0.865	.	0.577	0.278	0.85	1	1	0	0	15955.9	155	-5.5	4.439	20	73	112
SNOO_008220	SNOO_008220A_2	0.0858401	0.0678565	0.102957	0.0509605	0.146292	0.113846	0.0897333	0.0952922	0.135662	0.07789	0.124481	0.122771	0.0509605	1.921	6.366	3.312	.		.	.	.	0	0	0	.	.	0	.	0	1	0.865	0.561	0.865	.	0.577	0.278	0.85	1	1	0	0	15955.9	155	-5.5	4.439	20	73	112
SNOO_008220	SNOO_008220A_3	0.072592	0.0260447	0.135873	0.167886	0.0738118	0.160778	0.143736	0.0733762	0.134091	0.108122	0.072592	0.136998	0.0260447	1.921	6.366	3.312	.		.	.	.	0	0	0	.	.	0	.	0	1	0.865	0.561	0.865	.	0.577	0.278	0.85	1	1	0	0	15955.9	155	-5.5	4.439	20	73	112
SNOO_008220	SNOO_008220A_4	0.367879	0.367879	0.367879	0.367879	0.367879	0.367879	0.367879	0.367879	0.367879	0.367879	0.367879	0.367879	0.367879	1.921	6.366	3.312	.		.	.	.	0	0	0	.	.	0	.	0	1	0.865	0.561	0.865	.	0.577	0.278	0.85	1	1	0	0	15955.9	155	-5.5	4.439	20	73	112
SNOO_008220	SNOO_008220A_5	0.164829	0.142795	0.178684	0.165546	0.19424	0.192581	0.185174	0.18394	0.188354	0.188354	0.164829	0.185174	0.142795	1.921	6.366	3.312	.		.	.	.	0	0	0	.	.	0	.	0	1	0.865	0.561	0.865	.	0.577	0.278	0.85	1	1	0	0	15955.9	155	-5.5	4.439	20	73	112
SNOO_061910	SNOO_061910A_1	0.115772	0.0807067	0.134232	0.134387	0.0385053	0.116304	0.0300756	0.0945368	0.139399	0.139399	0.0923453	0.0502014	0.0300756	1.92	5.402	3.312	.		.	.	.	0	0	0	.	.	0	.	0	0.99	0.736	0.681	.	.	0.899	0.293	0.31	1	1	0	0	14181.2	126	2.5	7.278	6	44	65
SNOO_061910	SNOO_061910A_2	0.143727	0.121136	0.169998	0.153355	0.0738118	0.143836	0.158226	0.177005	0.187412	0.177	0.102381	0.0789951	0.0738118	1.92	5.402	3.312	.		.	.	.	0	0	0	.	.	0	.	0	0.99	0.736	0.681	.	.	0.899	0.293	0.31	1	1	0	0	14181.2	126	2.5	7.278	6	44	65
SNOO_061910	SNOO_061910A_3	0.165094	0.0461585	0.174956	0.176948	0.176403	0.168558	0.122562	0.16062	0.0801522	0.194553	0.0507747	0.0789951	0.0461585	1.92	5.402	3.312	.		.	.	.	0	0	0	.	.	0	.	0	0.99	0.736	0.681	.	.	0.899	0.293	0.31	1	1	0	0	14181.2	126	2.5	7.278	6	44	65
SNOO_061910	SNOO_061910A_4	0.162638	0.136299	0.169998	0.167886	0.135041	0.144964	0.0772812	0.177005	0.134056	0.170616	0.111356	0.162283	0.0772812	1.92	5.402	3.312	.		.	.	.	0	0	0	.	.	0	.	0	0.99	0.736	0.681	.	.	0.899	0.293	0.31	1	1	0	0	14181.2	126	2.5	7.278	6	44	65
SNOO_061910	SNOO_061910A_5	0.298895	0.275051	0.32583	0.342623	0.181308	0.263631	0.281008	0.317046	0.325096	0.325096	0.298895	0.15943	0.15943	1.92	5.402	3.312	.		.	.	.	0	0	0	.	.	0	.	0	0.99	0.736	0.681	.	.	0.899	0.293	0.31	1	1	0	0	14181.2	126	2.5	7.278	6	44	65
SNOO_061910	SNOO_061910A_6	0.497835	0.0548485	0.0861284	0.498561	0.10182	0.0829113	0.0901181	0.0913082	0.0956961	0.503742	0.0732574	0.0901181	0.0548485	1.92	5.402	3.312	.		.	.	.	0	0	0	.	.	0	.	0	0.99	0.736	0.681	.	.	0.899	0.293	0.31	1	1	0	0	14181.2	126	2.5	7.278	6	44	65
SNOO_135040	SNOO_135040A_1	0.20305	0.142795	0.178684	0.165546	0.173639	0.175298	0.182705	0.18394	0.179525	0.179525	0.20305	0.182705	0.142795	1.912	2.908	3.181	.		.	.	.	0	0	0	PF13577	Domain:SnoaL_4	0	.	0	0.677	0.729	.	.	0.602	0.052	0.374	0.56	1	1	0	0	19676.4	179	0.5	6.702	3	62	95
SNOO_154710	SNOO_154710A_1	0.123046	0.0883089	0.100813	0.0468338	0.0598317	0.11504	0.133061	0.0665735	0.127491	0.142619	0.0774727	0.128625	0.0468338	1.909	4.915	3.026	.		.	.	.	0	0	0	.	.	0	.	0	0.646	0.81	.	0.573	.	0.029	0.363	0.25	1	1	0	0	24336.4	218	1	6.743	4	67	114
SNOO_154710	SNOO_154710A_2	0.149798	0.109461	0.0801559	0.12398	0.00452681	0.0817622	0.141245	0.0564013	0.18128	0.156398	0.118544	0.10089	0.00452681	1.909	4.915	3.026	.		.	.	.	0	0	0	.	.	0	.	0	0.646	0.81	.	0.573	.	0.029	0.363	0.25	1	1	0	0	24336.4	218	1	6.743	4	67	114
SNOO_154710	SNOO_154710A_3	0.151667	0.0484614	0.134978	0.146572	0.0649852	0.109621	0.0930908	0.171677	0.18128	0.131309	0.0198064	0.0930908	0.0198064	1.909	4.915	3.026	.		.	.	.	0	0	0	.	.	0	.	0	0.646	0.81	.	0.573	.	0.029	0.363	0.25	1	1	0	0	24336.4	218	1	6.743	4	67	114
SNOO_154710	SNOO_154710A_4	0.367879	0.367879	0.367879	0.367879	0.367879	0.367879	0.367879	0.367879	0.367879	0.367879	0.367879	0.367879	0.367879	1.909	4.915	3.026	.		.	.	.	0	0	0	.	.	0	.	0	0.646	0.81	.	0.573	.	0.029	0.363	0.25	1	1	0	0	24336.4	218	1	6.743	4	67	114
SNOO_154710	SNOO_154710A_5	0.367879	0.367879	0.367879	0.367879	0.367879	0.367879	0.367879	0.367879	0.367879	0.367879	0.367879	0.367879	0.367879	1.909	4.915	3.026	.		.	.	.	0	0	0	.	.	0	.	0	0.646	0.81	.	0.573	.	0.029	0.363	0.25	1	1	0	0	24336.4	218	1	6.743	4	67	114
SNOO_154710	SNOO_154710A_6	0.164829	0.142795	0.178684	0.165546	0.19424	0.192581	0.185174	0.18394	0.188354	0.188354	0.164829	0.185174	0.142795	1.909	4.915	3.026	.		.	.	.	0	0	0	.	.	0	.	0	0.646	0.81	.	0.573	.	0.029	0.363	0.25	1	1	0	0	24336.4	218	1	6.743	4	67	114
SNOO_432080	SNOO_432080A_1	0.0582173	0.135978	0.0612952	0.0469552	0.0442962	0.0514121	0.134369	0.111904	0.149388	0.097349	0.138023	0.0247232	0.0247232	1.908	6.049	3.312	.		.	.	.	0	0	0	.	.	0	.	0	1	0.865	.	0.859	.	0.413	0.385	0.8	1	1	0	0	15328.6	140	-0.5	5.704	12	52	83
SNOO_432080	SNOO_432080A_2	0.150734	0.0771124	0.102169	0.146572	0.165031	0.0523924	0.0189538	0.0749697	0.0812282	0.0812282	0.111225	0.112783	0.0189538	1.908	6.049	3.312	.		.	.	.	0	0	0	.	.	0	.	0	1	0.865	.	0.859	.	0.413	0.385	0.8	1	1	0	0	15328.6	140	-0.5	5.704	12	52	83
SNOO_432080	SNOO_432080A_3	0.0287375	0.156181	0.158747	0.136544	0.131176	0.0695297	0.14844	0.14999	0.0821111	0.157218	0.0902138	0.0483367	0.0287375	1.908	6.049	3.312	.		.	.	.	0	0	0	.	.	0	.	0	1	0.865	.	0.859	.	0.413	0.385	0.8	1	1	0	0	15328.6	140	-0.5	5.704	12	52	83
SNOO_432080	SNOO_432080A_4	0.0629532	0.202364	0.207108	0.190765	0.221331	0.174747	0.0947554	0.208618	0.209795	0.131122	0.198377	0.155774	0.0629532	1.908	6.049	3.312	.		.	.	.	0	0	0	.	.	0	.	0	1	0.865	.	0.859	.	0.413	0.385	0.8	1	1	0	0	15328.6	140	-0.5	5.704	12	52	83
SNOO_432080	SNOO_432080A_5	0.200867	0.0222005	0.0670828	0.0407607	0.0783876	0.21335	0.159194	0.120914	0.0645296	0.133752	0.0750616	0.204678	0.0222005	1.908	6.049	3.312	.		.	.	.	0	0	0	.	.	0	.	0	1	0.865	.	0.859	.	0.413	0.385	0.8	1	1	0	0	15328.6	140	-0.5	5.704	12	52	83
SNOO_432080	SNOO_432080A_6	0.0424591	0.169112	0.088477	0.21129	0.266014	0.0752883	0.192458	0.162126	0.0743496	0.0743496	0.102751	0.124587	0.0424591	1.908	6.049	3.312	.		.	.	.	0	0	0	.	.	0	.	0	1	0.865	.	0.859	.	0.413	0.385	0.8	1	1	0	0	15328.6	140	-0.5	5.704	12	52	83
SNOO_142420	SNOO_142420A_1	0.20305	0.225084	0.178684	0.165546	0.173639	0.192581	0.185174	0.18394	0.179525	0.179525	0.20305	0.185174	0.165546	1.908	1.908	2.871	.		.	.	.	0	0	0	PF11578	Family:DUF3237	0	.	0	0.461	0.611	.	.	0.631	0.991	0.356	0.45	1	1	0	0	17581.2	161	-1	5.677	1	52	87
SNOO_142420	SNOO_142420A_2	0.367879	0.367879	0.367879	0.367879	0.367879	0.367879	0.367879	0.367879	0.367879	0.367879	0.367879	0.367879	0.367879	1.908	1.908	2.871	.		.	.	.	0	0	0	PF11578	Family:DUF3237	0	.	0	0.461	0.611	.	.	0.631	0.991	0.356	0.45	1	1	0	0	17581.2	161	-1	5.677	1	52	87
SNOO_059180	SNOO_059180A_1	0.141246	0.141111	0.111067	0.14777	0.076429	0.0349665	0.0399934	0.127694	0.156994	0.0936457	0.100875	0.0680658	0.0349665	1.908	3.202	2.812	.		.	.	.	0	0	0	.	.	0	.	0	0.106	0.622	.	0.527	.	0.053	0.33	0.48	1	1	0	0	24415.6	222	-4	4.766	2	76	120
SNOO_059180	SNOO_059180A_2	0.146312	0.128491	0.127086	0.15123	0.0572021	0.0460742	0.0525358	0.140267	0.160483	0.11262	0.114952	0.0840696	0.0460742	1.908	3.202	2.812	.		.	.	.	0	0	0	.	.	0	.	0	0.106	0.622	.	0.527	.	0.053	0.33	0.48	1	1	0	0	24415.6	222	-4	4.766	2	76	120
SNOO_059180	SNOO_059180A_3	0.367879	0.367879	0.367879	0.367879	0.367879	0.367879	0.367879	0.367879	0.367879	0.367879	0.367879	0.367879	0.367879	1.908	3.202	2.812	.		.	.	.	0	0	0	.	.	0	.	0	0.106	0.622	.	0.527	.	0.053	0.33	0.48	1	1	0	0	24415.6	222	-4	4.766	2	76	120
SNOO_082890	SNOO_082890A_1	0.0217467	0.18371	0.106063	0.126301	0.0862841	0.14837	0.117634	0.175884	0.0275011	0.134957	0.00678969	0.166803	0.00678969	1.906	7.364	3.305	.		.	.	.	0	0	0	PF03211	Repeat:Pectate_lyase	1	PL3_2,PL3,PL3_4,PL3_5,PL3_1,PL3_3	0	0.968	0.706	.	0.933	.	0.972	0.512	0.93	1	1	0	0	26026.5	257	6.5	8.489	10	114	174
SNOO_082890	SNOO_082890A_2	0.0034728	0.232808	0.210699	0.17198	0.0554063	0.0635475	0.155606	0.118767	0.00947174	0.126053	0.0627181	0.08036	0.0034728	1.906	7.364	3.305	.		.	.	.	0	0	0	PF03211	Repeat:Pectate_lyase	1	PL3_2,PL3,PL3_4,PL3_5,PL3_1,PL3_3	0	0.968	0.706	.	0.933	.	0.972	0.512	0.93	1	1	0	0	26026.5	257	6.5	8.489	10	114	174
SNOO_082890	SNOO_082890A_3	0.268396	0.275051	0.00429192	0.0026643	0.317146	0.187104	0.277105	0.00514137	0.319677	0.319677	0.0522206	0.166263	0.0026643	1.906	7.364	3.305	.		.	.	.	0	0	0	PF03211	Repeat:Pectate_lyase	1	PL3_2,PL3,PL3_4,PL3_5,PL3_1,PL3_3	0	0.968	0.706	.	0.933	.	0.972	0.512	0.93	1	1	0	0	26026.5	257	6.5	8.489	10	114	174
SNOO_082890	SNOO_082890A_4	0.367879	0.367879	0.367879	0.367879	0.367879	0.367879	0.367879	0.367879	0.367879	0.367879	0.367879	0.367879	0.367879	1.906	7.364	3.305	.		.	.	.	0	0	0	PF03211	Repeat:Pectate_lyase	1	PL3_2,PL3,PL3_4,PL3_5,PL3_1,PL3_3	0	0.968	0.706	.	0.933	.	0.972	0.512	0.93	1	1	0	0	26026.5	257	6.5	8.489	10	114	174
SNOO_082890	SNOO_082890A_5	0.367879	0.367879	0.367879	0.367879	0.367879	0.367879	0.367879	0.367879	0.367879	0.367879	0.367879	0.367879	0.367879	1.906	7.364	3.305	.		.	.	.	0	0	0	PF03211	Repeat:Pectate_lyase	1	PL3_2,PL3,PL3_4,PL3_5,PL3_1,PL3_3	0	0.968	0.706	.	0.933	.	0.972	0.512	0.93	1	1	0	0	26026.5	257	6.5	8.489	10	114	174
SNOO_082890	SNOO_082890A_6	0.367879	0.367879	0.367879	0.367879	0.367879	0.367879	0.367879	0.367879	0.367879	0.367879	0.367879	0.367879	0.367879	1.906	7.364	3.305	.		.	.	.	0	0	0	PF03211	Repeat:Pectate_lyase	1	PL3_2,PL3,PL3_4,PL3_5,PL3_1,PL3_3	0	0.968	0.706	.	0.933	.	0.972	0.512	0.93	1	1	0	0	26026.5	257	6.5	8.489	10	114	174
SNOO_082890	SNOO_082890A_7	0.367879	0.367879	0.367879	0.367879	0.367879	0.367879	0.367879	0.367879	0.367879	0.367879	0.367879	0.367879	0.367879	1.906	7.364	3.305	.		.	.	.	0	0	0	PF03211	Repeat:Pectate_lyase	1	PL3_2,PL3,PL3_4,PL3_5,PL3_1,PL3_3	0	0.968	0.706	.	0.933	.	0.972	0.512	0.93	1	1	0	0	26026.5	257	6.5	8.489	10	114	174
SNOO_082890	SNOO_082890A_8	0.367879	0.367879	0.367879	0.367879	0.367879	0.367879	0.367879	0.367879	0.367879	0.367879	0.367879	0.367879	0.367879	1.906	7.364	3.305	.		.	.	.	0	0	0	PF03211	Repeat:Pectate_lyase	1	PL3_2,PL3,PL3_4,PL3_5,PL3_1,PL3_3	0	0.968	0.706	.	0.933	.	0.972	0.512	0.93	1	1	0	0	26026.5	257	6.5	8.489	10	114	174
SNOO_082890	SNOO_082890A_9	0.367879	0.367879	0.367879	0.367879	0.367879	0.367879	0.367879	0.367879	0.367879	0.367879	0.367879	0.367879	0.367879	1.906	7.364	3.305	.		.	.	.	0	0	0	PF03211	Repeat:Pectate_lyase	1	PL3_2,PL3,PL3_4,PL3_5,PL3_1,PL3_3	0	0.968	0.706	.	0.933	.	0.972	0.512	0.93	1	1	0	0	26026.5	257	6.5	8.489	10	114	174
SNOO_082890	SNOO_082890A_10	0.367879	0.367879	0.367879	0.367879	0.367879	0.367879	0.367879	0.367879	0.367879	0.367879	0.367879	0.367879	0.367879	1.906	7.364	3.305	.		.	.	.	0	0	0	PF03211	Repeat:Pectate_lyase	1	PL3_2,PL3,PL3_4,PL3_5,PL3_1,PL3_3	0	0.968	0.706	.	0.933	.	0.972	0.512	0.93	1	1	0	0	26026.5	257	6.5	8.489	10	114	174
SNOO_082890	SNOO_082890A_11	0.367879	0.367879	0.367879	0.367879	0.367879	0.367879	0.367879	0.367879	0.367879	0.367879	0.367879	0.367879	0.367879	1.906	7.364	3.305	.		.	.	.	0	0	0	PF03211	Repeat:Pectate_lyase	1	PL3_2,PL3,PL3_4,PL3_5,PL3_1,PL3_3	0	0.968	0.706	.	0.933	.	0.972	0.512	0.93	1	1	0	0	26026.5	257	6.5	8.489	10	114	174
SNOO_082890	SNOO_082890A_12	0.367879	0.367879	0.367879	0.367879	0.367879	0.367879	0.367879	0.367879	0.367879	0.367879	0.367879	0.367879	0.367879	1.906	7.364	3.305	.		.	.	.	0	0	0	PF03211	Repeat:Pectate_lyase	1	PL3_2,PL3,PL3_4,PL3_5,PL3_1,PL3_3	0	0.968	0.706	.	0.933	.	0.972	0.512	0.93	1	1	0	0	26026.5	257	6.5	8.489	10	114	174
SNOO_161310	SNOO_161310A_1	0.20305	0.225084	0.189195	0.202334	0.19424	0.192581	0.185174	0.18394	0.188354	0.188354	0.20305	0.185174	0.18394	1.888	5.618	3.312	.		.	.	.	0	0	0	.	.	0	.	0	1	0.785	.	0.739	.	0.556	0.463	0.8	1	1	0	0	9613.05	95	3	8.08	8	45	66
SNOO_161310	SNOO_161310A_2	0.367879	0.367879	0.367879	0.367879	0.367879	0.367879	0.367879	0.367879	0.367879	0.367879	0.367879	0.367879	0.367879	1.888	5.618	3.312	.		.	.	.	0	0	0	.	.	0	.	0	1	0.785	.	0.739	.	0.556	0.463	0.8	1	1	0	0	9613.05	95	3	8.08	8	45	66
SNOO_161310	SNOO_161310A_3	0.367879	0.367879	0.367879	0.367879	0.367879	0.367879	0.367879	0.367879	0.367879	0.367879	0.367879	0.367879	0.367879	1.888	5.618	3.312	.		.	.	.	0	0	0	.	.	0	.	0	1	0.785	.	0.739	.	0.556	0.463	0.8	1	1	0	0	9613.05	95	3	8.08	8	45	66
SNOO_142800	SNOO_142800A_1	0.164829	0.225084	0.189195	0.202334	0.19424	0.175298	0.182705	0.18394	0.188354	0.188354	0.20305	0.182705	0.164829	1.887	0.509	2.648	.		.	.	.	0	0	0	PF00150	Domain:Cellulase	0	GH5_31,GH5_7,GH5,GH5_41	0	0	0.479	.	.	0.591	0.217	0.304	0.81	1	1	0	0	39386.2	361	1	6.74	5	128	203
SNOO_142800	SNOO_142800A_2	0.367879	0.367879	0.367879	0.367879	0.367879	0.367879	0.367879	0.367879	0.367879	0.367879	0.367879	0.367879	0.367879	1.887	0.509	2.648	.		.	.	.	0	0	0	PF00150	Domain:Cellulase	0	GH5_31,GH5_7,GH5,GH5_41	0	0	0.479	.	.	0.591	0.217	0.304	0.81	1	1	0	0	39386.2	361	1	6.74	5	128	203
SNOO_138160	SNOO_138160A_1	0.0322911	0.0208424	0.0411918	0.0326397	0.398285	0.358762	0.374949	0.377698	0.368592	0.368592	0.0322911	0.374949	0.0208424	1.885	3.008	3.189	.		.	.	.	0	0	0	.	.	0	.	0	0.348	0.453	.	0.596	.	0.037	0.596	0.83	1	1	0	0	13758.2	128	-8.5	4.019	2	45	80
SNOO_138160	SNOO_138160A_2	0.0322911	0.0208424	0.0411918	0.0326397	0.398285	0.358762	0.374949	0.377698	0.368592	0.368592	0.0322911	0.374949	0.0208424	1.885	3.008	3.189	.		.	.	.	0	0	0	.	.	0	.	0	0.348	0.453	.	0.596	.	0.037	0.596	0.83	1	1	0	0	13758.2	128	-8.5	4.019	2	45	80
SNOO_131370	SNOO_131370A_1	0.126295	0.131583	0.0946971	0.0332821	0.0244712	0.0119126	0.0744887	0.0672003	0.128488	0.128488	0.112642	0.0163286	0.0119126	1.876	1.456	3.276	.		.	.	.	0	0	0	PF09362	Domain:DUF1996	0	.	0	0.003	0.623	.	.	0.783	0.599	0.367	0.65	1	1	0	0	37311.2	345	7.5	8.064	12	128	204
SNOO_131370	SNOO_131370A_2	0.0704949	0.0390098	0.099748	0.0582486	0.00138827	0.0686415	0.128162	0.0429891	0.00799941	0.00799941	0.00807496	0.0576799	0.00138827	1.876	1.456	3.276	.		.	.	.	0	0	0	PF09362	Domain:DUF1996	0	.	0	0.003	0.623	.	.	0.783	0.599	0.367	0.65	1	1	0	0	37311.2	345	7.5	8.064	12	128	204
SNOO_131370	SNOO_131370A_3	0.150357	0.161353	0.163404	0.148713	0.180127	0.190633	0.177901	0.093282	0.103328	0.103328	0.0164688	0.17259	0.0164688	1.876	1.456	3.276	.		.	.	.	0	0	0	PF09362	Domain:DUF1996	0	.	0	0.003	0.623	.	.	0.783	0.599	0.367	0.65	1	1	0	0	37311.2	345	7.5	8.064	12	128	204
SNOO_131370	SNOO_131370A_4	0.112322	0.067698	0.212201	0.170326	0.232398	0.0249904	0.0848376	0.206962	0.131122	0.131122	0.112322	0.152273	0.0249904	1.876	1.456	3.276	.		.	.	.	0	0	0	PF09362	Domain:DUF1996	0	.	0	0.003	0.623	.	.	0.783	0.599	0.367	0.65	1	1	0	0	37311.2	345	7.5	8.064	12	128	204
SNOO_131370	SNOO_131370A_5	0.111479	0.137137	0.503186	0.498561	0.10182	0.0829113	0.0901181	0.503597	0.0956961	0.0956961	0.111479	0.0901181	0.0829113	1.876	1.456	3.276	.		.	.	.	0	0	0	PF09362	Domain:DUF1996	0	.	0	0.003	0.623	.	.	0.783	0.599	0.367	0.65	1	1	0	0	37311.2	345	7.5	8.064	12	128	204
SNOO_131370	SNOO_131370A_6	0.371685	0.342455	0.0861284	0.0738405	0.502452	0.394639	0.380085	0.0913082	0.086867	0.503742	0.371685	0.380085	0.0738405	1.876	1.456	3.276	.		.	.	.	0	0	0	PF09362	Domain:DUF1996	0	.	0	0.003	0.623	.	.	0.783	0.599	0.367	0.65	1	1	0	0	37311.2	345	7.5	8.064	12	128	204
SNOO_131370	SNOO_131370A_7	0.367879	0.367879	0.367879	0.367879	0.367879	0.367879	0.367879	0.367879	0.367879	0.367879	0.367879	0.367879	0.367879	1.876	1.456	3.276	.		.	.	.	0	0	0	PF09362	Domain:DUF1996	0	.	0	0.003	0.623	.	.	0.783	0.599	0.367	0.65	1	1	0	0	37311.2	345	7.5	8.064	12	128	204
SNOO_131370	SNOO_131370A_8	0.367879	0.367879	0.367879	0.367879	0.367879	0.367879	0.367879	0.367879	0.367879	0.367879	0.367879	0.367879	0.367879	1.876	1.456	3.276	.		.	.	.	0	0	0	PF09362	Domain:DUF1996	0	.	0	0.003	0.623	.	.	0.783	0.599	0.367	0.65	1	1	0	0	37311.2	345	7.5	8.064	12	128	204
SNOO_131210	SNOO_131210A_1	0.276699	0.35094	0.379825	0.372774	0.398285	0.226069	0.246542	0.380455	0.368592	0.387021	0.276699	0.380085	0.226069	1.876	2.288	3.257	.		.	.	.	0	0	0	.	.	0	.	0	0.337	0.612	.	.	0.509	0.033	0.534	0.42	1	1	0	0	15031	135	-7	4.339	6	45	76
SNOO_131210	SNOO_131210A_2	0.276699	0.35094	0.379825	0.372774	0.398285	0.226069	0.246542	0.380455	0.368592	0.387021	0.276699	0.380085	0.226069	1.876	2.288	3.257	.		.	.	.	0	0	0	.	.	0	.	0	0.337	0.612	.	.	0.509	0.033	0.534	0.42	1	1	0	0	15031	135	-7	4.339	6	45	76
SNOO_300920	SNOO_300920A_1	0.367879	0.367879	0.367879	0.367879	0.367879	0.367879	0.367879	0.367879	0.367879	0.367879	0.367879	0.367879	0.367879	1.876	4.498	2.97	MoHrip2,UvHrip1,PgShr9		.	.	.	0	0	0	.	.	0	.	0	0.675	0.672	.	.	0.574	0.142	0.568	0.67	1	1	0	0	20390.3	193	-4	4.735	9	78	116
SNOO_300920	SNOO_300920A_2	0.367879	0.367879	0.367879	0.367879	0.367879	0.367879	0.367879	0.367879	0.367879	0.367879	0.367879	0.367879	0.367879	1.876	4.498	2.97	MoHrip2,UvHrip1,PgShr9		.	.	.	0	0	0	.	.	0	.	0	0.675	0.672	.	.	0.574	0.142	0.568	0.67	1	1	0	0	20390.3	193	-4	4.735	9	78	116
SNOO_300920	SNOO_300920A_3	0.367879	0.367879	0.367879	0.367879	0.367879	0.367879	0.367879	0.367879	0.367879	0.367879	0.367879	0.367879	0.367879	1.876	4.498	2.97	MoHrip2,UvHrip1,PgShr9		.	.	.	0	0	0	.	.	0	.	0	0.675	0.672	.	.	0.574	0.142	0.568	0.67	1	1	0	0	20390.3	193	-4	4.735	9	78	116
SNOO_501710	SNOO_501710_1	0.206899	0.153758	0.147111	0.110438	0.0547225	0.231903	0.0470484	0.234069	0.0188541	0.0188541	0.180508	0.235156	0.0188541	1.876	5.936	2.957	.		.	.	.	0	0	0	.	.	0	.	0	1	0.823	0.673	0.892	.	0.908	0.433	0.43	1	1	0	0	20455.9	192	-3	5.287	15	77	123
SNOO_501710	SNOO_501710_2	0.231792	0.191293	0.196292	0.160285	0.0268171	0.219196	0.0737804	0.209566	0.0334717	0.0334717	0.147878	0.231796	0.0268171	1.876	5.936	2.957	.		.	.	.	0	0	0	.	.	0	.	0	1	0.823	0.673	0.892	.	0.908	0.433	0.43	1	1	0	0	20455.9	192	-3	5.287	15	77	123
SNOO_118490	SNOO_118490A_1	0.20305	0.225084	0.189195	0.202334	0.19424	0.192581	0.185174	0.18394	0.188354	0.188354	0.20305	0.185174	0.18394	1.868	3.389	3.308	.		.	.	.	0	0	0	PF09792	Domain:But2	0	.	0	0.381	0.438	.	0.862	.	0.893	0.454	0.87	1	1	0	0	23072.2	220	0.5	6.679	6	81	148
SNOO_118490	SNOO_118490A_2	0.367879	0.367879	0.367879	0.367879	0.367879	0.367879	0.367879	0.367879	0.367879	0.367879	0.367879	0.367879	0.367879	1.868	3.389	3.308	.		.	.	.	0	0	0	PF09792	Domain:But2	0	.	0	0.381	0.438	.	0.862	.	0.893	0.454	0.87	1	1	0	0	23072.2	220	0.5	6.679	6	81	148
SNOO_118490	SNOO_118490A_3	0.367879	0.367879	0.367879	0.367879	0.367879	0.367879	0.367879	0.367879	0.367879	0.367879	0.367879	0.367879	0.367879	1.868	3.389	3.308	.		.	.	.	0	0	0	PF09792	Domain:But2	0	.	0	0.381	0.438	.	0.862	.	0.893	0.454	0.87	1	1	0	0	23072.2	220	0.5	6.679	6	81	148
SNOO_101820	SNOO_101820A_1	0.109449	0.28833	0.178806	0.0302724	0.278886	0.188281	0.167409	0.1639	0.233304	0.281909	0.268028	0.254701	0.0302724	1.863	1.423	3.153	.		.	.	.	0	0	0	PF00141	Domain:peroxidase	0	AA2	0	0.066	0.61	.	.	0.699	0.009	0.36	0.57	1	1	0	0	33325.8	314	3.5	7.602	7	117	187
SNOO_101820	SNOO_101820A_2	0.134823	0.35094	0.101413	0.009297	0.317146	0.258261	0.239191	0.0903044	0.247886	0.319677	0.308268	0.239191	0.009297	1.863	1.423	3.153	.		.	.	.	0	0	0	PF00141	Domain:peroxidase	0	AA2	0	0.066	0.61	.	.	0.699	0.009	0.36	0.57	1	1	0	0	33325.8	314	3.5	7.602	7	117	187
SNOO_101820	SNOO_101820A_3	0.412679	0.439878	0.366451	0.411855	0.502452	0.394639	0.380085	0.377698	0.503742	0.503742	0.412679	0.374949	0.366451	1.863	1.423	3.153	.		.	.	.	0	0	0	PF00141	Domain:peroxidase	0	AA2	0	0.066	0.61	.	.	0.699	0.009	0.36	0.57	1	1	0	0	33325.8	314	3.5	7.602	7	117	187
SNOO_101820	SNOO_101820A_4	0.367879	0.367879	0.367879	0.367879	0.367879	0.367879	0.367879	0.367879	0.367879	0.367879	0.367879	0.367879	0.367879	1.863	1.423	3.153	.		.	.	.	0	0	0	PF00141	Domain:peroxidase	0	AA2	0	0.066	0.61	.	.	0.699	0.009	0.36	0.57	1	1	0	0	33325.8	314	3.5	7.602	7	117	187
SNOO_079130	SNOO_079130A_1	0.0880329	0.12601	0.132742	0.134767	0.128457	0.0886141	0.0163286	0.132387	0.137053	0.141336	0.118076	0.119928	0.0163286	1.857	5.585	3.311	UvHrip1,MoHrip2,PsOPEL		.	.	.	0	0	0	PF00187	Domain:Chitin_bind_1	1	CBM18	0	0.013	0.615	.	0.572	.	0.003	0.406	0.79	1	1	0	0	39242	365	-8	4.918	23	135	235
SNOO_079130	SNOO_079130A_2	0.0194331	0.107252	0.132199	0.155118	0.127087	0.107238	0.136843	0.159256	0.163168	0.103756	0.106759	0.0291764	0.0194331	1.857	5.585	3.311	UvHrip1,MoHrip2,PsOPEL		.	.	.	0	0	0	PF00187	Domain:Chitin_bind_1	1	CBM18	0	0.013	0.615	.	0.572	.	0.003	0.406	0.79	1	1	0	0	39242	365	-8	4.918	23	135	235
SNOO_079130	SNOO_079130A_3	0.147593	0.00975373	0.201248	0.17419	0.232398	0.178704	0.159194	0.120914	0.236321	0.131122	0.0368572	0.159194	0.00975373	1.857	5.585	3.311	UvHrip1,MoHrip2,PsOPEL		.	.	.	0	0	0	PF00187	Domain:Chitin_bind_1	1	CBM18	0	0.013	0.615	.	0.572	.	0.003	0.406	0.79	1	1	0	0	39242	365	-8	4.918	23	135	235
SNOO_079130	SNOO_079130A_4	0.0522206	0.22257	0.101413	0.132677	0.333838	0.242445	0.218562	0.236023	0.325096	0.325096	0.0522206	0.224806	0.0522206	1.857	5.585	3.311	UvHrip1,MoHrip2,PsOPEL		.	.	.	0	0	0	PF00187	Domain:Chitin_bind_1	1	CBM18	0	0.013	0.615	.	0.572	.	0.003	0.406	0.79	1	1	0	0	39242	365	-8	4.918	23	135	235
SNOO_079130	SNOO_079130A_5	0.240574	0.0300374	0.148358	0.24262	0.112411	0.187104	0.166263	0.16275	0.247886	0.0991542	0.240574	0.166263	0.0300374	1.857	5.585	3.311	UvHrip1,MoHrip2,PsOPEL		.	.	.	0	0	0	PF00187	Domain:Chitin_bind_1	1	CBM18	0	0.013	0.615	.	0.572	.	0.003	0.406	0.79	1	1	0	0	39242	365	-8	4.918	23	135	235
SNOO_079130	SNOO_079130A_6	0.056905	0.0300374	0.0799999	0.185778	0.128078	0.258261	0.239191	0.236023	0.142406	0.142406	0.056905	0.239191	0.0300374	1.857	5.585	3.311	UvHrip1,MoHrip2,PsOPEL		.	.	.	0	0	0	PF00187	Domain:Chitin_bind_1	1	CBM18	0	0.013	0.615	.	0.572	.	0.003	0.406	0.79	1	1	0	0	39242	365	-8	4.918	23	135	235
SNOO_079130	SNOO_079130A_7	0.206674	0.219819	0.32583	0.342623	0.278582	0.330574	0.318922	0.317046	0.262244	0.380677	0.342776	0.318922	0.206674	1.857	5.585	3.311	UvHrip1,MoHrip2,PsOPEL		.	.	.	0	0	0	PF00187	Domain:Chitin_bind_1	1	CBM18	0	0.013	0.615	.	0.572	.	0.003	0.406	0.79	1	1	0	0	39242	365	-8	4.918	23	135	235
SNOO_079130	SNOO_079130A_8	0.497835	0.137137	0.178684	0.165546	0.173639	0.502267	0.503356	0.18394	0.179525	0.179525	0.497835	0.503356	0.137137	1.857	5.585	3.311	UvHrip1,MoHrip2,PsOPEL		.	.	.	0	0	0	PF00187	Domain:Chitin_bind_1	1	CBM18	0	0.013	0.615	.	0.572	.	0.003	0.406	0.79	1	1	0	0	39242	365	-8	4.918	23	135	235
SNOO_147930	SNOO_147930A_1	0.131822	0.109461	0.015709	0.00490088	0.0428975	0.124701	0.138952	0.0272247	0.110607	0.0651411	0.0569792	0.101116	0.00490088	1.855	1.231	2.521	.		.	.	.	0	0	0	PF13472	Domain:Lipase_GDSL_2	0	CE3,CE2	0	0.208	0.666	.	.	0.769	0.97	0.335	0.28	1	1	0	0	26641.5	240	-1.5	6.14	3	75	127
SNOO_147930	SNOO_147930A_2	0.172632	0.102446	0.0114292	0.0012539	0.180127	0.173909	0.189217	0.0269802	0.202966	0.16538	0.117839	0.186351	0.0012539	1.855	1.231	2.521	.		.	.	.	0	0	0	PF13472	Domain:Lipase_GDSL_2	0	CE3,CE2	0	0.208	0.666	.	.	0.769	0.97	0.335	0.28	1	1	0	0	26641.5	240	-1.5	6.14	3	75	127
SNOO_147930	SNOO_147930A_3	0.0694637	0.258758	0.260203	0.268756	0.0390661	0.053377	0.212251	0.253414	0.116652	0.116652	0.158223	0.0417455	0.0390661	1.855	1.231	2.521	.		.	.	.	0	0	0	PF13472	Domain:Lipase_GDSL_2	0	CE3,CE2	0	0.208	0.666	.	.	0.769	0.97	0.335	0.28	1	1	0	0	26641.5	240	-1.5	6.14	3	75	127
SNOO_533930	SNOO_533930_1	0.175722	0.21253	0.136295	0.100381	0.217159	0.206786	0.192458	0.018196	0.240541	0.240541	0.131036	0.192458	0.018196	1.849	4.393	2.454	.		.	.	.	0	0	0	.	.	0	.	0	1	0.604	0.986	0.661	.	0.982	0.263	0.58	1	1	0	0	9197.9	78	11	10.464	1	17	31
SNOO_533930	SNOO_533930_2	0.111479	0.137137	0.503186	0.498561	0.0812183	0.100194	0.0925871	0.503597	0.086867	0.086867	0.497835	0.503356	0.0812183	1.849	4.393	2.454	.		.	.	.	0	0	0	.	.	0	.	0	1	0.604	0.986	0.661	.	0.982	0.263	0.58	1	1	0	0	9197.9	78	11	10.464	1	17	31
SNOO_002000	SNOO_002000A_1	0.367879	0.367879	0.367879	0.367879	0.367879	0.367879	0.367879	0.367879	0.367879	0.367879	0.367879	0.367879	0.367879	1.846	5.219	3.252	VdPevD1		PevD1_(VDAG_02735)	unaffected_pathogenicity,reduced_virulence	PHI:8520	0	1	0	PF16541	Domain:AltA1	1	.	0	0.705	0.555	.	0.793	.	0.954	0.582	0.87	1	1	0	0	17727.8	167	-8.5	4.206	6	62	105
SNOO_002000	SNOO_002000A_2	0.367879	0.367879	0.367879	0.367879	0.367879	0.367879	0.367879	0.367879	0.367879	0.367879	0.367879	0.367879	0.367879	1.846	5.219	3.252	VdPevD1		PevD1_(VDAG_02735)	unaffected_pathogenicity,reduced_virulence	PHI:8520	0	1	0	PF16541	Domain:AltA1	1	.	0	0.705	0.555	.	0.793	.	0.954	0.582	0.87	1	1	0	0	17727.8	167	-8.5	4.206	6	62	105
SNOO_011590	SNOO_011590A_1	0.0813494	0.0948843	0.0190014	0.0567847	0.107926	0.088348	0.111923	0.0108598	0.00599328	0.0527656	0.0552907	0.111923	0.00599328	1.842	5.131	3.039	.		.	.	.	0	0	0	.	.	0	.	0	0.53	0.75	0.747	0.689	.	0.97	0.255	0.44	1	1	0	0	24261.5	216	-2	5.654	6	62	104
SNOO_011590	SNOO_011590A_2	0.0850067	0.0291288	0.0256204	0.0597481	0.0953408	0.0382763	0.0363273	0.0194949	0.0806619	0.0806619	0.056007	0.0613023	0.0194949	1.842	5.131	3.039	.		.	.	.	0	0	0	.	.	0	.	0	0.53	0.75	0.747	0.689	.	0.97	0.255	0.44	1	1	0	0	24261.5	216	-2	5.654	6	62	104
SNOO_011590	SNOO_011590A_3	0.0524467	0.00990396	0.16917	0.151927	0.0179656	0.106969	0.14844	0.165546	0.165814	0.110607	0.0524467	0.119577	0.00990396	1.842	5.131	3.039	.		.	.	.	0	0	0	.	.	0	.	0	0.53	0.75	0.747	0.689	.	0.97	0.255	0.44	1	1	0	0	24261.5	216	-2	5.654	6	62	104
SNOO_011590	SNOO_011590A_4	0.00836115	0.0163227	0.140808	0.102622	0.00104858	0.160742	0.184652	0.15594	0.0103201	0.0103201	0.00836115	0.179221	0.00104858	1.842	5.131	3.039	.		.	.	.	0	0	0	.	.	0	.	0	0.53	0.75	0.747	0.689	.	0.97	0.255	0.44	1	1	0	0	24261.5	216	-2	5.654	6	62	104
SNOO_011590	SNOO_011590A_5	0.367879	0.367879	0.367879	0.367879	0.367879	0.367879	0.367879	0.367879	0.367879	0.367879	0.367879	0.367879	0.367879	1.842	5.131	3.039	.		.	.	.	0	0	0	.	.	0	.	0	0.53	0.75	0.747	0.689	.	0.97	0.255	0.44	1	1	0	0	24261.5	216	-2	5.654	6	62	104
SNOO_011590	SNOO_011590A_6	0.111479	0.137137	0.0966392	0.110628	0.10182	0.100194	0.0925871	0.0913082	0.0956961	0.0956961	0.111479	0.0925871	0.0913082	1.842	5.131	3.039	.		.	.	.	0	0	0	.	.	0	.	0	0.53	0.75	0.747	0.689	.	0.97	0.255	0.44	1	1	0	0	24261.5	216	-2	5.654	6	62	104
SNOO_011590	SNOO_011590A_7	0.367879	0.367879	0.367879	0.367879	0.367879	0.367879	0.367879	0.367879	0.367879	0.367879	0.367879	0.367879	0.367879	1.842	5.131	3.039	.		.	.	.	0	0	0	.	.	0	.	0	0.53	0.75	0.747	0.689	.	0.97	0.255	0.44	1	1	0	0	24261.5	216	-2	5.654	6	62	104
SNOO_129110	SNOO_129110B_1	0.200867	0.04788	0.133744	0.17198	0.266014	0.206786	0.192458	0.118767	0.247213	0.260224	0.045391	0.192458	0.045391	1.836	5.123	3.312	.		.	.	.	0	0	0	.	.	0	.	0	0.977	0.706	0.572	.	.	0.589	0.705	0.11	1	1	0	0	12817.5	118	-5	4.479	4	39	65
SNOO_129110	SNOO_129110B_2	0.219127	0.0300338	0.176954	0.21129	0.278886	0.226341	0.219953	0.162126	0.210739	0.281909	0.0261512	0.219953	0.0261512	1.836	5.123	3.312	.		.	.	.	0	0	0	.	.	0	.	0	0.977	0.706	0.572	.	.	0.589	0.705	0.11	1	1	0	0	12817.5	118	-5	4.479	4	39	65
SNOO_580410	SNOO_580410_1	0.137947	0.0592219	0.140556	0.147186	0.151385	0.0804829	0.0470676	0.0965922	0.0801575	0.141597	0.0596036	0.0470676	0.0470676	1.836	4.223	2.498	.		.	.	.	0	0	0	.	.	0	.	0	0.96	0.714	.	0.583	.	0.019	0.41	0.55	1	1	0	0	17224.6	156	-4.5	4.651	5	51	85
SNOO_580410	SNOO_580410_2	0.1438	0.0837348	0.140556	0.147186	0.151385	0.065536	0.0348734	0.0965922	0.0801575	0.141597	0.0865235	0.0348734	0.0348734	1.836	4.223	2.498	.		.	.	.	0	0	0	.	.	0	.	0	0.96	0.714	.	0.583	.	0.019	0.41	0.55	1	1	0	0	17224.6	156	-4.5	4.651	5	51	85
SNOO_119290	SNOO_119290A_1	0.0119317	0.0622734	0.138798	0.101633	0.103622	0.124303	0.0903915	0.133874	0.112352	0.14924	0.0437494	0.124338	0.0119317	1.831	1.632	3.077	.		.	.	.	0	0	0	PF10503	Family:Esterase_PHB	0	CE1	0	0.017	0.622	.	.	0.591	0.028	0.558	0.71	1	1	0	0	32644.8	302	4.5	7.474	4	111	168
SNOO_119290	SNOO_119290A_2	0.117575	0.122084	0.140556	0.147186	0.154797	0.0782921	0.0142634	0.146781	0.0208425	0.043021	0.129648	0.0142634	0.0142634	1.831	1.632	3.077	.		.	.	.	0	0	0	PF10503	Family:Esterase_PHB	0	CE1	0	0.017	0.622	.	.	0.591	0.028	0.558	0.71	1	1	0	0	32644.8	302	4.5	7.474	4	111	168
SNOO_575600	SNOO_575600_1	0.0315458	0.0208632	0.136671	0.115187	0.085827	0.0352661	0.062299	0.13528	0.07789	0.0481895	0.0170749	0.00487702	0.00487702	1.831	1.658	3.07	.		.	.	.	0	0	0	PF10503	Family:Esterase_PHB	0	CE1	0	0.018	0.624	.	.	0.582	0.027	0.548	0.74	1	1	0	0	32644.8	302	4.5	7.474	4	111	167
SNOO_412290	SNOO_412290A_1	0.367879	0.367879	0.367879	0.367879	0.367879	0.367879	0.367879	0.367879	0.367879	0.367879	0.367879	0.367879	0.367879	1.829	6.396	3.178	.		.	.	.	0	0	0	.	.	0	.	0	0.998	0.903	0.707	0.598	.	0.764	0.447	0.45	1	1	0	0	10941.7	98	10	9.918	6	33	53
SNOO_160810	SNOO_160810A_1	0.231792	0.233224	0.254245	0.242086	0.134846	0.035717	0.0470484	0.255348	0.151299	0.151299	0.147878	0.115482	0.035717	1.828	5.628	3.29	MoCDIP4,ChNIS1,CoNIS1		.	.	.	0	0	0	PF03443	Family:AA9	1	AA9	0	0.059	0.584	.	0.583	.	0.835	0.582	0.78	1	1	0	0	25517	238	5	8.308	5	96	142
SNOO_160810	SNOO_160810A_2	0.216811	0.275051	0.32583	0.342623	0.278582	0.139447	0.15943	0.317046	0.262244	0.262244	0.216811	0.277105	0.139447	1.828	5.628	3.29	MoCDIP4,ChNIS1,CoNIS1		.	.	.	0	0	0	PF03443	Family:AA9	1	AA9	0	0.059	0.584	.	0.583	.	0.835	0.582	0.78	1	1	0	0	25517	238	5	8.308	5	96	142
SNOO_160810	SNOO_160810A_3	0.276699	0.219819	0.307211	0.278667	0.00785288	0.132523	0.1509	0.317046	0.00933167	0.00933167	0.00611606	0.1509	0.00611606	1.828	5.628	3.29	MoCDIP4,ChNIS1,CoNIS1		.	.	.	0	0	0	PF03443	Family:AA9	1	AA9	0	0.059	0.584	.	0.583	.	0.835	0.582	0.78	1	1	0	0	25517	238	5	8.308	5	96	142
SNOO_160810	SNOO_160810A_4	0.367879	0.367879	0.367879	0.367879	0.367879	0.367879	0.367879	0.367879	0.367879	0.367879	0.367879	0.367879	0.367879	1.828	5.628	3.29	MoCDIP4,ChNIS1,CoNIS1		.	.	.	0	0	0	PF03443	Family:AA9	1	AA9	0	0.059	0.584	.	0.583	.	0.835	0.582	0.78	1	1	0	0	25517	238	5	8.308	5	96	142
SNOO_160810	SNOO_160810A_5	0.367879	0.367879	0.367879	0.367879	0.367879	0.367879	0.367879	0.367879	0.367879	0.367879	0.367879	0.367879	0.367879	1.828	5.628	3.29	MoCDIP4,ChNIS1,CoNIS1		.	.	.	0	0	0	PF03443	Family:AA9	1	AA9	0	0.059	0.584	.	0.583	.	0.835	0.582	0.78	1	1	0	0	25517	238	5	8.308	5	96	142
SNOO_156840	SNOO_156840A_1	0.367879	0.367879	0.367879	0.367879	0.367879	0.367879	0.367879	0.367879	0.367879	0.367879	0.367879	0.367879	0.367879	1.825	5.091	3.31	.		.	.	.	0	0	0	PF01083	Domain:Cutinase	1	CE5	0	0.334	0.438	.	0.698	.	0.039	0.278	0.9	1	1	0	0	23040.8	228	5	8.147	10	110	151
SNOO_156840	SNOO_156840A_2	0.367879	0.367879	0.367879	0.367879	0.367879	0.367879	0.367879	0.367879	0.367879	0.367879	0.367879	0.367879	0.367879	1.825	5.091	3.31	.		.	.	.	0	0	0	PF01083	Domain:Cutinase	1	CE5	0	0.334	0.438	.	0.698	.	0.039	0.278	0.9	1	1	0	0	23040.8	228	5	8.147	10	110	151
SNOO_156840	SNOO_156840A_3	0.367879	0.367879	0.367879	0.367879	0.367879	0.367879	0.367879	0.367879	0.367879	0.367879	0.367879	0.367879	0.367879	1.825	5.091	3.31	.		.	.	.	0	0	0	PF01083	Domain:Cutinase	1	CE5	0	0.334	0.438	.	0.698	.	0.039	0.278	0.9	1	1	0	0	23040.8	228	5	8.147	10	110	151
SNOO_098820	SNOO_098820A_1	0.164829	0.142795	0.178684	0.165546	0.19424	0.192581	0.185174	0.18394	0.188354	0.188354	0.164829	0.185174	0.142795	1.825	5.449	3.309	MoCDIP1		.	.	.	0	0	0	.	.	0	.	0	0.005	0.569	.	0.63	.	0.377	0.272	0.91	1	1	0	0	36518.2	354	10	9.078	9	158	226
SNOO_098820	SNOO_098820A_2	0.367879	0.367879	0.367879	0.367879	0.367879	0.367879	0.367879	0.367879	0.367879	0.367879	0.367879	0.367879	0.367879	1.825	5.449	3.309	MoCDIP1		.	.	.	0	0	0	.	.	0	.	0	0.005	0.569	.	0.63	.	0.377	0.272	0.91	1	1	0	0	36518.2	354	10	9.078	9	158	226
SNOO_098820	SNOO_098820A_3	0.164829	0.142795	0.178684	0.165546	0.19424	0.192581	0.185174	0.18394	0.188354	0.188354	0.164829	0.185174	0.142795	1.825	5.449	3.309	MoCDIP1		.	.	.	0	0	0	.	.	0	.	0	0.005	0.569	.	0.63	.	0.377	0.272	0.91	1	1	0	0	36518.2	354	10	9.078	9	158	226
SNOO_098820	SNOO_098820A_4	0.367879	0.367879	0.367879	0.367879	0.367879	0.367879	0.367879	0.367879	0.367879	0.367879	0.367879	0.367879	0.367879	1.825	5.449	3.309	MoCDIP1		.	.	.	0	0	0	.	.	0	.	0	0.005	0.569	.	0.63	.	0.377	0.272	0.91	1	1	0	0	36518.2	354	10	9.078	9	158	226
SNOO_156790	SNOO_156790A_1	0.0301331	0.121136	0.17956	0.151564	0.126734	0.143836	0.158226	0.175505	0.177	0.0812282	0.143727	0.158226	0.0301331	1.825	3.579	3.301	.		.	.	.	0	0	0	.	.	0	.	0	0.109	0.549	.	0.713	.	0.837	0.518	0.87	1	1	0	0	20225.6	191	1.5	7.185	4	81	121
SNOO_156790	SNOO_156790A_2	0.0301331	0.121136	0.17956	0.151564	0.126734	0.143836	0.158226	0.175505	0.177	0.0812282	0.143727	0.158226	0.0301331	1.825	3.579	3.301	.		.	.	.	0	0	0	.	.	0	.	0	0.109	0.549	.	0.713	.	0.837	0.518	0.87	1	1	0	0	20225.6	191	1.5	7.185	4	81	121
SNOO_156790	SNOO_156790A_3	0.367879	0.367879	0.367879	0.367879	0.367879	0.367879	0.367879	0.367879	0.367879	0.367879	0.367879	0.367879	0.367879	1.825	3.579	3.301	.		.	.	.	0	0	0	.	.	0	.	0	0.109	0.549	.	0.713	.	0.837	0.518	0.87	1	1	0	0	20225.6	191	1.5	7.185	4	81	121
SNOO_009680	SNOO_009680A_1	0.0364057	0.0623635	0.149068	0.113499	0.00157388	0.139739	0.251114	0.1639	0.150406	0.00201271	0.0364057	0.0640479	0.00157388	1.825	2.216	3.298	.		Eng1	reduced_virulence	PHI:6265	0	1	0	PF00722	Domain:Glyco_hydro_16	0	GH16_1,GH16,GH16_3	0	0	0.415	.	0.656	.	0.577	0.403	0.84	1	1	0	0	36674.5	345	-3	5.786	9	135	226
SNOO_009680	SNOO_009680A_2	0.0140615	0.032895	0.208222	0.172206	0.00157388	0.0864178	0.218562	0.221895	0.150406	0.00201271	0.0140615	0.0271194	0.00157388	1.825	2.216	3.298	.		Eng1	reduced_virulence	PHI:6265	0	1	0	PF00722	Domain:Glyco_hydro_16	0	GH16_1,GH16,GH16_3	0	0	0.415	.	0.656	.	0.577	0.403	0.84	1	1	0	0	36674.5	345	-3	5.786	9	135	226
SNOO_009680	SNOO_009680A_3	0.367879	0.367879	0.367879	0.367879	0.367879	0.367879	0.367879	0.367879	0.367879	0.367879	0.367879	0.367879	0.367879	1.825	2.216	3.298	.		Eng1	reduced_virulence	PHI:6265	0	1	0	PF00722	Domain:Glyco_hydro_16	0	GH16_1,GH16,GH16_3	0	0	0.415	.	0.656	.	0.577	0.403	0.84	1	1	0	0	36674.5	345	-3	5.786	9	135	226
SNOO_009680	SNOO_009680A_4	0.367879	0.367879	0.367879	0.367879	0.367879	0.367879	0.367879	0.367879	0.367879	0.367879	0.367879	0.367879	0.367879	1.825	2.216	3.298	.		Eng1	reduced_virulence	PHI:6265	0	1	0	PF00722	Domain:Glyco_hydro_16	0	GH16_1,GH16,GH16_3	0	0	0.415	.	0.656	.	0.577	0.403	0.84	1	1	0	0	36674.5	345	-3	5.786	9	135	226
SNOO_061480	SNOO_061480A_1	0.367879	0.367879	0.367879	0.367879	0.367879	0.367879	0.367879	0.367879	0.367879	0.367879	0.367879	0.367879	0.367879	1.825	2.908	3.273	.		.	.	.	0	0	0	PF01975	Family:SurE	0	.	0	0.048	0.485	.	0.518	.	0.018	0.652	0.86	1	1	0	0	31855.8	303	-1.5	5.713	6	112	196
SNOO_061480	SNOO_061480A_2	0.367879	0.367879	0.367879	0.367879	0.367879	0.367879	0.367879	0.367879	0.367879	0.367879	0.367879	0.367879	0.367879	1.825	2.908	3.273	.		.	.	.	0	0	0	PF01975	Family:SurE	0	.	0	0.048	0.485	.	0.518	.	0.018	0.652	0.86	1	1	0	0	31855.8	303	-1.5	5.713	6	112	196
SNOO_139100	SNOO_139100A_1	0.1163	0.132023	0.117431	0.134767	0.138958	0.0886141	0.0996834	0.132387	0.043853	0.13797	0.1163	0.05002	0.043853	1.825	2.812	2.982	.		.	.	.	0	0	0	PF00544	Repeat:Pectate_lyase_4	0	PL1_9,PL1_7,PL1,PL1_5,PL1_10,PL1_6,PL1_3,PL1_11,PL1_12,PL1_1,PL1_13,PL1_8,PL1_4,PL1_2	0	0.057	0.505	.	0.572	.	0.31	0.467	0.85	1	1	0	0	32926.9	315	4	7.211	6	131	202
SNOO_139100	SNOO_139100A_2	0.10118	0.131411	0.118498	0.128067	0.118914	0.0727698	0.0869035	0.118181	0.0719407	0.117814	0.10118	0.0614532	0.0614532	1.825	2.812	2.982	.		.	.	.	0	0	0	PF00544	Repeat:Pectate_lyase_4	0	PL1_9,PL1_7,PL1,PL1_5,PL1_10,PL1_6,PL1_3,PL1_11,PL1_12,PL1_1,PL1_13,PL1_8,PL1_4,PL1_2	0	0.057	0.505	.	0.572	.	0.31	0.467	0.85	1	1	0	0	32926.9	315	4	7.211	6	131	202
SNOO_139100	SNOO_139100A_3	0.367879	0.367879	0.367879	0.367879	0.367879	0.367879	0.367879	0.367879	0.367879	0.367879	0.367879	0.367879	0.367879	1.825	2.812	2.982	.		.	.	.	0	0	0	PF00544	Repeat:Pectate_lyase_4	0	PL1_9,PL1_7,PL1,PL1_5,PL1_10,PL1_6,PL1_3,PL1_11,PL1_12,PL1_1,PL1_13,PL1_8,PL1_4,PL1_2	0	0.057	0.505	.	0.572	.	0.31	0.467	0.85	1	1	0	0	32926.9	315	4	7.211	6	131	202
SNOO_139100	SNOO_139100A_4	0.367879	0.367879	0.367879	0.367879	0.367879	0.367879	0.367879	0.367879	0.367879	0.367879	0.367879	0.367879	0.367879	1.825	2.812	2.982	.		.	.	.	0	0	0	PF00544	Repeat:Pectate_lyase_4	0	PL1_9,PL1_7,PL1,PL1_5,PL1_10,PL1_6,PL1_3,PL1_11,PL1_12,PL1_1,PL1_13,PL1_8,PL1_4,PL1_2	0	0.057	0.505	.	0.572	.	0.31	0.467	0.85	1	1	0	0	32926.9	315	4	7.211	6	131	202
SNOO_139100	SNOO_139100A_5	0.367879	0.367879	0.367879	0.367879	0.367879	0.367879	0.367879	0.367879	0.367879	0.367879	0.367879	0.367879	0.367879	1.825	2.812	2.982	.		.	.	.	0	0	0	PF00544	Repeat:Pectate_lyase_4	0	PL1_9,PL1_7,PL1,PL1_5,PL1_10,PL1_6,PL1_3,PL1_11,PL1_12,PL1_1,PL1_13,PL1_8,PL1_4,PL1_2	0	0.057	0.505	.	0.572	.	0.31	0.467	0.85	1	1	0	0	32926.9	315	4	7.211	6	131	202
SNOO_139100	SNOO_139100A_6	0.367879	0.367879	0.367879	0.367879	0.367879	0.367879	0.367879	0.367879	0.367879	0.367879	0.367879	0.367879	0.367879	1.825	2.812	2.982	.		.	.	.	0	0	0	PF00544	Repeat:Pectate_lyase_4	0	PL1_9,PL1_7,PL1,PL1_5,PL1_10,PL1_6,PL1_3,PL1_11,PL1_12,PL1_1,PL1_13,PL1_8,PL1_4,PL1_2	0	0.057	0.505	.	0.572	.	0.31	0.467	0.85	1	1	0	0	32926.9	315	4	7.211	6	131	202
SNOO_139100	SNOO_139100A_7	0.0732574	0.0548485	0.503186	0.498561	0.173639	0.0829113	0.0901181	0.503597	0.179525	0.179525	0.0732574	0.503356	0.0548485	1.825	2.812	2.982	.		.	.	.	0	0	0	PF00544	Repeat:Pectate_lyase_4	0	PL1_9,PL1_7,PL1,PL1_5,PL1_10,PL1_6,PL1_3,PL1_11,PL1_12,PL1_1,PL1_13,PL1_8,PL1_4,PL1_2	0	0.057	0.505	.	0.572	.	0.31	0.467	0.85	1	1	0	0	32926.9	315	4	7.211	6	131	202
SNOO_139100	SNOO_139100A_8	0.164829	0.225084	0.178684	0.202334	0.367879	0.175298	0.182705	0.18394	0.367879	0.367879	0.20305	0.182705	0.164829	1.825	2.812	2.982	.		.	.	.	0	0	0	PF00544	Repeat:Pectate_lyase_4	0	PL1_9,PL1_7,PL1,PL1_5,PL1_10,PL1_6,PL1_3,PL1_11,PL1_12,PL1_1,PL1_13,PL1_8,PL1_4,PL1_2	0	0.057	0.505	.	0.572	.	0.31	0.467	0.85	1	1	0	0	32926.9	315	4	7.211	6	131	202
SNOO_121390	SNOO_121390A_1	0.367879	0.367879	0.367879	0.367879	0.367879	0.367879	0.367879	0.367879	0.367879	0.367879	0.367879	0.367879	0.367879	1.815	0.764	3.312	.		.	.	.	0	0	0	.	.	0	.	0	0.086	0.35	.	.	0.59	0.953	0.467	0.86	1	1	0	0	4990.82	49	-0.5	5.493	2	21	33
SNOO_121390	SNOO_121390A_2	0.367879	0.367879	0.367879	0.367879	0.367879	0.367879	0.367879	0.367879	0.367879	0.367879	0.367879	0.367879	0.367879	1.815	0.764	3.312	.		.	.	.	0	0	0	.	.	0	.	0	0.086	0.35	.	.	0.59	0.953	0.467	0.86	1	1	0	0	4990.82	49	-0.5	5.493	2	21	33
SNOO_007110	SNOO_007110A_1	0.151491	0.130819	0.032664	0.029169	0.143839	0.15193	0.148794	0.0780201	0.167253	0.0821111	0.14312	0.0661896	0.029169	1.815	1.296	3.306	.		.	.	.	0	0	0	PF09362	Domain:DUF1996	0	.	0	0.002	0.582	.	.	0.731	0.027	0.279	0.67	1	1	0	0	37261.3	347	7.5	8.071	12	129	210
SNOO_007110	SNOO_007110A_2	0.163841	0.169046	0.0291535	0.0621821	0.17778	0.159667	0.154604	0.11896	0.170616	0.10593	0.163841	0.0803614	0.0291535	1.815	1.296	3.306	.		.	.	.	0	0	0	PF09362	Domain:DUF1996	0	.	0	0.002	0.582	.	.	0.731	0.027	0.279	0.67	1	1	0	0	37261.3	347	7.5	8.071	12	129	210
SNOO_007110	SNOO_007110A_3	0.276699	0.0302197	0.379825	0.199467	0.0172763	0.330574	0.1509	0.249961	0.237671	0.237671	0.276699	0.318922	0.0172763	1.815	1.296	3.306	.		.	.	.	0	0	0	PF09362	Domain:DUF1996	0	.	0	0.002	0.582	.	.	0.731	0.027	0.279	0.67	1	1	0	0	37261.3	347	7.5	8.071	12	129	210
SNOO_007110	SNOO_007110A_4	0.367879	0.367879	0.367879	0.367879	0.367879	0.367879	0.367879	0.367879	0.367879	0.367879	0.367879	0.367879	0.367879	1.815	1.296	3.306	.		.	.	.	0	0	0	PF09362	Domain:DUF1996	0	.	0	0.002	0.582	.	.	0.731	0.027	0.279	0.67	1	1	0	0	37261.3	347	7.5	8.071	12	129	210
SNOO_007110	SNOO_007110A_5	0.111479	0.478128	0.503186	0.498561	0.19424	0.502267	0.503356	0.503597	0.188354	0.188354	0.497835	0.503356	0.111479	1.815	1.296	3.306	.		.	.	.	0	0	0	PF09362	Domain:DUF1996	0	.	0	0.002	0.582	.	.	0.731	0.027	0.279	0.67	1	1	0	0	37261.3	347	7.5	8.071	12	129	210
SNOO_153720	SNOO_153720A_1	0.108778	0.0166261	0.254245	0.242086	0.278886	0.242444	0.231796	0.209566	0.233304	0.210739	0.0411235	0.231796	0.0166261	1.815	1.264	3.005	.		.	.	.	0	0	0	PF02265	Domain:S1-P1_nuclease	0	.	0	0.006	0.593	.	.	0.648	0.044	0.384	0.49	1	1	0	0	36622.1	336	1	6.629	6	116	189
SNOO_153720	SNOO_153720A_2	0.108778	0.0166261	0.254245	0.242086	0.278886	0.242444	0.231796	0.209566	0.233304	0.210739	0.0411235	0.231796	0.0166261	1.815	1.264	3.005	.		.	.	.	0	0	0	PF02265	Domain:S1-P1_nuclease	0	.	0	0.006	0.593	.	.	0.648	0.044	0.384	0.49	1	1	0	0	36622.1	336	1	6.629	6	116	189
SNOO_153720	SNOO_153720A_3	0.367879	0.367879	0.367879	0.367879	0.367879	0.367879	0.367879	0.367879	0.367879	0.367879	0.367879	0.367879	0.367879	1.815	1.264	3.005	.		.	.	.	0	0	0	PF02265	Domain:S1-P1_nuclease	0	.	0	0.006	0.593	.	.	0.648	0.044	0.384	0.49	1	1	0	0	36622.1	336	1	6.629	6	116	189
SNOO_153720	SNOO_153720A_4	0.367879	0.367879	0.367879	0.367879	0.367879	0.367879	0.367879	0.367879	0.367879	0.367879	0.367879	0.367879	0.367879	1.815	1.264	3.005	.		.	.	.	0	0	0	PF02265	Domain:S1-P1_nuclease	0	.	0	0.006	0.593	.	.	0.648	0.044	0.384	0.49	1	1	0	0	36622.1	336	1	6.629	6	116	189
SNOO_123480	SNOO_123480A_1	0.129643	0.0906242	0.13448	0.155118	0.0212816	0.12117	0.154388	0.147163	0.103756	0.103756	0.0653053	0.110717	0.0212816	1.812	0.909	2.627	.		.	.	.	0	0	0	PF00326	Domain:Peptidase_S9	0	CE1	0	0.014	0.582	.	.	0.645	0.352	0.474	0.42	1	1	0	0	34533.7	316	-1.5	6.27	7	107	176
SNOO_123480	SNOO_123480A_2	0.0460302	0.155647	0.140808	0.170326	0.0591446	0.130882	0.204678	0.206962	0.146634	0.146634	0.0460302	0.0848376	0.0460302	1.812	0.909	2.627	.		.	.	.	0	0	0	PF00326	Domain:Peptidase_S9	0	CE1	0	0.014	0.582	.	.	0.645	0.352	0.474	0.42	1	1	0	0	34533.7	316	-1.5	6.27	7	107	176
SNOO_123480	SNOO_123480A_3	0.0850238	0.293594	0.148358	0.24262	0.333838	0.29077	0.281008	0.27947	0.165257	0.309365	0.216811	0.281008	0.0850238	1.812	0.909	2.627	.		.	.	.	0	0	0	PF00326	Domain:Peptidase_S9	0	CE1	0	0.014	0.582	.	.	0.645	0.352	0.474	0.42	1	1	0	0	34533.7	316	-1.5	6.27	7	107	176
SNOO_123480	SNOO_123480A_4	0.342776	0.35094	0.388328	0.411855	0.355393	0.226069	0.246542	0.377698	0.368592	0.368592	0.342776	0.246542	0.226069	1.812	0.909	2.627	.		.	.	.	0	0	0	PF00326	Domain:Peptidase_S9	0	CE1	0	0.014	0.582	.	.	0.645	0.352	0.474	0.42	1	1	0	0	34533.7	316	-1.5	6.27	7	107	176
SNOO_123480	SNOO_123480A_5	0.371685	0.342455	0.388328	0.411855	0.0376377	0.378421	0.380085	0.377698	0.0416679	0.368592	0.197642	0.380085	0.0376377	1.812	0.909	2.627	.		.	.	.	0	0	0	PF00326	Domain:Peptidase_S9	0	CE1	0	0.014	0.582	.	.	0.645	0.352	0.474	0.42	1	1	0	0	34533.7	316	-1.5	6.27	7	107	176
SNOO_123480	SNOO_123480A_6	0.497835	0.478128	0.0966392	0.110628	0.10182	0.502267	0.503356	0.0913082	0.0956961	0.0956961	0.497835	0.503356	0.0913082	1.812	0.909	2.627	.		.	.	.	0	0	0	PF00326	Domain:Peptidase_S9	0	CE1	0	0.014	0.582	.	.	0.645	0.352	0.474	0.42	1	1	0	0	34533.7	316	-1.5	6.27	7	107	176
SNOO_064470	SNOO_064470A_1	0.11604	0.169046	0.102169	0.170796	0.16659	0.104061	0.0803614	0.156666	0.165814	0.082157	0.163841	0.121564	0.0803614	1.806	0.392	3.241	.		.	.	.	0	0	0	PF00657	Family:Lipase_GDSL	0	CE16	0	0.001	0.33	.	.	0.565	0.06	0.317	0.82	1	1	0	0	35165.4	323	-2.5	5.602	2	116	199
SNOO_064470	SNOO_064470A_2	0.152357	0.13671	0.0475843	0.0827982	0.188607	0.143836	0.170397	0.0366142	0.0371329	0.0800906	0.121269	0.0789951	0.0366142	1.806	0.392	3.241	.		.	.	.	0	0	0	PF00657	Family:Lipase_GDSL	0	CE16	0	0.001	0.33	.	.	0.565	0.06	0.317	0.82	1	1	0	0	35165.4	323	-2.5	5.602	2	116	199
SNOO_064470	SNOO_064470A_3	0.151667	0.109461	0.15185	0.169897	0.107444	0.159667	0.165647	0.165546	0.0880708	0.0880708	0.118544	0.113845	0.0880708	1.806	0.392	3.241	.		.	.	.	0	0	0	PF00657	Family:Lipase_GDSL	0	CE16	0	0.001	0.33	.	.	0.565	0.06	0.317	0.82	1	1	0	0	35165.4	323	-2.5	5.602	2	116	199
SNOO_064470	SNOO_064470A_4	0.15192	0.116171	0.0784605	0.0469353	0.180127	0.146817	0.189217	0.0455198	0.192093	0.192093	0.0530205	0.125102	0.0455198	1.806	0.392	3.241	.		.	.	.	0	0	0	PF00657	Family:Lipase_GDSL	0	CE16	0	0.001	0.33	.	.	0.565	0.06	0.317	0.82	1	1	0	0	35165.4	323	-2.5	5.602	2	116	199
SNOO_064470	SNOO_064470A_5	0.0194582	0.0330196	0.254245	0.242086	0.0191433	0.187151	0.254701	0.255348	0.210739	0.0237391	0.0194582	0.111321	0.0191433	1.806	0.392	3.241	.		.	.	.	0	0	0	PF00657	Family:Lipase_GDSL	0	CE16	0	0.001	0.33	.	.	0.565	0.06	0.317	0.82	1	1	0	0	35165.4	323	-2.5	5.602	2	116	199
SNOO_064470	SNOO_064470A_6	0.268028	0.226776	0.149068	0.113499	0.134846	0.0106432	0.0144973	0.1639	0.151299	0.151299	0.111914	0.0144973	0.0106432	1.806	0.392	3.241	.		.	.	.	0	0	0	PF00657	Family:Lipase_GDSL	0	CE16	0	0.001	0.33	.	.	0.565	0.06	0.317	0.82	1	1	0	0	35165.4	323	-2.5	5.602	2	116	199
SNOO_064470	SNOO_064470A_7	0.342776	0.35094	0.32583	0.204469	0.278582	0.132523	0.1509	0.153928	0.262244	0.262244	0.342776	0.314553	0.132523	1.806	0.392	3.241	.		.	.	.	0	0	0	PF00657	Family:Lipase_GDSL	0	CE16	0	0.001	0.33	.	.	0.565	0.06	0.317	0.82	1	1	0	0	35165.4	323	-2.5	5.602	2	116	199
SNOO_064470	SNOO_064470A_8	0.302449	0.141449	0.388328	0.335987	0.10182	0.378421	0.246542	0.377698	0.0956961	0.0956961	0.197642	0.380085	0.0956961	1.806	0.392	3.241	.		.	.	.	0	0	0	PF00657	Family:Lipase_GDSL	0	CE16	0	0.001	0.33	.	.	0.565	0.06	0.317	0.82	1	1	0	0	35165.4	323	-2.5	5.602	2	116	199
SNOO_064470	SNOO_064470A_9	0.0732574	0.137137	0.503186	0.110628	0.19424	0.502267	0.503356	0.0913082	0.188354	0.188354	0.497835	0.503356	0.0732574	1.806	0.392	3.241	.		.	.	.	0	0	0	PF00657	Family:Lipase_GDSL	0	CE16	0	0.001	0.33	.	.	0.565	0.06	0.317	0.82	1	1	0	0	35165.4	323	-2.5	5.602	2	116	199
SNOO_064470	SNOO_064470A_10	0.033057	0.342455	0.388328	0.411855	0.0812183	0.273904	0.25339	0.377698	0.086867	0.503742	0.033057	0.25339	0.033057	1.806	0.392	3.241	.		.	.	.	0	0	0	PF00657	Family:Lipase_GDSL	0	CE16	0	0.001	0.33	.	.	0.565	0.06	0.317	0.82	1	1	0	0	35165.4	323	-2.5	5.602	2	116	199
SNOO_064470	SNOO_064470A_11	0.367879	0.367879	0.367879	0.367879	0.367879	0.367879	0.367879	0.367879	0.367879	0.367879	0.367879	0.367879	0.367879	1.806	0.392	3.241	.		.	.	.	0	0	0	PF00657	Family:Lipase_GDSL	0	CE16	0	0.001	0.33	.	.	0.565	0.06	0.317	0.82	1	1	0	0	35165.4	323	-2.5	5.602	2	116	199
SNOO_064470	SNOO_064470A_12	0.367879	0.367879	0.367879	0.367879	0.367879	0.367879	0.367879	0.367879	0.367879	0.367879	0.367879	0.367879	0.367879	1.806	0.392	3.241	.		.	.	.	0	0	0	PF00657	Family:Lipase_GDSL	0	CE16	0	0.001	0.33	.	.	0.565	0.06	0.317	0.82	1	1	0	0	35165.4	323	-2.5	5.602	2	116	199
SNOO_064470	SNOO_064470A_13	0.334074	0.277314	0.366451	0.335987	0.398285	0.394639	0.380085	0.377698	0.368592	0.387021	0.334074	0.380085	0.277314	1.806	0.392	3.241	.		.	.	.	0	0	0	PF00657	Family:Lipase_GDSL	0	CE16	0	0.001	0.33	.	.	0.565	0.06	0.317	0.82	1	1	0	0	35165.4	323	-2.5	5.602	2	116	199
SNOO_064470	SNOO_064470A_14	0.0732574	0.137137	0.503186	0.110628	0.0812183	0.100194	0.0925871	0.503597	0.086867	0.086867	0.497835	0.0925871	0.0732574	1.806	0.392	3.241	.		.	.	.	0	0	0	PF00657	Family:Lipase_GDSL	0	CE16	0	0.001	0.33	.	.	0.565	0.06	0.317	0.82	1	1	0	0	35165.4	323	-2.5	5.602	2	116	199
SNOO_064470	SNOO_064470A_15	0.111479	0.478128	0.503186	0.498561	0.173639	0.100194	0.0925871	0.503597	0.179525	0.179525	0.497835	0.503356	0.0925871	1.806	0.392	3.241	.		.	.	.	0	0	0	PF00657	Family:Lipase_GDSL	0	CE16	0	0.001	0.33	.	.	0.565	0.06	0.317	0.82	1	1	0	0	35165.4	323	-2.5	5.602	2	116	199
SNOO_064470	SNOO_064470A_16	0.497835	0.137137	0.0966392	0.110628	0.502452	0.0829113	0.503356	0.503597	0.086867	0.503742	0.497835	0.0901181	0.0829113	1.806	0.392	3.241	.		.	.	.	0	0	0	PF00657	Family:Lipase_GDSL	0	CE16	0	0.001	0.33	.	.	0.565	0.06	0.317	0.82	1	1	0	0	35165.4	323	-2.5	5.602	2	116	199
SNOO_064470	SNOO_064470A_17	0.497835	0.137137	0.503186	0.498561	0.502452	0.502267	0.0925871	0.503597	0.503742	0.0956961	0.111479	0.503356	0.0925871	1.806	0.392	3.241	.		.	.	.	0	0	0	PF00657	Family:Lipase_GDSL	0	CE16	0	0.001	0.33	.	.	0.565	0.06	0.317	0.82	1	1	0	0	35165.4	323	-2.5	5.602	2	116	199
SNOO_138370	SNOO_138370A_1	0.168576	0.264302	0.178806	0.0302724	0.0821717	0.138329	0.11787	0.0661108	0.210739	0.210739	0.246463	0.0417455	0.0302724	1.8	2.066	3.209	.		.	.	.	0	0	0	PF14273	Family:DUF4360	0	.	0	0.019	0.314	.	0.69	.	0.117	0.365	0.81	1	1	0	0	19829.2	187	-2	5.122	5	78	122
SNOO_138370	SNOO_138370A_2	0.109449	0.28833	0.119204	0.0507423	0.13467	0.188281	0.167409	0.0281051	0.272666	0.272666	0.268028	0.0687573	0.0281051	1.8	2.066	3.209	.		.	.	.	0	0	0	PF14273	Family:DUF4360	0	.	0	0.019	0.314	.	0.69	.	0.117	0.365	0.81	1	1	0	0	19829.2	187	-2	5.122	5	78	122
SNOO_138370	SNOO_138370A_3	0.367879	0.367879	0.367879	0.367879	0.367879	0.367879	0.367879	0.367879	0.367879	0.367879	0.367879	0.367879	0.367879	1.8	2.066	3.209	.		.	.	.	0	0	0	PF14273	Family:DUF4360	0	.	0	0.019	0.314	.	0.69	.	0.117	0.365	0.81	1	1	0	0	19829.2	187	-2	5.122	5	78	122
SNOO_160170	SNOO_160170A_1	0.219127	0.169112	0.225886	0.198014	0.245309	0.134358	0.216765	0.234069	0.22831	0.174829	0.175758	0.216765	0.134358	1.799	1.239	3.057	.		.	.	.	0	0	0	PF18271	Domain:GH131_N	0	GH131	0	0.052	0.504	.	.	0.547	0.389	0.326	0.84	1	1	0	0	30045.5	283	-4.5	4.937	2	105	170
SNOO_160170	SNOO_160170A_2	0.219127	0.169112	0.225886	0.198014	0.245309	0.134358	0.216765	0.234069	0.22831	0.174829	0.175758	0.216765	0.134358	1.799	1.239	3.057	.		.	.	.	0	0	0	PF18271	Domain:GH131_N	0	GH131	0	0.052	0.504	.	.	0.547	0.389	0.326	0.84	1	1	0	0	30045.5	283	-4.5	4.937	2	105	170
SNOO_160170	SNOO_160170A_3	0.367879	0.367879	0.367879	0.367879	0.367879	0.367879	0.367879	0.367879	0.367879	0.367879	0.367879	0.367879	0.367879	1.799	1.239	3.057	.		.	.	.	0	0	0	PF18271	Domain:GH131_N	0	GH131	0	0.052	0.504	.	.	0.547	0.389	0.326	0.84	1	1	0	0	30045.5	283	-4.5	4.937	2	105	170
SNOO_116490	SNOO_116490A_1	0.0471243	0.0618877	0.132229	0.126637	0.058705	0.12605	0.0993514	0.132283	0.128488	0.0585404	0.0427656	0.129656	0.0427656	1.798	0.477	2.337	CfTom1		.	.	.	0	0	0	PF07745	Domain:Glyco_hydro_53	0	GH53,GH5	0	0	0.26	.	.	0.825	0.012	0.415	0.85	1	1	0	0	38181.5	352	5.5	9.043	2	119	201
SNOO_116490	SNOO_116490A_2	0.0756691	0.106978	0.118202	0.0681927	0.00997483	0.0481139	0.0285312	0.110022	0.147384	0.0630341	0.0858401	0.0493402	0.00997483	1.798	0.477	2.337	CfTom1		.	.	.	0	0	0	PF07745	Domain:Glyco_hydro_53	0	GH53,GH5	0	0	0.26	.	.	0.825	0.012	0.415	0.85	1	1	0	0	38181.5	352	5.5	9.043	2	119	201
SNOO_116490	SNOO_116490A_3	0.194822	0.191566	0.102221	0.0266886	0.211262	0.147231	0.125454	0.0878064	0.200628	0.221244	0.157386	0.184652	0.0266886	1.798	0.477	2.337	CfTom1		.	.	.	0	0	0	PF07745	Domain:Glyco_hydro_53	0	GH53,GH5	0	0	0.26	.	.	0.825	0.012	0.415	0.85	1	1	0	0	38181.5	352	5.5	9.043	2	119	201
SNOO_116490	SNOO_116490A_4	0.298895	0.182681	0.270444	0.24262	0.181308	0.187104	0.166263	0.27947	0.165257	0.325096	0.240574	0.0531435	0.0531435	1.798	0.477	2.337	CfTom1		.	.	.	0	0	0	PF07745	Domain:Glyco_hydro_53	0	GH53,GH5	0	0	0.26	.	.	0.825	0.012	0.415	0.85	1	1	0	0	38181.5	352	5.5	9.043	2	119	201
SNOO_116490	SNOO_116490A_5	0.367879	0.367879	0.367879	0.367879	0.367879	0.367879	0.367879	0.367879	0.367879	0.367879	0.367879	0.367879	0.367879	1.798	0.477	2.337	CfTom1		.	.	.	0	0	0	PF07745	Domain:Glyco_hydro_53	0	GH53,GH5	0	0	0.26	.	.	0.825	0.012	0.415	0.85	1	1	0	0	38181.5	352	5.5	9.043	2	119	201
SNOO_116490	SNOO_116490A_6	0.367879	0.367879	0.367879	0.367879	0.367879	0.367879	0.367879	0.367879	0.367879	0.367879	0.367879	0.367879	0.367879	1.798	0.477	2.337	CfTom1		.	.	.	0	0	0	PF07745	Domain:Glyco_hydro_53	0	GH53,GH5	0	0	0.26	.	.	0.825	0.012	0.415	0.85	1	1	0	0	38181.5	352	5.5	9.043	2	119	201
SNOO_096720	SNOO_096720A_1	0.0524591	0.0719421	0.0563096	0.0285663	0.0501111	0.125653	0.119665	0.0324332	0.142695	0.131125	0.0322654	0.0992344	0.0285663	1.796	5.57	3.312	.		.	.	.	0	0	0	.	.	0	.	0	1	0.77	.	0.707	.	0.77	0.449	0.84	1	1	0	0	7087.24	69	3	8.153	7	37	48
SNOO_096720	SNOO_096720A_2	0.0524591	0.0719421	0.0563096	0.0285663	0.0501111	0.125653	0.119665	0.0324332	0.142695	0.131125	0.0322654	0.0992344	0.0285663	1.796	5.57	3.312	.		.	.	.	0	0	0	.	.	0	.	0	1	0.77	.	0.707	.	0.77	0.449	0.84	1	1	0	0	7087.24	69	3	8.153	7	37	48
SNOO_506200	SNOO_506200_1	0.0681269	0.0435787	0.117934	0.126637	0.102765	0.0495436	0.110556	0.118181	0.0451597	0.10295	0.0449348	0.0616331	0.0435787	1.795	5.667	3.312	.		.	.	.	0	0	0	.	.	0	.	0	1	0.748	0.595	0.599	.	0.59	0.367	0.58	1	1	0	0	7816.32	75	-3	4.335	8	32	44
SNOO_506200	SNOO_506200_2	0.0596908	0.0400535	0.134393	0.134325	0.114642	0.0375073	0.0992344	0.134363	0.0571529	0.116025	0.0379559	0.0495436	0.0375073	1.795	5.667	3.312	.		.	.	.	0	0	0	.	.	0	.	0	1	0.748	0.595	0.599	.	0.59	0.367	0.58	1	1	0	0	7816.32	75	-3	4.335	8	32	44
SNOO_506200	SNOO_506200_3	0.412679	0.439878	0.0490199	0.0601242	0.398285	0.358762	0.374949	0.0449924	0.387021	0.387021	0.412679	0.374949	0.0449924	1.795	5.667	3.312	.		.	.	.	0	0	0	.	.	0	.	0	1	0.748	0.595	0.599	.	0.59	0.367	0.58	1	1	0	0	7816.32	75	-3	4.335	8	32	44
SNOO_527930	SNOO_527930_1	0.0608732	0.0831967	0.0861284	0.498561	0.10182	0.0518011	0.0459786	0.503597	0.0956961	0.0956961	0.0608732	0.380085	0.0459786	1.787	7.478	3.308	.		.	.	.	0	0	0	PF00187	Domain:Chitin_bind_1	1	CBM18	0	0.998	0.739	.	0.921	.	0.579	0.457	0.9	1	1	0	0	12948.9	127	7	8.57	11	64	86
SNOO_527930	SNOO_527930_2	0.497835	0.478128	0.0861284	0.0738405	0.10182	0.502267	0.503356	0.0913082	0.503742	0.0956961	0.497835	0.503356	0.0738405	1.787	7.478	3.308	.		.	.	.	0	0	0	PF00187	Domain:Chitin_bind_1	1	CBM18	0	0.998	0.739	.	0.921	.	0.579	0.457	0.9	1	1	0	0	12948.9	127	7	8.57	11	64	86
SNOO_155350	SNOO_155350A_1	0.198377	0.174325	0.186153	0.199531	0.0222519	0.0468261	0.0629206	0.175884	0.0293053	0.0293053	0.124071	0.118137	0.0222519	1.773	3.803	3.305	.		.	.	.	0	0	0	.	.	0	.	0	0.12	0.621	0.611	.	.	0.339	0.342	0.58	1	1	0	0	35847.4	327	2	7.36	12	104	187
SNOO_155350	SNOO_155350A_2	0.231792	0.233224	0.133744	0.17198	0.23598	0.17699	0.195803	0.118767	0.247213	0.247213	0.231792	0.235156	0.118767	1.773	3.803	3.305	.		.	.	.	0	0	0	.	.	0	.	0	0.12	0.621	0.611	.	.	0.339	0.342	0.58	1	1	0	0	35847.4	327	2	7.36	12	104	187
SNOO_155350	SNOO_155350A_3	0.276699	0.219819	0.307211	0.278667	0.00785288	0.132523	0.1509	0.317046	0.00933167	0.00933167	0.00611606	0.1509	0.00611606	1.773	3.803	3.305	.		.	.	.	0	0	0	.	.	0	.	0	0.12	0.621	0.611	.	.	0.339	0.342	0.58	1	1	0	0	35847.4	327	2	7.36	12	104	187
SNOO_008150	SNOO_008150A_1	0.367879	0.367879	0.367879	0.367879	0.367879	0.367879	0.367879	0.367879	0.367879	0.367879	0.367879	0.367879	0.367879	1.773	3.785	3.287	MoCDIP4,ChNIS1,CoNIS1,MoNIS1		MoCDIP4,Plegl1,GzOB015	effector_(plant_avirulence_determinant),unaffected_pathogenicity	PHI:3216,PHI:3378,PHI:1575	1	0	0	PF03443	Family:AA9	1	AA9	0	0.004	0.242	.	0.731	.	0.095	0.324	0.83	1	1	0	0	24071	230	6	9.11	2	101	149
SNOO_008150	SNOO_008150A_2	0.367879	0.367879	0.367879	0.367879	0.367879	0.367879	0.367879	0.367879	0.367879	0.367879	0.367879	0.367879	0.367879	1.773	3.785	3.287	MoCDIP4,ChNIS1,CoNIS1,MoNIS1		MoCDIP4,Plegl1,GzOB015	effector_(plant_avirulence_determinant),unaffected_pathogenicity	PHI:3216,PHI:3378,PHI:1575	1	0	0	PF03443	Family:AA9	1	AA9	0	0.004	0.242	.	0.731	.	0.095	0.324	0.83	1	1	0	0	24071	230	6	9.11	2	101	149
SNOO_008150	SNOO_008150A_3	0.367879	0.367879	0.367879	0.367879	0.367879	0.367879	0.367879	0.367879	0.367879	0.367879	0.367879	0.367879	0.367879	1.773	3.785	3.287	MoCDIP4,ChNIS1,CoNIS1,MoNIS1		MoCDIP4,Plegl1,GzOB015	effector_(plant_avirulence_determinant),unaffected_pathogenicity	PHI:3216,PHI:3378,PHI:1575	1	0	0	PF03443	Family:AA9	1	AA9	0	0.004	0.242	.	0.731	.	0.095	0.324	0.83	1	1	0	0	24071	230	6	9.11	2	101	149
SNOO_026870	SNOO_026870A_1	0.202271	0.169112	0.201248	0.219631	0.211262	0.226341	0.162574	0.190147	0.133752	0.133752	0.102751	0.216765	0.102751	1.772	4.222	3.298	MoCDIP4,ChNIS1,CoNIS1,MoNIS1		MoCDIP4,GzOB021,Plegl1,GzOB015	effector_(plant_avirulence_determinant),unaffected_pathogenicity	PHI:3216,PHI:1581,PHI:3378,PHI:1575	1	0	0	PF03443	Family:AA9	1	AA9	0	0.06	0.325	.	0.672	.	0.018	0.399	0.8	1	1	0	0	22994.9	222	6	9.192	2	90	146
SNOO_026870	SNOO_026870A_2	0.202271	0.169112	0.201248	0.219631	0.211262	0.226341	0.162574	0.190147	0.133752	0.133752	0.102751	0.216765	0.102751	1.772	4.222	3.298	MoCDIP4,ChNIS1,CoNIS1,MoNIS1		MoCDIP4,GzOB021,Plegl1,GzOB015	effector_(plant_avirulence_determinant),unaffected_pathogenicity	PHI:3216,PHI:1581,PHI:3378,PHI:1575	1	0	0	PF03443	Family:AA9	1	AA9	0	0.06	0.325	.	0.672	.	0.018	0.399	0.8	1	1	0	0	22994.9	222	6	9.192	2	90	146
SNOO_026870	SNOO_026870A_3	0.367879	0.367879	0.367879	0.367879	0.367879	0.367879	0.367879	0.367879	0.367879	0.367879	0.367879	0.367879	0.367879	1.772	4.222	3.298	MoCDIP4,ChNIS1,CoNIS1,MoNIS1		MoCDIP4,GzOB021,Plegl1,GzOB015	effector_(plant_avirulence_determinant),unaffected_pathogenicity	PHI:3216,PHI:1581,PHI:3378,PHI:1575	1	0	0	PF03443	Family:AA9	1	AA9	0	0.06	0.325	.	0.672	.	0.018	0.399	0.8	1	1	0	0	22994.9	222	6	9.192	2	90	146
SNOO_026870	SNOO_026870A_4	0.367879	0.367879	0.367879	0.367879	0.367879	0.367879	0.367879	0.367879	0.367879	0.367879	0.367879	0.367879	0.367879	1.772	4.222	3.298	MoCDIP4,ChNIS1,CoNIS1,MoNIS1		MoCDIP4,GzOB021,Plegl1,GzOB015	effector_(plant_avirulence_determinant),unaffected_pathogenicity	PHI:3216,PHI:1581,PHI:3378,PHI:1575	1	0	0	PF03443	Family:AA9	1	AA9	0	0.06	0.325	.	0.672	.	0.018	0.399	0.8	1	1	0	0	22994.9	222	6	9.192	2	90	146
SNOO_056740	SNOO_056740A_1	0.0524591	0.0536485	0.0441462	0.0202434	0.0488536	0.120415	0.0393252	0.0121288	0.0747353	0.130305	0.0845382	0.129656	0.0121288	1.771	3.374	3.311	.		.	.	.	0	0	0	.	.	0	.	0	0.188	0.468	.	0.882	.	0.97	0.499	0.9	1	1	0	0	13465.2	128	2	8.116	4	51	89
SNOO_056740	SNOO_056740A_2	0.0524591	0.0536485	0.0441462	0.0202434	0.0488536	0.120415	0.0393252	0.0121288	0.0747353	0.130305	0.0845382	0.129656	0.0121288	1.771	3.374	3.311	.		.	.	.	0	0	0	.	.	0	.	0	0.188	0.468	.	0.882	.	0.97	0.499	0.9	1	1	0	0	13465.2	128	2	8.116	4	51	89
SNOO_000750	SNOO_000750A_1	0.367879	0.367879	0.367879	0.367879	0.367879	0.367879	0.367879	0.367879	0.367879	0.367879	0.367879	0.367879	0.367879	1.748	2.807	3.265	.		.	.	.	0	0	0	PF14273	Family:DUF4360	0	.	0	0.018	0.44	.	0.84	.	0.021	0.18	0.84	1	1	0	0	22092.9	208	-0.5	5.825	4	86	124
SNOO_000750	SNOO_000750A_2	0.367879	0.367879	0.367879	0.367879	0.367879	0.367879	0.367879	0.367879	0.367879	0.367879	0.367879	0.367879	0.367879	1.748	2.807	3.265	.		.	.	.	0	0	0	PF14273	Family:DUF4360	0	.	0	0.018	0.44	.	0.84	.	0.021	0.18	0.84	1	1	0	0	22092.9	208	-0.5	5.825	4	86	124
SNOO_000750	SNOO_000750A_3	0.367879	0.367879	0.367879	0.367879	0.367879	0.367879	0.367879	0.367879	0.367879	0.367879	0.367879	0.367879	0.367879	1.748	2.807	3.265	.		.	.	.	0	0	0	PF14273	Family:DUF4360	0	.	0	0.018	0.44	.	0.84	.	0.021	0.18	0.84	1	1	0	0	22092.9	208	-0.5	5.825	4	86	124
SNOO_301130	SNOO_301130A_1	0.14754	0.0504832	0.114805	0.121949	0.0919926	0.154298	0.118625	0.154572	0.0721431	0.147479	0.14754	0.118625	0.0504832	1.748	1.259	3.242	.		.	.	.	0	0	0	PF00722	Domain:Glyco_hydro_16	0	GH16_3,GH16,GH16_1,GH16_5,GH16_9,GH16_7	0	0.018	0.516	.	.	0.635	0.532	0.297	0.8	1	1	0	0	32128	296	-3.5	5.554	8	105	178
SNOO_301130	SNOO_301130A_2	0.194822	0.155647	0.201912	0.19478	0.180617	0.182345	0.194717	0.197028	0.103328	0.192093	0.198667	0.197667	0.103328	1.748	1.259	3.242	.		.	.	.	0	0	0	PF00722	Domain:Glyco_hydro_16	0	GH16_3,GH16,GH16_1,GH16_5,GH16_9,GH16_7	0	0.018	0.516	.	.	0.635	0.532	0.297	0.8	1	1	0	0	32128	296	-3.5	5.554	8	105	178
SNOO_301130	SNOO_301130A_3	0.138901	0.148635	0.22469	0.206107	0.0683077	0.146212	0.0587337	0.219035	0.236321	0.209795	0.219127	0.124587	0.0587337	1.748	1.259	3.242	.		.	.	.	0	0	0	PF00722	Domain:Glyco_hydro_16	0	GH16_3,GH16,GH16_1,GH16_5,GH16_9,GH16_7	0	0.018	0.516	.	.	0.635	0.532	0.297	0.8	1	1	0	0	32128	296	-3.5	5.554	8	105	178
SNOO_301130	SNOO_301130A_4	0.497835	0.478128	0.0966392	0.498561	0.19424	0.502267	0.503356	0.503597	0.188354	0.188354	0.497835	0.503356	0.0966392	1.748	1.259	3.242	.		.	.	.	0	0	0	PF00722	Domain:Glyco_hydro_16	0	GH16_3,GH16,GH16_1,GH16_5,GH16_9,GH16_7	0	0.018	0.516	.	.	0.635	0.532	0.297	0.8	1	1	0	0	32128	296	-3.5	5.554	8	105	178
SNOO_096740	SNOO_096740A_1	0.216811	0.139107	0.148358	0.299232	0.378697	0.263631	0.281008	0.27947	0.262244	0.262244	0.298895	0.277105	0.139107	1.748	4.949	3.238	CfTom1		.	.	.	0	0	0	PF00150	Domain:Cellulase	0	GH5_5,GH5,GH5_4,GH5_25,GH5_39,GH5_8,GH5_46,GH5_37,GH5_2,GH5_22,GH5_52,GH5_54,GH5_40,GH5_47	0	0	0.474	.	0.546	.	0.84	0.37	0.89	1	1	0	0	37910.6	356	0.5	6.617	8	133	216
SNOO_096740	SNOO_096740A_2	0.342776	0.0302197	0.140625	0.342623	0.355393	0.300127	0.318922	0.317046	0.387021	0.387021	0.342776	0.314553	0.0302197	1.748	4.949	3.238	CfTom1		.	.	.	0	0	0	PF00150	Domain:Cellulase	0	GH5_5,GH5,GH5_4,GH5_25,GH5_39,GH5_8,GH5_46,GH5_37,GH5_2,GH5_22,GH5_52,GH5_54,GH5_40,GH5_47	0	0	0.474	.	0.546	.	0.84	0.37	0.89	1	1	0	0	37910.6	356	0.5	6.617	8	133	216
SNOO_417120	SNOO_417120A_1	0.1005	0.0874164	0.115096	0.13141	0.151941	0.057758	0.0575522	0.139694	0.0354505	0.097349	0.131934	0.0181152	0.0181152	1.744	2.507	3.298	.		.	.	.	0	0	0	.	.	0	.	0	0.998	0.584	.	.	0.648	0.054	0.219	0.39	1	1	0	0	9801.53	90	7	10.943	4	33	50
SNOO_417120	SNOO_417120A_2	0.0392647	0.0520988	0.0124085	0.0574713	0.0225911	0.0376362	0.0903915	0.0387697	0.149388	0.129628	0.0392647	0.037438	0.0124085	1.744	2.507	3.298	.		.	.	.	0	0	0	.	.	0	.	0	0.998	0.584	.	.	0.648	0.054	0.219	0.39	1	1	0	0	9801.53	90	7	10.943	4	33	50
SNOO_417120	SNOO_417120A_3	0.0871379	0.141121	0.0564941	0.136544	0.0670328	0.155339	0.0576799	0.0772289	0.0898385	0.0898385	0.123437	0.151771	0.0564941	1.744	2.507	3.298	.		.	.	.	0	0	0	.	.	0	.	0	0.998	0.584	.	.	0.648	0.054	0.219	0.39	1	1	0	0	9801.53	90	7	10.943	4	33	50
SNOO_417120	SNOO_417120A_4	0.202271	0.169112	0.201248	0.219631	0.211262	0.226341	0.162574	0.190147	0.133752	0.133752	0.102751	0.216765	0.102751	1.744	2.507	3.298	.		.	.	.	0	0	0	.	.	0	.	0	0.998	0.584	.	.	0.648	0.054	0.219	0.39	1	1	0	0	9801.53	90	7	10.943	4	33	50
SNOO_417120	SNOO_417120A_5	0.342776	0.272281	0.379825	0.300624	0.0529793	0.273904	0.25339	0.380455	0.387021	0.368592	0.206674	0.380085	0.0529793	1.744	2.507	3.298	.		.	.	.	0	0	0	.	.	0	.	0	0.998	0.584	.	.	0.648	0.054	0.219	0.39	1	1	0	0	9801.53	90	7	10.943	4	33	50
SNOO_415160	SNOO_415160A_1	0.110058	0.130933	0.0528807	0.020954	0.00254638	0.0838779	0.0991488	0.107165	0.115555	0.0563894	0.125265	0.0493191	0.00254638	1.743	6.237	3.312	.		.	.	.	0	0	0	.	.	0	.	0	1	0.857	0.684	0.697	.	0.247	0.201	0.63	1	1	0	0	6607.5	61	-3	4.243	6	28	39
SNOO_415160	SNOO_415160A_2	0.142624	0.132494	0.115	0.127307	0.00831787	0.0483174	0.0844452	0.146781	0.154862	0.0572279	0.103565	0.0296679	0.00831787	1.743	6.237	3.312	.		.	.	.	0	0	0	.	.	0	.	0	1	0.857	0.684	0.697	.	0.247	0.201	0.63	1	1	0	0	6607.5	61	-3	4.243	6	28	39
SNOO_415160	SNOO_415160A_3	0.0980341	0.110714	0.134978	0.0482545	0.151918	0.159667	0.165647	0.156666	0.175098	0.183808	0.0589212	0.165647	0.0482545	1.743	6.237	3.312	.		.	.	.	0	0	0	.	.	0	.	0	1	0.857	0.684	0.697	.	0.247	0.201	0.63	1	1	0	0	6607.5	61	-3	4.243	6	28	39
SNOO_419580	SNOO_419580A_1	0.114646	0.139284	0.10665	0.138772	0.0449019	0.13241	0.112826	0.09593	0.00676676	0.0983471	0.12359	0.112826	0.00676676	1.73	5.888	3.309	.		.	.	.	0	0	0	.	.	0	.	0	1	0.848	.	0.768	.	0.274	0.425	0.5	1	1	0	0	5965.91	55	0.5	6.853	6	25	30
SNOO_419580	SNOO_419580A_2	0.131934	0.138939	0.14041	0.138879	0.119472	0.124241	0.12351	0.141196	0.113737	0.14771	0.12359	0.136113	0.113737	1.73	5.888	3.309	.		.	.	.	0	0	0	.	.	0	.	0	1	0.848	.	0.768	.	0.274	0.425	0.5	1	1	0	0	5965.91	55	0.5	6.853	6	25	30
SNOO_419580	SNOO_419580A_3	0.126991	0.0850882	0.174956	0.153355	0.128424	0.0705983	0.0927374	0.16062	0.156398	0.171019	0.0442983	0.167692	0.0442983	1.73	5.888	3.309	.		.	.	.	0	0	0	.	.	0	.	0	1	0.848	.	0.768	.	0.274	0.425	0.5	1	1	0	0	5965.91	55	0.5	6.853	6	25	30
SNOO_419580	SNOO_419580A_4	0.231792	0.153758	0.0585274	0.0879008	0.0871475	0.143619	0.0513255	0.118767	0.017658	0.176474	0.219078	0.201562	0.017658	1.73	5.888	3.309	.		.	.	.	0	0	0	.	.	0	.	0	1	0.848	.	0.768	.	0.274	0.425	0.5	1	1	0	0	5965.91	55	0.5	6.853	6	25	30
SNOO_419580	SNOO_419580A_5	0.0480978	0.249126	0.254245	0.242086	0.142742	0.187151	0.00759384	0.255348	0.255737	0.126053	0.212476	0.0383144	0.00759384	1.73	5.888	3.309	.		.	.	.	0	0	0	.	.	0	.	0	1	0.848	.	0.768	.	0.274	0.425	0.5	1	1	0	0	5965.91	55	0.5	6.853	6	25	30
SNOO_086800	SNOO_086800A_1	0.102904	0.128364	0.0838778	0.0778332	0.0617322	0.0546071	0.0622172	0.0807399	0.118552	0.0350114	0.12929	0.0223938	0.0223938	1.722	5.363	3.221	MoChi1,MrChi		.	.	.	0	0	0	PF00704	Domain:Glyco_hydro_18	1	GH18	0	0.011	0.591	0.522	.	.	0.076	0.472	0.69	1	1	0	0	36069.4	330	-2.5	5.69	4	117	184
SNOO_086800	SNOO_086800A_2	0.0891973	0.133812	0.0872019	0.0891429	0.00963641	0.0584045	0.0891202	0.080675	0.122357	0.018299	0.11289	0.021623	0.00963641	1.722	5.363	3.221	MoChi1,MrChi		.	.	.	0	0	0	PF00704	Domain:Glyco_hydro_18	1	GH18	0	0.011	0.591	0.522	.	.	0.076	0.472	0.69	1	1	0	0	36069.4	330	-2.5	5.69	4	117	184
SNOO_086800	SNOO_086800A_3	0.263516	0.22257	0.280611	0.269983	0.0390661	0.278484	0.218562	0.281571	0.281909	0.233304	0.157323	0.281008	0.0390661	1.722	5.363	3.221	MoChi1,MrChi		.	.	.	0	0	0	PF00704	Domain:Glyco_hydro_18	1	GH18	0	0.011	0.591	0.522	.	.	0.076	0.472	0.69	1	1	0	0	36069.4	330	-2.5	5.69	4	117	184
SNOO_427010	SNOO_427010A_1	0.144136	0.127355	0.142022	0.15102	0.117435	0.0971426	0.141519	0.129124	0.135916	0.135916	0.0350587	0.121761	0.0350587	1.717	1.725	2.181	.		.	.	.	0	0	0	.	.	0	.	0	0.628	0.623	.	.	0.512	0.906	0.51	0.57	1	1	0	0	29139.3	264	2.5	7.193	11	91	142
SNOO_427010	SNOO_427010A_2	0.15192	0.18371	0.201912	0.19478	0.0222519	0.120766	0.182017	0.197028	0.0293053	0.075849	0.0892583	0.0913292	0.0222519	1.717	1.725	2.181	.		.	.	.	0	0	0	.	.	0	.	0	0.628	0.623	.	.	0.512	0.906	0.51	0.57	1	1	0	0	29139.3	264	2.5	7.193	11	91	142
SNOO_427010	SNOO_427010A_3	0.298895	0.275051	0.0591573	0.214858	0.19176	0.29077	0.277105	0.16275	0.174978	0.174978	0.298895	0.281008	0.0591573	1.717	1.725	2.181	.		.	.	.	0	0	0	.	.	0	.	0	0.628	0.623	.	.	0.512	0.906	0.51	0.57	1	1	0	0	29139.3	264	2.5	7.193	11	91	142
SNOO_427010	SNOO_427010A_4	0.298895	0.182681	0.270444	0.24262	0.317146	0.263631	0.277105	0.27947	0.247886	0.319677	0.113041	0.277105	0.113041	1.717	1.725	2.181	.		.	.	.	0	0	0	.	.	0	.	0	0.628	0.623	.	.	0.512	0.906	0.51	0.57	1	1	0	0	29139.3	264	2.5	7.193	11	91	142
SNOO_427010	SNOO_427010A_5	0.276699	0.219819	0.307211	0.278667	0.333838	0.300127	0.314553	0.317046	0.325096	0.309365	0.342776	0.318922	0.219819	1.717	1.725	2.181	.		.	.	.	0	0	0	.	.	0	.	0	0.628	0.623	.	.	0.512	0.906	0.51	0.57	1	1	0	0	29139.3	264	2.5	7.193	11	91	142
SNOO_115580	SNOO_115580A_1	0.111479	0.137137	0.0966392	0.110628	0.10182	0.100194	0.0925871	0.503597	0.503742	0.503742	0.497835	0.503356	0.0925871	1.705	6.439	3.312	.		.	.	.	0	0	0	.	.	0	.	0	1	0.857	0.833	0.673	.	0.945	0.442	0.41	1	1	0	0	9143.61	80	4	8.083	8	31	37
SNOO_115580	SNOO_115580A_2	0.111479	0.137137	0.0966392	0.110628	0.10182	0.100194	0.0925871	0.503597	0.503742	0.503742	0.497835	0.503356	0.0925871	1.705	6.439	3.312	.		.	.	.	0	0	0	.	.	0	.	0	1	0.857	0.833	0.673	.	0.945	0.442	0.41	1	1	0	0	9143.61	80	4	8.083	8	31	37
SNOO_307410	SNOO_307410A_1	0.135296	0.138939	0.0908883	0.128281	0.119983	0.134908	0.137394	0.110596	0.0646146	0.1456	0.1005	0.137394	0.0646146	1.701	6.043	3.31	VnaChtBP,RiSLM,MgxLysM		.	.	.	0	0	0	PF00187	Domain:Chitin_bind_1	1	CBM18	0	0.162	0.621	.	0.782	.	0.872	0.305	0.95	1	1	0	0	50262.8	492	-0.5	6.242	61	261	358
SNOO_307410	SNOO_307410A_2	0.146312	0.147387	0.129338	0.120464	0.096586	0.144551	0.146313	0.11426	0.0208425	0.144204	0.0831061	0.130014	0.0208425	1.701	6.043	3.31	VnaChtBP,RiSLM,MgxLysM		.	.	.	0	0	0	PF00187	Domain:Chitin_bind_1	1	CBM18	0	0.162	0.621	.	0.782	.	0.872	0.305	0.95	1	1	0	0	50262.8	492	-0.5	6.242	61	261	358
SNOO_307410	SNOO_307410A_3	0.168576	0.229713	0.280611	0.155086	0.261179	0.278484	0.224806	0.281571	0.150406	0.272666	0.246463	0.281008	0.150406	1.701	6.043	3.31	VnaChtBP,RiSLM,MgxLysM		.	.	.	0	0	0	PF00187	Domain:Chitin_bind_1	1	CBM18	0	0.162	0.621	.	0.782	.	0.872	0.305	0.95	1	1	0	0	50262.8	492	-0.5	6.242	61	261	358
SNOO_307410	SNOO_307410A_4	0.0732574	0.0548485	0.0861284	0.0738405	0.502452	0.0829113	0.0901181	0.503597	0.503742	0.086867	0.0732574	0.0901181	0.0548485	1.701	6.043	3.31	VnaChtBP,RiSLM,MgxLysM		.	.	.	0	0	0	PF00187	Domain:Chitin_bind_1	1	CBM18	0	0.162	0.621	.	0.782	.	0.872	0.305	0.95	1	1	0	0	50262.8	492	-0.5	6.242	61	261	358
SNOO_027550	SNOO_027550A_1	0.0954567	0.0926445	0.14169	0.142453	0.0721645	0.0779653	0.140414	0.110596	0.138786	0.113737	0.0954567	0.0482035	0.0482035	1.699	5.905	3.312	RiNLE1		.	.	.	0	0	0	.	.	0	.	0	0.971	0.442	.	0.669	.	0.885	0.566	0.77	1	1	0	0	41593	409	-3.5	4.978	4	153	269
SNOO_027550	SNOO_027550A_2	0.138728	0.138789	0.0101169	0.0123106	0.149178	0.0615152	0.146313	0.0158215	0.16783	0.163168	0.0831061	0.0680658	0.0101169	1.699	5.905	3.312	RiNLE1		.	.	.	0	0	0	.	.	0	.	0	0.971	0.442	.	0.669	.	0.885	0.566	0.77	1	1	0	0	41593	409	-3.5	4.978	4	153	269
SNOO_027550	SNOO_027550A_3	0.15192	0.105314	0.0232771	0.0678816	0.0401343	0.120766	0.142559	0.0306332	0.209149	0.0511511	0.140351	0.182017	0.0232771	1.699	5.905	3.312	RiNLE1		.	.	.	0	0	0	.	.	0	.	0	0.971	0.442	.	0.669	.	0.885	0.566	0.77	1	1	0	0	41593	409	-3.5	4.978	4	153	269
SNOO_027550	SNOO_027550A_4	0.167957	0.138698	0.22469	0.206107	0.20243	0.206786	0.192458	0.219035	0.225267	0.225267	0.167957	0.219953	0.138698	1.699	5.905	3.312	RiNLE1		.	.	.	0	0	0	.	.	0	.	0	0.971	0.442	.	0.669	.	0.885	0.566	0.77	1	1	0	0	41593	409	-3.5	4.978	4	153	269
SNOO_027550	SNOO_027550A_5	0.0694637	0.0981244	0.100787	0.0705502	0.00957165	0.0292687	0.206272	0.11439	0.151299	0.0123261	0.0694637	0.0383144	0.00957165	1.699	5.905	3.312	RiNLE1		.	.	.	0	0	0	.	.	0	.	0	0.971	0.442	.	0.669	.	0.885	0.566	0.77	1	1	0	0	41593	409	-3.5	4.978	4	153	269
SNOO_027550	SNOO_027550A_6	0.183847	0.322291	0.379825	0.372774	0.278582	0.00688449	0.0930553	0.380455	0.262244	0.0241185	0.282963	0.0930553	0.00688449	1.699	5.905	3.312	RiNLE1		.	.	.	0	0	0	.	.	0	.	0	0.971	0.442	.	0.669	.	0.885	0.566	0.77	1	1	0	0	41593	409	-3.5	4.978	4	153	269
SNOO_027550	SNOO_027550A_7	0.367879	0.367879	0.367879	0.367879	0.367879	0.367879	0.367879	0.367879	0.367879	0.367879	0.367879	0.367879	0.367879	1.699	5.905	3.312	RiNLE1		.	.	.	0	0	0	.	.	0	.	0	0.971	0.442	.	0.669	.	0.885	0.566	0.77	1	1	0	0	41593	409	-3.5	4.978	4	153	269
SNOO_027550	SNOO_027550A_8	0.334074	0.277314	0.0861284	0.0738405	0.10182	0.394639	0.374949	0.0913082	0.0956961	0.503742	0.412679	0.380085	0.0738405	1.699	5.905	3.312	RiNLE1		.	.	.	0	0	0	.	.	0	.	0	0.971	0.442	.	0.669	.	0.885	0.566	0.77	1	1	0	0	41593	409	-3.5	4.978	4	153	269
SNOO_027550	SNOO_027550A_9	0.20305	0.225084	0.189195	0.202334	0.19424	0.192581	0.182705	0.18394	0.179525	0.188354	0.20305	0.185174	0.179525	1.699	5.905	3.312	RiNLE1		.	.	.	0	0	0	.	.	0	.	0	0.971	0.442	.	0.669	.	0.885	0.566	0.77	1	1	0	0	41593	409	-3.5	4.978	4	153	269
SNOO_027550	SNOO_027550A_10	0.111479	0.478128	0.0861284	0.0738405	0.173639	0.502267	0.503356	0.0913082	0.179525	0.179525	0.111479	0.503356	0.0738405	1.699	5.905	3.312	RiNLE1		.	.	.	0	0	0	.	.	0	.	0	0.971	0.442	.	0.669	.	0.885	0.566	0.77	1	1	0	0	41593	409	-3.5	4.978	4	153	269
SNOO_027550	SNOO_027550A_11	0.497835	0.0548485	0.0966392	0.110628	0.19424	0.0829113	0.0901181	0.0913082	0.188354	0.188354	0.0732574	0.503356	0.0548485	1.699	5.905	3.312	RiNLE1		.	.	.	0	0	0	.	.	0	.	0	0.971	0.442	.	0.669	.	0.885	0.566	0.77	1	1	0	0	41593	409	-3.5	4.978	4	153	269
SNOO_027550	SNOO_027550A_12	0.111479	0.137137	0.0966392	0.110628	0.10182	0.100194	0.0925871	0.503597	0.503742	0.503742	0.497835	0.503356	0.0925871	1.699	5.905	3.312	RiNLE1		.	.	.	0	0	0	.	.	0	.	0	0.971	0.442	.	0.669	.	0.885	0.566	0.77	1	1	0	0	41593	409	-3.5	4.978	4	153	269
SNOO_429310	SNOO_429310A_1	0.12525	0.0309149	0.158747	0.160702	0.10969	0.0541636	0.154388	0.14999	0.0898385	0.132574	0.151746	0.016694	0.016694	1.692	1.561	2.598	.		.	.	.	0	0	0	.	.	0	.	0	0.373	0.584	.	.	0.534	0.525	0.696	0.68	1	1	0	0	28460.1	266	5	7.911	7	107	160
SNOO_429310	SNOO_429310A_2	0.123437	0.00990396	0.134045	0.135081	0.150153	0.0869122	0.157718	0.117992	0.0880708	0.166665	0.14962	0.0339508	0.00990396	1.692	1.561	2.598	.		.	.	.	0	0	0	.	.	0	.	0	0.373	0.584	.	.	0.534	0.525	0.696	0.68	1	1	0	0	28460.1	266	5	7.911	7	107	160
SNOO_429310	SNOO_429310A_3	0.367879	0.367879	0.367879	0.367879	0.367879	0.367879	0.367879	0.367879	0.367879	0.367879	0.367879	0.367879	0.367879	1.692	1.561	2.598	.		.	.	.	0	0	0	.	.	0	.	0	0.373	0.584	.	.	0.534	0.525	0.696	0.68	1	1	0	0	28460.1	266	5	7.911	7	107	160
SNOO_429310	SNOO_429310A_4	0.20305	0.142795	0.178684	0.165546	0.19424	0.192581	0.182705	0.18394	0.188354	0.188354	0.164829	0.185174	0.142795	1.692	1.561	2.598	.		.	.	.	0	0	0	.	.	0	.	0	0.373	0.584	.	.	0.534	0.525	0.696	0.68	1	1	0	0	28460.1	266	5	7.911	7	107	160
SNOO_080450	SNOO_080450A_1	0.151491	0.112326	0.00101251	0.00802997	0.139833	0.147305	0.110717	0.0324417	0.0463218	0.081871	0.151491	0.140868	0.00101251	1.691	0.251	3.145	.		.	.	.	0	0	0	.	.	0	.	0	0.075	0.306	.	.	0.586	0.328	0.379	0.82	1	1	0	0	17836.2	172	-4.5	4.314	3	72	109
SNOO_080450	SNOO_080450A_2	0.18199	0.0945737	0.131128	0.142917	0.185239	0.185782	0.179217	0.14638	0.0570023	0.0570023	0.158291	0.182017	0.0570023	1.691	0.251	3.145	.		.	.	.	0	0	0	.	.	0	.	0	0.075	0.306	.	.	0.586	0.328	0.379	0.82	1	1	0	0	17836.2	172	-4.5	4.314	3	72	109
SNOO_080450	SNOO_080450A_3	0.212476	0.191293	0.000186455	0.0197541	0.23598	0.242444	0.231796	0.0397422	0.247213	0.176474	0.125554	0.231796	0.000186455	1.691	0.251	3.145	.		.	.	.	0	0	0	.	.	0	.	0	0.075	0.306	.	.	0.586	0.328	0.379	0.82	1	1	0	0	17836.2	172	-4.5	4.314	3	72	109
SNOO_080450	SNOO_080450A_4	0.367879	0.367879	0.367879	0.367879	0.367879	0.367879	0.367879	0.367879	0.367879	0.367879	0.367879	0.367879	0.367879	1.691	0.251	3.145	.		.	.	.	0	0	0	.	.	0	.	0	0.075	0.306	.	.	0.586	0.328	0.379	0.82	1	1	0	0	17836.2	172	-4.5	4.314	3	72	109
SNOO_080450	SNOO_080450A_5	0.0732574	0.0548485	0.0861284	0.0738405	0.502452	0.0829113	0.0901181	0.503597	0.503742	0.086867	0.0732574	0.0901181	0.0548485	1.691	0.251	3.145	.		.	.	.	0	0	0	.	.	0	.	0	0.075	0.306	.	.	0.586	0.328	0.379	0.82	1	1	0	0	17836.2	172	-4.5	4.314	3	72	109
SNOO_091130	SNOO_091130A_1	0.0274784	0.169416	0.169488	0.146572	0.101491	0.0900908	0.149617	0.171677	0.15601	0.175098	0.0274784	0.149617	0.0274784	1.679	1.437	3.134	.		.	.	.	0	0	0	PF09362	Domain:DUF1996	0	.	0	0.003	0.62	.	.	0.682	0.026	0.539	0.63	1	1	0	0	36150.6	333	6	7.43	10	127	201
SNOO_091130	SNOO_091130A_2	0.172632	0.186507	0.134209	0.0947731	0.0616786	0.0953806	0.0660026	0.188698	0.202966	0.16538	0.125084	0.166803	0.0616786	1.679	1.437	3.134	.		.	.	.	0	0	0	PF09362	Domain:DUF1996	0	.	0	0.003	0.62	.	.	0.682	0.026	0.539	0.63	1	1	0	0	36150.6	333	6	7.43	10	127	201
SNOO_091130	SNOO_091130A_3	0.033057	0.3582	0.388328	0.411855	0.0812183	0.226069	0.380085	0.377698	0.086867	0.503742	0.033057	0.246542	0.033057	1.679	1.437	3.134	.		.	.	.	0	0	0	PF09362	Domain:DUF1996	0	.	0	0.003	0.62	.	.	0.682	0.026	0.539	0.63	1	1	0	0	36150.6	333	6	7.43	10	127	201
SNOO_091130	SNOO_091130A_4	0.0608732	0.439878	0.0490199	0.0601242	0.10182	0.0518011	0.0459786	0.377698	0.503742	0.503742	0.412679	0.380085	0.0459786	1.679	1.437	3.134	.		.	.	.	0	0	0	PF09362	Domain:DUF1996	0	.	0	0.003	0.62	.	.	0.682	0.026	0.539	0.63	1	1	0	0	36150.6	333	6	7.43	10	127	201
SNOO_108650	SNOO_108650A_1	0.20305	0.225084	0.367879	0.367879	0.367879	0.192581	0.185174	0.367879	0.367879	0.367879	0.20305	0.185174	0.185174	1.678	5.403	3.308	FgXYLA		.	.	.	0	0	0	PF00457	Domain:Glyco_hydro_11	1	GH11,CBM60	0	0.044	0.559	.	0.703	.	0.021	0.495	0.76	1	1	0	0	24748.5	230	2.5	8.384	2	93	136
SNOO_159520	SNOO_159520A_1	0.206899	0.118737	0.22469	0.227699	0.0683077	0.226341	0.08036	0.219035	0.236321	0.131122	0.206899	0.216765	0.0683077	1.677	6.11	2.203	Zt6,BghBEC1011,BgtAvrPm2		.	.	.	0	0	0	.	.	0	.	0	0.812	0.753	0.848	.	.	0.031	0.444	0.57	1	1	0	0	22211.2	202	8.5	9.331	4	68	113
SNOO_159520	SNOO_159520A_2	0.263516	0.22257	0.280611	0.269983	0.0390661	0.278484	0.218562	0.281571	0.281909	0.233304	0.157323	0.281008	0.0390661	1.677	6.11	2.203	Zt6,BghBEC1011,BgtAvrPm2		.	.	.	0	0	0	.	.	0	.	0	0.812	0.753	0.848	.	.	0.031	0.444	0.57	1	1	0	0	22211.2	202	8.5	9.331	4	68	113
SNOO_159520	SNOO_159520A_3	0.342776	0.00291106	0.32583	0.342623	0.378697	0.330574	0.1509	0.317046	0.380677	0.262244	0.276699	0.314553	0.00291106	1.677	6.11	2.203	Zt6,BghBEC1011,BgtAvrPm2		.	.	.	0	0	0	.	.	0	.	0	0.812	0.753	0.848	.	.	0.031	0.444	0.57	1	1	0	0	22211.2	202	8.5	9.331	4	68	113
SNOO_437130	SNOO_437130A_1	0.0793635	0.132023	0.132742	0.129465	0.0331001	0.0739714	0.11977	0.132387	0.136777	0.116556	0.122799	0.0616331	0.0331001	1.673	4.652	3.263	.		.	.	.	0	0	0	.	.	0	.	0	0.903	0.628	0.58	.	.	0.782	0.364	0.05	1	1	0	0	15308.7	138	-1	5.723	2	41	70
SNOO_437130	SNOO_437130A_2	0.0580797	0.123252	0.102165	0.124014	0.133559	0.0638092	0.133061	0.109033	0.146372	0.138115	0.123046	0.0594832	0.0580797	1.673	4.652	3.263	.		.	.	.	0	0	0	.	.	0	.	0	0.903	0.628	0.58	.	.	0.782	0.364	0.05	1	1	0	0	15308.7	138	-1	5.723	2	41	70
SNOO_437130	SNOO_437130A_3	0.211301	0.211034	0.105921	0.141059	0.0120019	0.21335	0.204678	0.120914	0.171967	0.171967	0.200867	0.207733	0.0120019	1.673	4.652	3.263	.		.	.	.	0	0	0	.	.	0	.	0	0.903	0.628	0.58	.	.	0.782	0.364	0.05	1	1	0	0	15308.7	138	-1	5.723	2	41	70
SNOO_129550	SNOO_129550A_1	0.0689055	0.0969967	0.121448	0.134387	0.134533	0.12966	0.12084	0.133331	0.143382	0.132062	0.0689055	0.126735	0.0689055	1.668	1.794	2.841	.		.	.	.	0	0	0	.	.	0	.	0	0.537	0.595	.	.	0.663	0.994	0.309	0.65	1	1	0	0	28692.4	256	-4	4.92	10	79	144
SNOO_129550	SNOO_129550A_2	0.0507747	0.0349641	0.0799642	0.172524	0.126734	0.0785612	0.100466	0.143554	0.177	0.177	0.0507747	0.100466	0.0349641	1.668	1.794	2.841	.		.	.	.	0	0	0	.	.	0	.	0	0.537	0.595	.	.	0.663	0.994	0.309	0.65	1	1	0	0	28692.4	256	-4	4.92	10	79	144
SNOO_129550	SNOO_129550A_3	0.155918	0.053962	0.174028	0.174333	0.0440481	0.112154	0.0930075	0.170197	0.180204	0.160909	0.121269	0.0930075	0.0440481	1.668	1.794	2.841	.		.	.	.	0	0	0	.	.	0	.	0	0.537	0.595	.	.	0.663	0.994	0.309	0.65	1	1	0	0	28692.4	256	-4	4.92	10	79	144
SNOO_129550	SNOO_129550A_4	0.226351	0.199885	0.133744	0.17198	0.100695	0.226341	0.216765	0.199076	0.22831	0.240541	0.206899	0.162574	0.100695	1.668	1.794	2.841	.		.	.	.	0	0	0	.	.	0	.	0	0.537	0.595	.	.	0.663	0.994	0.309	0.65	1	1	0	0	28692.4	256	-4	4.92	10	79	144
SNOO_307800	SNOO_307800A_1	0.334074	0.0208424	0.366451	0.335987	0.398285	0.358762	0.374949	0.377698	0.387021	0.368592	0.334074	0.380085	0.0208424	1.664	3.852	3.312	.		.	.	.	0	0	0	.	.	0	.	0	0.94	0.774	.	.	0.544	0.951	0.464	0.5	1	1	0	0	11098.8	98	2	7.262	4	30	53
SNOO_307800	SNOO_307800A_2	0.334074	0.0208424	0.366451	0.335987	0.398285	0.358762	0.374949	0.377698	0.387021	0.368592	0.334074	0.380085	0.0208424	1.664	3.852	3.312	.		.	.	.	0	0	0	.	.	0	.	0	0.94	0.774	.	.	0.544	0.951	0.464	0.5	1	1	0	0	11098.8	98	2	7.262	4	30	53
SNOO_136480	SNOO_136480A_1	0.164829	0.225084	0.178684	0.165546	0.19424	0.192581	0.185174	0.18394	0.188354	0.188354	0.20305	0.185174	0.164829	1.661	1.586	3.169	.		.	.	.	0	0	0	PF00657	Family:Lipase_GDSL	0	CE16	0	0	0.248	.	0.549	.	0.015	0.462	0.85	1	1	0	0	39178.4	359	-12	4.299	5	130	222
SNOO_136480	SNOO_136480A_2	0.367879	0.367879	0.367879	0.367879	0.367879	0.367879	0.367879	0.367879	0.367879	0.367879	0.367879	0.367879	0.367879	1.661	1.586	3.169	.		.	.	.	0	0	0	PF00657	Family:Lipase_GDSL	0	CE16	0	0	0.248	.	0.549	.	0.015	0.462	0.85	1	1	0	0	39178.4	359	-12	4.299	5	130	222
SNOO_129350	SNOO_129350A_1	0.128891	0.146853	0.0341003	0.0126047	0.120407	0.0134614	0.046356	0.0242017	0.0630764	0.10153	0.144136	0.134369	0.0126047	1.66	3.69	3.302	.		.	.	.	0	0	0	PF00840	Domain:Glyco_hydro_7	0	GH7	0	0	0.644	.	0.519	.	0.044	0.494	0.76	1	1	0	0	44265.8	410	-6	4.981	18	145	248
SNOO_129350	SNOO_129350A_2	0.082769	0.133489	0.100963	0.0602127	0.135041	0.017729	0.0930381	0.0411502	0.10593	0.177725	0.121227	0.155089	0.017729	1.66	3.69	3.302	.		.	.	.	0	0	0	PF00840	Domain:Glyco_hydro_7	0	GH7	0	0	0.644	.	0.519	.	0.044	0.494	0.76	1	1	0	0	44265.8	410	-6	4.981	18	145	248
SNOO_129350	SNOO_129350A_3	0.170202	0.226776	0.148358	0.114517	0.261179	0.139447	0.15943	0.27947	0.150406	0.150406	0.170202	0.15943	0.114517	1.66	3.69	3.302	.		.	.	.	0	0	0	PF00840	Domain:Glyco_hydro_7	0	GH7	0	0	0.644	.	0.519	.	0.044	0.494	0.76	1	1	0	0	44265.8	410	-6	4.981	18	145	248
SNOO_129350	SNOO_129350A_4	0.497835	0.0548485	0.178684	0.165546	0.19424	0.100194	0.503356	0.18394	0.188354	0.179525	0.497835	0.0925871	0.0548485	1.66	3.69	3.302	.		.	.	.	0	0	0	PF00840	Domain:Glyco_hydro_7	0	GH7	0	0	0.644	.	0.519	.	0.044	0.494	0.76	1	1	0	0	44265.8	410	-6	4.981	18	145	248
SNOO_034160	SNOO_034160A_1	0.164829	0.225084	0.189195	0.202334	0.173639	0.192581	0.185174	0.18394	0.179525	0.179525	0.164829	0.185174	0.164829	1.647	2.84	3.291	.		.	.	.	0	0	0	.	.	0	.	0	0.859	0.584	.	.	0.51	0.723	0.251	0.76	1	1	0	0	18037.7	172	-6.5	4.246	14	76	120
SNOO_034160	SNOO_034160A_2	0.367879	0.367879	0.367879	0.367879	0.367879	0.367879	0.367879	0.367879	0.367879	0.367879	0.367879	0.367879	0.367879	1.647	2.84	3.291	.		.	.	.	0	0	0	.	.	0	.	0	0.859	0.584	.	.	0.51	0.723	0.251	0.76	1	1	0	0	18037.7	172	-6.5	4.246	14	76	120
SNOO_136880	SNOO_136880A_1	0.14312	0.0767889	0.157647	0.15799	0.161245	0.0679267	0.0318745	0.132401	0.124079	0.124079	0.14312	0.126362	0.0318745	1.647	2.281	3.102	.		.	.	.	0	0	0	.	.	0	.	0	0.125	0.363	.	0.628	.	0.125	0.458	0.78	1	1	0	0	16534.7	159	-4.5	4.284	6	69	101
SNOO_136880	SNOO_136880A_2	0.14312	0.0767889	0.157647	0.15799	0.161245	0.0679267	0.0318745	0.132401	0.124079	0.124079	0.14312	0.126362	0.0318745	1.647	2.281	3.102	.		.	.	.	0	0	0	.	.	0	.	0	0.125	0.363	.	0.628	.	0.125	0.458	0.78	1	1	0	0	16534.7	159	-4.5	4.284	6	69	101
SNOO_136880	SNOO_136880A_3	0.367879	0.367879	0.367879	0.367879	0.367879	0.367879	0.367879	0.367879	0.367879	0.367879	0.367879	0.367879	0.367879	1.647	2.281	3.102	.		.	.	.	0	0	0	.	.	0	.	0	0.125	0.363	.	0.628	.	0.125	0.458	0.78	1	1	0	0	16534.7	159	-4.5	4.284	6	69	101
SNOO_136880	SNOO_136880A_4	0.367879	0.367879	0.367879	0.367879	0.367879	0.367879	0.367879	0.367879	0.367879	0.367879	0.367879	0.367879	0.367879	1.647	2.281	3.102	.		.	.	.	0	0	0	.	.	0	.	0	0.125	0.363	.	0.628	.	0.125	0.458	0.78	1	1	0	0	16534.7	159	-4.5	4.284	6	69	101
SNOO_545980	SNOO_545980_1	0.0117323	0.0883089	0.045938	0.0988713	0.0806872	0.0697859	0.101524	0.119705	0.025998	0.0474745	0.0402365	0.0500835	0.0117323	1.647	4.122	2.303	.		.	.	.	0	0	0	.	.	0	.	0	0.99	0.673	0.75	.	.	0.947	0.434	0.36	1	1	0	0	6728.77	64	0.5	6.71	1	20	34
SNOO_537590	SNOO_537590_1	0.0150284	0.00408485	0.0288437	0.102622	0.00104858	0.0666958	0.152273	0.0878064	0.0410159	0.00151898	0.0150284	0.0848376	0.00104858	1.646	5.493	3.23	.		.	.	.	0	0	0	.	.	0	.	0	0.994	0.76	.	0.773	.	0.913	0.589	0.48	1	1	0	0	14573.8	132	4.5	8.091	8	47	75
SNOO_537590	SNOO_537590_2	0.0150284	0.00408485	0.0288437	0.102622	0.00104858	0.0666958	0.152273	0.0878064	0.0410159	0.00151898	0.0150284	0.0848376	0.00104858	1.646	5.493	3.23	.		.	.	.	0	0	0	.	.	0	.	0	0.994	0.76	.	0.773	.	0.913	0.589	0.48	1	1	0	0	14573.8	132	4.5	8.091	8	47	75
SNOO_165200	SNOO_165200A_1	0.0569792	0.0622512	0.137427	0.134839	0.127087	0.109621	0.158802	0.162899	0.144356	0.16783	0.131822	0.158802	0.0569792	1.643	3.862	2.523	.		.	.	.	0	0	0	.	.	0	.	0	0.714	0.644	.	0.612	.	0.991	0.643	0.3	1	1	0	0	26112.3	239	-5.5	4.896	8	86	135
SNOO_165200	SNOO_165200A_2	0.497835	0.478128	0.503186	0.498561	0.10182	0.100194	0.0925871	0.503597	0.503742	0.0956961	0.497835	0.0925871	0.0925871	1.643	3.862	2.523	.		.	.	.	0	0	0	.	.	0	.	0	0.714	0.644	.	0.612	.	0.991	0.643	0.3	1	1	0	0	26112.3	239	-5.5	4.896	8	86	135
SNOO_165200	SNOO_165200A_3	0.0732574	0.0548485	0.503186	0.498561	0.173639	0.0829113	0.0901181	0.503597	0.179525	0.179525	0.0732574	0.503356	0.0548485	1.643	3.862	2.523	.		.	.	.	0	0	0	.	.	0	.	0	0.714	0.644	.	0.612	.	0.991	0.643	0.3	1	1	0	0	26112.3	239	-5.5	4.896	8	86	135
SNOO_065020	SNOO_065020A_1	0.164829	0.142795	0.189195	0.202334	0.367879	0.175298	0.182705	0.18394	0.367879	0.367879	0.164829	0.185174	0.142795	1.634	0.447	2.423	FGL1,RsAGLIP1		FGL1,Fgl1	reduced_virulence	PHI:4242,PHI:4212,PHI:432	0	1	0	PF01764,PF03893	Family:Lipase_3,Domain:Lipase3_N	1	.	0	0.003	0.358	.	.	0.669	0.019	0.277	0.8	1	1	0	0	32143.4	304	-1	6.091	6	120	188
SNOO_065020	SNOO_065020A_2	0.367879	0.367879	0.367879	0.367879	0.367879	0.367879	0.367879	0.367879	0.367879	0.367879	0.367879	0.367879	0.367879	1.634	0.447	2.423	FGL1,RsAGLIP1		FGL1,Fgl1	reduced_virulence	PHI:4242,PHI:4212,PHI:432	0	1	0	PF01764,PF03893	Family:Lipase_3,Domain:Lipase3_N	1	.	0	0.003	0.358	.	.	0.669	0.019	0.277	0.8	1	1	0	0	32143.4	304	-1	6.091	6	120	188
SNOO_065020	SNOO_065020A_3	0.367879	0.367879	0.367879	0.367879	0.367879	0.367879	0.367879	0.367879	0.367879	0.367879	0.367879	0.367879	0.367879	1.634	0.447	2.423	FGL1,RsAGLIP1		FGL1,Fgl1	reduced_virulence	PHI:4242,PHI:4212,PHI:432	0	1	0	PF01764,PF03893	Family:Lipase_3,Domain:Lipase3_N	1	.	0	0.003	0.358	.	.	0.669	0.019	0.277	0.8	1	1	0	0	32143.4	304	-1	6.091	6	120	188
SNOO_152230	SNOO_152230A_1	0.367879	0.367879	0.367879	0.367879	0.367879	0.367879	0.367879	0.367879	0.367879	0.367879	0.367879	0.367879	0.367879	1.629	3.741	3.312	.		.	.	.	0	0	0	.	.	0	.	0	0.249	0.543	.	0.871	.	0.643	0.538	0.89	1	1	0	0	13166.9	127	3	8.233	6	57	86
SNOO_026130	SNOO_026130A_1	0.128592	0.0632823	0.0962733	0.060347	0.00563472	0.0313363	0.0619295	0.118396	0.00522457	0.0123673	0.0596908	0.0874208	0.00522457	1.627	0.897	3.096	.		.	.	.	0	0	0	PF18271	Domain:GH131_N	0	GH131	0	0.012	0.497	.	.	0.714	0.942	0.618	0.83	1	1	0	0	28697.7	262	1.5	6.845	1	102	153
SNOO_026130	SNOO_026130A_2	0.120872	0.0900753	0.0711342	0.134827	0.0204201	0.0790441	0.0283333	0.0668799	0.0423089	0.100429	0.0608331	0.0991045	0.0204201	1.627	0.897	3.096	.		.	.	.	0	0	0	PF18271	Domain:GH131_N	0	GH131	0	0.012	0.497	.	.	0.714	0.942	0.618	0.83	1	1	0	0	28697.7	262	1.5	6.845	1	102	153
SNOO_026130	SNOO_026130A_3	0.174526	0.182636	0.00159347	0.0170807	0.151274	0.116335	0.148901	0.00608221	0.0645296	0.021847	0.198377	0.197667	0.00159347	1.627	0.897	3.096	.		.	.	.	0	0	0	PF18271	Domain:GH131_N	0	GH131	0	0.012	0.497	.	.	0.714	0.942	0.618	0.83	1	1	0	0	28697.7	262	1.5	6.845	1	102	153
SNOO_026130	SNOO_026130A_4	0.367879	0.367879	0.367879	0.367879	0.367879	0.367879	0.367879	0.367879	0.367879	0.367879	0.367879	0.367879	0.367879	1.627	0.897	3.096	.		.	.	.	0	0	0	PF18271	Domain:GH131_N	0	GH131	0	0.012	0.497	.	.	0.714	0.942	0.618	0.83	1	1	0	0	28697.7	262	1.5	6.845	1	102	153
SNOO_026130	SNOO_026130A_5	0.367879	0.367879	0.367879	0.367879	0.367879	0.367879	0.367879	0.367879	0.367879	0.367879	0.367879	0.367879	0.367879	1.627	0.897	3.096	.		.	.	.	0	0	0	PF18271	Domain:GH131_N	0	GH131	0	0.012	0.497	.	.	0.714	0.942	0.618	0.83	1	1	0	0	28697.7	262	1.5	6.845	1	102	153
SNOO_508790	SNOO_508790_1	0.0897296	0.111546	0.134232	0.120481	0.0636752	0.0571992	0.07359	0.133331	0.127349	0.099845	0.112229	0.04906	0.04906	1.626	5.916	3.312	.		.	.	.	0	0	0	.	.	0	.	0	0.996	0.851	0.741	.	.	0.414	0.429	0.75	1	1	0	0	10198.6	99	-2	4.954	8	49	67
SNOO_063350	SNOO_063350A_1	0.120872	0.0715644	0.114285	0.125294	0.138242	0.052009	0.0726821	0.129802	0.134321	0.048013	0.100347	0.0726821	0.048013	1.623	2.582	3.257	.		.	.	.	0	0	0	PF01263	Family:Aldose_epim	0	.	0	0	0.425	.	0.562	.	0.096	0.412	0.81	1	1	0	0	43254.3	392	-5	5.375	5	125	223
SNOO_063350	SNOO_063350A_2	0.0149582	0.0544367	0.0866312	0.132086	0.053441	0.131555	0.115405	0.0954943	0.128302	0.0359218	0.102796	0.134969	0.0149582	1.623	2.582	3.257	.		.	.	.	0	0	0	PF01263	Family:Aldose_epim	0	.	0	0	0.425	.	0.562	.	0.096	0.412	0.81	1	1	0	0	43254.3	392	-5	5.375	5	125	223
SNOO_063350	SNOO_063350A_3	0.0266037	0.148219	0.1406	0.101504	0.0795022	0.0671634	0.124702	0.129124	0.156994	0.156994	0.148876	0.0593562	0.0266037	1.623	2.582	3.257	.		.	.	.	0	0	0	PF01263	Family:Aldose_epim	0	.	0	0	0.425	.	0.562	.	0.096	0.412	0.81	1	1	0	0	43254.3	392	-5	5.375	5	125	223
SNOO_063350	SNOO_063350A_4	0.367879	0.367879	0.367879	0.367879	0.367879	0.367879	0.367879	0.367879	0.367879	0.367879	0.367879	0.367879	0.367879	1.623	2.582	3.257	.		.	.	.	0	0	0	PF01263	Family:Aldose_epim	0	.	0	0	0.425	.	0.562	.	0.096	0.412	0.81	1	1	0	0	43254.3	392	-5	5.375	5	125	223
SNOO_063350	SNOO_063350A_5	0.367879	0.367879	0.367879	0.367879	0.367879	0.367879	0.367879	0.367879	0.367879	0.367879	0.367879	0.367879	0.367879	1.623	2.582	3.257	.		.	.	.	0	0	0	PF01263	Family:Aldose_epim	0	.	0	0	0.425	.	0.562	.	0.096	0.412	0.81	1	1	0	0	43254.3	392	-5	5.375	5	125	223
SNOO_037460	SNOO_037460A_1	0.131036	0.21253	0.199142	0.212908	0.129422	0.21335	0.159194	0.206962	0.0719593	0.024537	0.0696648	0.159194	0.024537	1.62	5.021	3.295	MoBas2		.	.	.	0	0	0	.	.	0	.	0	0.985	0.269	.	0.599	.	0.982	0.403	0.8	1	1	0	0	17400.4	178	-4	4.409	12	94	127
SNOO_037460	SNOO_037460A_2	0.10492	0.199885	0.104346	0.14999	0.217159	0.231903	0.201562	0.199076	0.149489	0.0661672	0.10492	0.201562	0.0661672	1.62	5.021	3.295	MoBas2		.	.	.	0	0	0	.	.	0	.	0	0.985	0.269	.	0.599	.	0.982	0.403	0.8	1	1	0	0	17400.4	178	-4	4.409	12	94	127
SNOO_037460	SNOO_037460A_3	0.497835	0.478128	0.0966392	0.110628	0.0812183	0.502267	0.503356	0.0913082	0.086867	0.086867	0.0732574	0.503356	0.0732574	1.62	5.021	3.295	MoBas2		.	.	.	0	0	0	.	.	0	.	0	0.985	0.269	.	0.599	.	0.982	0.403	0.8	1	1	0	0	17400.4	178	-4	4.409	12	94	127
SNOO_037460	SNOO_037460A_4	0.367879	0.367879	0.367879	0.367879	0.367879	0.367879	0.367879	0.367879	0.367879	0.367879	0.367879	0.367879	0.367879	1.62	5.021	3.295	MoBas2		.	.	.	0	0	0	.	.	0	.	0	0.985	0.269	.	0.599	.	0.982	0.403	0.8	1	1	0	0	17400.4	178	-4	4.409	12	94	127
SNOO_037460	SNOO_037460A_5	0.367879	0.367879	0.367879	0.367879	0.367879	0.367879	0.367879	0.367879	0.367879	0.367879	0.367879	0.367879	0.367879	1.62	5.021	3.295	MoBas2		.	.	.	0	0	0	.	.	0	.	0	0.985	0.269	.	0.599	.	0.982	0.403	0.8	1	1	0	0	17400.4	178	-4	4.409	12	94	127
SNOO_516290	SNOO_516290_1	0.107004	0.133866	0.0130062	0.0291203	0.0324569	0.0623861	0.129336	0.0661295	0.144017	0.124872	0.0181681	0.0362221	0.0130062	1.617	6.159	3.312	.		.	.	.	0	0	0	.	.	0	.	0	0.999	0.83	0.655	0.697	.	0.606	0.376	0.48	1	1	0	0	5934.92	56	0	6.43	3	20	30
SNOO_516290	SNOO_516290_2	0.137502	0.0690714	0.00073336	0.00380954	0.139642	0.0323902	0.0803614	0.0147687	0.183808	0.15601	0.162711	0.0445057	0.00073336	1.617	6.159	3.312	.		.	.	.	0	0	0	.	.	0	.	0	0.999	0.83	0.655	0.697	.	0.606	0.376	0.48	1	1	0	0	5934.92	56	0	6.43	3	20	30
SNOO_516290	SNOO_516290_3	0.061726	0.0928066	0.15185	0.151927	0.00269086	0.159667	0.113845	0.138526	0.177725	0.177725	0.0048305	0.154604	0.00269086	1.617	6.159	3.312	.		.	.	.	0	0	0	.	.	0	.	0	0.999	0.83	0.655	0.697	.	0.606	0.376	0.48	1	1	0	0	5934.92	56	0	6.43	3	20	30
SNOO_136650	SNOO_136650A_1	0.371685	0.141449	0.379825	0.372774	0.398285	0.378421	0.380085	0.380455	0.387021	0.368592	0.371685	0.380085	0.141449	1.616	-0.961	0.305	.		.	.	.	0	0	0	PF10681	Family:Rot1	0	.	0	0.217	0.597	.	.	0.55	0.035	0.38	0.56	1	1	1	0	27084.9	240	10	9.587	2	74	121
SNOO_136650	SNOO_136650A_2	0.367879	0.367879	0.367879	0.367879	0.367879	0.367879	0.367879	0.367879	0.367879	0.367879	0.367879	0.367879	0.367879	1.616	-0.961	0.305	.		.	.	.	0	0	0	PF10681	Family:Rot1	0	.	0	0.217	0.597	.	.	0.55	0.035	0.38	0.56	1	1	1	0	27084.9	240	10	9.587	2	74	121
SNOO_136650	SNOO_136650A_3	0.334074	0.0208424	0.366451	0.335987	0.398285	0.358762	0.374949	0.377698	0.387021	0.368592	0.334074	0.380085	0.0208424	1.616	-0.961	0.305	.		.	.	.	0	0	0	PF10681	Family:Rot1	0	.	0	0.217	0.597	.	.	0.55	0.035	0.38	0.56	1	1	1	0	27084.9	240	10	9.587	2	74	121
SNOO_136650	SNOO_136650A_4	0.367879	0.367879	0.367879	0.367879	0.367879	0.367879	0.367879	0.367879	0.367879	0.367879	0.367879	0.367879	0.367879	1.616	-0.961	0.305	.		.	.	.	0	0	0	PF10681	Family:Rot1	0	.	0	0.217	0.597	.	.	0.55	0.035	0.38	0.56	1	1	1	0	27084.9	240	10	9.587	2	74	121
SNOO_136650	SNOO_136650A_5	0.20305	0.225084	0.189195	0.202334	0.367879	0.192581	0.185174	0.18394	0.367879	0.367879	0.20305	0.182705	0.182705	1.616	-0.961	0.305	.		.	.	.	0	0	0	PF10681	Family:Rot1	0	.	0	0.217	0.597	.	.	0.55	0.035	0.38	0.56	1	1	1	0	27084.9	240	10	9.587	2	74	121
SNOO_300770	SNOO_300770A_1	0.0608732	0.0831967	0.388328	0.411855	0.0529793	0.394639	0.380085	0.377698	0.0482371	0.0482371	0.0608732	0.380085	0.0482371	1.613	5.987	3.312	.		.	.	.	0	0	0	.	.	0	.	0	1	0.847	.	0.882	.	0.495	0.482	0.66	1	1	0	0	7073.29	66	-0.5	5.59	9	28	39
SNOO_127710	SNOO_127710A_1	0.12525	0.132749	0.131328	0.138394	0.11159	0.0679267	0.058594	0.115142	0.102639	0.163769	0.13416	0.0926654	0.058594	1.598	2.429	2.692	.		.	.	.	0	0	0	.	.	0	.	0	0.822	0.348	.	0.546	.	0.011	0.522	0.79	1	1	0	0	30750.1	298	-4	4.838	0	102	193
SNOO_127710	SNOO_127710A_2	0.12525	0.132749	0.131328	0.138394	0.11159	0.0679267	0.058594	0.115142	0.102639	0.163769	0.13416	0.0926654	0.058594	1.598	2.429	2.692	.		.	.	.	0	0	0	.	.	0	.	0	0.822	0.348	.	0.546	.	0.011	0.522	0.79	1	1	0	0	30750.1	298	-4	4.838	0	102	193
SNOO_127710	SNOO_127710A_3	0.367879	0.367879	0.367879	0.367879	0.367879	0.367879	0.367879	0.367879	0.367879	0.367879	0.367879	0.367879	0.367879	1.598	2.429	2.692	.		.	.	.	0	0	0	.	.	0	.	0	0.822	0.348	.	0.546	.	0.011	0.522	0.79	1	1	0	0	30750.1	298	-4	4.838	0	102	193
SNOO_539720	SNOO_539720_1	0.00267771	0.0083551	0.1168	0.0951905	0.00632886	0.0199924	0.062123	0.080578	0.0258599	0.012026	0.00267771	0.020948	0.00267771	1.598	2.437	2.278	.		.	.	.	0	0	0	.	.	0	.	0	0.499	0.452	.	0.748	.	0.631	0.338	0.83	1	1	1	0	6605.8	65	1.5	7.522	6	33	44
SNOO_539720	SNOO_539720_2	0.0589212	0.053962	0.165813	0.170796	0.0302517	0.0522036	0.149617	0.156666	0.0818551	0.0166326	0.0589212	0.0728275	0.0166326	1.598	2.437	2.278	.		.	.	.	0	0	0	.	.	0	.	0	0.499	0.452	.	0.748	.	0.631	0.338	0.83	1	1	1	0	6605.8	65	1.5	7.522	6	33	44
SNOO_539720	SNOO_539720_3	0.0457438	0.0746335	0.157748	0.120098	0.119056	0.0704691	0.0468158	0.0687903	0.13706	0.183941	0.0187667	0.0468158	0.0187667	1.598	2.437	2.278	.		.	.	.	0	0	0	.	.	0	.	0	0.499	0.452	.	0.748	.	0.631	0.338	0.83	1	1	1	0	6605.8	65	1.5	7.522	6	33	44
SNOO_539720	SNOO_539720_4	0.197642	0.342455	0.235384	0.372774	0.355393	0.273904	0.25339	0.249961	0.368592	0.368592	0.371685	0.25339	0.197642	1.598	2.437	2.278	.		.	.	.	0	0	0	.	.	0	.	0	0.499	0.452	.	0.748	.	0.631	0.338	0.83	1	1	1	0	6605.8	65	1.5	7.522	6	33	44
SNOO_545200	SNOO_545200_1	0.0293135	0.0850766	0.169488	0.133135	0.151918	0.0817622	0.10089	0.156666	0.183808	0.175098	0.0939927	0.10089	0.0293135	1.597	4.557	2.628	.		.	.	.	0	0	0	PF08881	Domain:CVNH	0	.	0	0.967	0.734	.	0.773	.	0.025	0.411	0.46	1	1	0	0	18677.9	174	-4	4.725	9	66	106
SNOO_545200	SNOO_545200_2	0.308268	0.125611	0.00919698	0.0062014	0.297324	0.258261	0.239191	0.0106782	0.309365	0.142406	0.282963	0.0930553	0.0062014	1.597	4.557	2.628	.		.	.	.	0	0	0	PF08881	Domain:CVNH	0	.	0	0.967	0.734	.	0.773	.	0.025	0.411	0.46	1	1	0	0	18677.9	174	-4	4.725	9	66	106
SNOO_053090	SNOO_053090A_1	0.0671021	0.130067	0.125789	0.128611	0.122032	0.0935828	0.121295	0.127946	0.0904691	0.0904691	0.114392	0.0751024	0.0671021	1.596	1.541	2.109	.		.	.	.	0	0	0	PF01828	Family:Peptidase_A4	0	.	0	0.012	0.447	.	0.56	.	0.026	0.524	0.76	1	1	0	0	29488.9	277	1.5	6.959	3	114	172
SNOO_053090	SNOO_053090A_2	0.0833084	0.141988	0.145419	0.15799	0.0142552	0.0872442	0.14844	0.154572	0.0463218	0.081871	0.0833084	0.0421987	0.0142552	1.596	1.541	2.109	.		.	.	.	0	0	0	PF01828	Family:Peptidase_A4	0	.	0	0.012	0.447	.	0.56	.	0.026	0.524	0.76	1	1	0	0	29488.9	277	1.5	6.959	3	114	172
SNOO_053090	SNOO_053090A_3	0.211301	0.105014	0.177418	0.204392	0.187789	0.192316	0.152273	0.190147	0.225267	0.146634	0.143117	0.204678	0.105014	1.596	1.541	2.109	.		.	.	.	0	0	0	PF01828	Family:Peptidase_A4	0	.	0	0.012	0.447	.	0.56	.	0.026	0.524	0.76	1	1	0	0	29488.9	277	1.5	6.959	3	114	172
SNOO_053090	SNOO_053090A_4	0.219127	0.169112	0.176954	0.123252	0.0123125	0.216355	0.219953	0.234069	0.126053	0.0456673	0.202271	0.219953	0.0123125	1.596	1.541	2.109	.		.	.	.	0	0	0	PF01828	Family:Peptidase_A4	0	.	0	0.012	0.447	.	0.56	.	0.026	0.524	0.76	1	1	0	0	29488.9	277	1.5	6.959	3	114	172
SNOO_053090	SNOO_053090A_5	0.367879	0.367879	0.367879	0.367879	0.367879	0.367879	0.367879	0.367879	0.367879	0.367879	0.367879	0.367879	0.367879	1.596	1.541	2.109	.		.	.	.	0	0	0	PF01828	Family:Peptidase_A4	0	.	0	0.012	0.447	.	0.56	.	0.026	0.524	0.76	1	1	0	0	29488.9	277	1.5	6.959	3	114	172
SNOO_053090	SNOO_053090A_6	0.367879	0.367879	0.367879	0.367879	0.367879	0.367879	0.367879	0.367879	0.367879	0.367879	0.367879	0.367879	0.367879	1.596	1.541	2.109	.		.	.	.	0	0	0	PF01828	Family:Peptidase_A4	0	.	0	0.012	0.447	.	0.56	.	0.026	0.524	0.76	1	1	0	0	29488.9	277	1.5	6.959	3	114	172
SNOO_130250	SNOO_130250A_1	0.367879	0.367879	0.367879	0.367879	0.367879	0.367879	0.367879	0.367879	0.367879	0.367879	0.367879	0.367879	0.367879	1.592	3.505	2.516	.		.	.	.	0	0	0	.	.	0	.	0	0.551	0.593	0.792	.	.	0.881	0.286	0.24	1	1	0	0	27247.8	241	0	6.489	4	74	118
SNOO_130250	SNOO_130250A_2	0.367879	0.367879	0.367879	0.367879	0.367879	0.367879	0.367879	0.367879	0.367879	0.367879	0.367879	0.367879	0.367879	1.592	3.505	2.516	.		.	.	.	0	0	0	.	.	0	.	0	0.551	0.593	0.792	.	.	0.881	0.286	0.24	1	1	0	0	27247.8	241	0	6.489	4	74	118
SNOO_052960	SNOO_052960A_1	0.367879	0.367879	0.367879	0.367879	0.367879	0.367879	0.367879	0.367879	0.367879	0.367879	0.367879	0.367879	0.367879	1.59	3.339	3.298	MoCDIP1		Pnl1,PcPL15,PcPL16,PcPL1,CcpelA,PelD,PelA,PELB	reduced_virulence,increased_virulence_(hypervirulence)	PHI:3226,PHI:4618,PHI:4619,PHI:4617,PHI:2476,PHI:6854,PHI:6853,PHI:222	1	1	0	PF00544	Repeat:Pectate_lyase_4	0	PL1_4,PL1,PL1_7,PL1_5,PL1_2,PL1_10,PL1_8,PL1_12,PL1_11,PL1_1,PL1_13,PL1_6,PL1_9	0	0	0.343	.	0.676	.	0.438	0.738	0.9	1	1	0	0	38853.6	377	11.5	9.096	7	164	241
SNOO_052960	SNOO_052960A_2	0.367879	0.367879	0.367879	0.367879	0.367879	0.367879	0.367879	0.367879	0.367879	0.367879	0.367879	0.367879	0.367879	1.59	3.339	3.298	MoCDIP1		Pnl1,PcPL15,PcPL16,PcPL1,CcpelA,PelD,PelA,PELB	reduced_virulence,increased_virulence_(hypervirulence)	PHI:3226,PHI:4618,PHI:4619,PHI:4617,PHI:2476,PHI:6854,PHI:6853,PHI:222	1	1	0	PF00544	Repeat:Pectate_lyase_4	0	PL1_4,PL1,PL1_7,PL1_5,PL1_2,PL1_10,PL1_8,PL1_12,PL1_11,PL1_1,PL1_13,PL1_6,PL1_9	0	0	0.343	.	0.676	.	0.438	0.738	0.9	1	1	0	0	38853.6	377	11.5	9.096	7	164	241
SNOO_052960	SNOO_052960A_3	0.367879	0.367879	0.367879	0.367879	0.367879	0.367879	0.367879	0.367879	0.367879	0.367879	0.367879	0.367879	0.367879	1.59	3.339	3.298	MoCDIP1		Pnl1,PcPL15,PcPL16,PcPL1,CcpelA,PelD,PelA,PELB	reduced_virulence,increased_virulence_(hypervirulence)	PHI:3226,PHI:4618,PHI:4619,PHI:4617,PHI:2476,PHI:6854,PHI:6853,PHI:222	1	1	0	PF00544	Repeat:Pectate_lyase_4	0	PL1_4,PL1,PL1_7,PL1_5,PL1_2,PL1_10,PL1_8,PL1_12,PL1_11,PL1_1,PL1_13,PL1_6,PL1_9	0	0	0.343	.	0.676	.	0.438	0.738	0.9	1	1	0	0	38853.6	377	11.5	9.096	7	164	241
SNOO_052960	SNOO_052960A_4	0.367879	0.367879	0.367879	0.367879	0.367879	0.367879	0.367879	0.367879	0.367879	0.367879	0.367879	0.367879	0.367879	1.59	3.339	3.298	MoCDIP1		Pnl1,PcPL15,PcPL16,PcPL1,CcpelA,PelD,PelA,PELB	reduced_virulence,increased_virulence_(hypervirulence)	PHI:3226,PHI:4618,PHI:4619,PHI:4617,PHI:2476,PHI:6854,PHI:6853,PHI:222	1	1	0	PF00544	Repeat:Pectate_lyase_4	0	PL1_4,PL1,PL1_7,PL1_5,PL1_2,PL1_10,PL1_8,PL1_12,PL1_11,PL1_1,PL1_13,PL1_6,PL1_9	0	0	0.343	.	0.676	.	0.438	0.738	0.9	1	1	0	0	38853.6	377	11.5	9.096	7	164	241
SNOO_052960	SNOO_052960A_5	0.367879	0.367879	0.367879	0.367879	0.367879	0.367879	0.367879	0.367879	0.367879	0.367879	0.367879	0.367879	0.367879	1.59	3.339	3.298	MoCDIP1		Pnl1,PcPL15,PcPL16,PcPL1,CcpelA,PelD,PelA,PELB	reduced_virulence,increased_virulence_(hypervirulence)	PHI:3226,PHI:4618,PHI:4619,PHI:4617,PHI:2476,PHI:6854,PHI:6853,PHI:222	1	1	0	PF00544	Repeat:Pectate_lyase_4	0	PL1_4,PL1,PL1_7,PL1_5,PL1_2,PL1_10,PL1_8,PL1_12,PL1_11,PL1_1,PL1_13,PL1_6,PL1_9	0	0	0.343	.	0.676	.	0.438	0.738	0.9	1	1	0	0	38853.6	377	11.5	9.096	7	164	241
SNOO_155540	SNOO_155540A_1	0.240574	0.272157	0.235384	0.199467	0.221392	0.109208	0.318922	0.249961	0.237671	0.0198093	0.298895	0.0930553	0.0198093	1.578	4.137	3.306	.		.	.	.	0	0	0	PF00734	Domain:CBM_1	1	CBM1	0	0	0.299	.	0.82	.	0.131	0.657	0.87	1	1	0	0	26038.8	248	0	6.421	6	111	163
SNOO_155540	SNOO_155540A_2	0.308268	0.35094	0.366451	0.335987	0.0376377	0.177093	0.314553	0.377698	0.0416679	0.0416679	0.308268	0.157277	0.0376377	1.578	4.137	3.306	.		.	.	.	0	0	0	PF00734	Domain:CBM_1	1	CBM1	0	0	0.299	.	0.82	.	0.131	0.657	0.87	1	1	0	0	26038.8	248	0	6.421	6	111	163
SNOO_155540	SNOO_155540A_3	0.367879	0.367879	0.367879	0.367879	0.367879	0.367879	0.367879	0.367879	0.367879	0.367879	0.367879	0.367879	0.367879	1.578	4.137	3.306	.		.	.	.	0	0	0	PF00734	Domain:CBM_1	1	CBM1	0	0	0.299	.	0.82	.	0.131	0.657	0.87	1	1	0	0	26038.8	248	0	6.421	6	111	163
SNOO_155540	SNOO_155540A_4	0.367879	0.367879	0.367879	0.367879	0.367879	0.367879	0.367879	0.367879	0.367879	0.367879	0.367879	0.367879	0.367879	1.578	4.137	3.306	.		.	.	.	0	0	0	PF00734	Domain:CBM_1	1	CBM1	0	0	0.299	.	0.82	.	0.131	0.657	0.87	1	1	0	0	26038.8	248	0	6.421	6	111	163
SNOO_025560	SNOO_025560A_1	0.168318	0.093847	0.0801763	0.0451552	0.171196	0.0242929	0.0370658	0.140938	0.151673	0.0603481	0.121269	0.0157668	0.0157668	1.578	0.463	1.002	.		.	.	.	0	0	0	.	.	0	.	0	0.967	0.593	.	.	0.551	0.033	0.44	0.49	1	1	1	0	19981	186	-1	6.09	0	55	102
SNOO_025560	SNOO_025560A_2	0.168582	0.0766417	0.103338	0.0641389	0.158745	0.0148961	0.023746	0.16062	0.131309	0.0412199	0.143727	0.00884654	0.00884654	1.578	0.463	1.002	.		.	.	.	0	0	0	.	.	0	.	0	0.967	0.593	.	.	0.551	0.033	0.44	0.49	1	1	1	0	19981	186	-1	6.09	0	55	102
SNOO_025560	SNOO_025560A_3	0.367879	0.367879	0.367879	0.367879	0.367879	0.367879	0.367879	0.367879	0.367879	0.367879	0.367879	0.367879	0.367879	1.578	0.463	1.002	.		.	.	.	0	0	0	.	.	0	.	0	0.967	0.593	.	.	0.551	0.033	0.44	0.49	1	1	1	0	19981	186	-1	6.09	0	55	102
SNOO_025560	SNOO_025560A_4	0.367879	0.367879	0.367879	0.367879	0.367879	0.367879	0.367879	0.367879	0.367879	0.367879	0.367879	0.367879	0.367879	1.578	0.463	1.002	.		.	.	.	0	0	0	.	.	0	.	0	0.967	0.593	.	.	0.551	0.033	0.44	0.49	1	1	1	0	19981	186	-1	6.09	0	55	102
SNOO_411810	SNOO_411810A_1	0.367879	0.367879	0.367879	0.367879	0.367879	0.367879	0.367879	0.367879	0.367879	0.367879	0.367879	0.367879	0.367879	1.575	6.016	3.312	.		.	.	.	0	0	0	.	.	0	.	0	0.999	0.777	0.763	0.744	.	0.832	0.411	0.71	1	1	0	0	5503.48	52	1	7.594	4	21	28
SNOO_437220	SNOO_437220A_1	0.0910959	0.117816	0.112268	0.179034	0.0738118	0.10213	0.158226	0.143554	0.108122	0.0583517	0.0507747	0.122562	0.0507747	1.57	2.534	3.292	.		.	.	.	0	0	0	.	.	0	.	0	0.011	0.371	.	0.587	.	0.914	0.677	0.8	1	1	0	0	15718.8	146	1.5	7.107	8	67	91
SNOO_437220	SNOO_437220A_2	0.143117	0.202199	0.0585274	0.17198	0.233145	0.112096	0.207733	0.118767	0.0456673	0.126053	0.143117	0.159194	0.0456673	1.57	2.534	3.292	.		.	.	.	0	0	0	.	.	0	.	0	0.011	0.371	.	0.587	.	0.914	0.677	0.8	1	1	0	0	15718.8	146	1.5	7.107	8	67	91
SNOO_437220	SNOO_437220A_3	0.246463	0.229713	0.254245	0.242086	0.142742	0.228627	0.254701	0.255348	0.198907	0.220592	0.168576	0.212251	0.142742	1.57	2.534	3.292	.		.	.	.	0	0	0	.	.	0	.	0	0.011	0.371	.	0.587	.	0.914	0.677	0.8	1	1	0	0	15718.8	146	1.5	7.107	8	67	91
SNOO_510530	SNOO_510530_1	0.110362	0.119368	0.11573	0.136127	0.0218984	0.126154	0.120642	0.119705	0.0624853	0.0624853	0.126591	0.120642	0.0218984	1.567	3.588	2.838	.		.	.	.	0	0	0	PF19287	Family:DUF5910	0	.	0	0.583	0.587	0.597	.	.	0.169	0.368	0.43	1	1	0	0	27502.3	250	2	7.598	5	78	138
SNOO_515870	SNOO_515870_1	0.0293135	0.0850766	0.169488	0.133135	0.151918	0.0817622	0.10089	0.156666	0.183808	0.175098	0.0939927	0.10089	0.0293135	1.566	3.24	3.09	.		.	.	.	0	0	0	.	.	0	.	0	0.976	0.688	.	.	0.507	0.508	0.348	0.77	1	1	0	0	13834.7	128	-1	6.057	3	43	70
SNOO_515870	SNOO_515870_2	0.308268	0.125611	0.00919698	0.0062014	0.297324	0.258261	0.239191	0.0106782	0.309365	0.142406	0.282963	0.0930553	0.0062014	1.566	3.24	3.09	.		.	.	.	0	0	0	.	.	0	.	0	0.976	0.688	.	.	0.507	0.508	0.348	0.77	1	1	0	0	13834.7	128	-1	6.057	3	43	70
SNOO_042780	SNOO_042780A_1	0.246463	0.229713	0.119204	0.155086	0.0672263	0.278484	0.281008	0.221895	0.174978	0.28677	0.246463	0.281008	0.0672263	1.564	2.536	3.099	ZtNIP1,CfEcp2		.	.	.	0	0	0	PF14856	Family:Hce2	1	.	0	0.029	0.326	.	.	0.527	0.974	0.432	0.91	1	1	0	0	20488.9	191	-5.5	4.5	4	75	121
SNOO_042780	SNOO_042780A_2	0.282963	0.19782	0.32583	0.342623	0.0140182	0.177093	0.157277	0.317046	0.165257	0.325096	0.282963	0.318922	0.0140182	1.564	2.536	3.099	ZtNIP1,CfEcp2		.	.	.	0	0	0	PF14856	Family:Hce2	1	.	0	0.029	0.326	.	.	0.527	0.974	0.432	0.91	1	1	0	0	20488.9	191	-5.5	4.5	4	75	121
SNOO_042780	SNOO_042780A_3	0.412679	0.439878	0.0966392	0.110628	0.502452	0.0829113	0.0901181	0.0913082	0.503742	0.503742	0.412679	0.0901181	0.0829113	1.564	2.536	3.099	ZtNIP1,CfEcp2		.	.	.	0	0	0	PF14856	Family:Hce2	1	.	0	0.029	0.326	.	.	0.527	0.974	0.432	0.91	1	1	0	0	20488.9	191	-5.5	4.5	4	75	121
SNOO_303590	SNOO_303590A_1	0.367879	0.367879	0.367879	0.367879	0.367879	0.367879	0.367879	0.367879	0.367879	0.367879	0.367879	0.367879	0.367879	1.561	4.915	3.312	.		.	.	.	0	0	0	.	.	0	.	0	1	0.667	.	0.647	.	0.222	0.601	0.42	1	1	0	0	9356.13	86	3	7.947	6	27	47
SNOO_047790	SNOO_047790A_1	0.103439	0.108697	0.0799709	0.132143	0.132095	0.0394097	0.0300853	0.107093	0.115555	0.136576	0.128646	0.11977	0.0300853	1.557	4.404	2.856	.		.	.	.	0	0	0	PF20521	Domain:DUF6736	0	.	0	0.975	0.682	0.51	.	.	0.042	0.73	0.57	1	1	0	0	18290	173	-1.5	5.64	5	67	97
SNOO_047790	SNOO_047790A_2	0.0981864	0.113837	0.0741662	0.0721697	0.131419	0.0235056	0.0206694	0.0531558	0.098098	0.145094	0.0981864	0.110968	0.0206694	1.557	4.404	2.856	.		.	.	.	0	0	0	PF20521	Domain:DUF6736	0	.	0	0.975	0.682	0.51	.	.	0.042	0.73	0.57	1	1	0	0	18290	173	-1.5	5.64	5	67	97
SNOO_047790	SNOO_047790A_3	0.168576	0.258758	0.128694	0.242086	0.19176	0.187151	0.206272	0.255348	0.28677	0.174978	0.158223	0.206272	0.128694	1.557	4.404	2.856	.		.	.	.	0	0	0	PF20521	Domain:DUF6736	0	.	0	0.975	0.682	0.51	.	.	0.042	0.73	0.57	1	1	0	0	18290	173	-1.5	5.64	5	67	97
SNOO_047790	SNOO_047790A_4	0.108703	0.35094	0.0195436	0.0142947	0.221392	0.330574	0.318922	0.0220036	0.237671	0.237671	0.276699	0.318922	0.0142947	1.557	4.404	2.856	.		.	.	.	0	0	0	PF20521	Domain:DUF6736	0	.	0	0.975	0.682	0.51	.	.	0.042	0.73	0.57	1	1	0	0	18290	173	-1.5	5.64	5	67	97
SNOO_159340	SNOO_159340A_1	0.367879	0.367879	0.367879	0.367879	0.367879	0.367879	0.367879	0.367879	0.367879	0.367879	0.367879	0.367879	0.367879	1.556	3.455	3.192	CfTom1		.	.	.	0	0	0	PF00331	Domain:Glyco_hydro_10	1	GH10	0	0.087	0.548	.	.	0.587	0.019	0.445	0.76	1	1	0	0	35106.9	320	7	8.832	2	99	179
SNOO_159340	SNOO_159340A_2	0.367879	0.367879	0.367879	0.367879	0.367879	0.367879	0.367879	0.367879	0.367879	0.367879	0.367879	0.367879	0.367879	1.556	3.455	3.192	CfTom1		.	.	.	0	0	0	PF00331	Domain:Glyco_hydro_10	1	GH10	0	0.087	0.548	.	.	0.587	0.019	0.445	0.76	1	1	0	0	35106.9	320	7	8.832	2	99	179
SNOO_000320	SNOO_000320A_1	0.308268	0.125611	0.307211	0.204469	0.378697	0.0135804	0.0111026	0.317046	0.380677	0.380677	0.308268	0.0111026	0.0111026	1.542	3.633	3.059	.		Bcpme2,BCPME2,Bcpme1,BCPME1	increased_virulence_(hypervirulence),unaffected_pathogenicity,reduced_virulence	PHI:9527,PHI:1029,PHI:540,PHI:9526,PHI:278,PHI:1028	1	1	0	PF01095	Repeat:Pectinesterase	0	CE8	0	0	0.444	.	0.522	.	0.961	0.483	0.95	1	1	0	0	42214.2	389	5	7.729	5	141	237
SNOO_000320	SNOO_000320A_2	0.367879	0.367879	0.367879	0.367879	0.367879	0.367879	0.367879	0.367879	0.367879	0.367879	0.367879	0.367879	0.367879	1.542	3.633	3.059	.		Bcpme2,BCPME2,Bcpme1,BCPME1	increased_virulence_(hypervirulence),unaffected_pathogenicity,reduced_virulence	PHI:9527,PHI:1029,PHI:540,PHI:9526,PHI:278,PHI:1028	1	1	0	PF01095	Repeat:Pectinesterase	0	CE8	0	0	0.444	.	0.522	.	0.961	0.483	0.95	1	1	0	0	42214.2	389	5	7.729	5	141	237
SNOO_000320	SNOO_000320A_3	0.412679	0.439878	0.503186	0.498561	0.10182	0.100194	0.0925871	0.503597	0.503742	0.0956961	0.412679	0.0925871	0.0925871	1.542	3.633	3.059	.		Bcpme2,BCPME2,Bcpme1,BCPME1	increased_virulence_(hypervirulence),unaffected_pathogenicity,reduced_virulence	PHI:9527,PHI:1029,PHI:540,PHI:9526,PHI:278,PHI:1028	1	1	0	PF01095	Repeat:Pectinesterase	0	CE8	0	0	0.444	.	0.522	.	0.961	0.483	0.95	1	1	0	0	42214.2	389	5	7.729	5	141	237
SNOO_000320	SNOO_000320A_4	0.334074	0.0208424	0.366451	0.0601242	0.0812183	0.0518011	0.0459786	0.377698	0.503742	0.086867	0.334074	0.0459786	0.0208424	1.542	3.633	3.059	.		Bcpme2,BCPME2,Bcpme1,BCPME1	increased_virulence_(hypervirulence),unaffected_pathogenicity,reduced_virulence	PHI:9527,PHI:1029,PHI:540,PHI:9526,PHI:278,PHI:1028	1	1	0	PF01095	Repeat:Pectinesterase	0	CE8	0	0	0.444	.	0.522	.	0.961	0.483	0.95	1	1	0	0	42214.2	389	5	7.729	5	141	237
SNOO_000320	SNOO_000320A_5	0.367879	0.367879	0.367879	0.367879	0.367879	0.367879	0.367879	0.367879	0.367879	0.367879	0.367879	0.367879	0.367879	1.542	3.633	3.059	.		Bcpme2,BCPME2,Bcpme1,BCPME1	increased_virulence_(hypervirulence),unaffected_pathogenicity,reduced_virulence	PHI:9527,PHI:1029,PHI:540,PHI:9526,PHI:278,PHI:1028	1	1	0	PF01095	Repeat:Pectinesterase	0	CE8	0	0	0.444	.	0.522	.	0.961	0.483	0.95	1	1	0	0	42214.2	389	5	7.729	5	141	237
SNOO_151240	SNOO_151240A_1	0.246463	0.264302	0.260203	0.215005	0.293826	0.0926844	0.254701	0.253414	0.28677	0.174978	0.168576	0.206272	0.0926844	1.539	5.647	2.866	.		.	.	.	0	0	0	.	.	0	.	0	1	0.826	0.78	0.69	.	0.079	0.438	0.28	1	1	0	0	28525.2	258	6.5	7.494	26	92	151
SNOO_151240	SNOO_151240A_2	0.246463	0.264302	0.260203	0.215005	0.293826	0.0926844	0.254701	0.253414	0.28677	0.174978	0.168576	0.206272	0.0926844	1.539	5.647	2.866	.		.	.	.	0	0	0	.	.	0	.	0	1	0.826	0.78	0.69	.	0.079	0.438	0.28	1	1	0	0	28525.2	258	6.5	7.494	26	92	151
SNOO_140400	SNOO_140400A_1	0.164829	0.225084	0.367879	0.367879	0.367879	0.192581	0.185174	0.367879	0.367879	0.367879	0.164829	0.185174	0.164829	1.538	3.953	3.312	FgXYLA		.	.	.	0	0	0	PF00457	Domain:Glyco_hydro_11	1	GH11,CBM60	0	0.003	0.243	.	0.899	.	0.369	0.494	0.86	1	1	0	0	24054.2	227	5.5	9.082	2	106	152
SNOO_140400	SNOO_140400A_2	0.367879	0.367879	0.367879	0.367879	0.367879	0.367879	0.367879	0.367879	0.367879	0.367879	0.367879	0.367879	0.367879	1.538	3.953	3.312	FgXYLA		.	.	.	0	0	0	PF00457	Domain:Glyco_hydro_11	1	GH11,CBM60	0	0.003	0.243	.	0.899	.	0.369	0.494	0.86	1	1	0	0	24054.2	227	5.5	9.082	2	106	152
SNOO_140400	SNOO_140400A_3	0.367879	0.367879	0.367879	0.367879	0.367879	0.367879	0.367879	0.367879	0.367879	0.367879	0.367879	0.367879	0.367879	1.538	3.953	3.312	FgXYLA		.	.	.	0	0	0	PF00457	Domain:Glyco_hydro_11	1	GH11,CBM60	0	0.003	0.243	.	0.899	.	0.369	0.494	0.86	1	1	0	0	24054.2	227	5.5	9.082	2	106	152
SNOO_114690	SNOO_114690A_1	0.0905446	0.128445	0.0690286	0.0370416	0.120439	0.129747	0.0498935	0.0943782	0.118552	0.13797	0.112642	0.129656	0.0370416	1.531	2.114	3.288	.		.	.	.	0	0	0	.	.	0	.	0	0.193	0.612	.	.	0.533	0.028	0.278	0.62	1	1	0	0	23837.8	218	0.5	6.882	5	76	133
SNOO_114690	SNOO_114690A_2	0.0905446	0.128445	0.0690286	0.0370416	0.120439	0.129747	0.0498935	0.0943782	0.118552	0.13797	0.112642	0.129656	0.0370416	1.531	2.114	3.288	.		.	.	.	0	0	0	.	.	0	.	0	0.193	0.612	.	.	0.533	0.028	0.278	0.62	1	1	0	0	23837.8	218	0.5	6.882	5	76	133
SNOO_114690	SNOO_114690A_3	0.367879	0.367879	0.367879	0.367879	0.367879	0.367879	0.367879	0.367879	0.367879	0.367879	0.367879	0.367879	0.367879	1.531	2.114	3.288	.		.	.	.	0	0	0	.	.	0	.	0	0.193	0.612	.	.	0.533	0.028	0.278	0.62	1	1	0	0	23837.8	218	0.5	6.882	5	76	133
SNOO_410910	SNOO_410910A_1	0.367879	0.367879	0.367879	0.367879	0.367879	0.367879	0.367879	0.367879	0.367879	0.367879	0.367879	0.367879	0.367879	1.527	1.792	3.299	.		.	.	.	0	0	0	.	.	0	.	0	0.061	0.648	.	.	0.709	0.321	0.284	0.81	1	1	0	0	6242.02	58	-3	4.189	3	23	37
SNOO_030770	SNOO_030770A_1	0.302449	0.050253	0.388328	0.411855	0.398285	0.273904	0.25339	0.377698	0.387021	0.387021	0.302449	0.25339	0.050253	1.524	4.441	3.266	VdPevD1		.	.	.	0	0	0	.	.	0	.	0	0.097	0.312	.	0.847	.	0.973	0.441	0.74	1	1	0	0	15196.9	144	-5.5	4.254	4	60	96
SNOO_030770	SNOO_030770A_2	0.412679	0.0831967	0.503186	0.498561	0.502452	0.0518011	0.0459786	0.503597	0.503742	0.503742	0.412679	0.0459786	0.0459786	1.524	4.441	3.266	VdPevD1		.	.	.	0	0	0	.	.	0	.	0	0.097	0.312	.	0.847	.	0.973	0.441	0.74	1	1	0	0	15196.9	144	-5.5	4.254	4	60	96
SNOO_090140	SNOO_090140A_1	0.308268	0.322291	0.140625	0.278667	0.378697	0.330574	0.318922	0.317046	0.237671	0.380677	0.308268	0.318922	0.140625	1.521	2.52	3.303	.		.	.	.	0	0	0	PF09792	Domain:But2	0	.	0	0.281	0.338	.	0.585	.	0.267	0.253	0.84	1	1	0	0	20426.5	197	1.5	7.105	8	79	121
SNOO_090140	SNOO_090140A_2	0.308268	0.322291	0.140625	0.278667	0.378697	0.330574	0.318922	0.317046	0.237671	0.380677	0.308268	0.318922	0.140625	1.521	2.52	3.303	.		.	.	.	0	0	0	PF09792	Domain:But2	0	.	0	0.281	0.338	.	0.585	.	0.267	0.253	0.84	1	1	0	0	20426.5	197	1.5	7.105	8	79	121
SNOO_011460	SNOO_011460A_1	0.0949851	0.0335095	0.0473085	0.117746	0.141567	0.0767431	0.075907	0.0651108	0.131529	0.131529	0.0661832	0.128145	0.0335095	1.521	4.831	3.296	MoCDIP4,CoNIS1,ChNIS1		Plegl1,GzOB021,GzOB015	unaffected_pathogenicity	PHI:3378,PHI:1581,PHI:1575	0	0	0	PF03443	Family:AA9	1	AA9	0	0.51	0.354	.	0.69	.	0.047	0.387	0.85	1	1	0	0	23476.5	229	5	8.225	6	104	153
SNOO_011460	SNOO_011460A_2	0.0949851	0.0335095	0.0473085	0.117746	0.141567	0.0767431	0.075907	0.0651108	0.131529	0.131529	0.0661832	0.128145	0.0335095	1.521	4.831	3.296	MoCDIP4,CoNIS1,ChNIS1		Plegl1,GzOB021,GzOB015	unaffected_pathogenicity	PHI:3378,PHI:1581,PHI:1575	0	0	0	PF03443	Family:AA9	1	AA9	0	0.51	0.354	.	0.69	.	0.047	0.387	0.85	1	1	0	0	23476.5	229	5	8.225	6	104	153
SNOO_011460	SNOO_011460A_3	0.367879	0.367879	0.367879	0.367879	0.367879	0.367879	0.367879	0.367879	0.367879	0.367879	0.367879	0.367879	0.367879	1.521	4.831	3.296	MoCDIP4,CoNIS1,ChNIS1		Plegl1,GzOB021,GzOB015	unaffected_pathogenicity	PHI:3378,PHI:1581,PHI:1575	0	0	0	PF03443	Family:AA9	1	AA9	0	0.51	0.354	.	0.69	.	0.047	0.387	0.85	1	1	0	0	23476.5	229	5	8.225	6	104	153
SNOO_011460	SNOO_011460A_4	0.367879	0.367879	0.367879	0.367879	0.367879	0.367879	0.367879	0.367879	0.367879	0.367879	0.367879	0.367879	0.367879	1.521	4.831	3.296	MoCDIP4,CoNIS1,ChNIS1		Plegl1,GzOB021,GzOB015	unaffected_pathogenicity	PHI:3378,PHI:1581,PHI:1575	0	0	0	PF03443	Family:AA9	1	AA9	0	0.51	0.354	.	0.69	.	0.047	0.387	0.85	1	1	0	0	23476.5	229	5	8.225	6	104	153
SNOO_572970	SNOO_572970_1	0.412679	0.439878	0.366451	0.0326397	0.19424	0.358762	0.374949	0.0449924	0.179525	0.188354	0.334074	0.374949	0.0326397	1.521	3.6	1.924	.		.	.	.	0	0	0	.	.	0	.	0	0.998	0.641	0.849	.	.	0.744	0.543	0.02	1	1	0	0	14579.8	130	0.5	6.705	3	39	58
SNOO_135950	SNOO_135950A_1	0.063249	0.0611621	0.045938	0.0706223	0.0930397	0.0136271	0.00316579	0.0947814	0.141391	0.141391	0.0891973	0.0753741	0.00316579	1.52	1.841	3.246	.		.	.	.	0	0	0	.	.	0	.	0	0.017	0.225	.	0.729	.	0.943	0.595	0.82	1	1	0	0	17138.5	165	-1.5	5.001	8	75	112
SNOO_135950	SNOO_135950A_2	0.138917	0.135385	0.1406	0.133083	0.156756	0.0131351	0.00139283	0.129124	0.120089	0.145753	0.138917	0.0755202	0.00139283	1.52	1.841	3.246	.		.	.	.	0	0	0	.	.	0	.	0	0.017	0.225	.	0.729	.	0.943	0.595	0.82	1	1	0	0	17138.5	165	-1.5	5.001	8	75	112
SNOO_135950	SNOO_135950A_3	0.111914	0.0623635	0.0233778	0.0665862	0.293826	0.139739	0.160434	0.106053	0.28677	0.150406	0.215084	0.251114	0.0233778	1.52	1.841	3.246	.		.	.	.	0	0	0	.	.	0	.	0	0.017	0.225	.	0.729	.	0.943	0.595	0.82	1	1	0	0	17138.5	165	-1.5	5.001	8	75	112
SNOO_135950	SNOO_135950A_4	0.371685	0.342455	0.264555	0.300624	0.278582	0.378421	0.380085	0.249961	0.380677	0.262244	0.371685	0.380085	0.249961	1.52	1.841	3.246	.		.	.	.	0	0	0	.	.	0	.	0	0.017	0.225	.	0.729	.	0.943	0.595	0.82	1	1	0	0	17138.5	165	-1.5	5.001	8	75	112
SNOO_135950	SNOO_135950A_5	0.197642	0.342455	0.235384	0.199467	0.398285	0.378421	0.380085	0.380455	0.387021	0.368592	0.371685	0.246542	0.197642	1.52	1.841	3.246	.		.	.	.	0	0	0	.	.	0	.	0	0.017	0.225	.	0.729	.	0.943	0.595	0.82	1	1	0	0	17138.5	165	-1.5	5.001	8	75	112
SNOO_135950	SNOO_135950A_6	0.334074	0.277314	0.503186	0.110628	0.173639	0.100194	0.0925871	0.503597	0.179525	0.179525	0.334074	0.0925871	0.0925871	1.52	1.841	3.246	.		.	.	.	0	0	0	.	.	0	.	0	0.017	0.225	.	0.729	.	0.943	0.595	0.82	1	1	0	0	17138.5	165	-1.5	5.001	8	75	112
SNOO_135950	SNOO_135950A_7	0.367879	0.367879	0.367879	0.367879	0.367879	0.367879	0.367879	0.367879	0.367879	0.367879	0.367879	0.367879	0.367879	1.52	1.841	3.246	.		.	.	.	0	0	0	.	.	0	.	0	0.017	0.225	.	0.729	.	0.943	0.595	0.82	1	1	0	0	17138.5	165	-1.5	5.001	8	75	112
SNOO_135950	SNOO_135950A_8	0.497835	0.0548485	0.503186	0.498561	0.10182	0.502267	0.503356	0.503597	0.0956961	0.503742	0.0732574	0.503356	0.0548485	1.52	1.841	3.246	.		.	.	.	0	0	0	.	.	0	.	0	0.017	0.225	.	0.729	.	0.943	0.595	0.82	1	1	0	0	17138.5	165	-1.5	5.001	8	75	112
SNOO_014040	SNOO_014040A_1	0.108731	0.0380295	0.0889905	0.0951905	0.0306162	0.0593293	0.114642	0.109501	0.000541388	0.00176854	0.0566347	0.0894204	0.000541388	1.517	0.419	0.259	.		.	.	.	0	0	0	PF01083	Domain:Cutinase	1	CE5	0	0.064	0.602	.	.	0.795	0.869	0.481	0.32	1	1	1	0	34680	322	-1.5	6.221	10	119	183
SNOO_014040	SNOO_014040A_2	0.081963	0.0469788	0.123107	0.108606	0.0323806	0.107447	0.129485	0.136733	0.00136113	0.00136113	0.0538614	0.129485	0.00136113	1.517	0.419	0.259	.		.	.	.	0	0	0	PF01083	Domain:Cutinase	1	CE5	0	0.064	0.602	.	.	0.795	0.869	0.481	0.32	1	1	1	0	34680	322	-1.5	6.221	10	119	183
SNOO_014040	SNOO_014040A_3	0.216811	0.182681	0.0799999	0.185778	0.317146	0.263631	0.277105	0.236023	0.319677	0.319677	0.298895	0.277105	0.0799999	1.517	0.419	0.259	.		.	.	.	0	0	0	PF01083	Domain:Cutinase	1	CE5	0	0.064	0.602	.	.	0.795	0.869	0.481	0.32	1	1	1	0	34680	322	-1.5	6.221	10	119	183
SNOO_014040	SNOO_014040A_4	0.367879	0.367879	0.367879	0.367879	0.367879	0.367879	0.367879	0.367879	0.367879	0.367879	0.367879	0.367879	0.367879	1.517	0.419	0.259	.		.	.	.	0	0	0	PF01083	Domain:Cutinase	1	CE5	0	0.064	0.602	.	.	0.795	0.869	0.481	0.32	1	1	1	0	34680	322	-1.5	6.221	10	119	183
SNOO_136220	SNOO_136220A_1	0.367879	0.367879	0.367879	0.367879	0.367879	0.367879	0.367879	0.367879	0.367879	0.367879	0.367879	0.367879	0.367879	1.515	3.781	3.311	BghBEC2,GoEC2,MoCDIP11,MoCDIP2		.	.	.	0	0	0	PF05730	Domain:CFEM	1	.	0	0.158	0.225	.	0.501	.	0.185	0.288	0.83	1	1	0	0	11358.9	115	-8	3.602	8	48	89
SNOO_437060	SNOO_437060A_1	0.231792	0.153758	0.254245	0.160285	0.0871475	0.17699	0.115482	0.209566	0.247213	0.260224	0.173844	0.235156	0.0871475	1.509	4.301	3.312	.		.	.	.	0	0	0	.	.	0	CBM18	0	0.974	0.552	.	0.7	.	0.026	0.564	0.84	1	1	0	0	19258.7	187	11	8.483	18	99	129
SNOO_437150	SNOO_437150A_1	0.367879	0.367879	0.367879	0.367879	0.367879	0.367879	0.367879	0.367879	0.367879	0.367879	0.367879	0.367879	0.367879	1.505	4.003	3.312	.		.	.	.	0	0	0	.	.	0	.	0	0.852	0.501	.	0.827	.	0.103	0.414	0.85	1	1	0	0	10436	103	0.5	6.814	8	50	72
SNOO_100710	SNOO_100710A_1	0.367879	0.367879	0.367879	0.367879	0.367879	0.367879	0.367879	0.367879	0.367879	0.367879	0.367879	0.367879	0.367879	1.504	4.761	3.24	MoCDIP4,ChNIS1,CoNIS1		.	.	.	0	0	0	PF03443	Family:AA9	1	AA9	0	0.068	0.454	.	0.545	.	0.052	0.437	0.87	1	1	0	0	26756.2	249	5	8.138	4	91	155
SNOO_100710	SNOO_100710A_2	0.367879	0.367879	0.367879	0.367879	0.367879	0.367879	0.367879	0.367879	0.367879	0.367879	0.367879	0.367879	0.367879	1.504	4.761	3.24	MoCDIP4,ChNIS1,CoNIS1		.	.	.	0	0	0	PF03443	Family:AA9	1	AA9	0	0.068	0.454	.	0.545	.	0.052	0.437	0.87	1	1	0	0	26756.2	249	5	8.138	4	91	155
SNOO_100710	SNOO_100710A_3	0.367879	0.367879	0.367879	0.367879	0.367879	0.367879	0.367879	0.367879	0.367879	0.367879	0.367879	0.367879	0.367879	1.504	4.761	3.24	MoCDIP4,ChNIS1,CoNIS1		.	.	.	0	0	0	PF03443	Family:AA9	1	AA9	0	0.068	0.454	.	0.545	.	0.052	0.437	0.87	1	1	0	0	26756.2	249	5	8.138	4	91	155
SNOO_100710	SNOO_100710A_4	0.367879	0.367879	0.367879	0.367879	0.367879	0.367879	0.367879	0.367879	0.367879	0.367879	0.367879	0.367879	0.367879	1.504	4.761	3.24	MoCDIP4,ChNIS1,CoNIS1		.	.	.	0	0	0	PF03443	Family:AA9	1	AA9	0	0.068	0.454	.	0.545	.	0.052	0.437	0.87	1	1	0	0	26756.2	249	5	8.138	4	91	155
SNOO_039590	SNOO_039590A_1	0.219127	0.232808	0.211073	0.182801	0.0326415	0.0968165	0.117467	0.219035	0.0103201	0.106216	0.0706082	0.0537703	0.0103201	1.503	2.064	-0.178	.		CypB,PbCYP3,BCP1,CPA1,FvCYP1,BbCypA,CYP1,BcCyp2_(BCIN_05g03080),BbCypC,PpiB,PpiA	reduced_virulence,unaffected_pathogenicity	PHI:7181,PHI:7735,PHI:277,PHI:213,PHI:7143,PHI:6199,PHI:2477,PHI:7734,PHI:249,PHI:11184,PHI:6206,PHI:11418,PHI:11417,PHI:7633	0	1	0	PF00160	Domain:Pro_isomerase	1	.	0	0.607	0.643	0.725	.	.	0.783	0.362	0.32	1	1	1	0	31886.3	297	5.5	9.162	1	102	167
SNOO_039590	SNOO_039590A_2	0.219127	0.232808	0.211073	0.182801	0.0326415	0.0968165	0.117467	0.219035	0.0103201	0.106216	0.0706082	0.0537703	0.0103201	1.503	2.064	-0.178	.		CypB,PbCYP3,BCP1,CPA1,FvCYP1,BbCypA,CYP1,BcCyp2_(BCIN_05g03080),BbCypC,PpiB,PpiA	reduced_virulence,unaffected_pathogenicity	PHI:7181,PHI:7735,PHI:277,PHI:213,PHI:7143,PHI:6199,PHI:2477,PHI:7734,PHI:249,PHI:11184,PHI:6206,PHI:11418,PHI:11417,PHI:7633	0	1	0	PF00160	Domain:Pro_isomerase	1	.	0	0.607	0.643	0.725	.	.	0.783	0.362	0.32	1	1	1	0	31886.3	297	5.5	9.162	1	102	167
SNOO_039590	SNOO_039590A_3	0.367879	0.367879	0.367879	0.367879	0.367879	0.367879	0.367879	0.367879	0.367879	0.367879	0.367879	0.367879	0.367879	1.503	2.064	-0.178	.		CypB,PbCYP3,BCP1,CPA1,FvCYP1,BbCypA,CYP1,BcCyp2_(BCIN_05g03080),BbCypC,PpiB,PpiA	reduced_virulence,unaffected_pathogenicity	PHI:7181,PHI:7735,PHI:277,PHI:213,PHI:7143,PHI:6199,PHI:2477,PHI:7734,PHI:249,PHI:11184,PHI:6206,PHI:11418,PHI:11417,PHI:7633	0	1	0	PF00160	Domain:Pro_isomerase	1	.	0	0.607	0.643	0.725	.	.	0.783	0.362	0.32	1	1	1	0	31886.3	297	5.5	9.162	1	102	167
SNOO_039590	SNOO_039590A_4	0.367879	0.367879	0.367879	0.367879	0.367879	0.367879	0.367879	0.367879	0.367879	0.367879	0.367879	0.367879	0.367879	1.503	2.064	-0.178	.		CypB,PbCYP3,BCP1,CPA1,FvCYP1,BbCypA,CYP1,BcCyp2_(BCIN_05g03080),BbCypC,PpiB,PpiA	reduced_virulence,unaffected_pathogenicity	PHI:7181,PHI:7735,PHI:277,PHI:213,PHI:7143,PHI:6199,PHI:2477,PHI:7734,PHI:249,PHI:11184,PHI:6206,PHI:11418,PHI:11417,PHI:7633	0	1	0	PF00160	Domain:Pro_isomerase	1	.	0	0.607	0.643	0.725	.	.	0.783	0.362	0.32	1	1	1	0	31886.3	297	5.5	9.162	1	102	167
SNOO_081420	SNOO_081420A_1	0.0941708	0.0177976	0.0846836	0.107808	0.0390722	0.130831	0.127105	0.127946	0.139399	0.127402	0.0941708	0.119842	0.0177976	1.501	3.114	3.241	.		.	.	.	0	0	0	PF01263	Family:Aldose_epim	0	.	0	0	0.493	.	0.627	.	0.971	0.676	0.85	1	1	0	0	42258	384	7	8.052	5	133	228
SNOO_081420	SNOO_081420A_2	0.1005	0.0341311	0.119713	0.142453	0.0268587	0.136422	0.0996382	0.142666	0.0961618	0.06206	0.1005	0.12351	0.0268587	1.501	3.114	3.241	.		.	.	.	0	0	0	PF01263	Family:Aldose_epim	0	.	0	0	0.493	.	0.627	.	0.971	0.676	0.85	1	1	0	0	42258	384	7	8.052	5	133	228
SNOO_081420	SNOO_081420A_3	0.263516	0.22257	0.280611	0.269983	0.0390661	0.278484	0.218562	0.281571	0.281909	0.233304	0.157323	0.281008	0.0390661	1.501	3.114	3.241	.		.	.	.	0	0	0	PF01263	Family:Aldose_epim	0	.	0	0	0.493	.	0.627	.	0.971	0.676	0.85	1	1	0	0	42258	384	7	8.052	5	133	228
SNOO_081420	SNOO_081420A_4	0.276699	0.219819	0.307211	0.278667	0.00785288	0.132523	0.1509	0.317046	0.00933167	0.00933167	0.00611606	0.1509	0.00611606	1.501	3.114	3.241	.		.	.	.	0	0	0	PF01263	Family:Aldose_epim	0	.	0	0	0.493	.	0.627	.	0.971	0.676	0.85	1	1	0	0	42258	384	7	8.052	5	133	228
SNOO_081420	SNOO_081420A_5	0.367879	0.367879	0.367879	0.367879	0.367879	0.367879	0.367879	0.367879	0.367879	0.367879	0.367879	0.367879	0.367879	1.501	3.114	3.241	.		.	.	.	0	0	0	PF01263	Family:Aldose_epim	0	.	0	0	0.493	.	0.627	.	0.971	0.676	0.85	1	1	0	0	42258	384	7	8.052	5	133	228
SNOO_081420	SNOO_081420A_6	0.412679	0.0831967	0.178684	0.165546	0.173639	0.0518011	0.374949	0.18394	0.179525	0.179525	0.0608732	0.0459786	0.0459786	1.501	3.114	3.241	.		.	.	.	0	0	0	PF01263	Family:Aldose_epim	0	.	0	0	0.493	.	0.627	.	0.971	0.676	0.85	1	1	0	0	42258	384	7	8.052	5	133	228
SNOO_153240	SNOO_153240A_1	0.178412	0.189973	0.173917	0.180668	0.0289459	0.14837	0.172016	0.18161	0.0812282	0.0812282	0.178412	0.166803	0.0289459	1.5	5.98	3.312	.		.	.	.	0	0	0	.	.	0	.	0	1	0.847	.	0.73	.	0.84	0.353	0.68	1	1	0	0	10765.4	104	-1	4.961	10	49	67
SNOO_001380	SNOO_001380A_1	0.202271	0.211034	0.104346	0.0719132	0.19115	0.204336	0.219953	0.199076	0.22831	0.240541	0.219127	0.216765	0.0719132	1.494	4.334	3.312	CfPDIP1		.	.	.	0	0	0	.	.	0	.	0	0.011	0.319	.	0.944	.	0.22	0.396	0.86	1	1	0	0	12364.9	123	-2	4.324	6	61	88
SNOO_001380	SNOO_001380A_2	0.202271	0.211034	0.104346	0.0719132	0.19115	0.204336	0.219953	0.199076	0.22831	0.240541	0.219127	0.216765	0.0719132	1.494	4.334	3.312	CfPDIP1		.	.	.	0	0	0	.	.	0	.	0	0.011	0.319	.	0.944	.	0.22	0.396	0.86	1	1	0	0	12364.9	123	-2	4.324	6	61	88
SNOO_123500	SNOO_123500A_1	0.367879	0.367879	0.367879	0.367879	0.367879	0.367879	0.367879	0.367879	0.367879	0.367879	0.367879	0.367879	0.367879	1.491	5.041	3.301	MoBas2		.	.	.	0	0	0	.	.	0	.	0	0.884	0.235	0.501	0.663	.	0.993	0.621	0.85	1	1	0	0	10775	109	-3	4.328	6	56	77
SNOO_123500	SNOO_123500A_2	0.367879	0.367879	0.367879	0.367879	0.367879	0.367879	0.367879	0.367879	0.367879	0.367879	0.367879	0.367879	0.367879	1.491	5.041	3.301	MoBas2		.	.	.	0	0	0	.	.	0	.	0	0.884	0.235	0.501	0.663	.	0.993	0.621	0.85	1	1	0	0	10775	109	-3	4.328	6	56	77
SNOO_064590	SNOO_064590A_1	0.497835	0.137137	0.178684	0.165546	0.173639	0.100194	0.0901181	0.18394	0.179525	0.179525	0.111479	0.0925871	0.0901181	1.49	5.269	3.311	.		Fghyd5_(FGSG_01831),MHP1	unaffected_pathogenicity,reduced_virulence	PHI:9245,PHI:458	0	1	0	PF06766	Family:Hydrophobin_2	1	.	0	0.976	0.51	.	0.678	.	0.963	0.397	0.86	1	1	0	0	9775.19	96	-5	3.88	8	47	63
SNOO_064590	SNOO_064590A_2	0.367879	0.367879	0.367879	0.367879	0.367879	0.367879	0.367879	0.367879	0.367879	0.367879	0.367879	0.367879	0.367879	1.49	5.269	3.311	.		Fghyd5_(FGSG_01831),MHP1	unaffected_pathogenicity,reduced_virulence	PHI:9245,PHI:458	0	1	0	PF06766	Family:Hydrophobin_2	1	.	0	0.976	0.51	.	0.678	.	0.963	0.397	0.86	1	1	0	0	9775.19	96	-5	3.88	8	47	63
SNOO_064590	SNOO_064590A_3	0.497835	0.137137	0.178684	0.165546	0.173639	0.100194	0.0901181	0.18394	0.179525	0.179525	0.111479	0.0925871	0.0901181	1.49	5.269	3.311	.		Fghyd5_(FGSG_01831),MHP1	unaffected_pathogenicity,reduced_virulence	PHI:9245,PHI:458	0	1	0	PF06766	Family:Hydrophobin_2	1	.	0	0.976	0.51	.	0.678	.	0.963	0.397	0.86	1	1	0	0	9775.19	96	-5	3.88	8	47	63
SNOO_135000	SNOO_135000A_1	0.056007	0.00894883	0.0398964	0.0136234	0.144654	0.111723	0.0850058	0.0500376	0.154161	0.152686	0.056007	0.0554639	0.00894883	1.483	3.704	2.701	.		.	.	.	0	0	0	PF13577	Domain:SnoaL_4	0	.	0	0.591	0.595	.	0.694	.	0.95	0.251	0.68	1	1	0	0	18949.3	176	-4.5	4.732	3	65	103
SNOO_135000	SNOO_135000A_2	0.174976	0.132541	0.0438125	0.0134859	0.188607	0.0368256	0.024773	0.0713573	0.180204	0.0800906	0.150607	0.024773	0.0134859	1.483	3.704	2.701	.		.	.	.	0	0	0	PF13577	Domain:SnoaL_4	0	.	0	0.591	0.595	.	0.694	.	0.95	0.251	0.68	1	1	0	0	18949.3	176	-4.5	4.732	3	65	103
SNOO_135000	SNOO_135000A_3	0.0460302	0.0155682	0.207108	0.190765	0.0916742	0.127385	0.148901	0.208618	0.107939	0.0467736	0.0968529	0.194717	0.0155682	1.483	3.704	2.701	.		.	.	.	0	0	0	PF13577	Domain:SnoaL_4	0	.	0	0.591	0.595	.	0.694	.	0.95	0.251	0.68	1	1	0	0	18949.3	176	-4.5	4.732	3	65	103
SNOO_135000	SNOO_135000A_4	0.371685	0.342455	0.264555	0.0324758	0.10182	0.378421	0.380085	0.249961	0.0956961	0.0956961	0.371685	0.380085	0.0324758	1.483	3.704	2.701	.		.	.	.	0	0	0	PF13577	Domain:SnoaL_4	0	.	0	0.591	0.595	.	0.694	.	0.95	0.251	0.68	1	1	0	0	18949.3	176	-4.5	4.732	3	65	103
SNOO_135000	SNOO_135000A_5	0.367879	0.367879	0.367879	0.367879	0.367879	0.367879	0.367879	0.367879	0.367879	0.367879	0.367879	0.367879	0.367879	1.483	3.704	2.701	.		.	.	.	0	0	0	PF13577	Domain:SnoaL_4	0	.	0	0.591	0.595	.	0.694	.	0.95	0.251	0.68	1	1	0	0	18949.3	176	-4.5	4.732	3	65	103
SNOO_048980	SNOO_048980A_1	0.0428653	0.109461	0.113227	0.109049	0.0785654	0.0635929	0.154604	0.170197	0.156398	0.0101115	0.00734798	0.0445057	0.00734798	1.481	5.655	2.46	.		.	.	.	0	0	0	.	.	0	.	0	0.998	0.893	0.524	0.748	.	0.981	0.328	0.48	1	1	0	0	24155.2	216	-2	6.06	11	68	116
SNOO_048980	SNOO_048980A_2	0.0428653	0.109461	0.113227	0.109049	0.0785654	0.0635929	0.154604	0.170197	0.156398	0.0101115	0.00734798	0.0445057	0.00734798	1.481	5.655	2.46	.		.	.	.	0	0	0	.	.	0	.	0	0.998	0.893	0.524	0.748	.	0.981	0.328	0.48	1	1	0	0	24155.2	216	-2	6.06	11	68	116
SNOO_563050	SNOO_563050_1	0.0968529	0.191566	0.137455	0.0986354	0.0915991	0.127385	0.197667	0.197028	0.209149	0.108487	0.157386	0.0395501	0.0395501	1.48	0.22	2.609	.		.	.	.	0	0	0	.	.	0	.	0	0.715	0.321	.	.	0.644	0.005	0.287	0.75	1	1	0	0	15232.3	145	-4.5	4.535	2	60	94
SNOO_563050	SNOO_563050_2	0.497835	0.0548485	0.0861284	0.0738405	0.10182	0.100194	0.0925871	0.0913082	0.0956961	0.503742	0.111479	0.0925871	0.0548485	1.48	0.22	2.609	.		.	.	.	0	0	0	.	.	0	.	0	0.715	0.321	.	.	0.644	0.005	0.287	0.75	1	1	0	0	15232.3	145	-4.5	4.535	2	60	94
SNOO_303340	SNOO_303340A_1	0.110058	0.0689766	0.10935	0.124517	0.109516	0.0375073	0.0297976	0.127208	0.13665	0.131125	0.125265	0.119665	0.0297976	1.474	1.794	3.285	.		.	.	.	0	0	0	.	.	0	CBM18	0	0.004	0.262	.	0.584	.	0.018	0.636	0.91	1	1	0	0	28186.8	281	2.5	7.41	22	153	204
SNOO_303340	SNOO_303340A_2	0.102904	0.0409856	0.0979702	0.093164	0.0806872	0.0462476	0.0385976	0.133331	0.136839	0.132062	0.121546	0.110423	0.0385976	1.474	1.794	3.285	.		.	.	.	0	0	0	.	.	0	CBM18	0	0.004	0.262	.	0.584	.	0.018	0.636	0.91	1	1	0	0	28186.8	281	2.5	7.41	22	153	204
SNOO_303340	SNOO_303340A_3	0.111479	0.137137	0.0966392	0.110628	0.10182	0.100194	0.0925871	0.503597	0.503742	0.503742	0.497835	0.503356	0.0925871	1.474	1.794	3.285	.		.	.	.	0	0	0	.	.	0	CBM18	0	0.004	0.262	.	0.584	.	0.018	0.636	0.91	1	1	0	0	28186.8	281	2.5	7.41	22	153	204
SNOO_303340	SNOO_303340A_4	0.367879	0.367879	0.367879	0.367879	0.367879	0.367879	0.367879	0.367879	0.367879	0.367879	0.367879	0.367879	0.367879	1.474	1.794	3.285	.		.	.	.	0	0	0	.	.	0	CBM18	0	0.004	0.262	.	0.584	.	0.018	0.636	0.91	1	1	0	0	28186.8	281	2.5	7.41	22	153	204
SNOO_155750	SNOO_155750A_1	0.118544	0.109461	0.162426	0.151966	0.181896	0.0817622	0.0601813	0.140938	0.171019	0.156398	0.0779369	0.10089	0.0601813	1.473	2.724	3.227	.		.	.	.	0	0	0	PF10503	Family:Esterase_PHB	0	CE1	0	0.001	0.42	.	0.632	.	0.901	0.658	0.77	1	1	0	0	31813.8	300	10.5	9.386	4	127	190
SNOO_155750	SNOO_155750A_2	0.0666849	0.0461585	0.185911	0.150557	0.188607	0.122752	0.0997688	0.0948016	0.180204	0.135153	0.0666849	0.146435	0.0461585	1.473	2.724	3.227	.		.	.	.	0	0	0	PF10503	Family:Esterase_PHB	0	CE1	0	0.001	0.42	.	0.632	.	0.901	0.658	0.77	1	1	0	0	31813.8	300	10.5	9.386	4	127	190
SNOO_155750	SNOO_155750A_3	0.367879	0.367879	0.367879	0.367879	0.367879	0.367879	0.367879	0.367879	0.367879	0.367879	0.367879	0.367879	0.367879	1.473	2.724	3.227	.		.	.	.	0	0	0	PF10503	Family:Esterase_PHB	0	CE1	0	0.001	0.42	.	0.632	.	0.901	0.658	0.77	1	1	0	0	31813.8	300	10.5	9.386	4	127	190
SNOO_155750	SNOO_155750A_4	0.0732574	0.0548485	0.0861284	0.0738405	0.502452	0.502267	0.503356	0.0913082	0.086867	0.503742	0.0732574	0.503356	0.0548485	1.473	2.724	3.227	.		.	.	.	0	0	0	PF10503	Family:Esterase_PHB	0	CE1	0	0.001	0.42	.	0.632	.	0.901	0.658	0.77	1	1	0	0	31813.8	300	10.5	9.386	4	127	190
SNOO_155750	SNOO_155750A_5	0.367879	0.367879	0.367879	0.367879	0.367879	0.367879	0.367879	0.367879	0.367879	0.367879	0.367879	0.367879	0.367879	1.473	2.724	3.227	.		.	.	.	0	0	0	PF10503	Family:Esterase_PHB	0	CE1	0	0.001	0.42	.	0.632	.	0.901	0.658	0.77	1	1	0	0	31813.8	300	10.5	9.386	4	127	190
SNOO_133460	SNOO_133460A_1	0.367879	0.367879	0.367879	0.367879	0.367879	0.367879	0.367879	0.367879	0.367879	0.367879	0.367879	0.367879	0.367879	1.466	5.98	3.311	.		.	.	.	0	0	0	.	.	0	.	0	0.999	0.816	0.806	0.519	.	0.136	0.357	0.25	1	1	0	0	11372.2	99	0	6.426	7	29	42
SNOO_096590	SNOO_096590A_1	0.111479	0.137137	0.0861284	0.0738405	0.502452	0.502267	0.503356	0.0913082	0.0956961	0.0956961	0.0732574	0.503356	0.0732574	1.466	-0.305	3.152	.		.	.	.	0	0	0	PF01328	Family:Peroxidase_2	0	.	0	0	0.241	.	.	0.649	0.305	0.566	0.8	1	1	0	0	45277.8	427	-8	4.899	4	151	246
SNOO_096590	SNOO_096590A_2	0.367879	0.367879	0.367879	0.367879	0.367879	0.367879	0.367879	0.367879	0.367879	0.367879	0.367879	0.367879	0.367879	1.466	-0.305	3.152	.		.	.	.	0	0	0	PF01328	Family:Peroxidase_2	0	.	0	0	0.241	.	.	0.649	0.305	0.566	0.8	1	1	0	0	45277.8	427	-8	4.899	4	151	246
SNOO_096590	SNOO_096590A_3	0.111479	0.137137	0.0861284	0.0738405	0.502452	0.502267	0.503356	0.0913082	0.0956961	0.0956961	0.0732574	0.503356	0.0732574	1.466	-0.305	3.152	.		.	.	.	0	0	0	PF01328	Family:Peroxidase_2	0	.	0	0	0.241	.	.	0.649	0.305	0.566	0.8	1	1	0	0	45277.8	427	-8	4.899	4	151	246
SNOO_096590	SNOO_096590A_4	0.367879	0.367879	0.367879	0.367879	0.367879	0.367879	0.367879	0.367879	0.367879	0.367879	0.367879	0.367879	0.367879	1.466	-0.305	3.152	.		.	.	.	0	0	0	PF01328	Family:Peroxidase_2	0	.	0	0	0.241	.	.	0.649	0.305	0.566	0.8	1	1	0	0	45277.8	427	-8	4.899	4	151	246
SNOO_050320	SNOO_050320A_1	0.138933	0.130819	0.0421908	0.0450495	0.00743503	0.143934	0.151404	0.059566	0.00368826	0.0614124	0.0833084	0.151404	0.00368826	1.466	0.362	2.966	.		.	.	.	0	0	0	PF01328	Family:Peroxidase_2	0	.	0	0	0.364	.	.	0.53	0.009	0.415	0.81	1	1	0	0	45146.5	425	-4.5	5.35	5	154	259
SNOO_050320	SNOO_050320A_2	0.138933	0.130819	0.0421908	0.0450495	0.00743503	0.143934	0.151404	0.059566	0.00368826	0.0614124	0.0833084	0.151404	0.00368826	1.466	0.362	2.966	.		.	.	.	0	0	0	PF01328	Family:Peroxidase_2	0	.	0	0	0.364	.	.	0.53	0.009	0.415	0.81	1	1	0	0	45146.5	425	-4.5	5.35	5	154	259
SNOO_050320	SNOO_050320A_3	0.367879	0.367879	0.367879	0.367879	0.367879	0.367879	0.367879	0.367879	0.367879	0.367879	0.367879	0.367879	0.367879	1.466	0.362	2.966	.		.	.	.	0	0	0	PF01328	Family:Peroxidase_2	0	.	0	0	0.364	.	.	0.53	0.009	0.415	0.81	1	1	0	0	45146.5	425	-4.5	5.35	5	154	259
SNOO_050320	SNOO_050320A_4	0.367879	0.367879	0.367879	0.367879	0.367879	0.367879	0.367879	0.367879	0.367879	0.367879	0.367879	0.367879	0.367879	1.466	0.362	2.966	.		.	.	.	0	0	0	PF01328	Family:Peroxidase_2	0	.	0	0	0.364	.	.	0.53	0.009	0.415	0.81	1	1	0	0	45146.5	425	-4.5	5.35	5	154	259
SNOO_102770	SNOO_102770A_1	0.105375	0.106696	0.1258	0.127582	0.134949	0.123974	0.111852	0.128462	0.132062	0.143382	0.0803222	0.130575	0.0803222	1.464	2.852	3.218	.		.	.	.	0	0	0	.	.	0	.	0	0.293	0.396	.	0.745	.	0.439	0.563	0.85	1	1	0	0	14115.2	136	0.5	6.673	6	60	87
SNOO_102770	SNOO_102770A_2	0.139518	0.130187	0.138103	0.128941	0.148028	0.107447	0.0759205	0.0965922	0.0632777	0.135916	0.108261	0.134563	0.0632777	1.464	2.852	3.218	.		.	.	.	0	0	0	.	.	0	.	0	0.293	0.396	.	0.745	.	0.439	0.563	0.85	1	1	0	0	14115.2	136	0.5	6.673	6	60	87
SNOO_102770	SNOO_102770A_3	0.188499	0.178182	0.212201	0.200457	0.216156	0.178704	0.0913635	0.206962	0.168696	0.168696	0.112322	0.207733	0.0913635	1.464	2.852	3.218	.		.	.	.	0	0	0	.	.	0	.	0	0.293	0.396	.	0.745	.	0.439	0.563	0.85	1	1	0	0	14115.2	136	0.5	6.673	6	60	87
SNOO_102770	SNOO_102770A_4	0.197642	0.342455	0.0246889	0.0324758	0.378697	0.378421	0.246542	0.249961	0.262244	0.380677	0.197642	0.246542	0.0246889	1.464	2.852	3.218	.		.	.	.	0	0	0	.	.	0	.	0	0.293	0.396	.	0.745	.	0.439	0.563	0.85	1	1	0	0	14115.2	136	0.5	6.673	6	60	87
SNOO_102770	SNOO_102770A_5	0.367879	0.367879	0.367879	0.367879	0.367879	0.367879	0.367879	0.367879	0.367879	0.367879	0.367879	0.367879	0.367879	1.464	2.852	3.218	.		.	.	.	0	0	0	.	.	0	.	0	0.293	0.396	.	0.745	.	0.439	0.563	0.85	1	1	0	0	14115.2	136	0.5	6.673	6	60	87
SNOO_428640	SNOO_428640A_1	0.206899	0.199885	0.070651	0.182801	0.148392	0.204336	0.155606	0.219035	0.236321	0.131122	0.136164	0.216765	0.070651	1.46	5.323	3.311	.		.	.	.	0	0	0	.	.	0	.	0	0.995	0.72	.	0.768	.	0.661	0.619	0.75	1	1	0	0	12845.6	119	-3.5	4.437	9	51	76
SNOO_428640	SNOO_428640A_2	0.231792	0.227924	0.104346	0.221039	0.19115	0.231903	0.195803	0.235884	0.240541	0.174829	0.0901414	0.235156	0.0901414	1.46	5.323	3.311	.		.	.	.	0	0	0	.	.	0	.	0	0.995	0.72	.	0.768	.	0.661	0.619	0.75	1	1	0	0	12845.6	119	-3.5	4.437	9	51	76
SNOO_032300	SNOO_032300A_1	0.0379559	0.129006	0.0036107	0.0446517	0.0175691	0.111893	0.11046	0.0326272	0.00311827	0.00789961	0.0596908	0.11046	0.00311827	1.458	5.125	3.3	.		.	.	.	0	0	0	.	.	0	.	0	0.878	0.709	0.664	.	.	0.848	0.195	0.22	1	1	0	0	11182.8	99	-6	4.678	6	29	50
SNOO_032300	SNOO_032300A_2	0.0360354	0.132023	0.00831872	0.0670762	0.0244712	0.110909	0.110556	0.0543621	0.00498923	0.0118494	0.057265	0.0870632	0.00498923	1.458	5.125	3.3	.		.	.	.	0	0	0	.	.	0	.	0	0.878	0.709	0.664	.	.	0.848	0.195	0.22	1	1	0	0	11182.8	99	-6	4.678	6	29	50
SNOO_032300	SNOO_032300A_3	0.497835	0.137137	0.0966392	0.110628	0.19424	0.502267	0.503356	0.0913082	0.188354	0.188354	0.497835	0.0925871	0.0913082	1.458	5.125	3.3	.		.	.	.	0	0	0	.	.	0	.	0	0.878	0.709	0.664	.	.	0.848	0.195	0.22	1	1	0	0	11182.8	99	-6	4.678	6	29	50
SNOO_148570	SNOO_148570A_1	0.367879	0.367879	0.367879	0.367879	0.367879	0.367879	0.367879	0.367879	0.367879	0.367879	0.367879	0.367879	0.367879	1.456	2.203	3.297	.		.	.	.	0	0	0	PF14273	Family:DUF4360	0	.	0	0.008	0.281	.	0.893	.	0.732	0.571	0.89	1	1	0	0	24783.3	238	-1	6.069	4	107	154
SNOO_148570	SNOO_148570A_2	0.367879	0.367879	0.367879	0.367879	0.367879	0.367879	0.367879	0.367879	0.367879	0.367879	0.367879	0.367879	0.367879	1.456	2.203	3.297	.		.	.	.	0	0	0	PF14273	Family:DUF4360	0	.	0	0.008	0.281	.	0.893	.	0.732	0.571	0.89	1	1	0	0	24783.3	238	-1	6.069	4	107	154
SNOO_085980	SNOO_085980A_1	0.147878	0.233224	0.186112	0.14999	0.0268171	0.17699	0.195803	0.118767	0.00625749	0.00625749	0.00507244	0.195803	0.00507244	1.438	0.409	3.087	.		.	.	.	0	0	0	.	.	0	.	0	0.024	0.315	.	.	0.546	0.94	0.375	0.76	1	1	0	0	18403.9	171	-4.5	4.429	4	64	101
SNOO_085980	SNOO_085980A_2	0.147878	0.233224	0.186112	0.14999	0.0268171	0.17699	0.195803	0.118767	0.00625749	0.00625749	0.00507244	0.195803	0.00507244	1.438	0.409	3.087	.		.	.	.	0	0	0	.	.	0	.	0	0.024	0.315	.	.	0.546	0.94	0.375	0.76	1	1	0	0	18403.9	171	-4.5	4.429	4	64	101
SNOO_085980	SNOO_085980A_3	0.367879	0.367879	0.367879	0.367879	0.367879	0.367879	0.367879	0.367879	0.367879	0.367879	0.367879	0.367879	0.367879	1.438	0.409	3.087	.		.	.	.	0	0	0	.	.	0	.	0	0.024	0.315	.	.	0.546	0.94	0.375	0.76	1	1	0	0	18403.9	171	-4.5	4.429	4	64	101
SNOO_400970	SNOO_400970A_1	0.101686	0.129526	0.0077399	0.0117945	0.149133	0.028282	0.012723	0.0500376	0.152945	0.0801575	0.0714292	0.026306	0.0077399	1.432	5.917	3.178	.		.	.	.	0	0	0	.	.	0	.	0	1	0.861	0.677	.	.	0.976	0.332	0.57	1	1	0	0	6874.11	64	5	8.981	4	24	33
SNOO_400970	SNOO_400970A_2	0.101686	0.129526	0.0077399	0.0117945	0.149133	0.028282	0.012723	0.0500376	0.152945	0.0801575	0.0714292	0.026306	0.0077399	1.432	5.917	3.178	.		.	.	.	0	0	0	.	.	0	.	0	1	0.861	0.677	.	.	0.976	0.332	0.57	1	1	0	0	6874.11	64	5	8.981	4	24	33
SNOO_004340	SNOO_004340A_1	0.367879	0.367879	0.367879	0.367879	0.367879	0.367879	0.367879	0.367879	0.367879	0.367879	0.367879	0.367879	0.367879	1.432	2.284	3.17	.		FAEB1	unaffected_pathogenicity	PHI:2451	0	0	0	PF10503	Family:Esterase_PHB	0	CE1	0	0.001	0.369	.	0.539	.	0.492	0.299	0.76	1	1	0	0	30917	296	6.5	8.69	4	123	182
SNOO_004340	SNOO_004340A_2	0.367879	0.367879	0.367879	0.367879	0.367879	0.367879	0.367879	0.367879	0.367879	0.367879	0.367879	0.367879	0.367879	1.432	2.284	3.17	.		FAEB1	unaffected_pathogenicity	PHI:2451	0	0	0	PF10503	Family:Esterase_PHB	0	CE1	0	0.001	0.369	.	0.539	.	0.492	0.299	0.76	1	1	0	0	30917	296	6.5	8.69	4	123	182
SNOO_405590	SNOO_405590A_1	0.0524467	0.0630066	0.13311	0.0978476	0.0118006	0.157357	0.143492	0.14999	0.147811	0.133332	0.0267837	0.14844	0.0118006	1.431	5.404	3.308	.		.	.	.	0	0	0	.	.	0	.	0	1	0.734	.	0.747	.	0.76	0.561	0.45	1	1	0	0	8505.3	78	1.5	7.403	9	29	44
SNOO_405590	SNOO_405590A_2	0.0960272	0.0996565	0.165813	0.16554	0.0227877	0.130681	0.0728275	0.171677	0.106916	0.175098	0.0564371	0.149617	0.0227877	1.431	5.404	3.308	.		.	.	.	0	0	0	.	.	0	.	0	1	0.734	.	0.747	.	0.76	0.561	0.45	1	1	0	0	8505.3	78	1.5	7.403	9	29	44
SNOO_405590	SNOO_405590A_3	0.206674	0.272281	0.264555	0.0324758	0.278582	0.0266102	0.0226744	0.249961	0.262244	0.262244	0.206674	0.0226744	0.0226744	1.431	5.404	3.308	.		.	.	.	0	0	0	.	.	0	.	0	1	0.734	.	0.747	.	0.76	0.561	0.45	1	1	0	0	8505.3	78	1.5	7.403	9	29	44
SNOO_309000	SNOO_309000A_1	0.0476965	0.128364	0.110206	0.126462	0.050564	0.00412069	0.0290514	0.135019	0.0547024	0.0547024	0.117293	0.00740365	0.00412069	1.424	3.91	2.43	.		.	.	.	0	0	0	.	.	0	.	0	0.843	0.66	0.706	.	.	0.422	0.682	0.03	1	1	0	0	17855.6	160	3.5	7.828	3	49	75
SNOO_309000	SNOO_309000A_2	0.113022	0.14699	0.14364	0.149274	0.0327837	0.0280216	0.136331	0.151683	0.00326212	0.0470021	0.138951	0.0755202	0.00326212	1.424	3.91	2.43	.		.	.	.	0	0	0	.	.	0	.	0	0.843	0.66	0.706	.	.	0.422	0.682	0.03	1	1	0	0	17855.6	160	3.5	7.828	3	49	75
SNOO_309000	SNOO_309000A_3	0.0166859	0.0279591	0.0768689	0.159826	0.0401343	0.0686783	0.148901	0.0413231	0.209149	0.0177608	0.0166859	0.0395501	0.0166859	1.424	3.91	2.43	.		.	.	.	0	0	0	.	.	0	.	0	0.843	0.66	0.706	.	.	0.422	0.682	0.03	1	1	0	0	17855.6	160	3.5	7.828	3	49	75
SNOO_309000	SNOO_309000A_4	0.198667	0.152197	0.19315	0.208934	0.0539276	0.127385	0.0878891	0.182495	0.213022	0.168696	0.085327	0.148901	0.0539276	1.424	3.91	2.43	.		.	.	.	0	0	0	.	.	0	.	0	0.843	0.66	0.706	.	.	0.422	0.682	0.03	1	1	0	0	17855.6	160	3.5	7.828	3	49	75
SNOO_309000	SNOO_309000A_5	0.0901414	0.227924	0.047529	0.166471	0.247013	0.143619	0.235156	0.11439	0.0322182	0.0322182	0.173844	0.201562	0.0322182	1.424	3.91	2.43	.		.	.	.	0	0	0	.	.	0	.	0	0.843	0.66	0.706	.	.	0.422	0.682	0.03	1	1	0	0	17855.6	160	3.5	7.828	3	49	75
SNOO_001100	SNOO_001100A_1	0.18974	0.191648	0.193273	0.189272	0.195137	0.170922	0.0970944	0.149409	0.0760611	0.135311	0.0714763	0.152469	0.0714763	1.423	4.754	3.312	.		.	.	.	0	0	0	.	.	0	.	0	1	0.644	.	0.577	.	0.168	0.642	0.63	1	1	0	0	32219.6	301	-15	4.192	36	116	197
SNOO_001100	SNOO_001100A_2	0.202271	0.169112	0.201248	0.219631	0.211262	0.226341	0.162574	0.190147	0.133752	0.133752	0.102751	0.216765	0.102751	1.423	4.754	3.312	.		.	.	.	0	0	0	.	.	0	.	0	1	0.644	.	0.577	.	0.168	0.642	0.63	1	1	0	0	32219.6	301	-15	4.192	36	116	197
SNOO_001100	SNOO_001100A_3	0.282963	0.125611	0.307211	0.342623	0.378697	0.258261	0.239191	0.317046	0.262244	0.380677	0.282963	0.0930553	0.0930553	1.423	4.754	3.312	.		.	.	.	0	0	0	.	.	0	.	0	1	0.644	.	0.577	.	0.168	0.642	0.63	1	1	0	0	32219.6	301	-15	4.192	36	116	197
SNOO_001100	SNOO_001100A_4	0.367879	0.367879	0.367879	0.367879	0.367879	0.367879	0.367879	0.367879	0.367879	0.367879	0.367879	0.367879	0.367879	1.423	4.754	3.312	.		.	.	.	0	0	0	.	.	0	.	0	1	0.644	.	0.577	.	0.168	0.642	0.63	1	1	0	0	32219.6	301	-15	4.192	36	116	197
SNOO_001100	SNOO_001100A_5	0.367879	0.367879	0.367879	0.367879	0.367879	0.367879	0.367879	0.367879	0.367879	0.367879	0.367879	0.367879	0.367879	1.423	4.754	3.312	.		.	.	.	0	0	0	.	.	0	.	0	1	0.644	.	0.577	.	0.168	0.642	0.63	1	1	0	0	32219.6	301	-15	4.192	36	116	197
SNOO_158500	SNOO_158500A_1	0.173844	0.153758	0.240228	0.24581	0.132174	0.219196	0.165569	0.234069	0.116652	0.116652	0.173844	0.235156	0.116652	1.415	1.272	3.3	.		.	.	.	0	0	0	PF00190	Domain:Cupin_1	0	.	0	0.105	0.537	.	.	0.759	0.895	0.44	0.79	1	1	0	0	24099.8	227	0	6.467	5	85	134
SNOO_158500	SNOO_158500A_2	0.206674	0.35094	0.32583	0.342623	0.0529793	0.300127	0.314553	0.317046	0.0482371	0.0482371	0.342776	0.314553	0.0482371	1.415	1.272	3.3	.		.	.	.	0	0	0	PF00190	Domain:Cupin_1	0	.	0	0.105	0.537	.	.	0.759	0.895	0.44	0.79	1	1	0	0	24099.8	227	0	6.467	5	85	134
SNOO_158500	SNOO_158500A_3	0.276699	0.272281	0.379825	0.372774	0.398285	0.378421	0.25339	0.380455	0.387021	0.387021	0.342776	0.380085	0.25339	1.415	1.272	3.3	.		.	.	.	0	0	0	PF00190	Domain:Cupin_1	0	.	0	0.105	0.537	.	.	0.759	0.895	0.44	0.79	1	1	0	0	24099.8	227	0	6.467	5	85	134
SNOO_158500	SNOO_158500A_4	0.367879	0.367879	0.367879	0.367879	0.367879	0.367879	0.367879	0.367879	0.367879	0.367879	0.367879	0.367879	0.367879	1.415	1.272	3.3	.		.	.	.	0	0	0	PF00190	Domain:Cupin_1	0	.	0	0.105	0.537	.	.	0.759	0.895	0.44	0.79	1	1	0	0	24099.8	227	0	6.467	5	85	134
SNOO_416230	SNOO_416230A_1	0.127021	0.0463464	0.102641	0.125294	0.0218984	0.118873	0.122448	0.108616	0.0180558	0.00297264	0.0162018	0.132281	0.00297264	1.415	6.334	3.291	.		.	.	.	0	0	0	.	.	0	.	0	1	0.871	0.502	0.808	.	0.663	0.394	0.59	1	1	0	0	18674.6	172	10.5	8.543	17	76	106
SNOO_416230	SNOO_416230A_2	0.131223	0.110433	0.134218	0.0921244	0.0913221	0.134785	0.102969	0.109033	0.0986874	0.0667946	0.133132	0.124837	0.0667946	1.415	6.334	3.291	.		.	.	.	0	0	0	.	.	0	.	0	1	0.871	0.502	0.808	.	0.663	0.394	0.59	1	1	0	0	18674.6	172	10.5	8.543	17	76	106
SNOO_416230	SNOO_416230A_3	0.13416	0.0953887	0.13448	0.137623	0.131176	0.150408	0.101181	0.159256	0.0701316	0.0701316	0.00532168	0.154388	0.00532168	1.415	6.334	3.291	.		.	.	.	0	0	0	.	.	0	.	0	1	0.871	0.502	0.808	.	0.663	0.394	0.59	1	1	0	0	18674.6	172	10.5	8.543	17	76	106
SNOO_416230	SNOO_416230A_4	0.497835	0.478128	0.503186	0.498561	0.10182	0.100194	0.0925871	0.503597	0.503742	0.0956961	0.497835	0.0925871	0.0925871	1.415	6.334	3.291	.		.	.	.	0	0	0	.	.	0	.	0	1	0.871	0.502	0.808	.	0.663	0.394	0.59	1	1	0	0	18674.6	172	10.5	8.543	17	76	106
SNOO_547610	SNOO_547610_1	0.412679	0.277314	0.388328	0.411855	0.0376377	0.358762	0.374949	0.377698	0.0416679	0.0416679	0.334074	0.374949	0.0376377	1.407	2.796	1.117	.		.	.	.	0	0	0	.	.	0	.	0	1	0.627	0.957	.	.	0.826	0.5	0.45	1	1	1	0	16605.9	161	5	10.2	0	60	104
SNOO_547610	SNOO_547610_2	0.367879	0.367879	0.367879	0.367879	0.367879	0.367879	0.367879	0.367879	0.367879	0.367879	0.367879	0.367879	0.367879	1.407	2.796	1.117	.		.	.	.	0	0	0	.	.	0	.	0	1	0.627	0.957	.	.	0.826	0.5	0.45	1	1	1	0	16605.9	161	5	10.2	0	60	104
SNOO_549570	SNOO_549570_1	0.412679	0.439878	0.0966392	0.498561	0.502452	0.394639	0.374949	0.503597	0.503742	0.503742	0.334074	0.380085	0.0966392	1.402	1.722	3.205	.		.	.	.	0	0	0	.	.	0	.	0	0.161	0.587	.	.	0.668	0.955	0.406	0.28	1	1	0	0	25382	222	7.5	9.31	6	61	113
SNOO_122180	SNOO_122180A_1	0.131223	0.0380295	0.0599414	0.122039	0.131419	0.131555	0.062123	0.080578	0.124872	0.0624853	0.0708181	0.134969	0.0380295	1.392	5.312	3.261	.		.	.	.	0	0	0	.	.	0	.	0	0.933	0.775	.	0.673	.	0.032	0.46	0.46	1	1	0	0	21974.7	209	-1.5	5.27	4	80	131
SNOO_122180	SNOO_122180A_2	0.131934	0.0178787	0.0745028	0.133267	0.119472	0.133169	0.0619915	0.0954943	0.137159	0.0482978	0.0612739	0.136113	0.0178787	1.392	5.312	3.261	.		.	.	.	0	0	0	.	.	0	.	0	0.933	0.775	.	0.673	.	0.032	0.46	0.46	1	1	0	0	21974.7	209	-1.5	5.27	4	80	131
SNOO_122180	SNOO_122180A_3	0.0608732	0.0831967	0.178684	0.165546	0.19424	0.502267	0.503356	0.18394	0.179525	0.188354	0.412679	0.503356	0.0608732	1.392	5.312	3.261	.		.	.	.	0	0	0	.	.	0	.	0	0.933	0.775	.	0.673	.	0.032	0.46	0.46	1	1	0	0	21974.7	209	-1.5	5.27	4	80	131
SNOO_122180	SNOO_122180A_4	0.367879	0.367879	0.367879	0.367879	0.367879	0.367879	0.367879	0.367879	0.367879	0.367879	0.367879	0.367879	0.367879	1.392	5.312	3.261	.		.	.	.	0	0	0	.	.	0	.	0	0.933	0.775	.	0.673	.	0.032	0.46	0.46	1	1	0	0	21974.7	209	-1.5	5.27	4	80	131
SNOO_122180	SNOO_122180A_5	0.367879	0.367879	0.367879	0.367879	0.367879	0.367879	0.367879	0.367879	0.367879	0.367879	0.367879	0.367879	0.367879	1.392	5.312	3.261	.		.	.	.	0	0	0	.	.	0	.	0	0.933	0.775	.	0.673	.	0.032	0.46	0.46	1	1	0	0	21974.7	209	-1.5	5.27	4	80	131
SNOO_122180	SNOO_122180A_6	0.367879	0.367879	0.367879	0.367879	0.367879	0.367879	0.367879	0.367879	0.367879	0.367879	0.367879	0.367879	0.367879	1.392	5.312	3.261	.		.	.	.	0	0	0	.	.	0	.	0	0.933	0.775	.	0.673	.	0.032	0.46	0.46	1	1	0	0	21974.7	209	-1.5	5.27	4	80	131
SNOO_122180	SNOO_122180A_7	0.367879	0.367879	0.367879	0.367879	0.367879	0.367879	0.367879	0.367879	0.367879	0.367879	0.367879	0.367879	0.367879	1.392	5.312	3.261	.		.	.	.	0	0	0	.	.	0	.	0	0.933	0.775	.	0.673	.	0.032	0.46	0.46	1	1	0	0	21974.7	209	-1.5	5.27	4	80	131
SNOO_122180	SNOO_122180A_8	0.367879	0.367879	0.367879	0.367879	0.367879	0.367879	0.367879	0.367879	0.367879	0.367879	0.367879	0.367879	0.367879	1.392	5.312	3.261	.		.	.	.	0	0	0	.	.	0	.	0	0.933	0.775	.	0.673	.	0.032	0.46	0.46	1	1	0	0	21974.7	209	-1.5	5.27	4	80	131
SNOO_122180	SNOO_122180A_9	0.367879	0.367879	0.367879	0.367879	0.367879	0.367879	0.367879	0.367879	0.367879	0.367879	0.367879	0.367879	0.367879	1.392	5.312	3.261	.		.	.	.	0	0	0	.	.	0	.	0	0.933	0.775	.	0.673	.	0.032	0.46	0.46	1	1	0	0	21974.7	209	-1.5	5.27	4	80	131
SNOO_113600	SNOO_113600A_1	0.102796	0.110433	0.115158	0.0507435	0.102048	0.136422	0.0996382	0.0400511	0.113684	0.140521	0.0495982	0.0996382	0.0400511	1.391	1.703	3.288	FoSep1		.	.	.	0	0	0	PF00082	Domain:Peptidase_S8	0	.	0	0	0.167	.	.	0.532	0.049	0.35	0.81	1	1	0	0	39571.2	388	4.5	8.394	2	173	254
SNOO_113600	SNOO_113600A_2	0.102796	0.110433	0.115158	0.0507435	0.102048	0.136422	0.0996382	0.0400511	0.113684	0.140521	0.0495982	0.0996382	0.0400511	1.391	1.703	3.288	FoSep1		.	.	.	0	0	0	PF00082	Domain:Peptidase_S8	0	.	0	0	0.167	.	.	0.532	0.049	0.35	0.81	1	1	0	0	39571.2	388	4.5	8.394	2	173	254
SNOO_436950	SNOO_436950A_1	0.0732574	0.0548485	0.0861284	0.0738405	0.502452	0.0829113	0.0901181	0.503597	0.503742	0.086867	0.0732574	0.0901181	0.0548485	1.389	5.053	3.312	.		.	.	.	0	0	0	.	.	0	.	0	0.998	0.701	.	0.651	.	0.06	0.365	0.78	1	1	0	0	6352.29	59	1.5	7.162	5	27	38
SNOO_436950	SNOO_436950A_2	0.0732574	0.0548485	0.0861284	0.0738405	0.502452	0.0829113	0.0901181	0.503597	0.503742	0.086867	0.0732574	0.0901181	0.0548485	1.389	5.053	3.312	.		.	.	.	0	0	0	.	.	0	.	0	0.998	0.701	.	0.651	.	0.06	0.365	0.78	1	1	0	0	6352.29	59	1.5	7.162	5	27	38
SNOO_045460	SNOO_045460A_1	0.140351	0.167009	0.188481	0.191184	0.196353	0.184611	0.172016	0.190258	0.194553	0.162183	0.100814	0.172016	0.100814	1.387	0.79	2.993	.		.	.	.	0	0	0	PF03664	Family:Glyco_hydro_62	0	GH62,GH43,GH43_34	0	0	0.404	.	.	0.528	0.987	0.369	0.75	1	1	0	0	38049.6	346	-2	5.658	3	119	195
SNOO_045460	SNOO_045460A_2	0.140351	0.167009	0.188481	0.191184	0.196353	0.184611	0.172016	0.190258	0.194553	0.162183	0.100814	0.172016	0.100814	1.387	0.79	2.993	.		.	.	.	0	0	0	PF03664	Family:Glyco_hydro_62	0	GH62,GH43,GH43_34	0	0	0.404	.	.	0.528	0.987	0.369	0.75	1	1	0	0	38049.6	346	-2	5.658	3	119	195
SNOO_045460	SNOO_045460A_3	0.367879	0.367879	0.367879	0.367879	0.367879	0.367879	0.367879	0.367879	0.367879	0.367879	0.367879	0.367879	0.367879	1.387	0.79	2.993	.		.	.	.	0	0	0	PF03664	Family:Glyco_hydro_62	0	GH62,GH43,GH43_34	0	0	0.404	.	.	0.528	0.987	0.369	0.75	1	1	0	0	38049.6	346	-2	5.658	3	119	195
SNOO_045460	SNOO_045460A_4	0.367879	0.367879	0.367879	0.367879	0.367879	0.367879	0.367879	0.367879	0.367879	0.367879	0.367879	0.367879	0.367879	1.387	0.79	2.993	.		.	.	.	0	0	0	PF03664	Family:Glyco_hydro_62	0	GH62,GH43,GH43_34	0	0	0.404	.	.	0.528	0.987	0.369	0.75	1	1	0	0	38049.6	346	-2	5.658	3	119	195
SNOO_076200	SNOO_076200A_1	0.144136	0.146853	0.14364	0.124032	0.0506292	0.0782921	0.0296679	0.151683	0.157218	0.0701316	0.0689747	0.0536276	0.0296679	1.363	5.437	3.311	PesCDA,VdPDA1,VnaChtBP		.	.	.	0	0	0	PF01522,PF00187	Family:Polysacc_deac_1,Domain:Chitin_bind_1	1	CE4,CBM18	0	0	0.572	.	0.717	.	0.036	0.716	0.91	1	1	0	0	49954.5	477	4.5	7.08	28	207	311
SNOO_076200	SNOO_076200A_2	0.1596	0.163346	0.16917	0.169897	0.0785654	0.10565	0.0465454	0.165546	0.156398	0.0281377	0.121227	0.120561	0.0281377	1.363	5.437	3.311	PesCDA,VdPDA1,VnaChtBP		.	.	.	0	0	0	PF01522,PF00187	Family:Polysacc_deac_1,Domain:Chitin_bind_1	1	CE4,CBM18	0	0	0.572	.	0.717	.	0.036	0.716	0.91	1	1	0	0	49954.5	477	4.5	7.08	28	207	311
SNOO_076200	SNOO_076200A_3	0.246463	0.252289	0.23485	0.155086	0.262897	0.228627	0.212251	0.281571	0.0811716	0.22429	0.168576	0.11787	0.0811716	1.363	5.437	3.311	PesCDA,VdPDA1,VnaChtBP		.	.	.	0	0	0	PF01522,PF00187	Family:Polysacc_deac_1,Domain:Chitin_bind_1	1	CE4,CBM18	0	0	0.572	.	0.717	.	0.036	0.716	0.91	1	1	0	0	49954.5	477	4.5	7.08	28	207	311
SNOO_076200	SNOO_076200A_4	0.367879	0.367879	0.367879	0.367879	0.367879	0.367879	0.367879	0.367879	0.367879	0.367879	0.367879	0.367879	0.367879	1.363	5.437	3.311	PesCDA,VdPDA1,VnaChtBP		.	.	.	0	0	0	PF01522,PF00187	Family:Polysacc_deac_1,Domain:Chitin_bind_1	1	CE4,CBM18	0	0	0.572	.	0.717	.	0.036	0.716	0.91	1	1	0	0	49954.5	477	4.5	7.08	28	207	311
SNOO_076200	SNOO_076200A_5	0.367879	0.367879	0.367879	0.367879	0.367879	0.367879	0.367879	0.367879	0.367879	0.367879	0.367879	0.367879	0.367879	1.363	5.437	3.311	PesCDA,VdPDA1,VnaChtBP		.	.	.	0	0	0	PF01522,PF00187	Family:Polysacc_deac_1,Domain:Chitin_bind_1	1	CE4,CBM18	0	0	0.572	.	0.717	.	0.036	0.716	0.91	1	1	0	0	49954.5	477	4.5	7.08	28	207	311
SNOO_076200	SNOO_076200A_6	0.367879	0.367879	0.367879	0.367879	0.367879	0.367879	0.367879	0.367879	0.367879	0.367879	0.367879	0.367879	0.367879	1.363	5.437	3.311	PesCDA,VdPDA1,VnaChtBP		.	.	.	0	0	0	PF01522,PF00187	Family:Polysacc_deac_1,Domain:Chitin_bind_1	1	CE4,CBM18	0	0	0.572	.	0.717	.	0.036	0.716	0.91	1	1	0	0	49954.5	477	4.5	7.08	28	207	311
SNOO_086150	SNOO_086150A_1	0.117009	0.136299	0.134457	0.139957	0.140083	0.0363277	0.0894204	0.137203	0.113945	0.113945	0.0439208	0.0622153	0.0363277	1.357	-0.126	2.033	.		.	.	.	0	0	0	PF02469	Domain:Fasciclin	0	.	0	0.644	0.462	.	.	0.879	0.922	0.306	0.47	1	1	0	0	33642.7	312	3.5	6.984	0	93	170
SNOO_086150	SNOO_086150A_2	0.168318	0.053962	0.0801763	0.0841948	0.0649852	0.00294509	0.0370658	0.0964645	0.0818551	0.0412199	0.0791851	0.0370658	0.00294509	1.357	-0.126	2.033	.		.	.	.	0	0	0	PF02469	Domain:Fasciclin	0	.	0	0.644	0.462	.	.	0.879	0.922	0.306	0.47	1	1	0	0	33642.7	312	3.5	6.984	0	93	170
SNOO_086150	SNOO_086150A_3	0.132355	0.107362	0.0267564	0.098323	0.176403	0.163921	0.175806	0.0948016	0.0540247	0.0210862	0.150607	0.175806	0.0210862	1.357	-0.126	2.033	.		.	.	.	0	0	0	PF02469	Domain:Fasciclin	0	.	0	0.644	0.462	.	.	0.879	0.922	0.306	0.47	1	1	0	0	33642.7	312	3.5	6.984	0	93	170
SNOO_086150	SNOO_086150A_4	0.0608732	0.0831967	0.366451	0.411855	0.0529793	0.394639	0.380085	0.377698	0.0482371	0.0482371	0.0608732	0.374949	0.0482371	1.357	-0.126	2.033	.		.	.	.	0	0	0	PF02469	Domain:Fasciclin	0	.	0	0.644	0.462	.	.	0.879	0.922	0.306	0.47	1	1	0	0	33642.7	312	3.5	6.984	0	93	170
SNOO_086150	SNOO_086150A_5	0.0732574	0.137137	0.189195	0.202334	0.19424	0.100194	0.0925871	0.18394	0.188354	0.188354	0.0732574	0.0925871	0.0732574	1.357	-0.126	2.033	.		.	.	.	0	0	0	PF02469	Domain:Fasciclin	0	.	0	0.644	0.462	.	.	0.879	0.922	0.306	0.47	1	1	0	0	33642.7	312	3.5	6.984	0	93	170
SNOO_130990	SNOO_130990A_1	0.0892448	0.102688	0.103616	0.105837	0.143419	0.0938838	0.131042	0.107935	0.143301	0.099267	0.118708	0.127071	0.0892448	1.353	5.069	2.946	PsXEG1		.	.	.	0	0	0	PF01670	Domain:Glyco_hydro_12	1	GH12	0	0.007	0.538	.	0.67	.	0.955	0.284	0.71	1	1	0	0	29350.9	269	1	7.096	3	103	159
SNOO_130990	SNOO_130990A_2	0.131229	0.0678565	0.115158	0.108995	0.136108	0.124208	0.115405	0.0658437	0.128302	0.0968479	0.123397	0.134969	0.0658437	1.353	5.069	2.946	PsXEG1		.	.	.	0	0	0	PF01670	Domain:Glyco_hydro_12	1	GH12	0	0.007	0.538	.	0.67	.	0.955	0.284	0.71	1	1	0	0	29350.9	269	1	7.096	3	103	159
SNOO_130990	SNOO_130990A_3	0.0522206	0.22257	0.249803	0.281712	0.181308	0.12825	0.109281	0.236023	0.309365	0.325096	0.263516	0.224806	0.0522206	1.353	5.069	2.946	PsXEG1		.	.	.	0	0	0	PF01670	Domain:Glyco_hydro_12	1	GH12	0	0.007	0.538	.	0.67	.	0.955	0.284	0.71	1	1	0	0	29350.9	269	1	7.096	3	103	159
SNOO_130990	SNOO_130990A_4	0.367879	0.367879	0.367879	0.367879	0.367879	0.367879	0.367879	0.367879	0.367879	0.367879	0.367879	0.367879	0.367879	1.353	5.069	2.946	PsXEG1		.	.	.	0	0	0	PF01670	Domain:Glyco_hydro_12	1	GH12	0	0.007	0.538	.	0.67	.	0.955	0.284	0.71	1	1	0	0	29350.9	269	1	7.096	3	103	159
SNOO_130990	SNOO_130990A_5	0.0732574	0.478128	0.503186	0.498561	0.0812183	0.502267	0.503356	0.503597	0.086867	0.086867	0.0732574	0.503356	0.0732574	1.353	5.069	2.946	PsXEG1		.	.	.	0	0	0	PF01670	Domain:Glyco_hydro_12	1	GH12	0	0.007	0.538	.	0.67	.	0.955	0.284	0.71	1	1	0	0	29350.9	269	1	7.096	3	103	159
SNOO_094980	SNOO_094980A_1	0.137502	0.16023	0.15185	0.113144	0.170831	0.157869	0.10089	0.165546	0.0822215	0.161249	0.136338	0.141245	0.0822215	1.35	7.531	3.249	GoEC2,MoCDIP11,MoCDIP2,BghBEC2,BghBEC4		.	.	.	0	0	0	.	.	0	.	0	0.993	0.761	.	0.856	.	0.784	0.517	0.84	1	1	0	0	12870.7	119	-7	4.077	9	45	70
SNOO_094980	SNOO_094980A_2	0.143727	0.158122	0.113227	0.06403	0.17602	0.160778	0.100466	0.140938	0.128718	0.165814	0.134663	0.170397	0.06403	1.35	7.531	3.249	GoEC2,MoCDIP11,MoCDIP2,BghBEC2,BghBEC4		.	.	.	0	0	0	.	.	0	.	0	0.993	0.761	.	0.856	.	0.784	0.517	0.84	1	1	0	0	12870.7	119	-7	4.077	9	45	70
SNOO_094980	SNOO_094980A_3	0.367879	0.367879	0.367879	0.367879	0.367879	0.367879	0.367879	0.367879	0.367879	0.367879	0.367879	0.367879	0.367879	1.35	7.531	3.249	GoEC2,MoCDIP11,MoCDIP2,BghBEC2,BghBEC4		.	.	.	0	0	0	.	.	0	.	0	0.993	0.761	.	0.856	.	0.784	0.517	0.84	1	1	0	0	12870.7	119	-7	4.077	9	45	70
SNOO_094980	SNOO_094980A_4	0.367879	0.367879	0.367879	0.367879	0.367879	0.367879	0.367879	0.367879	0.367879	0.367879	0.367879	0.367879	0.367879	1.35	7.531	3.249	GoEC2,MoCDIP11,MoCDIP2,BghBEC2,BghBEC4		.	.	.	0	0	0	.	.	0	.	0	0.993	0.761	.	0.856	.	0.784	0.517	0.84	1	1	0	0	12870.7	119	-7	4.077	9	45	70
SNOO_004030	SNOO_004030A_1	0.367879	0.367879	0.367879	0.367879	0.367879	0.367879	0.367879	0.367879	0.367879	0.367879	0.367879	0.367879	0.367879	1.348	-0.608	3.164	.		ScOrtholog_GIC1,FGSG_07678	reduced_virulence	PHI:5750,PHI:6124	0	1	0	PF04185	Family:Phosphoesterase	0	.	0	0	0.295	.	.	0.679	0.25	0.478	0.74	1	1	0	0	41148.3	374	1	6.7	1	120	221
SNOO_004030	SNOO_004030A_2	0.367879	0.367879	0.367879	0.367879	0.367879	0.367879	0.367879	0.367879	0.367879	0.367879	0.367879	0.367879	0.367879	1.348	-0.608	3.164	.		ScOrtholog_GIC1,FGSG_07678	reduced_virulence	PHI:5750,PHI:6124	0	1	0	PF04185	Family:Phosphoesterase	0	.	0	0	0.295	.	.	0.679	0.25	0.478	0.74	1	1	0	0	41148.3	374	1	6.7	1	120	221
[truncated: 112,021 more rows]
[truncated: 55 more columns]

## Sheet: Phenotype-B-locus
Supplementary Data 7B: Complete protein-isoform dataset with functional annotation, Predector effector prediction results, and EffectorFisher p-values, for P. nodorum versus the Phenotype-B dataset.
[truncated: 24,651 more rows]
[truncated: 55 more columns]

## Sheet: Sheet1
	Supplementary Data 7C: Complete protein-isoform dataset with functional annotation, Predector effector prediction results, and EffectorFisher p-values, for P. nodorum versus the Phenotype-B dataset.
[truncated: 118 more rows]
[truncated: 55 more columns]
