# Supplementary material for: EffectorFisher: association of disease phenotype with pangenomic protein-isoform profiles for improved prediction of fungal pathogenicity effectors
Source: Sci Rep. 2026 Mar 11;16:13077. doi: 10.1038/s41598-026-43646-x (PMC13100121; doi:10.1038/s41598-026-43646-x)
Supplement: Supplementary file 13 — Supplementary Material 13 [file 41598_2026_43646_MOESM13_ESM.xlsx]

## Sheet: phenotype-C-locus
Supplementary Data 8A: Complete protein-isoform dataset with functional annotation, Predector effector prediction results, and EffectorFisher p-values, for P. nodorum versus the Phenotype-C dataset.
locus_id	isoform	wyal	calingiri	avgh30	avg_h114	mace	scepter	lancer	halberd	suntop	BG261	56zwb11	105zif14	Carnamah	Cadoux	Eradu	p-value_lowest	effector_score	residue_number	aa_c_number	manual_effector_score	manual_secretion_score	effector_matches	known_effector	phibase_genes	phibase_phenotypes	phibase_ids	has_phibase_effector_match	has_phibase_virulence_match	has_phibase_lethal_match	pfam_ids	pfam_names	has_pfam_virulence_match	dbcan_matches	has_dbcan_virulence_match	effectorp1	effectorp2	effectorp3_cytoplasmic	effectorp3_apoplastic	effectorp3_noneffector	deepredeff_fungi	deepredeff_oomycete	apoplastp	is_secreted	any_signal_peptide	single_transmembrane	multiple_transmembrane	molecular_weight	charge
SNOO_047630	SNOO_047630A_2	0.0223852	0.068737	0.0661832	0.0986432	0.132708	0.0128629	0.125261	0.244755	0.099991	0.0735632	0.244755	0.0802551	0.0781047	0.0610243	0.113219	0.0128629	3.941	80	10	9.143	3.312	.		.	.	.	0	0	0	PF00187	Domain:Chitin_bind_1	1	CBM18	0	1	0.979	0.749	0.925	.	0.994	0.698	0.88	1	1	0	0	8442.77	6
SNOO_443140	SNOO_443140A_2	0.0871291	0.132256	0.0741647	0.058415	0.128457	0.128497	0.0737852	0.356935	0.119718	0.0224398	0.356935	0.00831872	0.0726708	0.0320771	0.10295	0.00831872	3.83	89	10	6.961	3.312	.		.	.	.	0	0	0	.	.	0	.	0	1	0.971	0.88	0.772	.	0.338	0.375	0.83	1	1	0	0	9618.29	3.5
SNOO_165710	SNOO_165710A_1	0.0215021	0.0520988	0.122573	0.124303	0.0510971	0.0128629	0.124338	0.244755	0.0710219	0.142453	0.244755	0.139694	0.06206	0.136022	0.128724	0.0128629	3.76	178	2	8.474	2.971	PnToxA,PtrToxA,ChToxA,Fom_2	ToxA	.	.	.	0	0	0	PF11584	Family:Toxin_ToxA	1	.	0	0.998	0.95	0.551	0.767	.	0.98	0.691	0.48	1	1	0	0	19650.2	-1
SNOO_027620	SNOO_027620A_3	0.0424591	0.221456	0.102751	0.146212	0.233145	0.035373	0.219953	0.403846	0.192458	0.0879008	0.035373	0.048846	0.0456673	0.0167601	0.00947174	0.00947174	3.735	90	6	6.691	3.312	.		.	.	.	0	0	0	.	.	0	.	0	0.998	0.976	.	0.923	.	0.698	0.622	0.89	1	1	0	0	9502.81	5
SNOO_200780	SNOO_200780A_2	0.148297	0.186507	0.0460877	0.154164	0.0369654	0.538462	0.177901	0.0848953	0.197667	0.179317	0.0848953	0.19863	0.0467736	0.196987	0.0142203	0.0142203	3.729	117	16	8.879	3.312	PnTox1	Tox1	.	.	.	0	0	0	PF18973	Family:CBL	1	.	0	1	0.969	0.725	0.884	.	0.087	0.388	0.64	1	1	0	0	12145	2.5
SNOO_443020	SNOO_443020A_1	0.102751	0.148635	0.175758	0.168276	0.217159	0.367879	0.18688	0.367879	0.219953	0.0879008	0.367879	0.199076	0.0661672	0.133744	0.240541	0.0661672	3.687	71	8	6.694	3.312	.		.	.	.	0	0	0	.	.	0	.	0	1	0.971	.	0.862	.	0.977	0.42	0.75	1	1	0	0	7569.8	-2
SNOO_428580	SNOO_428580A_1	0.148876	0.0312422	0.0801277	0.140855	0.158901	0.440559	0.148724	0.244755	0.136331	0.146376	0.244755	0.142331	0.163661	0.0617192	0.147479	0.0312422	3.687	92	8	6.847	3.312	.		.	.	.	0	0	0	.	.	0	.	0	1	0.971	0.647	0.781	.	0.328	0.309	0.72	1	1	0	0	9942.34	4
SNOO_444800	SNOO_444800A_1	0.20305	0.225084	0.20305	0.175298	0.173639	0.367879	0.182705	0.367879	0.182705	0.165546	0.367879	0.18394	0.179525	0.178684	0.179525	0.165546	3.369	85	11	7.241	3.312	.		.	.	.	0	0	0	.	.	0	.	0	1	0.986	0.914	0.9	.	0.959	0.34	0.64	1	1	0	0	9214.57	-2
SNOO_546430	SNOO_546430_2	0.170202	0.226776	0.170202	0.0650409	0.19176	0.367879	0.166263	0.367879	0.281008	0.262784	0.367879	0.221895	0.174978	0.208222	0.174978	0.0650409	3.329	139	4	8.321	3.202	MoCDIP4		.	.	.	0	0	0	.	.	0	AA11	0	0.985	0.934	.	0.737	.	0.98	0.306	0.83	1	1	0	0	14875.9	4
SNOO_082110	SNOO_082110A_3	0.178066	0.159929	0.178066	0.178283	0.0925179	0.035373	0.116857	0.403846	0.161715	0.150557	0.035373	0.14638	0.00239461	0.0612894	0.0325976	0.00239461	3.327	74	6	7.043	3.312	.		.	.	.	0	0	0	.	.	0	.	0	1	0.987	0.867	0.607	.	0.793	0.244	0.47	1	1	0	0	8244.73	3.5
SNOO_405930	SNOO_405930A_2	0.111479	0.137137	0.497835	0.100194	0.10182	0.367879	0.0925871	0.367879	0.503356	0.110628	0.367879	0.503597	0.503742	0.0966392	0.503742	0.0925871	3.3	108	8	6.966	3.285	.		.	.	.	0	0	0	.	.	0	.	0	1	0.952	0.941	0.705	.	0.992	0.414	0.37	1	1	0	0	11968.8	2.5
SNOO_618760	SNOO_618760_1	0.367879	0.367879	0.367879	0.367879	0.367879	0.367879	0.367879	0.367879	0.367879	0.367879	0.367879	0.367879	0.367879	0.367879	0.367879	0.367879	3.234	123	12	6.749	3.312	.		.	.	.	0	0	0	.	.	0	.	0	1	0.963	0.547	0.826	.	0.178	0.408	0.85	1	1	0	0	13408.2	2
SNOO_022440	SNOO_022440A_1	0.367879	0.367879	0.367879	0.367879	0.367879	0.367879	0.367879	0.367879	0.367879	0.367879	0.367879	0.367879	0.367879	0.367879	0.367879	0.367879	3.148	159	2	6.019	3.302	.		.	.	.	0	0	0	.	.	0	.	0	0.909	0.881	0.639	.	.	0.915	0.7	0.17	1	1	0	0	17871.3	4.5
SNOO_149030	SNOO_149030A_1	0.173053	0.0600833	0.162638	0.173146	0.0187753	0.0848953	0.157211	0.0848953	0.175806	0.172524	0.0848953	0.095815	0.0371329	0.167786	0.180204	0.0187753	3.126	124	8	6.321	3.312	.		.	.	.	0	0	0	.	.	0	.	0	0.998	0.932	.	0.895	.	0.013	0.454	0.91	1	1	0	0	13257	1
SNOO_097330	SNOO_097330A_1	0.367879	0.367879	0.367879	0.367879	0.367879	0.367879	0.367879	0.367879	0.367879	0.367879	0.367879	0.367879	0.367879	0.367879	0.367879	0.367879	3.118	144	9	8.662	3.312	Cri_9402		.	.	.	0	0	0	.	.	0	.	0	0.999	0.942	0.65	0.775	.	0.14	0.344	0.95	1	1	0	0	15093	5.5
SNOO_545510	SNOO_545510_1	0.20305	0.225084	0.20305	0.192581	0.367879	0.367879	0.185174	0.367879	0.185174	0.165546	0.367879	0.18394	0.367879	0.178684	0.367879	0.165546	3.111	69	2	6.539	3.093	.		.	.	.	0	0	0	.	.	0	.	0	0.999	0.921	0.893	0.6	.	0.98	0.306	0.42	1	1	0	0	7563.71	3.5
SNOO_428480	SNOO_428480A_4	0.0140615	0.032895	0.0140615	0.0864178	0.00157388	0.367879	0.218562	0.367879	0.0271194	0.172206	0.367879	0.221895	0.150406	0.208222	0.00201271	0.00157388	3.102	73	6	7.056	3.312	.		.	.	.	0	0	0	.	.	0	.	0	1	0.967	0.987	0.647	.	0.959	0.383	0.41	1	1	0	0	8173.68	3
SNOO_423420	SNOO_423420AB_2	0.178412	0.0746335	0.178412	0.00315241	0.122452	0.18394	0.0521881	0.18394	0.00176607	0.0913153	0.18394	0.149409	0.192093	0.163404	0.202966	0.00176607	3.077	124	16	8.827	3.312	PnTox1		.	.	.	0	0	0	PF18973	Family:CBL	1	.	0	1	0.95	0.765	0.866	.	0.244	0.355	0.72	1	1	0	0	13115	0.5
SNOO_500780	SNOO_500780_1	0.0732574	0.0548485	0.0732574	0.0829113	0.173639	0.367879	0.0901181	0.367879	0.503356	0.498561	0.367879	0.503597	0.179525	0.503186	0.179525	0.0548485	3.077	81	8	6.724	3.312	.		.	.	.	0	0	0	.	.	0	.	0	1	0.946	0.531	0.829	.	0.509	0.331	0.91	1	1	0	0	8633.71	0.5
SNOO_109810	SNOO_109810A_3	0.342776	0.35094	0.342776	0.132523	0.181308	0.367879	0.0103625	0.367879	0.0103625	0.204469	0.367879	0.153928	0.165257	0.167778	0.165257	0.0103625	3.038	233	2	7.621	3.191	MoCDIP4,ChNIS1,CoNIS1		.	.	.	0	0	0	PF03443	Family:AA9	1	AA9	0	0.834	0.815	0.568	0.658	.	0.039	0.229	0.73	1	1	0	0	25297.8	7.5
SNOO_517210	SNOO_517210_3	0.197642	0.3582	0.197642	0.273904	0.0376377	0.367879	0.25339	0.367879	0.25339	0.335987	0.367879	0.0449924	0.0416679	0.366451	0.0416679	0.0376377	3.038	143	1	4.096	3.303	.		.	.	.	0	0	0	.	.	0	.	0	0.999	0.853	.	.	0.556	0.094	0.403	0.15	1	1	0	0	15389.6	6.5
SNOO_012530	SNOO_012530A_1	0.0438745	0.00876631	0.0438745	0.0799826	0.125464	0.244755	0.130575	0.244755	0.111852	0.098732	0.407925	0.0424643	0.14263	0.0917786	0.0613026	0.00876631	3.038	210	0	5.57	3.002	.		.	.	.	0	0	0	.	.	0	.	0	0.989	0.815	0.847	.	.	0.902	0.712	0.39	1	1	0	0	22755.4	3
SNOO_019580	SNOO_019580A_1	0.497835	0.478128	0.497835	0.502267	0.502452	0.367879	0.503356	0.367879	0.0925871	0.498561	0.367879	0.503597	0.503742	0.503186	0.503742	0.0925871	3.028	211	3	6.419	3.308	.		.	.	.	0	0	0	PF07452	Domain:CHRD	0	.	0	0.984	0.91	0.644	0.701	.	0.023	0.618	0.7	1	1	0	0	22783.5	4
SNOO_529790	SNOO_529790_1	0.0182775	0.150858	0.0363035	0.019357	0.0458667	0.0128629	0.124702	0.244755	0.0329992	0.133083	0.244755	0.149097	0.100441	0.142022	0.100441	0.0128629	3.027	87	8	9.044	3.312	PnTox1		.	.	.	0	0	0	.	.	0	.	0	1	0.966	0.809	0.836	.	0.897	0.627	0.68	1	1	0	0	9058.38	3.5
SNOO_432070	SNOO_432070A_1	0.00397932	0.0900584	0.0345568	0.124208	0.0403906	0.122378	0.0994869	0.122378	0.134969	0.133144	0.122378	0.120828	0.0617392	0.133831	0.0359444	0.00397932	3.02	136	13	6.559	3.311	.		.	.	.	0	0	0	.	.	0	.	0	1	0.954	.	0.795	.	0.901	0.501	0.77	1	1	0	0	14979.2	-1.5
SNOO_011240	SNOO_011240A_2	0.302449	0.277314	0.371685	0.226069	0.0529793	0.367879	0.0214651	0.367879	0.246542	0.335987	0.367879	0.0449924	0.0482371	0.0411918	0.0482371	0.0214651	3.015	137	8	6.81	3.297	.		.	.	.	0	0	0	.	.	0	.	0	0.999	0.941	0.504	0.934	.	0.953	0.218	0.78	1	1	0	0	14266.9	-1
SNOO_446770	SNOO_446770A_5	0.148297	0.0833734	0.0179056	0.123995	0.122452	0.538462	0.145642	0.0848953	0.189217	0.0297129	0.0848953	0.00832181	0.140194	0.0206126	0.0784473	0.00832181	3.005	126	6	6.6	3.306	.		.	.	.	0	0	0	.	.	0	.	0	0.997	0.937	0.525	0.627	.	0.679	0.689	0.29	1	1	0	0	14182.1	0.5
SNOO_029800	SNOO_029800A_1	0.0636511	0.106978	0.131223	0.100632	0.149133	0.0128629	0.0289226	0.244755	0.124837	0.114338	0.0128629	0.095708	0.152945	0.105348	0.142749	0.0128629	2.988	247	0	5.167	3.111	.		.	.	.	0	0	0	PF13472	Domain:Lipase_GDSL_2	0	CE12	0	0.719	0.792	.	0.573	.	0.953	0.678	0.66	1	1	0	0	25925.4	8
SNOO_082030	SNOO_082030A_1	0.334074	0.277314	0.412679	0.0518011	0.0529793	0.367879	0.380085	0.367879	0.0459786	0.335987	0.367879	0.377698	0.0482371	0.366451	0.368592	0.0459786	2.981	66	6	6.975	3.312	.		.	.	.	0	0	0	.	.	0	.	0	1	0.964	0.709	0.782	.	0.987	0.451	0.92	1	1	0	0	7141.19	1.5
SNOO_425740	SNOO_425740A_1	0.20305	0.142795	0.20305	0.192581	0.367879	0.367879	0.185174	0.367879	0.185174	0.202334	0.367879	0.18394	0.367879	0.189195	0.367879	0.142795	2.929	100	8	6.718	3.312	.		.	.	.	0	0	0	.	.	0	.	0	1	0.962	0.545	0.835	.	0.03	0.499	0.43	1	1	0	0	11063.9	1.5
SNOO_428570	SNOO_428570A_1	0.125935	0.0231889	0.00375217	0.0895105	0.0341965	0.407925	0.133955	0.407925	0.133955	0.0721697	0.244755	0.108616	0.0667946	0.0269576	0.0203544	0.00375217	2.929	82	8	6.898	3.312	.		.	.	.	0	0	0	.	.	0	.	0	1	0.965	0.664	0.765	.	0.729	0.322	0.68	1	1	0	0	9204.57	3
SNOO_506270	SNOO_506270_1	0.367879	0.367879	0.367879	0.367879	0.367879	0.367879	0.367879	0.367879	0.367879	0.367879	0.367879	0.367879	0.367879	0.367879	0.367879	0.367879	2.929	92	8	6.951	3.312	.		.	.	.	0	0	0	.	.	0	.	0	1	0.964	0.879	0.787	.	0.43	0.601	0.36	1	1	0	0	10172.6	3.5
SNOO_652700	SNOO_652700_1	0.371685	0.141449	0.197642	0.0266102	0.10182	0.367879	0.380085	0.367879	0.25339	0.411855	0.367879	0.377698	0.0956961	0.388328	0.0956961	0.0266102	2.929	115	0	5.442	2.966	.		.	.	.	0	0	0	.	.	0	.	0	1	0.778	0.977	.	.	0.987	0.536	0.2	1	1	0	0	12604.4	2.5
SNOO_107590	SNOO_107590A_1	0.0596036	0.0785486	0.0596036	0.142516	0.0601277	0.244755	0.106257	0.244755	0.135998	0.139393	0.244755	0.112638	0.0754654	0.0660861	0.00854541	0.00854541	2.925	241	2	7.313	3.285	FgXYLA		.	.	.	0	0	0	PF00457	Domain:Glyco_hydro_11	1	GH11	0	0.439	0.817	.	0.838	.	0.927	0.53	0.8	1	1	0	0	26591.8	11
SNOO_160630	SNOO_160630A_1	0.367879	0.367879	0.367879	0.367879	0.367879	0.367879	0.367879	0.367879	0.367879	0.367879	0.367879	0.367879	0.367879	0.367879	0.367879	0.367879	2.925	174	4	7.755	2.685	Zt6,BghBEC1011,BgtAvrPm2,BgAVRA13		.	.	.	0	0	0	.	.	0	.	0	0.989	0.877	0.59	0.721	.	0.705	0.505	0.56	1	1	0	0	18613	1.5
SNOO_156080	SNOO_156080A_1	0.367879	0.367879	0.367879	0.367879	0.367879	0.367879	0.367879	0.367879	0.367879	0.367879	0.367879	0.367879	0.367879	0.367879	0.367879	0.367879	2.925	247	5	5.257	2.505	.		.	.	.	0	0	0	PF01083	Domain:Cutinase	1	CE5	0	0.963	0.88	.	.	0.605	0.01	0.375	0.32	1	1	0	0	25698.6	7
SNOO_441730	SNOO_441730A_2	0.0460302	0.201144	0.198667	0.0344755	0.217159	0.367879	0.0245572	0.367879	0.0644627	0.231927	0.367879	0.235884	0.240541	0.234642	0.149489	0.0245572	2.914	95	10	6.945	3.312	.		.	.	.	0	0	0	.	.	0	.	0	1	0.945	0.737	0.896	.	0.954	0.519	0.27	1	1	0	0	10310.6	0
SNOO_134860	SNOO_134860A_1	0.0704949	0.0390098	0.155575	0.0280666	0.158745	0.18394	0.0650209	0.18394	0.00661182	0.0978476	0.18394	0.14999	0.18128	0.158747	0.18128	0.00661182	2.898	161	5	6.229	3.3	.		.	.	.	0	0	0	.	.	0	.	0	0.993	0.921	.	0.757	.	0.259	0.415	0.77	1	1	0	0	17504.8	3
SNOO_447550	SNOO_447550A_2	0.0293135	0.0535996	0.100326	0.124701	0.0670328	0.035373	0.138952	0.403846	0.138952	0.163131	0.403846	0.153142	0.163168	0.162084	0.0898385	0.0293135	2.876	237	5	3.963	3.273	.		.	.	.	0	0	0	.	.	0	.	0	0.826	0.871	.	.	0.561	0.057	0.264	0.58	1	1	0	0	26180.5	2.5
SNOO_075960	SNOO_075960A_2	0.367879	0.367879	0.367879	0.367879	0.367879	0.367879	0.367879	0.367879	0.367879	0.367879	0.367879	0.367879	0.367879	0.367879	0.367879	0.367879	2.867	193	8	8.164	3.159	UvHrip1,MoHrip2		.	.	.	0	0	0	.	.	0	.	0	0.988	0.908	.	0.762	.	0.981	0.461	0.62	1	1	0	0	21198.8	-3.5
SNOO_432060	SNOO_432060A_4	0.140351	0.167009	0.100814	0.0323576	0.00205965	0.403846	0.0986944	0.403846	0.00712414	0.122904	0.403846	0.121421	0.183941	0.180059	0.162183	0.00205965	2.85	143	12	6.61	3.308	.		.	.	.	0	0	0	.	.	0	.	0	1	0.935	0.72	0.734	.	0.004	0.356	0.8	1	1	0	0	15690.1	0.5
SNOO_131250	SNOO_131250A_2	0.000507788	0.0254553	0.0361497	0.10565	0.151087	0.035373	0.151358	0.403846	0.151358	0.169897	0.035373	0.165546	0.0062123	0.157701	0.0186936	0.000507788	2.85	89	10	6.419	3.312	.		.	.	.	0	0	0	.	.	0	.	0	1	0.934	.	0.727	.	0.865	0.176	0.83	1	1	0	0	9879.55	1
SNOO_112950	SNOO_112950A_2	0.138933	0.0953887	0.110228	0.0139699	0.0371808	0.403846	0.10109	0.403846	0.0661896	0.101733	0.403846	0.147163	0.160067	0.155755	0.0257498	0.0139699	2.85	97	8	6.405	3.312	.		.	.	.	0	0	0	.	.	0	.	0	1	0.932	.	0.93	.	0.337	0.454	0.91	1	1	0	0	10130.6	2
SNOO_435340	SNOO_435340A_1	0.367879	0.367879	0.367879	0.367879	0.367879	0.367879	0.367879	0.367879	0.367879	0.367879	0.367879	0.367879	0.367879	0.367879	0.367879	0.367879	2.823	106	1	6.226	3.256	.		.	.	.	0	0	0	.	.	0	.	0	0.945	0.865	0.6	0.628	.	0.928	0.461	0.63	1	1	0	0	11911.6	3.5
SNOO_001520	SNOO_001520A_1	0.131223	0.0712861	0.131223	0.113662	0.057796	0.367133	0.131072	0.367133	0.136113	0.138552	0.367133	0.080578	0.124872	0.139271	0.0657447	0.057796	2.808	81	8	6.529	3.312	.		.	.	.	0	0	0	.	.	0	.	0	1	0.943	.	0.805	.	0.995	0.6	0.75	1	1	0	0	8836.19	2
SNOO_304660	SNOO_304660A_1	0.130132	0.111777	0.0837461	0.0802813	0.141413	0.367133	0.131042	0.367133	0.0731661	0.120591	0.367133	0.119264	0.0613026	0.122381	0.0358085	0.0358085	2.808	84	8	8.78	3.312	PnTox1		.	.	.	0	0	0	PF18973	Family:CBL	1	.	0	1	0.931	0.603	0.854	.	0.921	0.436	0.5	1	1	0	0	8878.29	1
SNOO_608850	SNOO_608850_1	0.240301	0.0423272	0.158223	0.263078	0.293826	0.367879	0.254701	0.367879	0.167409	0.155086	0.367879	0.106053	0.28677	0.119204	0.28677	0.0423272	2.807	115	0	5.453	3.029	.		.	.	.	0	0	0	.	.	0	.	0	1	0.769	0.963	.	.	0.987	0.536	0.31	1	1	0	0	12606.3	1.5
SNOO_089810	SNOO_089810AB_1	0.118544	0.110714	0.149798	0.00903565	0.165031	0.244755	0.0620605	0.440559	0.032	0.0482545	0.244755	0.0390392	0.108122	0.0509177	0.0583517	0.00903565	2.784	230	6	7.976	3.289	PnTox3,SnTox5,SnTox267	Tox3	.	.	.	0	0	0	.	.	0	.	0	0.87	0.89	.	0.573	.	0.901	0.56	0.27	1	1	0	0	25842.2	0
SNOO_307660	SNOO_307660A_2	0.0647368	0.0945737	0.0302666	0.032895	0.0250379	0.18394	0.0468158	0.18394	0.0189977	0.169497	0.18394	0.170126	0.192093	0.157748	0.0332404	0.0189977	2.78	113	4	7.653	3.311	CfPDIP1		.	.	.	0	0	0	.	.	0	.	0	0.999	0.802	.	0.852	.	0.034	0.336	0.79	1	1	0	0	12134.5	-3
SNOO_021820	SNOO_021820A_2	0.022083	0.00731905	0.000627471	0.113662	0.0223162	0.367133	0.131072	0.367133	0.112347	0.133267	0.367133	0.0954943	0.012808	0.115158	0.012808	0.000627471	2.779	168	4	8.196	3.304	Zt6		.	.	.	0	0	0	.	.	0	.	0	0.997	0.877	0.869	.	.	0.878	0.446	0.29	1	1	0	0	18979.6	7
SNOO_011580	SNOO_011580A_1	0.367879	0.367879	0.367879	0.367879	0.367879	0.367879	0.367879	0.367879	0.367879	0.367879	0.367879	0.367879	0.367879	0.367879	0.367879	0.367879	2.771	147	6	8.905	3.253	CfPDIP1		.	.	.	0	0	0	.	.	0	.	0	0.999	0.955	0.651	0.968	.	0.843	0.498	0.65	1	1	0	0	16105.1	-3.5
SNOO_118530	SNOO_118530A_2	0.0198064	0.0484614	0.0198064	0.163274	0.0289459	0.367879	0.138952	0.367879	0.161449	0.0751396	0.367879	0.161444	0.134091	0.114332	0.0390873	0.0198064	2.765	138	5	6.563	3.305	.		.	.	.	0	0	0	.	.	0	.	0	0.988	0.901	0.596	0.756	.	0.949	0.322	0.79	1	1	0	0	15288.1	3
SNOO_079220	SNOO_079220A_4	0.367879	0.367879	0.367879	0.367879	0.367879	0.367879	0.367879	0.367879	0.367879	0.367879	0.367879	0.367879	0.367879	0.367879	0.367879	0.367879	2.756	266	4	4.8	3.302	.		.	.	.	0	0	0	PF13472	Domain:Lipase_GDSL_2	0	CE12	0	0.462	0.757	.	0.623	.	0.198	0.44	0.8	1	1	0	0	27858.4	7.5
SNOO_033300	SNOO_033300A_2	0.111479	0.137137	0.111479	0.0829113	0.10182	0.367879	0.0901181	0.367879	0.0901181	0.498561	0.367879	0.503597	0.0956961	0.503186	0.0956961	0.0829113	2.746	282	7	4.634	3.069	.		FAED1,FAED1_(VM1G_06527)	unaffected_pathogenicity,reduced_virulence	PHI:2452,PHI:10224	0	1	0	.	.	0	CE1	0	0.625	0.805	.	0.644	.	0.965	0.443	0.83	1	1	0	0	30186.8	7
SNOO_001820	SNOO_001820A_1	0.334074	0.277314	0.334074	0.358762	0.0812183	0.367879	0.380085	0.367879	0.380085	0.335987	0.367879	0.0449924	0.086867	0.366451	0.086867	0.0449924	2.746	169	2	7.971	3.276	Zt6,BghBEC1011,BgtAvrPm2		.	.	.	0	0	0	.	.	0	.	0	0.991	0.837	0.848	.	.	0.975	0.366	0.39	1	1	0	0	18213.5	1.5
SNOO_146180	SNOO_146180A_1	0.202271	0.211034	0.175758	0.206786	0.0783876	0.440559	0.18688	0.244755	0.192458	0.204392	0.440559	0.22076	0.180238	0.219383	0.200628	0.0783876	2.732	171	6	5.478	3.308	.		.	.	.	0	0	0	.	.	0	.	0	0.892	0.781	.	0.728	.	0.542	0.52	0.84	1	1	0	0	17561.8	1.5
SNOO_426290	SNOO_426290A_1	0.0579172	0.131756	0.10682	0.107298	0.0947088	0.122378	0.127105	0.122378	0.0990939	0.108111	0.122378	0.0807329	0.140321	0.0767828	0.099845	0.0579172	2.722	110	0	5.796	3.263	.		.	.	.	0	0	0	PF00732	Domain:GMC_oxred_N	0	.	0	0.994	0.824	.	0.918	.	0.298	0.281	0.73	1	1	0	0	11731.1	-1.5
SNOO_517560	SNOO_517560_1	0.0196709	0.101158	0.073259	0.104061	0.169617	0.18394	0.121564	0.18394	0.121564	0.113144	0.18394	0.138526	0.171019	0.157701	0.18128	0.0196709	2.722	189	10	5.826	3.115	.		.	.	.	0	0	0	.	.	0	.	0	0.993	0.875	.	0.824	.	0.156	0.419	0.61	1	1	0	0	20683.3	2
SNOO_042990	SNOO_042990A_2	0.136338	0.169046	0.162354	0.0635929	0.104754	0.367133	0.121564	0.367133	0.0205411	0.0621821	0.367133	0.11896	0.151673	0.102169	0.134056	0.0205411	2.722	68	4	6.255	3.312	.		.	.	.	0	0	0	.	.	0	.	0	1	0.892	0.904	.	.	0.651	0.23	0.37	1	1	0	0	7355.6	-0.5
SNOO_083550	SNOO_083550A_1	0.125235	0.124139	0.0801927	0.130056	0.141964	0.18394	0.099356	0.18394	0.131164	0.0631223	0.18394	0.0156589	0.142619	0.0355855	0.0360097	0.0156589	2.718	74	8	9.089	3.312	PnTox1		.	.	.	0	0	0	.	.	0	.	0	1	0.963	0.739	0.989	.	0.987	0.681	0.68	1	1	0	0	7842.07	3
SNOO_645350	SNOO_645350_1	0.231792	0.233224	0.231792	0.186098	0.148392	0.0128629	0.0792864	0.244755	0.235156	0.221039	0.244755	0.199076	0.131122	0.186112	0.0562669	0.0128629	2.717	183	1	4.794	3.053	.		.	.	.	0	0	0	.	.	0	.	0	0.999	0.708	0.573	.	.	0.081	0.422	0.21	1	1	0	0	19192.7	7
SNOO_643110	SNOO_643110_1	0.187843	0.161353	0.150357	0.190633	0.193996	0.00385888	0.12552	0.367133	0.177901	0.179317	0.122378	0.19863	0.186053	0.163438	0.135311	0.00385888	2.717	183	1	4.658	2.969	.		.	.	.	0	0	0	.	.	0	.	0	0.999	0.695	0.598	.	.	0.081	0.422	0.18	1	1	0	0	19264.7	6
SNOO_014160	SNOO_014160A_1	0.497835	0.478128	0.497835	0.0829113	0.502452	0.367879	0.0901181	0.367879	0.0901181	0.110628	0.367879	0.0913082	0.503742	0.0966392	0.503742	0.0829113	2.715	165	0	3.145	3.18	.		.	.	.	0	0	0	PF11578	Family:DUF3237	0	.	0	0.776	0.757	.	.	0.67	0.895	0.577	0.46	1	1	0	0	17917.6	0.5
SNOO_434860	SNOO_434860A_1	0.136346	0.137073	0.126159	0.133169	0.142837	0.367133	0.116245	0.367133	0.116245	0.106664	0.367133	0.095708	0.146233	0.0562755	0.126314	0.0562755	2.704	72	6	6.884	3.312	.		.	.	.	0	0	0	.	.	0	.	0	1	0.953	0.551	0.863	.	0.996	0.669	0.77	1	1	0	0	7815.04	2
SNOO_545910	SNOO_545910_3	0.000286635	0.00372276	0.000286635	0.134358	0.23598	0.367879	0.08036	0.367879	0.216765	0.110438	0.367879	0.234069	0.247213	0.225886	0.0575217	0.000286635	2.704	68	6	6.544	3.312	.		.	.	.	0	0	0	.	.	0	CBM18	0	1	0.956	.	0.792	.	0.777	0.537	0.76	1	1	0	0	7471.75	5
SNOO_639850	SNOO_639850_1	0.367879	0.367879	0.367879	0.367879	0.367879	0.367879	0.367879	0.367879	0.367879	0.367879	0.367879	0.367879	0.367879	0.367879	0.367879	0.367879	2.696	186	0	2.6	2.974	.		.	.	.	0	0	0	PF00246,PF02244	Domain:Peptidase_M14,Domain:Propep_M14	0	.	0	0.931	0.626	.	.	0.54	0.073	0.427	0.46	1	1	0	0	20138.8	3
SNOO_443980	SNOO_443980A_2	0.100814	0.158928	0.183368	0.167304	0.0862841	0.035373	0.142559	0.403846	0.149347	0.173618	0.035373	0.175884	0.00758651	0.137603	0.0275011	0.00758651	2.695	86	4	4.118	3.291	.		.	.	.	0	0	0	.	.	0	.	0	0.965	0.866	.	.	0.604	0.707	0.264	0.42	1	1	0	0	9410.99	3
SNOO_439680	SNOO_439680A_2	0.276699	0.219819	0.00611606	0.132523	0.00785288	0.538462	0.1509	0.0848953	0.1509	0.278667	0.0848953	0.317046	0.00933167	0.307211	0.00933167	0.00611606	2.691	147	3	5.41	3.068	.		.	.	.	0	0	0	.	.	0	.	0	0.992	0.802	.	0.581	.	0.751	0.413	0.29	1	1	0	0	15654.9	-1
SNOO_112580	SNOO_112580A_1	0.342776	0.0302197	0.206674	0.132523	0.181308	0.367879	0.314553	0.367879	0.1509	0.342623	0.367879	0.317046	0.325096	0.32583	0.165257	0.0302197	2.681	120	7	6.654	3.296	.		.	.	.	0	0	0	.	.	0	.	0	0.998	0.927	0.743	0.512	.	0.987	0.422	0.32	1	1	0	0	13330	1
SNOO_062020	SNOO_062020A_3	0.302449	0.439878	0.302449	0.226069	0.0529793	0.367879	0.0214651	0.367879	0.246542	0.199467	0.367879	0.249961	0.0482371	0.0195436	0.0482371	0.0195436	2.669	104	6	6.441	3.312	.		.	.	.	0	0	0	.	.	0	.	0	0.999	0.911	0.569	0.525	.	0.643	0.285	0.22	1	1	0	0	11710.4	2
SNOO_148890	SNOO_148890A_3	0.276699	0.219819	0.00611606	0.132523	0.00785288	0.538462	0.1509	0.0848953	0.1509	0.278667	0.0848953	0.317046	0.00933167	0.307211	0.00933167	0.00611606	2.656	206	6	5.673	3.07	MoCDIP4		.	.	.	0	0	0	PF03067	Domain:LPMO_10	0	AA16,AA15	0	0.887	0.816	.	.	0.561	0.694	0.377	0.27	1	1	0	0	22693.9	1
SNOO_148260	SNOO_148260A_1	0.121758	0.149185	0.0866622	0.124993	0.0871567	0.18394	0.134907	0.18394	0.0357066	0.0810004	0.18394	0.0968508	0.0103594	0.123006	0.10593	0.0103594	2.655	119	13	6.666	3.312	.		.	.	.	0	0	0	.	.	0	.	0	1	0.945	0.508	0.766	.	0.456	0.328	0.8	1	1	0	0	13079	5
SNOO_114530	SNOO_114530A_1	0.367879	0.367879	0.367879	0.367879	0.367879	0.367879	0.367879	0.367879	0.367879	0.367879	0.367879	0.367879	0.367879	0.367879	0.367879	0.367879	2.652	80	8	6.649	3.312	.		.	.	.	0	0	0	.	.	0	.	0	1	0.94	0.596	0.868	.	0.024	0.356	0.46	1	1	0	0	8445.79	2.5
SNOO_107420	SNOO_107420A_1	0.246463	0.264302	0.0735948	0.263078	0.132174	0.367879	0.254701	0.367879	0.254701	0.268756	0.367879	0.253414	0.281909	0.244897	0.281909	0.0735948	2.646	146	6	7.083	3.289	CfPDIP1		.	.	.	0	0	0	.	.	0	.	0	0.95	0.661	.	0.889	.	0.976	0.422	0.95	1	1	0	0	15409.3	-3
SNOO_602450	SNOO_602450_1	0.120096	0.105716	0.092679	0.112245	0.0628493	0.440559	0.140414	0.244755	0.0562374	0.139414	0.440559	0.146167	0.0768549	0.142689	0.142822	0.0562374	2.631	157	0	4.254	2.244	.		.	.	.	0	0	0	.	.	0	.	0	1	0.688	0.945	.	.	0.987	0.536	0.34	1	1	0	0	17153.6	2.5
SNOO_012180	SNOO_012180A_2	0.367879	0.367879	0.367879	0.367879	0.367879	0.367879	0.367879	0.367879	0.367879	0.367879	0.367879	0.367879	0.367879	0.367879	0.367879	0.367879	2.626	97	1	3.845	3.253	.		.	.	.	0	0	0	.	.	0	.	0	0.928	0.784	.	.	0.53	0.843	0.596	0.49	1	1	0	0	10524	-3
SNOO_128450	SNOO_128450A_1	0.497835	0.478128	0.497835	0.502267	0.0812183	0.367879	0.503356	0.367879	0.503356	0.0738405	0.367879	0.0913082	0.086867	0.0861284	0.086867	0.0738405	2.626	230	0	6.668	3.309	FgXYLA		.	.	.	0	0	0	PF00457	Domain:Glyco_hydro_11	1	GH11,CBM60	0	0.036	0.785	.	0.971	.	0.062	0.304	0.88	1	1	0	0	24794.1	4
SNOO_033340	SNOO_033340A_2	0.206899	0.232808	0.206899	0.182616	0.0204923	0.403846	0.219953	0.403846	0.162574	0.106634	0.403846	0.159222	0.209795	0.211073	0.131122	0.0204923	2.624	175	8	6.042	3.301	.		.	.	.	0	0	0	.	.	0	.	0	0.99	0.864	.	0.874	.	0.472	0.591	0.84	1	1	0	0	19138.4	-0.5
SNOO_309130	SNOO_309130A_1	0.0647368	0.0501355	0.0302666	0.120766	0.0088024	0.403846	0.179217	0.035373	0.179217	0.0304348	0.035373	0.0687903	0.00331952	0.00750426	0.0127131	0.00331952	2.624	189	11	7.72	3.259	UvHrip1,MoHrip2		.	.	.	0	0	0	PF04681	Family:Bys1	0	.	0	0.978	0.808	.	0.807	.	0.695	0.62	0.92	1	1	0	0	20129.8	-2
SNOO_060120	SNOO_060120A_3	0.367879	0.367879	0.367879	0.367879	0.367879	0.367879	0.367879	0.367879	0.367879	0.367879	0.367879	0.367879	0.367879	0.367879	0.367879	0.367879	2.624	121	5	7.959	3.312	CfPDIP1		.	.	.	0	0	0	.	.	0	.	0	0.866	0.847	.	0.915	.	0.945	0.38	0.84	1	1	0	0	13059.6	-3
SNOO_113030	SNOO_113030A_1	0.117293	0.132316	0.117293	0.042068	0.130805	0.403846	0.0748059	0.403846	0.120462	0.113365	0.403846	0.132595	0.141745	0.13314	0.116025	0.042068	2.624	233	14	5.849	3.311	.		.	.	.	0	0	0	PF02015	Domain:Glyco_hydro_45	0	GH45	0	0.948	0.829	.	0.83	.	0.653	0.441	0.91	1	1	0	0	24791.8	1.5
SNOO_072400	SNOO_072400A_2	0.111225	0.163346	0.111225	0.109621	1.68828e-05	0.538462	0.0930908	0.0848953	0.0930908	0.0199214	0.0848953	0.0543601	0.000249119	0.0421562	0.000249119	1.68828e-05	2.619	147	8	6.446	3.307	.		.	.	.	0	0	0	.	.	0	.	0	0.998	0.929	0.794	.	.	0.993	0.643	0.5	1	1	0	0	16652.9	-1.5
SNOO_429040	SNOO_429040A_1	0.367879	0.367879	0.367879	0.367879	0.367879	0.367879	0.367879	0.367879	0.367879	0.367879	0.367879	0.367879	0.367879	0.367879	0.367879	0.367879	2.613	82	8	6.957	3.312	.		.	.	.	0	0	0	.	.	0	.	0	1	0.963	0.781	0.717	.	0.901	0.515	0.48	1	1	0	0	9010.32	-1
SNOO_515630	SNOO_515630_1	0.0293135	0.0850766	0.0939927	0.0817622	0.151918	0.18394	0.10089	0.18394	0.10089	0.133135	0.18394	0.156666	0.183808	0.169488	0.175098	0.0293135	2.609	201	5	5.598	2.908	.		.	.	.	0	0	0	.	.	0	.	0	0.893	0.816	0.511	0.725	.	0.996	0.568	0.47	1	1	0	0	22287	-0.5
SNOO_125640	SNOO_125640A_2	0.178412	0.172774	0.15192	0.146817	0.0427006	0.18394	0.125102	0.18394	0.125102	0.0678816	0.18394	0.121421	0.0325976	0.0232771	0.0760611	0.0232771	2.605	122	7	5.826	3.266	.		.	.	.	0	0	0	.	.	0	.	0	0.992	0.868	.	0.552	.	0.26	0.368	0.65	1	1	0	0	13305.2	-2
SNOO_072340	SNOO_072340A_1	0.20305	0.142795	0.164829	0.192581	0.173639	0.367879	0.185174	0.367879	0.185174	0.165546	0.367879	0.18394	0.179525	0.178684	0.179525	0.142795	2.605	124	6	6.402	3.311	.		.	.	.	0	0	0	.	.	0	.	0	0.998	0.87	0.521	0.793	.	0.929	0.226	0.66	1	1	0	0	13887.6	-2
SNOO_592530	SNOO_592530_1	0.130473	0.0926946	0.110362	0.0665188	0.0469588	0.367133	0.13161	0.367133	0.0210411	0.103484	0.367133	0.10825	0.0829872	0.125881	0.114184	0.0210411	2.589	136	0	4.752	2.625	.		.	.	.	0	0	0	.	.	0	.	0	1	0.711	0.949	.	.	0.987	0.536	0.23	1	1	0	0	14887	2.5
SNOO_300260	SNOO_300260A_1	0.208092	0.21253	0.188499	0.112096	0.221331	0.18394	0.0913635	0.18394	0.159194	0.0130282	0.18394	0.0830955	0.131122	0.0241647	0.236321	0.0130282	2.589	148	8	5.864	3.308	.		.	.	.	0	0	0	.	.	0	.	0	0.999	0.841	.	0.896	.	0.02	0.429	0.84	1	1	0	0	15930.1	1.5
SNOO_137220	SNOO_137220A_3	0.20305	0.225084	0.20305	0.192581	0.19424	0.367879	0.185174	0.367879	0.185174	0.202334	0.367879	0.18394	0.188354	0.189195	0.188354	0.18394	2.578	136	4	6.74	3.3	MoMSP1,SsCP1,VdAve1		.	.	.	0	0	0	PF07249	Family:Cerato-platanin	1	.	0	0.647	0.69	.	0.88	.	0.019	0.575	0.91	1	1	0	0	13996.4	-1.5
SNOO_531030	SNOO_531030_3	0.126159	0.103055	0.0762088	0.0444292	0.15417	0.18394	0.0998072	0.18394	0.0710219	0.143678	0.18394	0.124133	0.0983471	0.136971	0.0633296	0.0444292	2.569	151	9	8.108	3.311	PnTox1		.	.	.	0	0	0	PF18973	Family:CBL	1	.	0	1	0.887	0.53	.	.	0.985	0.719	0.4	1	1	0	0	16517.9	11
SNOO_121270	SNOO_121270A_2	0.0960272	0.00654886	0.0274784	0.0915086	0.00452681	0.244755	0.114902	0.440559	0.114902	0.176948	0.244755	0.16062	0.171019	0.169998	0.109565	0.00452681	2.562	232	2	6.339	3.227	MoCDIP4,ChNIS1,CoNIS1,MoNIS1		.	.	.	0	0	0	PF03443	Family:AA9	1	AA9	0	0.204	0.682	.	0.84	.	0.888	0.358	0.78	1	1	0	0	25207.6	7.5
SNOO_308020	SNOO_308020A_2	0.0732574	0.0548485	0.0732574	0.0829113	0.173639	0.367879	0.0901181	0.367879	0.503356	0.498561	0.367879	0.503597	0.179525	0.503186	0.179525	0.0548485	2.553	143	8	6.049	3.31	.		.	.	.	0	0	0	.	.	0	.	0	0.914	0.797	0.747	0.787	.	0.867	0.532	0.49	1	1	0	0	15979.3	-14.5
SNOO_081250	SNOO_081250A_2	0.0384447	0.0236281	0.00505851	0.132349	0.127328	0.18394	0.13161	0.18394	0.13161	0.110545	0.18394	0.107935	0.0359444	0.130838	0.0617392	0.00505851	2.547	176	10	6.395	3.276	.		.	.	.	0	0	0	.	.	0	.	0	0.998	0.859	0.653	0.818	.	0.953	0.717	0.47	1	1	0	0	19236.7	-0.5
SNOO_096500	SNOO_096500A_2	0.216588	0.17289	0.216588	0.0739923	0.262897	0.367879	0.0880253	0.367879	0.0880253	0.00492602	0.367879	0.0511051	0.247886	0.00301753	0.247886	0.00301753	2.544	221	2	5.971	3.312	FgXYLA		.	.	.	0	0	0	PF00457	Domain:Glyco_hydro_11	1	GH11	0	0.059	0.639	.	0.938	.	0.18	0.276	0.87	1	1	0	0	23759.2	7.5
SNOO_579280	SNOO_579280_1	0.367879	0.367879	0.367879	0.367879	0.367879	0.367879	0.367879	0.367879	0.367879	0.367879	0.367879	0.367879	0.367879	0.367879	0.367879	0.367879	2.532	162	0	1.99	3.013	.		.	.	.	0	0	0	.	.	0	.	0	0.738	0.619	.	.	0.732	0.369	0.398	0.35	1	1	0	0	17350.8	3.5
SNOO_156130	SNOO_156130A_2	0.132355	0.169874	0.167774	0.160342	0.0909115	0.538462	0.139676	0.0848953	0.0997688	0.179034	0.0848953	0.175505	0.0544773	0.17956	0.166481	0.0544773	2.531	226	8	4.814	2.844	.		.	.	.	0	0	0	.	.	0	.	0	0.718	0.763	.	0.71	.	0.915	0.527	0.87	1	1	0	0	24063.4	0.5
SNOO_105990	SNOO_105990A_2	0.0288822	0.0470687	0.00277712	0.0611537	0.0316399	0.440559	0.0900576	0.244755	0.0900576	0.06284	0.244755	0.132664	0.112352	0.126909	0.0790624	0.00277712	2.531	138	6	5.947	3.31	.		.	.	.	0	0	0	.	.	0	.	0	0.993	0.785	0.501	0.909	.	0.569	0.397	0.9	1	1	0	0	14350.4	3
SNOO_124490	SNOO_124490A_1	0.0949824	0.0373341	0.014481	0.0253576	0.120439	0.356935	0.100762	0.356935	0.0161362	0.126462	0.356935	0.135019	0.127765	0.129134	0.118552	0.014481	2.51	113	2	7.503	3.181	VdPevD1		.	.	.	0	0	0	.	.	0	.	0	0.978	0.818	.	0.687	.	0.048	0.491	0.72	1	1	0	0	12177.8	-2.5
SNOO_588840	SNOO_588840_3	0.132355	0.154071	0.085434	0.122752	0.121114	0.035373	0.173059	0.403846	0.173059	0.0363308	0.035373	0.0713573	0.0171567	0.0176221	0.0171567	0.0171567	2.502	64	7	6.519	3.312	.		.	.	.	0	0	0	.	.	0	.	0	1	0.942	.	0.894	.	0.746	0.439	0.7	1	1	0	0	6735.97	4
SNOO_120370	SNOO_120370A_2	0.100869	0.216641	0.100869	0.130882	0.132597	0.18394	0.204678	0.18394	0.204678	0.204392	0.18394	0.190147	0.149489	0.177418	0.149489	0.100869	2.496	246	4	6.515	3.242	MoCDIP4,ChNIS1,CoNIS1		.	.	.	0	0	0	PF03443	Family:AA9	1	AA9	0	0.285	0.729	.	0.811	.	0.189	0.371	0.82	1	1	0	0	25658	6.5
SNOO_541650	SNOO_541650_1	0.240574	0.182681	0.216811	0.187104	0.317146	0.367879	0.166263	0.367879	0.0531435	0.0576889	0.367879	0.0903044	0.319677	0.0799999	0.0811716	0.0531435	2.489	121	6	3.548	3.298	.		.	.	.	0	0	0	.	.	0	.	0	0.974	0.767	.	.	0.586	0.031	0.682	0.72	1	1	0	0	13313.1	0
SNOO_077720	SNOO_077720A_1	0.367879	0.367879	0.367879	0.367879	0.367879	0.367879	0.367879	0.367879	0.367879	0.367879	0.367879	0.367879	0.367879	0.367879	0.367879	0.367879	2.484	162	6	7.148	3.301	CfEcp6,RsLysM,Mg3LysM,RiSLM,MoSlp1,MgxLysM,Mg1LysM		.	.	.	0	0	0	.	.	0	CBM50	0	0.822	0.744	.	0.807	.	0.006	0.315	0.89	1	1	0	0	17562.8	0
SNOO_434130	SNOO_434130A_2	0.0651627	0.150858	0.145609	0.144551	0.129646	0.0128629	0.130014	0.244755	0.100777	0.00844156	0.0128629	0.010623	0.0651411	0.00228324	0.0651411	0.00228324	2.478	155	8	7.421	3.306	CfPDIP1		.	.	.	0	0	0	.	.	0	.	0	0.782	0.791	.	0.63	.	0.815	0.387	0.58	1	1	0	0	16673.1	3.5
SNOO_436740	SNOO_436740A_1	0.367879	0.367879	0.367879	0.367879	0.367879	0.367879	0.367879	0.367879	0.367879	0.367879	0.367879	0.367879	0.367879	0.367879	0.367879	0.367879	2.476	79	8	8.754	3.312	PnTox1		.	.	.	0	0	0	PF18973	Family:CBL	1	.	0	1	0.944	0.603	0.945	.	0.24	0.313	0.76	1	1	0	0	8211.48	2
SNOO_134570	SNOO_134570A_2	0.240574	0.293594	0.0287088	0.263631	0.0372933	0.538462	0.277105	0.0848953	0.277105	0.299232	0.0848953	0.27947	0.0445648	0.287087	0.0445648	0.0287088	2.459	91	9	6.734	3.312	.		.	.	.	0	0	0	.	.	0	.	0	1	0.908	0.717	0.926	.	0.801	0.281	0.82	1	1	0	0	9539.75	2
SNOO_005570	SNOO_005570A_3	0.367879	0.367879	0.367879	0.367879	0.367879	0.367879	0.367879	0.367879	0.367879	0.367879	0.367879	0.367879	0.367879	0.367879	0.367879	0.367879	2.445	323	2	3.762	3.308	.		.	.	.	0	0	0	PF03664	Family:Glyco_hydro_62	0	GH62,GH43_34,GH43_19	0	0.001	0.632	.	0.595	.	0.481	0.433	0.84	1	1	0	0	34864.9	6.5
SNOO_138880	SNOO_138880A_1	0.497835	0.137137	0.111479	0.100194	0.173639	0.367879	0.0925871	0.367879	0.0925871	0.202334	0.367879	0.18394	0.179525	0.178684	0.179525	0.0925871	2.443	106	6	8.35	3.311	MoSPD5,MoBas4		.	.	.	0	0	0	.	.	0	.	0	0.995	0.908	0.662	0.542	.	0.013	0.568	0.36	1	1	0	0	11583.8	-8
SNOO_072410	SNOO_072410A_1	0.202271	0.0777346	0.219127	0.0115632	0.0390661	0.367879	0.032144	0.367879	0.032144	0.21129	0.367879	0.162126	0.0322182	0.088477	0.0322182	0.0115632	2.44	117	8	5.518	3.312	.		.	.	.	0	0	0	.	.	0	.	0	0.997	0.766	.	0.821	.	0.34	0.266	0.85	1	1	0	0	12449.2	-3
SNOO_144490	SNOO_144490A_1	0.367879	0.367879	0.367879	0.367879	0.367879	0.367879	0.367879	0.367879	0.367879	0.367879	0.367879	0.367879	0.367879	0.367879	0.367879	0.367879	2.437	89	8	6.331	3.312	.		.	.	.	0	0	0	.	.	0	.	0	1	0.92	.	0.924	.	0.283	0.394	0.77	1	1	0	0	9280.64	-1
SNOO_023560	SNOO_023560A_1	0.20305	0.225084	0.20305	0.175298	0.173639	0.367879	0.185174	0.367879	0.185174	0.165546	0.367879	0.18394	0.179525	0.178684	0.179525	0.165546	2.436	115	4	5.697	3.31	.		.	.	.	0	0	0	.	.	0	.	0	0.991	0.771	.	0.886	.	0.989	0.435	0.79	1	1	0	0	12265.6	-3.5
SNOO_127480	SNOO_127480A_1	0.108703	0.0302197	0.342776	0.273904	0.181308	0.367879	0.25339	0.367879	0.25339	0.204469	0.367879	0.317046	0.142406	0.167778	0.309365	0.0302197	2.435	122	12	6.754	3.312	.		.	.	.	0	0	0	.	.	0	.	0	1	0.934	0.585	0.789	.	0.924	0.316	0.68	1	1	0	0	13163.1	-1.5
SNOO_135120	SNOO_135120A_2	0.0938126	0.102446	0.0452311	0.174747	0.19115	0.035373	0.194717	0.403846	0.197667	0.17419	0.035373	0.120914	0.0271798	0.0670828	0.00498296	0.00498296	2.433	262	12	5.089	3.312	PIIN_08944,MoHTR1,MoHTR2		.	.	.	0	0	0	.	.	0	.	0	0.9	0.656	.	.	0.532	0.134	0.313	0.4	1	1	0	0	30121.4	11.5
SNOO_076790	SNOO_076790A_2	0.139518	0.0454077	0.13066	0.0976043	0.00250774	0.403846	0.137765	0.403846	0.0431386	0.083664	0.403846	0.111904	0.0781047	0.0398964	0.0781047	0.00250774	2.424	140	6	7.863	3.307	CfPDIP1		.	.	.	0	0	0	.	.	0	.	0	0.908	0.849	.	0.663	.	0.856	0.438	0.45	1	1	0	0	15443.4	-1.5
SNOO_129450	SNOO_129450A_3	0.168582	0.17455	0.165094	0.040931	0.165031	0.367879	0.100466	0.367879	0.100466	0.00876201	0.367879	0.00214031	0.15918	0.0304227	0.108122	0.00214031	2.421	254	10	2.655	2.997	.		.	.	.	0	0	0	.	.	0	.	0	0.808	0.615	.	.	0.529	0.987	0.449	0.77	1	1	0	0	28231	1.5
SNOO_075740	SNOO_075740A_1	0.174976	0.0450185	0.150607	0.0928925	0.124387	0.18394	0.115922	0.18394	0.175806	0.172524	0.18394	0.175505	0.162183	0.128233	0.183941	0.0450185	2.42	144	8	7.34	3.311	.		.	.	.	0	0	0	PF00734	Domain:CBM_1	1	CBM1	0	0.979	0.733	.	0.616	.	0.887	0.427	0.86	1	1	0	0	15422.6	3.5
SNOO_129950	SNOO_129950A_1	0.124927	0.0748141	0.124927	0.0665188	0.0118459	0.244755	0.110755	0.244755	0.0862528	0.12648	0.244755	0.0807028	0.00599328	0.103123	0.0293142	0.00599328	2.42	167	1	5.17	3.312	.		.	.	.	0	0	0	.	.	0	.	0	1	0.72	.	0.694	.	0.056	0.557	0.82	1	1	0	0	16239.2	2.5
SNOO_143690	SNOO_143690A_1	0.12867	0.132087	0.12867	0.125026	0.126358	0.048951	0.112282	0.244755	0.128064	0.0711089	0.048951	0.0670762	0.141454	0.0644191	0.127765	0.048951	2.415	132	11	6.425	3.312	.		.	.	.	0	0	0	.	.	0	.	0	1	0.927	.	0.765	.	0.974	0.456	0.75	1	1	0	0	14393.5	-1.5
SNOO_438040	SNOO_438040A_1	0.122799	0.130308	0.121499	0.00508502	0.0319003	0.048951	0.0741501	0.048951	0.00785475	0.116597	0.048951	0.126843	0.0867929	0.12648	0.0867929	0.00508502	2.406	163	20	6.439	3.312	.		.	.	.	0	0	0	.	.	0	.	0	1	0.88	0.851	0.798	.	0.008	0.462	0.47	1	1	0	0	18097.7	0.5
SNOO_060150	SNOO_060150A_1	0.0881812	0.142431	0.0725893	0.111157	0.0653921	0.0142774	0.115291	0.356935	0.115291	0.139414	0.128497	0.146167	0.113219	0.142689	0.0781047	0.0142774	2.385	199	7	5.214	2.98	.		.	.	.	0	0	0	.	.	0	.	0	0.936	0.75	.	0.904	.	0.985	0.526	0.85	1	1	0	0	21145.6	-6.5
SNOO_513650	SNOO_513650_1	0.240574	0.139107	0.216811	0.263631	0.293826	0.0848953	0.281008	0.538462	0.15943	0.299232	0.0848953	0.27947	0.28677	0.177472	0.28677	0.0848953	2.385	120	1	4.951	3.297	.		.	.	.	0	0	0	.	.	0	.	0	1	0.622	0.898	.	.	0.974	0.387	0.48	1	1	0	0	13901.2	20
SNOO_426130	SNOO_426130A_2	0.367879	0.367879	0.367879	0.367879	0.367879	0.367879	0.367879	0.367879	0.367879	0.367879	0.367879	0.367879	0.367879	0.367879	0.367879	0.367879	2.382	102	8	6.172	3.303	.		.	.	.	0	0	0	.	.	0	.	0	1	0.903	.	0.893	.	0.038	0.386	0.56	1	1	0	0	11279.9	0
SNOO_011890	SNOO_011890A_1	0.367879	0.367879	0.367879	0.367879	0.367879	0.367879	0.367879	0.367879	0.367879	0.367879	0.367879	0.367879	0.367879	0.367879	0.367879	0.367879	2.38	259	3	1.722	2.678	.		.	.	.	0	0	0	PF09825	Domain:BPL_N	0	.	0	0.517	0.637	.	.	0.649	0.325	0.409	0.33	1	1	0	0	28166.8	-2.5
SNOO_447090	SNOO_447090A_3	0.371685	0.342455	0.371685	0.0266102	0.355393	0.367879	0.0226744	0.367879	0.0226744	0.0324758	0.367879	0.0220036	0.387021	0.264555	0.368592	0.0220036	2.377	191	17	6.23	3.311	.		.	.	.	0	0	0	.	.	0	.	0	1	0.892	.	0.832	.	0.716	0.369	0.58	1	1	0	0	20831.7	3.5
SNOO_020150	SNOO_020150A_1	0.164829	0.142795	0.164829	0.192581	0.19424	0.18394	0.185174	0.18394	0.185174	0.165546	0.18394	0.18394	0.179525	0.178684	0.188354	0.142795	2.376	244	4	4.399	3.214	.		.	.	.	0	0	0	PF11937	Family:DUF3455	0	.	0	0.421	0.674	.	0.59	.	0.992	0.488	0.88	1	1	0	0	25931.6	3
SNOO_144580	SNOO_144580A_2	0.0612739	0.11319	0.0612739	0.137502	0.00226458	0.407925	0.13211	0.244755	0.0758643	0.140364	0.407925	0.132664	0.0790624	0.101207	0.0483312	0.00226458	2.376	304	6	3.92	3.269	.		.	.	.	0	0	0	.	.	0	CE1	0	0.097	0.672	.	0.567	.	0.053	0.614	0.82	1	1	0	0	31741.5	4
SNOO_430740	SNOO_430740A_2	0.121758	0.157833	0.0531702	0.00429274	0.00387746	0.18394	0.0743641	0.18394	0.00284144	0.160702	0.18394	0.14999	0.01827	0.160418	0.0429457	0.00284144	2.375	96	8	6.485	3.312	.		.	.	.	0	0	0	.	.	0	.	0	1	0.885	0.883	0.744	.	0.171	0.377	0.64	1	1	0	0	10417	3.5
SNOO_541960	SNOO_541960_1	0.367879	0.367879	0.367879	0.367879	0.367879	0.367879	0.367879	0.367879	0.367879	0.367879	0.367879	0.367879	0.367879	0.367879	0.367879	0.367879	2.372	249	13	6.626	3.294	Mg3LysM,RsLysM,CfEcp6,MoSlp1,RiSLM,MgxLysM		.	.	.	0	0	0	PF01822	Domain:WSC	0	.	0	0.214	0.752	.	0.842	.	0.184	0.4	0.92	1	1	0	0	26674.9	-0.5
SNOO_503200	SNOO_503200_1	0.0829787	0.124139	0.10496	0.0363277	0.144481	0.0142774	0.0622153	0.356935	0.00456871	0.132316	0.128497	0.136872	0.0477734	0.103123	0.133125	0.00456871	2.366	217	6	7.939	3.232	SnTox5,PnTox3,SnTox267	Tox5	.	.	.	0	0	0	.	.	0	.	0	0.972	0.851	.	0.764	.	0.99	0.611	0.49	1	1	0	0	23972.2	-3
SNOO_436040	SNOO_436040A_1	0.367879	0.367879	0.367879	0.367879	0.367879	0.367879	0.367879	0.367879	0.367879	0.367879	0.367879	0.367879	0.367879	0.367879	0.367879	0.367879	2.366	86	4	5.772	3.311	.		.	.	.	0	0	0	.	.	0	.	0	0.974	0.797	.	0.837	.	0.921	0.604	0.6	1	1	0	0	9199.6	2
SNOO_142430	SNOO_142430A_3	0.0140615	0.032895	0.0140615	0.0864178	0.00157388	0.367879	0.218562	0.367879	0.0271194	0.172206	0.367879	0.221895	0.150406	0.208222	0.00201271	0.00157388	2.364	246	0	4.887	2.827	.		.	.	.	0	0	0	PF13472	Domain:Lipase_GDSL_2	0	CE3,CE2	0	0.873	0.743	.	0.748	.	0.988	0.407	0.65	1	1	0	0	25842.6	5
SNOO_423040	SNOO_423040A_1	0.20305	0.142795	0.20305	0.192581	0.367879	0.367879	0.185174	0.367879	0.185174	0.202334	0.367879	0.18394	0.367879	0.189195	0.367879	0.142795	2.363	91	8	6.682	3.312	.		.	.	.	0	0	0	.	.	0	.	0	1	0.891	0.74	0.898	.	0.977	0.441	0.86	1	1	0	0	9525.65	0.5
SNOO_446760	SNOO_446760A_4	0.0682533	0.0257987	0.00961245	0.0468261	0.0222519	0.367879	0.118137	0.367879	0.118137	0.0169199	0.367879	0.00339497	0.143432	0.0103568	0.0293053	0.00339497	2.357	134	6	3.454	3.31	.		.	.	.	0	0	0	.	.	0	.	0	0.999	0.742	.	.	0.627	0.513	0.417	0.48	1	1	0	0	14958.1	3.5
SNOO_088860	SNOO_088860A_1	0.0321856	0.119368	0.0321856	0.0938838	0.0833708	0.244755	0.127071	0.440559	0.127071	0.126462	0.440559	0.135019	0.0860643	0.125851	0.00727248	0.00727248	2.35	117	6	6.087	3.298	.		.	.	.	0	0	0	.	.	0	.	0	0.981	0.881	.	0.616	.	0.976	0.602	0.64	1	1	0	0	12940.8	-2.5
SNOO_433270	SNOO_433270A_2	0.367879	0.367879	0.367879	0.367879	0.367879	0.367879	0.367879	0.367879	0.367879	0.367879	0.367879	0.367879	0.367879	0.367879	0.367879	0.367879	2.349	151	0	7.396	3.24	UvHrip1,MoHrip2		.	.	.	0	0	0	.	.	0	.	0	0.898	0.773	.	0.766	.	0.548	0.286	0.72	1	1	0	0	16093.1	2.5
SNOO_134050	SNOO_134050A_2	0.0134194	0.105015	0.1005	0.137502	0.0985592	0.035373	0.137394	0.403846	0.104147	0.00443216	0.035373	0.00921947	0.0223175	0.0311746	0.0223175	0.00443216	2.343	115	6	3.746	3.311	.		.	.	.	0	0	0	.	.	0	.	0	0.99	0.743	.	.	0.536	0.849	0.78	0.65	1	1	0	0	12320.4	10
SNOO_144930	SNOO_144930A_1	0.0714763	0.138649	0.0714763	0.146817	0.229166	0.035373	0.117634	0.403846	0.125102	0.200509	0.035373	0.197028	0.0938612	0.201912	0.0938612	0.035373	2.343	265	10	4.695	3.263	SnTox267,SnTox5,PnTox3	Tox267	.	.	.	0	0	0	.	.	0	.	0	0.797	0.62	.	.	0.562	0.203	0.585	0.14	1	1	0	0	28998	0
SNOO_088760	SNOO_088760A_1	0.120697	0.116325	0.120697	0.0474435	0.133838	0.407925	0.0149969	0.407925	0.0757125	0.0205342	0.244755	0.0156589	0.108868	0.00361708	0.134321	0.00361708	2.335	217	11	5.274	3.298	BghBEC2,GoEC2,MoCDIP2,MoCDIP11,BghBEC4		.	.	.	0	0	0	PF05730	Domain:CFEM	1	.	0	0.894	0.71	.	.	0.626	0.987	0.27	0.8	1	1	0	0	24392.6	8.5
SNOO_014540	SNOO_014540A_2	0.0754822	0.117401	0.110228	0.108076	0.10969	0.0128629	0.0748702	0.244755	0.14581	0.0963137	0.0128629	0.0772289	0.0235565	0.137427	0.00900037	0.00900037	2.335	211	18	6.729	3.312	.		.	.	.	0	0	0	.	.	0	.	0	1	0.905	0.816	0.914	.	0.636	0.543	0.24	1	1	0	0	23515.5	-2
SNOO_131260	SNOO_131260A_1	0.367879	0.367879	0.367879	0.367879	0.367879	0.367879	0.367879	0.367879	0.367879	0.367879	0.367879	0.367879	0.367879	0.367879	0.367879	0.367879	2.332	97	11	6.316	3.312	.		.	.	.	0	0	0	.	.	0	.	0	1	0.924	.	0.856	.	0.276	0.316	0.71	1	1	0	0	10469.3	4.5
SNOO_429330	SNOO_429330A_2	0.151746	0.142874	0.056906	0.0858414	0.0540456	0.403846	0.0748702	0.403846	0.154388	0.142191	0.403846	0.132401	0.122009	0.146387	0.153641	0.0540456	2.331	173	0	5.847	2.388	.		.	.	.	0	0	0	PF01375	Domain:Enterotoxin_a	1	.	0	0.734	0.634	0.934	.	.	0.937	0.424	0.09	1	1	0	0	19349.5	-1
SNOO_031140	SNOO_031140A_2	0.0494906	0.0906242	0.00176109	0.0671634	0.00189459	0.538462	0.124702	0.0848953	0.0593562	0.0920909	0.0848953	0.149097	0.00360406	0.11497	0.00360406	0.00176109	2.33	110	8	6.697	3.217	.		.	.	.	0	0	0	.	.	0	.	0	1	0.91	0.89	0.778	.	0.98	0.597	0.36	1	1	0	0	11813.8	2
SNOO_001310	SNOO_001310A_2	0.219127	0.169112	0.102751	0.0752883	0.0683077	0.403846	0.124587	0.403846	0.0587337	0.182801	0.403846	0.219035	0.236321	0.211073	0.209795	0.0587337	2.329	229	4	5.989	3.274	MoCDIP4,CoNIS1		Plegl1,GzOB015,MoCDIP4,GzOB021	unaffected_pathogenicity,effector_(plant_avirulence_determinant)	PHI:3378,PHI:1575,PHI:3216,PHI:1581	1	0	0	PF03443	Family:AA9	1	AA9,AA11	0	0.296	0.602	.	0.867	.	0.376	0.348	0.89	1	1	0	0	23880.9	2
SNOO_142780	SNOO_142780A_2	0.0850238	0.272281	0.216811	0.263631	0.262897	0.367879	0.277105	0.367879	0.15943	0.299232	0.367879	0.27947	0.247886	0.287087	0.247886	0.0850238	2.329	251	6	4.563	2.872	.		.	.	.	0	0	0	PF07335	Family:Glyco_hydro_75	0	GH75	0	0.877	0.696	.	0.864	.	0.008	0.625	0.83	1	1	0	0	26216.5	0
SNOO_149380	SNOO_149380A_1	0.20305	0.225084	0.20305	0.192581	0.367879	0.367879	0.185174	0.367879	0.185174	0.367879	0.367879	0.367879	0.367879	0.367879	0.367879	0.185174	2.329	220	4	6.342	3.278	MoCDIP4,ChNIS1,CoNIS1		.	.	.	0	0	0	PF03443	Family:AA9	1	AA9	0	0.401	0.665	.	0.854	.	0.057	0.444	0.89	1	1	0	0	23424.4	5.5
SNOO_154720	SNOO_154720A_1	0.0251001	0.0218658	0.00628098	0.0850577	0.0175691	0.403846	0.126503	0.403846	0.126503	0.134808	0.403846	0.118181	0.00789961	0.132439	0.00311827	0.00311827	2.325	168	4	2.971	2.818	.		.	.	.	0	0	0	.	.	0	.	0	0.864	0.751	.	.	0.547	0.005	0.613	0.68	1	1	0	0	18647.4	3
SNOO_126440	SNOO_126440A_1	0.130981	0.0669056	0.0694389	0.0850479	0.0487925	0.128497	0.13023	0.356935	0.0992475	0.0732986	0.356935	0.0228605	0.083795	0.0131543	0.083795	0.0131543	2.324	208	3	3.559	2.963	.		.	.	.	0	0	0	.	.	0	.	0	0.902	0.823	.	.	0.607	0.981	0.557	0.47	1	1	0	0	23134	2
SNOO_081500	SNOO_081500A_1	0.20305	0.225084	0.20305	0.175298	0.19424	0.367879	0.185174	0.367879	0.182705	0.165546	0.367879	0.18394	0.188354	0.178684	0.188354	0.165546	2.307	131	4	5.953	3.31	.		.	.	.	0	0	0	.	.	0	.	0	0.888	0.806	0.643	0.88	.	0.318	0.282	0.74	1	1	0	0	14106.7	2
SNOO_154930	SNOO_154930A_1	0.0420611	0.0421728	0.0241126	0.0138069	0.0211083	0.407925	0.00732424	0.407925	0.0295358	0.0265391	0.244755	0.0414314	0.0359444	0.0462865	0.00813287	0.00732424	2.305	198	4	5.414	3.286	.		.	.	.	0	0	0	.	.	0	.	0	0.919	0.757	.	0.655	.	0.981	0.536	0.59	1	1	0	0	21546.9	-1.5
SNOO_630090	SNOO_630090_1	0.129643	0.148219	0.129643	0.154298	0.148268	0.244755	0.154388	0.440559	0.140868	0.142191	0.244755	0.154572	0.111362	0.145419	0.151513	0.111362	2.304	91	4	5.971	3.312	.		.	.	.	0	0	0	.	.	0	.	0	0.991	0.802	0.541	0.69	.	0.709	0.517	0.78	1	1	0	0	10242.7	-3.5
SNOO_108620	SNOO_108620A_1	0.14754	0.157833	0.00790649	0.124993	0.113222	0.0142774	0.101181	0.356935	0.134907	0.124916	0.128497	0.156016	0.157311	0.131794	0.0552586	0.00790649	2.291	332	4	3.793	3.282	CfTom1		.	.	.	0	0	0	PF00331	Domain:Glyco_hydro_10	1	GH10	0	0.008	0.617	.	.	0.664	0.89	0.343	0.63	1	1	0	0	35644.2	4.5
SNOO_441750	SNOO_441750A_2	0.0665776	0.123956	0.131138	0.130056	0.115201	0.244755	0.122118	0.244755	0.131164	0.104803	0.244755	0.0951047	0.077283	0.133831	0.137569	0.0665776	2.276	97	10	6.025	3.312	.		.	.	.	0	0	0	.	.	0	.	0	1	0.871	.	0.899	.	0.041	0.576	0.77	1	1	0	0	10353.7	-1
SNOO_119620	SNOO_119620A_1	0.367879	0.367879	0.367879	0.367879	0.367879	0.367879	0.367879	0.367879	0.367879	0.367879	0.367879	0.367879	0.367879	0.367879	0.367879	0.367879	2.271	180	3	5.324	3.049	.		.	.	.	0	0	0	.	.	0	.	0	0.969	0.795	.	0.788	.	0.189	0.275	0.72	1	1	0	0	19513	-0.5
SNOO_083140	SNOO_083140A_1	0.20305	0.225084	0.20305	0.367879	0.367879	0.367879	0.367879	0.367879	0.367879	0.367879	0.367879	0.367879	0.367879	0.367879	0.367879	0.20305	2.268	140	8	1.807	-1.49	.		.	.	.	0	0	0	.	.	0	.	0	0.994	0.959	.	0.826	.	0.972	0.462	0.67	0	1	0	1	15596	9
SNOO_152700	SNOO_152700A_1	0.367879	0.367879	0.367879	0.367879	0.367879	0.367879	0.367879	0.367879	0.367879	0.367879	0.367879	0.367879	0.367879	0.367879	0.367879	0.367879	2.26	231	0	7.351	3.312	FgXYLA		.	.	.	0	0	0	PF00457	Domain:Glyco_hydro_11	1	GH11,CBM60	0	0.758	0.781	.	0.942	.	0.029	0.442	0.75	1	1	0	0	25360.6	3
SNOO_164380	SNOO_164380A_1	0.20305	0.225084	0.20305	0.175298	0.173639	0.367879	0.185174	0.367879	0.185174	0.165546	0.367879	0.18394	0.179525	0.178684	0.179525	0.165546	2.259	138	4	5.695	3.295	.		.	.	.	0	0	0	.	.	0	.	0	0.925	0.815	.	0.627	.	0.932	0.467	0.59	1	1	0	0	14463.2	0.5
SNOO_058020	SNOO_058020A_1	0.367879	0.367879	0.367879	0.367879	0.367879	0.367879	0.367879	0.367879	0.367879	0.367879	0.367879	0.367879	0.367879	0.367879	0.367879	0.367879	2.258	182	0	4.455	2.908	.		.	.	.	0	0	0	PF12296	Family:HsbA	0	.	0	0.981	0.607	0.878	.	.	0.962	0.532	0.57	1	1	0	0	19534.5	-1
SNOO_029140	SNOO_029140A_4	0.143727	0.0177436	0.143727	0.114849	0.00498249	0.367879	0.167692	0.367879	0.136998	0.172524	0.367879	0.175505	0.0570023	0.167786	0.0075159	0.00498249	2.253	106	6	4.157	3.294	.		.	.	.	0	0	0	.	.	0	.	0	0.123	0.688	0.55	.	.	0.624	0.282	0.46	1	1	0	0	12016.1	-1
SNOO_130840	SNOO_130840A_2	0.141339	0.0332894	0.0596036	0.144484	0.0248621	0.0142774	0.0847525	0.356935	0.144139	0.115653	0.128497	0.111904	0.151638	0.0996231	0.060603	0.0142774	2.252	319	6	4.029	3.241	.		.	.	.	0	0	0	PF04616	Family:Glyco_hydro_43	0	GH43_6,GH43_5,GH43_3,GH43,GH43_4,GH43_7,GH43_30,GH43_34,GH43_8,GH43_26,GH43_29,GH43_33,GH43_31,GH43_19,GH43_9,GH43_18,GH159,GH117	0	0.036	0.667	.	0.751	.	0.71	0.613	0.81	1	1	0	0	34208.3	5
SNOO_051980	SNOO_051980A_2	0.138951	0.0698726	0.148876	0.0520941	0.00481743	0.367879	0.151404	0.367879	0.0752471	0.105406	0.367879	0.0158215	0.00013108	0.0465554	0.000640515	0.00013108	2.251	258	2	0.649	2.689	.		MoHPX1	reduced_virulence	PHI:5188	0	1	0	PF01328	Family:Peroxidase_2	0	.	0	0.278	0.6	.	.	0.751	0.798	0.304	0.49	1	1	0	0	28730.3	3
SNOO_503980	SNOO_503980_7	0.0140615	0.032895	0.0140615	0.0864178	0.00157388	0.367879	0.218562	0.367879	0.0271194	0.172206	0.367879	0.221895	0.150406	0.208222	0.00201271	0.00157388	2.25	91	6	5.316	3.312	.		.	.	.	0	0	0	.	.	0	.	0	0.544	0.78	.	0.933	.	0.966	0.654	0.93	1	1	0	0	9585.78	2.5
SNOO_109100	SNOO_109100A_2	0.367879	0.367879	0.367879	0.367879	0.367879	0.367879	0.367879	0.367879	0.367879	0.367879	0.367879	0.367879	0.367879	0.367879	0.367879	0.367879	2.245	211	3	-0.268	-2.439	.		.	.	.	0	0	0	PF01105	Domain:EMP24_GP25L	0	.	0	0.784	0.84	0.528	.	.	0.115	0.509	0.22	0	1	0	1	23598.9	1
SNOO_114520	SNOO_114520A_1	0.101686	0.122084	0.127661	0.0804829	0.0620549	0.18394	0.0470676	0.18394	0.0255589	0.15123	0.18394	0.0795303	0.150453	0.147425	0.0815343	0.0255589	2.244	80	8	6.832	3.312	.		.	.	.	0	0	0	.	.	0	.	0	1	0.941	0.645	0.958	.	0.564	0.506	0.57	1	1	0	0	8665.14	-0.5
SNOO_307320	SNOO_307320A_1	0.142624	0.104103	0.103565	0.111157	0.0292511	0.367879	0.0545984	0.367879	0.0847525	0.127307	0.367879	0.146781	0.150453	0.138103	0.11262	0.0292511	2.234	224	2	3.797	2.608	.		.	.	.	0	0	0	PF01161	Domain:PBP	0	.	0	0.661	0.636	0.555	.	.	0.853	0.32	0.22	1	1	0	0	24781.3	8
SNOO_134960	SNOO_134960A_1	0.108812	0.0161221	0.0220155	0.0526337	0.0867929	0.244755	0.0620466	0.244755	0.0876199	0.113365	0.407925	0.0943782	0.141474	0.0962733	0.116556	0.0161221	2.231	125	5	6.961	3.29	CfPDIP1		.	.	.	0	0	0	.	.	0	.	0	0.964	0.682	0.693	.	.	0.253	0.322	0.43	1	1	0	0	13837.8	-3
SNOO_082060	SNOO_082060A_1	0.0854955	0.127498	0.108812	0.118302	0.0522797	0.128497	0.0998999	0.356935	0.120158	0.0890931	0.356935	0.0542918	0.085326	0.105808	0.0317814	0.0317814	2.231	109	7	6.173	3.312	.		.	.	.	0	0	0	.	.	0	.	0	0.997	0.876	.	0.777	.	0.976	0.371	0.65	1	1	0	0	11879.8	2
SNOO_608180	SNOO_608180_1	0.0977964	0.0207374	0.0977964	0.101437	0.142837	0.128497	0.134969	0.356935	0.122771	0.0428564	0.356935	0.0528045	0.0646146	0.102165	0.127954	0.0207374	2.231	91	1	5.397	2.213	.		.	.	.	0	0	0	.	.	0	.	0	0.995	0.877	0.944	0.858	.	0.018	0.29	0.8	1	1	1	0	10005.5	3.5
SNOO_010970	SNOO_010970A_2	0.00788821	0.108782	0.00788821	0.00558195	0.00114157	0.122378	0.046356	0.122378	0.0247232	0.144655	0.122378	0.144705	0.00676676	0.147148	0.00676676	0.00114157	2.231	224	6	4.51	3.25	PnTox3,SnTox5,SnTox267		SnTox3	effector_(plant_avirulence_determinant),loss_of_pathogenicity	PHI:6368,PHI:2264	1	0	0	.	.	0	.	0	0.519	0.635	.	.	0.612	0.981	0.506	0.25	1	1	0	0	24832.2	-1
SNOO_051520	SNOO_051520A_2	0.12359	0.115584	0.12359	0.0460709	0.138729	0.0128629	0.12351	0.244755	0.0996382	0.0125189	0.0128629	0.0655068	0.128724	0.0562755	0.149049	0.0125189	2.218	335	1	4.434	2.979	MoCDIP1		PELB,CcpelA,PcPL15,PelE,PelD,PelA,Pnl1	reduced_virulence,increased_virulence_(hypervirulence)	PHI:222,PHI:2476,PHI:4618,PHI:6855,PHI:6854,PHI:6853,PHI:3226	1	1	0	PF00544	Repeat:Pectate_lyase_4	0	PL1_10,PL1_7,PL1,PL1_9,PL1_5,PL1_6,PL1_3,PL1_4,PL1_12,PL1_13,PL1_1,PL1_11,PL1_8,PL1_2	0	0.033	0.608	.	0.6	.	0.907	0.306	0.83	1	1	0	0	36403.8	5.5
SNOO_057500	SNOO_057500A_3	0.0452311	0.140067	0.187843	0.193544	0.183982	0.0128629	0.145642	0.244755	0.189217	0.19478	0.0128629	0.152619	0.0130393	0.106162	0.0994104	0.0128629	2.216	286	4	6.009	3.299	MoCDIP4,CoNIS1,ChNIS1,MoNIS1		GzOB021,GzOB015,Plegl1	unaffected_pathogenicity	PHI:1581,PHI:1575,PHI:3378	0	0	0	PF03443	Family:AA9	1	AA9	0	0.104	0.647	.	0.554	.	0.969	0.428	0.48	1	1	0	0	31388.7	2.5
SNOO_007320	SNOO_007320A_4	0.202271	0.0911446	0.175758	0.146212	0.0204923	0.403846	0.18688	0.403846	0.0587337	0.206107	0.403846	0.159222	0.209795	0.22469	0.131122	0.0204923	2.216	218	6	4.18	1.959	.		.	.	.	0	0	0	.	.	0	.	0	0.99	0.765	.	0.713	.	0.747	0.386	0.67	1	1	0	0	23737.1	1
SNOO_073180	SNOO_073180A_3	0.0704949	0.156181	0.0524467	0.140333	0.0237957	0.035373	0.0483367	0.403846	0.119577	0.150184	0.403846	0.132401	0.0366219	0.146387	0.0701316	0.0237957	2.212	188	0	4.427	2.893	.		.	.	.	0	0	0	.	.	0	.	0	0.704	0.711	.	0.516	.	0.584	0.489	0.46	1	1	0	0	19800.2	0
SNOO_502020	SNOO_502020_1	0.110362	0.108344	0.0864489	0.118873	0.136535	0.407925	0.0753741	0.407925	0.132281	0.02526	0.407925	0.0417687	0.114459	0.045938	0.144218	0.02526	2.212	173	2	4.674	3.307	.		.	.	.	0	0	0	PF00135	Domain:COesterase	0	.	0	0.661	0.656	.	0.712	.	0.851	0.213	0.74	1	1	0	0	18206.6	3.5
SNOO_160850	SNOO_160850A_1	0.0493363	0.132256	0.110751	0.111893	0.0724028	0.0142774	0.11046	0.356935	0.0744887	0.0821106	0.128497	0.118181	0.10295	0.118498	0.128488	0.0142774	2.208	100	3	5.157	3.312	.		.	.	.	0	0	0	.	.	0	.	0	0.974	0.716	.	0.61	.	0.43	0.414	0.63	1	1	0	0	10868.4	0
SNOO_018510	SNOO_018510A_1	0.367879	0.367879	0.367879	0.367879	0.367879	0.367879	0.367879	0.367879	0.367879	0.367879	0.367879	0.367879	0.367879	0.367879	0.367879	0.367879	2.202	166	2	4.485	2.263	.		.	.	.	0	0	0	.	.	0	.	0	0.911	0.825	.	0.551	.	0.051	0.426	0.41	1	1	0	0	18381.6	-1.5
SNOO_522100	SNOO_522100_2	0.497835	0.137137	0.497835	0.0829113	0.502452	0.367879	0.503356	0.367879	0.0901181	0.110628	0.367879	0.503597	0.086867	0.0966392	0.503742	0.0829113	2.195	113	2	5.378	3.308	.		.	.	.	0	0	0	.	.	0	.	0	0.997	0.697	0.99	.	.	0.965	0.379	0.16	1	1	0	0	12891.9	3.5
SNOO_006160	SNOO_006160A_2	0.497835	0.478128	0.497835	0.0829113	0.19424	0.367879	0.503356	0.367879	0.503356	0.498561	0.367879	0.503597	0.188354	0.503186	0.188354	0.0829113	2.189	313	2	1.736	3.299	.		.	.	.	0	0	0	PF12740	Family:Chlorophyllase2	0	.	0	0.04	0.581	.	.	0.606	0.534	0.192	0.77	1	1	0	0	33239.6	5.5
SNOO_446780	SNOO_446780A_1	0.141246	0.147387	0.0689747	0.0939505	0.0095766	0.244755	0.100777	0.440559	0.0680658	0.0269258	0.244755	0.048284	0.0590002	0.0070096	0.031424	0.0070096	2.185	133	6	3.359	3.31	.		.	.	.	0	0	0	.	.	0	.	0	0.944	0.731	.	.	0.597	0.208	0.447	0.46	1	1	0	0	15143.1	1
SNOO_033850	SNOO_033850A_3	0.111914	0.0623635	0.0364057	0.139739	0.23598	0.367879	0.0640479	0.367879	0.160434	0.268756	0.367879	0.1639	0.247213	0.260203	0.0575217	0.0364057	2.181	208	8	5.844	3.27	.		.	.	.	0	0	0	.	.	0	.	0	0.99	0.826	0.782	.	.	0.814	0.347	0.49	1	1	0	0	22654.3	3.5
SNOO_072430	SNOO_072430A_2	0.131822	0.139448	0.0939927	0.15511	0.104754	0.367879	0.161449	0.367879	0.161449	0.0255019	0.367879	0.117992	0.134056	0.0929597	0.170616	0.0255019	2.18	285	8	1.727	2.982	.		.	.	.	0	0	0	.	.	0	.	0	0.454	0.653	.	.	0.822	0.905	0.701	0.32	1	1	0	0	31522.8	6
SNOO_148770	SNOO_148770A_2	0.112201	0.0227541	0.0182417	0.134908	0.0410167	0.128497	0.0618153	0.356935	0.1347	0.101633	0.356935	0.0803948	0.138828	0.0908883	0.113552	0.0182417	2.178	208	8	3.915	3.303	.		.	.	.	0	0	0	.	.	0	.	0	0.961	0.81	.	.	0.588	0.856	0.474	0.63	1	1	0	0	23613.6	0.5
SNOO_616190	SNOO_616190_1	0.0500735	0.0689766	0.0871291	0.130463	0.120439	0.407925	0.111167	0.407925	0.0876199	0.113365	0.407925	0.132595	0.118552	0.119826	0.13797	0.0500735	2.17	185	1	5.818	2.228	MpChi,MoChi1,MrChi		.	.	.	0	0	0	PF00704	Domain:Glyco_hydro_18	1	GH18	0	0.694	0.693	.	0.664	.	0.995	0.587	0.77	1	1	0	0	20354.6	-4
SNOO_154600	SNOO_154600A_1	0.0198064	0.0690714	0.0198064	0.0698565	0.0302517	0.18394	0.158802	0.18394	0.0930908	0.16554	0.18394	0.156666	0.00531366	0.165813	0.00132091	0.00132091	2.161	199	4	4.285	2.892	.		.	.	.	0	0	0	.	.	0	.	0	0.704	0.661	.	0.73	.	0.596	0.412	0.68	1	1	0	0	21894.6	-2.5
SNOO_008440	SNOO_008440A_1	0.20305	0.142795	0.164829	0.175298	0.19424	0.18394	0.182705	0.18394	0.182705	0.202334	0.18394	0.18394	0.188354	0.189195	0.188354	0.142795	2.161	168	6	6.37	2.462	CfPDIP1		.	.	.	0	0	0	.	.	0	.	0	0.988	0.72	0.636	.	.	0.513	0.431	0.08	1	1	0	0	18315	-1.5
SNOO_148000	SNOO_148000A_1	0.367879	0.367879	0.367879	0.367879	0.367879	0.367879	0.367879	0.367879	0.367879	0.367879	0.367879	0.367879	0.367879	0.367879	0.367879	0.367879	2.16	253	4	5.668	3.264	VdPDA1,PesCDA		.	.	.	0	0	0	PF01522	Family:Polysacc_deac_1	1	CE4	0	0.041	0.588	.	0.821	.	0.559	0.304	0.84	1	1	0	0	26667.1	6.5
SNOO_309100	SNOO_309100A_2	0.0313328	0.0335095	0.0313328	0.0140411	0.0224347	0.244755	0.0759205	0.244755	0.013277	0.0574713	0.244755	0.124133	0.147384	0.143324	0.0175206	0.013277	2.159	162	4	5.321	3.279	.		.	.	.	0	0	0	PF09056	Domain:Phospholip_A2_3	0	.	0	0.991	0.749	0.805	.	.	0.017	0.373	0.02	1	1	0	0	18369.3	-1.5
SNOO_086040	SNOO_086040A_1	0.367879	0.367879	0.367879	0.367879	0.367879	0.367879	0.367879	0.367879	0.367879	0.367879	0.367879	0.367879	0.367879	0.367879	0.367879	0.367879	2.151	256	1	6.303	3.293	FgXYLA		.	.	.	0	0	0	PF00457	Domain:Glyco_hydro_11	1	GH11	0	0.247	0.711	.	0.612	.	0.007	0.384	0.77	1	1	0	0	28104.2	4
SNOO_428830	SNOO_428830A_2	0.0322911	0.277314	0.0322911	0.394639	0.398285	0.367879	0.380085	0.367879	0.380085	0.411855	0.367879	0.377698	0.387021	0.366451	0.387021	0.0322911	2.148	120	1	4.678	3.29	.		.	.	.	0	0	0	.	.	0	.	0	0.998	0.625	0.71	.	.	0.047	0.33	0.33	1	1	0	0	13166.3	2
SNOO_072920	SNOO_072920A_1	0.164829	0.142795	0.164829	0.175298	0.173639	0.367879	0.182705	0.367879	0.182705	0.165546	0.367879	0.18394	0.179525	0.178684	0.179525	0.142795	2.141	67	6	6.669	3.312	.		.	.	.	0	0	0	.	.	0	.	0	1	0.928	0.617	0.653	.	0.906	0.411	0.69	1	1	0	0	7042.21	1.5
SNOO_056880	SNOO_056880A_2	0.121758	0.149185	0.14754	0.137801	0.156756	0.244755	0.134907	0.440559	0.151771	0.138394	0.440559	0.156016	0.145753	0.153064	0.11262	0.11262	2.134	116	8	5.394	3.312	.		.	.	.	0	0	0	.	.	0	.	0	0.997	0.741	.	0.863	.	0.239	0.218	0.86	1	1	0	0	11945.7	1
SNOO_018820	SNOO_018820A_3	0.0732574	0.478128	0.0732574	0.0829113	0.173639	0.367879	0.0901181	0.367879	0.503356	0.498561	0.367879	0.503597	0.179525	0.0966392	0.179525	0.0732574	2.133	124	8	5.34	3.31	.		.	.	.	0	0	0	.	.	0	.	0	1	0.711	.	0.992	.	0.397	0.609	0.85	1	1	0	0	12637.3	0
SNOO_103820	SNOO_103820A_1	0.125084	0.0558482	0.117839	0.0953806	0.0909115	0.403846	0.0660026	0.403846	0.166803	0.0299787	0.403846	0.0306332	0.166481	0.0395415	0.108332	0.0299787	2.131	284	2	4.184	3.11	.		.	.	.	0	0	0	PF18271	Domain:GH131_N	0	GH131	0	0.355	0.703	0.584	.	.	0.06	0.408	0.74	1	1	0	0	31289.9	4
SNOO_424680	SNOO_424680A_4	0.0140615	0.032895	0.0140615	0.0864178	0.00157388	0.367879	0.218562	0.367879	0.0271194	0.172206	0.367879	0.221895	0.150406	0.208222	0.00201271	0.00157388	2.127	86	5	2.3	2.743	.		bEC1005,BGL2	.	.	0	0	0	.	.	0	.	0	0.83	0.621	.	.	0.537	0.319	0.401	0.56	1	1	0	0	9128.47	-4
SNOO_089680	SNOO_089680A_1	0.164829	0.142795	0.164829	0.175298	0.173639	0.367879	0.182705	0.367879	0.182705	0.165546	0.367879	0.18394	0.179525	0.178684	0.179525	0.142795	2.126	270	3	4.066	3.014	.		.	.	.	0	0	0	PF13472	Domain:Lipase_GDSL_2	0	CE3,CE2	0	0.457	0.635	0.704	.	.	0.841	0.553	0.73	1	1	0	0	29444.5	5
SNOO_151080	SNOO_151080A_2	0.226351	0.194909	0.226351	0.0430219	0.233145	0.367879	0.162574	0.367879	0.032144	0.110438	0.367879	0.162126	0.220592	0.147111	0.102481	0.032144	2.116	165	10	6.371	3.245	.		.	.	.	0	0	0	.	.	0	.	0	0.998	0.857	0.611	0.881	.	0.986	0.44	0.65	1	1	0	0	18030.2	-7
SNOO_128110	SNOO_128110A_1	0.11289	0.134543	0.128243	0.0697859	0.0655034	0.0128629	0.0753741	0.244755	0.0753741	0.134827	0.0128629	0.0668799	0.139399	0.0903675	0.0695672	0.0128629	2.114	289	16	4.705	3.309	.		.	.	.	0	0	0	.	.	0	.	0	0.746	0.681	.	0.565	.	0.31	0.51	0.44	1	1	0	0	32221.4	4
SNOO_089210	SNOO_089210A_1	0.367879	0.367879	0.367879	0.367879	0.367879	0.367879	0.367879	0.367879	0.367879	0.367879	0.367879	0.367879	0.367879	0.367879	0.367879	0.367879	2.114	253	3	5.999	3.224	PsXEG1		.	.	.	0	0	0	PF01670	Domain:Glyco_hydro_12	1	GH12	0	0.022	0.648	.	0.84	.	0.964	0.541	0.79	1	1	0	0	27605.7	4
SNOO_104140	SNOO_104140A_1	0.0552907	0.105459	0.107004	0.128662	0.0761494	0.407925	0.13023	0.244755	0.113951	0.0881142	0.407925	0.13528	0.145212	0.115531	0.0829872	0.0552907	2.111	123	8	4.375	3.312	.		.	.	.	0	0	0	.	.	0	.	0	0.905	0.874	.	.	0.516	0.891	0.375	0.66	1	1	0	0	13768.8	0.5
SNOO_074390	SNOO_074390A_1	0.367879	0.367879	0.367879	0.367879	0.367879	0.367879	0.367879	0.367879	0.367879	0.367879	0.367879	0.367879	0.367879	0.367879	0.367879	0.367879	2.111	126	8	6.019	3.31	.		.	.	.	0	0	0	.	.	0	.	0	0.972	0.902	.	0.622	.	0.08	0.449	0.46	1	1	0	0	13781.7	-2.5
SNOO_124480	SNOO_124480A_1	0.367879	0.367879	0.367879	0.367879	0.367879	0.367879	0.367879	0.367879	0.367879	0.367879	0.367879	0.367879	0.367879	0.367879	0.367879	0.367879	2.108	83	4	4.416	3.312	.		.	.	.	0	0	0	.	.	0	.	0	0.672	0.584	.	0.834	.	0.975	0.524	0.89	1	1	0	0	8414.56	2
SNOO_078860	SNOO_078860A_2	0.0163831	0.0290938	0.0544437	0.105612	0.151385	0.048951	0.0486495	0.407925	0.104803	0.0412741	0.244755	0.125207	0.0801575	0.0298243	0.152945	0.0163831	2.108	91	6	5.347	3.312	.		.	.	.	0	0	0	.	.	0	.	0	0.96	0.776	.	0.58	.	0.025	0.584	0.71	1	1	0	0	9641.08	-2.5
SNOO_558690	SNOO_558690_2	0.128993	0.0987508	0.00708982	0.0921752	0.0449019	0.403846	0.138823	0.403846	0.0907325	0.101492	0.403846	0.0961555	0.0166556	0.0535464	0.00676676	0.00676676	2.104	198	13	5.799	3.242	.		.	.	.	0	0	0	.	.	0	.	0	0.996	0.816	.	0.825	.	0.84	0.656	0.79	1	1	0	0	20975	0.5
SNOO_019220	SNOO_019220A_2	0.0136495	0.0380295	0.026473	0.0602457	0.0537195	0.244755	0.062123	0.244755	0.0897333	0.0921244	0.048951	0.130637	0.00183328	0.115497	0.000570586	0.000570586	2.101	255	2	4.115	3.29	MoCDIP4,ChNIS1,CoNIS1		GzOB015,GzOB021,MoCDIP4,Plegl1	unaffected_pathogenicity,effector_(plant_avirulence_determinant)	PHI:1575,PHI:1581,PHI:3216,PHI:3378	1	0	0	PF03443	Family:AA9	1	AA9	0	0.205	0.557	.	.	0.504	0.974	0.426	0.8	1	1	0	0	27171.6	4.5
SNOO_448260	SNOO_448260A_2	0.240574	0.182681	0.0287088	0.139447	0.13467	0.538462	0.0495527	0.0848953	0.15943	0.114517	0.0848953	0.16275	0.150406	0.148358	0.150406	0.0287088	2.098	108	4	2.707	3.242	.		.	.	.	0	0	0	.	.	0	.	0	0.939	0.638	.	.	0.629	0.043	0.65	0.43	1	1	0	0	11841.4	-1.5
SNOO_152060	SNOO_152060A_1	0.0384824	0.0161221	0.00215398	0.108162	0.0117127	0.367133	0.111167	0.367133	0.129929	0.130836	0.367133	0.0943782	0.000592061	0.13314	0.000166066	0.000166066	2.097	350	20	4.82	3.222	.		.	.	.	0	0	0	PF09044	Domain:Kp4	0	.	0	0.291	0.793	.	0.584	.	0.747	0.351	0.63	1	1	0	0	36989.8	-3.5
SNOO_078250	SNOO_078250A_1	0.0359015	0.0271272	0.00977345	0.00498983	0.0761494	0.356935	0.00169359	0.356935	0.00995345	0.125294	0.356935	0.13774	0.114184	0.137381	0.0293142	0.00169359	2.089	211	24	8.395	3.312	.		.	.	.	0	0	0	PF00187	Domain:Chitin_bind_1	1	CBM18	0	1	0.856	0.636	0.782	.	0.968	0.669	0.93	1	1	0	0	21598.9	1.5
SNOO_432430	SNOO_432430A_1	0.298895	0.139107	0.216811	0.0135804	0.333838	0.367879	0.157277	0.367879	0.157277	0.342623	0.367879	0.317046	0.325096	0.32583	0.325096	0.0135804	2.086	104	3	2.326	2.855	.		.	.	.	0	0	0	.	.	0	.	0	0.63	0.64	.	.	0.557	0.671	0.506	0.32	1	1	0	0	11499	2
SNOO_428540	SNOO_428540A_1	0.110362	0.126316	0.126591	0.129979	0.0385053	0.440559	0.127497	0.244755	0.0862528	0.12304	0.440559	0.0667419	0.00821883	0.123404	0.0032304	0.0032304	2.077	73	5	3.731	3.312	.		.	.	.	0	0	0	.	.	0	.	0	0.612	0.806	.	.	0.522	0.909	0.454	0.88	1	1	0	0	7843.06	-2.5
SNOO_073050	SNOO_073050A_2	0.0678474	0.157833	0.056906	0.147305	0.0292511	0.035373	0.14581	0.403846	0.154388	0.154421	0.403846	0.151683	0.0192717	0.114518	0.0739066	0.0192717	2.077	292	1	0.645	3.062	.		.	.	.	0	0	0	PF01965	Domain:DJ-1_PfpI	0	.	0	0.014	0.58	.	.	0.972	0.994	0.697	0.57	1	1	0	0	31734.2	2
SNOO_047430	SNOO_047430A_3	0.367879	0.367879	0.367879	0.367879	0.367879	0.367879	0.367879	0.367879	0.367879	0.367879	0.367879	0.367879	0.367879	0.367879	0.367879	0.367879	2.073	275	3	3.147	2.787	CfTom1		.	.	.	0	0	0	PF11790	Family:Glyco_hydro_cc	0	GH128,GH5	0	0.173	0.623	.	.	0.742	0.136	0.303	0.47	1	1	0	0	30420.2	0
SNOO_050200	SNOO_050200A_2	0.107357	0.141121	0.0712292	0.0720505	0.0892724	0.035373	0.0830378	0.403846	0.0830378	0.155118	0.035373	0.147163	0.149396	0.155755	0.0701316	0.035373	2.069	220	3	1.417	-0.168	.		.	.	.	0	0	0	PF01105	Domain:EMP24_GP25L	0	.	0	0.657	0.732	0.706	.	.	0.074	0.324	0.07	1	1	1	0	24955.2	4
SNOO_077770	SNOO_077770A_1	0.14754	0.0698547	0.121758	0.0858414	0.0137297	0.403846	0.140868	0.403846	0.140868	0.0722528	0.403846	0.0970608	0.0209508	0.0792364	0.00799941	0.00799941	2.063	205	6	4.338	2.837	.		.	.	.	0	0	0	.	.	0	.	0	0.959	0.642	0.857	.	.	0.014	0.368	0.2	1	1	0	0	23040.8	-1
SNOO_428550	SNOO_428550A_4	0.18974	0.191648	0.172632	0.119289	0.183982	0.035373	0.186351	0.403846	0.186351	0.117268	0.035373	0.121824	0.0130393	0.0347138	0.0130393	0.0130393	2.057	77	5	6.038	3.312	.		.	.	.	0	0	0	.	.	0	.	0	0.996	0.876	0.899	.	.	0.003	0.575	0.58	1	1	0	0	8698.29	6
SNOO_009900	SNOO_009900A_1	0.18974	0.158928	0.18974	0.146817	0.151274	0.035373	0.189217	0.403846	0.125102	0.173618	0.035373	0.0655122	0.021847	0.0347138	0.021847	0.021847	2.049	268	4	1.111	2.916	.		MoHPX1	reduced_virulence	PHI:5188	0	1	0	PF01328	Family:Peroxidase_2	0	.	0	0.484	0.585	.	.	0.719	0.917	0.313	0.35	1	1	0	0	29357.1	1
SNOO_081090	SNOO_081090A_1	0.0531702	0.0842692	0.0280828	0.147305	0.160372	0.18394	0.14581	0.18394	0.140868	0.15799	0.18394	0.154572	0.144356	0.114805	0.0621843	0.0280828	2.045	173	9	4.398	3.311	.		.	.	.	0	0	0	.	.	0	.	0	0.626	0.604	0.717	.	.	0.912	0.373	0.42	1	1	0	0	20680.9	8.5
SNOO_007260	SNOO_007260A_5	0.371685	0.141449	0.371685	0.273904	0.355393	0.367879	0.25339	0.367879	0.25339	0.0324758	0.367879	0.249961	0.0482371	0.264555	0.368592	0.0324758	2.039	227	6	4.279	2.481	.		.	.	.	0	0	0	.	.	0	.	0	0.949	0.718	.	0.621	.	0.243	0.405	0.59	1	1	0	0	24465.2	0.5
SNOO_437190	SNOO_437190A_6	0.240574	0.0107801	0.216811	0.29077	0.19176	0.367879	0.166263	0.367879	0.281008	0.214858	0.367879	0.27947	0.150406	0.177472	0.272666	0.0107801	2.035	117	2	2.715	0.246	.		.	.	.	0	0	0	.	.	0	.	0	0.964	0.819	0.68	.	.	0.852	0.463	0.07	1	1	1	0	12800.8	4.5
SNOO_431760	SNOO_431760A_3	0.240574	0.182681	0.0287088	0.139447	0.13467	0.538462	0.0495527	0.0848953	0.15943	0.299232	0.0848953	0.27947	0.0445648	0.270444	0.150406	0.0287088	2.031	91	7	5.795	3.312	.		.	.	.	0	0	0	.	.	0	.	0	1	0.811	.	0.676	.	0.949	0.552	0.79	1	1	0	0	9615.82	0
SNOO_303520	SNOO_303520A_1	0.367879	0.367879	0.367879	0.367879	0.367879	0.367879	0.367879	0.367879	0.367879	0.367879	0.367879	0.367879	0.367879	0.367879	0.367879	0.367879	2.022	79	8	5.91	3.312	.		.	.	.	0	0	0	.	.	0	.	0	1	0.838	.	0.784	.	0.577	0.401	0.83	1	1	0	0	8363.66	2
SNOO_526830	SNOO_526830_1	0.0424591	0.169112	0.102751	0.146212	0.142742	0.035373	0.219953	0.403846	0.192458	0.0879008	0.035373	0.048846	0.00947174	0.0167601	0.00947174	0.00947174	2.021	113	3	5.292	2.03	.		.	.	.	0	0	0	.	.	0	.	0	0.992	0.945	0.537	0.527	.	0.566	0.252	0.36	1	1	0	0	12485.3	2
SNOO_434120	SNOO_434120A_2	0.0831061	0.147387	0.138728	0.136189	0.150153	0.0128629	0.116046	0.244755	0.0844452	0.0056728	0.0128629	0.0168617	0.0880708	0.00428307	0.0880708	0.00428307	2.011	149	8	4.606	3.108	CfPDIP1		.	.	.	0	0	0	.	.	0	.	0	0.973	0.625	.	.	0.614	0.174	0.383	0.42	1	1	0	0	15754	0
SNOO_089000	SNOO_089000A_1	0.0819514	0.0836969	0.0819514	0.0394097	0.102765	0.356935	0.00343608	0.356935	0.11977	0.0821106	0.356935	0.0672003	0.0882432	0.0675676	0.0585404	0.00343608	2.008	98	4	5.657	3.12	.		.	.	.	0	0	0	.	.	0	.	0	0.992	0.841	0.862	.	.	0.044	0.436	0.07	1	1	0	0	10578.2	-0.5
SNOO_148650	SNOO_148650A_3	0.342776	0.35094	0.108703	0.330574	0.0273581	0.18394	0.157277	0.18394	0.318922	0.204469	0.18394	0.153928	0.0241185	0.167778	0.0241185	0.0241185	2.007	114	6	3.694	3.164	.		.	.	.	0	0	0	.	.	0	.	0	0.988	0.75	.	.	0.507	0.798	0.26	0.31	1	1	0	0	12414.2	-4.5
SNOO_022370	SNOO_022370A_1	0.367879	0.367879	0.367879	0.367879	0.367879	0.367879	0.367879	0.367879	0.367879	0.367879	0.367879	0.367879	0.367879	0.367879	0.367879	0.367879	2.006	275	3	2.091	3.095	.		.	.	.	0	0	0	PF00194	Domain:Carb_anhydrase	0	.	0	0.114	0.672	.	.	0.631	0.995	0.573	0.47	1	1	0	0	30230.4	-2.5
SNOO_505400	SNOO_505400_2	0.276699	0.0669015	0.276699	0.226069	0.378697	0.367879	0.246542	0.367879	0.380085	0.372774	0.367879	0.249961	0.262244	0.379825	0.237671	0.0669015	2.004	61	4	5.269	3.301	.		.	.	.	0	0	0	.	.	0	.	0	0.999	0.758	0.52	.	.	0.093	0.245	0.36	1	1	0	0	6770.8	-1.5
SNOO_015690	SNOO_015690A_1	0.0958256	0.130072	0.0694389	0.0506073	0.0617879	0.0128629	0.0471763	0.244755	0.121548	0.103484	0.244755	0.136872	0.0677754	0.131847	0.0677754	0.0128629	1.998	324	2	1.856	2.953	CfTom1		BEC1005,BGL2	reduced_virulence	PHI:2896,PHI:61	0	1	0	PF00332	Domain:Glyco_hydro_17	0	GH17	0	0.001	0.461	.	.	0.523	0.02	0.609	0.84	1	1	0	0	34945.2	-4.5
SNOO_067540	SNOO_067540A_4	0.152357	0.169416	0.168318	0.167925	0.177726	0.035373	0.162975	0.403846	0.134519	0.174333	0.035373	0.170197	0.134691	0.113227	0.175098	0.035373	1.997	138	16	5.824	3.312	.		.	.	.	0	0	0	.	.	0	CBM18	0	1	0.848	.	0.74	.	0.009	0.602	0.87	1	1	0	0	14168.7	6
SNOO_111360	SNOO_111360A_1	0.215084	0.252289	0.111914	0.0512203	0.0821717	0.538462	0.0640479	0.0848953	0.0640479	0.217214	0.0848953	0.253414	0.0951722	0.149068	0.0951722	0.0512203	1.988	105	9	6.095	3.312	.		.	.	.	0	0	0	.	.	0	.	0	1	0.88	0.718	.	.	0.618	0.281	0.47	1	1	0	0	11997.9	3
SNOO_048210	SNOO_048210A_1	0.298895	0.293594	0.298895	0.263631	0.112411	0.18394	0.277105	0.18394	0.281008	0.114517	0.18394	0.16275	0.247886	0.270444	0.247886	0.112411	1.988	133	4	3.011	3.149	.		.	.	.	0	0	0	.	.	0	.	0	0.776	0.654	.	.	0.511	0.963	0.656	0.47	1	1	0	0	14029.8	-6
SNOO_087080	SNOO_087080A_3	0.167774	0.159929	0.0119564	0.138611	0.0440481	0.403846	0.175806	0.403846	0.115922	0.183705	0.403846	0.120737	0.107752	0.174715	0.160909	0.0119564	1.988	230	8	3.597	2.66	.		.	.	.	0	0	0	PF00383	Domain:dCMP_cyt_deam_1	0	.	0	0.52	0.615	.	0.583	.	0.755	0.444	0.68	1	1	0	0	25327.8	-1.5
SNOO_409700	SNOO_409700A_1	0.0742047	0.0575458	0.0742047	0.143398	0.159312	0.538462	0.121761	0.538462	0.100585	0.15123	0.538462	0.150545	0.0936457	0.147425	0.154862	0.0575458	1.986	60	5	4.035	3.312	.		.	.	.	0	0	0	.	.	0	.	0	1	0.837	.	.	0.556	0.138	0.487	0.49	1	1	0	0	6645.9	6.5
SNOO_309450	SNOO_309450A_4	0.111479	0.478128	0.497835	0.0829113	0.10182	0.18394	0.0901181	0.18394	0.0901181	0.110628	0.18394	0.0913082	0.0956961	0.0966392	0.0956961	0.0829113	1.985	87	1	4.564	3.312	.		.	.	.	0	0	0	.	.	0	.	0	0.981	0.593	0.798	.	.	0.033	0.245	0.4	1	1	0	0	9152.33	2
SNOO_518600	SNOO_518600_1	0.0196709	0.101158	0.073259	0.104061	0.169617	0.18394	0.121564	0.18394	0.121564	0.113144	0.18394	0.138526	0.171019	0.157701	0.18128	0.0196709	1.981	121	6	3.441	3.261	.		.	.	.	0	0	0	.	.	0	.	0	0.901	0.767	.	.	0.585	0.033	0.606	0.77	1	1	0	0	13438.2	-1
SNOO_162360	SNOO_162360A_1	0.0892583	0.189973	0.140351	0.146817	0.180617	0.403846	0.125102	0.035373	0.0723899	0.0913153	0.035373	0.093282	0.192093	0.163404	0.140194	0.035373	1.977	153	3	1.751	2.031	.		.	.	.	0	0	0	.	.	0	.	0	0.993	0.65	.	.	0.648	0.988	0.372	0.09	1	1	0	0	16917.8	12
SNOO_518260	SNOO_518260_1	0.0293135	0.0850766	0.0939927	0.0817622	0.151918	0.18394	0.10089	0.18394	0.10089	0.133135	0.18394	0.156666	0.183808	0.169488	0.175098	0.0293135	1.976	344	12	2.003	3.3	.		.	.	.	0	0	0	PF09362	Domain:DUF1996	0	.	0	0.02	0.608	.	.	0.518	0.188	0.474	0.56	1	1	0	0	37911.9	-1
SNOO_078050	SNOO_078050A_1	0.216811	0.322291	0.216811	0.21259	0.0140182	0.18394	0.318922	0.18394	0.232638	0.30963	0.18394	0.319394	0.165257	0.318589	0.0119596	0.0119596	1.974	172	0	4.14	3.251	.		.	.	.	0	0	0	PF03928	Family:HbpS-like	0	.	0	0.507	0.577	.	0.795	.	0.995	0.67	0.6	1	1	0	0	17566.1	1.5
SNOO_053920	SNOO_053920A_2	0.412679	0.0831967	0.412679	0.0518011	0.502452	0.367879	0.0459786	0.367879	0.0459786	0.110628	0.367879	0.0913082	0.503742	0.0966392	0.503742	0.0459786	1.97	99	4	5.4	3.312	.		.	.	.	0	0	0	.	.	0	.	0	0.995	0.747	0.518	.	.	0.994	0.674	0.27	1	1	0	0	10554.2	1.5
SNOO_097380	SNOO_097380A_2	0.118751	0.0161221	0.00814279	0.130463	0.0867929	0.0142774	0.119718	0.356935	0.119718	0.0370416	0.128497	0.132595	0.141474	0.0251644	0.0172149	0.00814279	1.968	68	5	6.314	3.312	.		.	.	.	0	0	0	.	.	0	.	0	1	0.834	0.937	0.924	.	0.004	0.249	0.42	1	1	0	0	7499.5	-1.5
SNOO_147790	SNOO_147790A_3	0.168318	0.166616	0.155918	0.0997602	0.150514	0.367879	0.162283	0.367879	0.0163765	0.170097	0.367879	0.183136	0.199208	0.152725	0.166481	0.0163765	1.966	112	4	4.635	3.302	.		.	.	.	0	0	0	.	.	0	.	0	0.77	0.635	.	0.578	.	0.996	0.606	0.7	1	1	0	0	12253.9	-1
SNOO_138580	SNOO_138580A_1	0.497835	0.478128	0.497835	0.0829113	0.502452	0.367879	0.0901181	0.367879	0.0901181	0.110628	0.367879	0.0913082	0.503742	0.0966392	0.503742	0.0829113	1.964	190	2	2.571	3.246	.		.	.	.	0	0	0	.	.	0	.	0	0.808	0.563	.	.	0.516	0.461	0.516	0.89	1	1	0	0	19812.4	-1.5
SNOO_101440	SNOO_101440A_1	0.0437494	0.137073	0.122573	0.0444292	0.100369	0.048951	0.0447628	0.244755	0.0710219	0.10417	0.048951	0.124133	0.0236988	0.115056	0.0103682	0.0103682	1.961	250	10	4.892	3.265	MoHrip2,UvHrip1		.	.	.	0	0	0	.	.	0	.	0	0.725	0.66	.	.	0.55	0.385	0.486	0.58	1	1	0	0	27964.2	11.5
SNOO_154220	SNOO_154220A_2	0.367879	0.367879	0.367879	0.367879	0.367879	0.367879	0.367879	0.367879	0.367879	0.367879	0.367879	0.367879	0.367879	0.367879	0.367879	0.367879	1.958	66	6	6.028	3.312	.		.	.	.	0	0	0	.	.	0	.	0	1	0.835	.	0.922	.	0.897	0.732	0.88	1	1	0	0	6906.99	2
SNOO_427500	SNOO_427500A_1	0.367879	0.367879	0.367879	0.367879	0.367879	0.367879	0.367879	0.367879	0.367879	0.367879	0.367879	0.367879	0.367879	0.367879	0.367879	0.367879	1.953	75	7	5.937	3.312	.		.	.	.	0	0	0	.	.	0	.	0	1	0.857	.	0.575	.	0.758	0.403	0.85	1	1	0	0	8061.2	-1
SNOO_159500	SNOO_159500A_2	0.063249	0.0900753	0.130757	0.070913	0.0513404	0.244755	0.128625	0.440559	0.0295358	0.110545	0.440559	0.128462	0.136839	0.135962	0.106908	0.0295358	1.951	204	7	4.416	3.241	.		.	.	.	0	0	0	.	.	0	.	0	0.517	0.688	.	0.59	.	0.115	0.43	0.46	1	1	0	0	22740.4	-3.5
SNOO_563480	SNOO_563480_1	0.282963	0.219819	0.282963	0.21259	0.112411	0.18394	0.318922	0.18394	0.232638	0.0026643	0.18394	0.00514137	0.247886	0.00429192	0.0991542	0.0026643	1.949	60	3	5.245	3.302	.		.	.	.	0	0	0	.	.	0	.	0	1	0.669	0.835	0.551	.	0.024	0.31	0.75	1	1	0	0	6630.93	7.5
SNOO_305410	SNOO_305410A_1	0.131934	0.138939	0.020615	0.126813	0.0442962	0.244755	0.13211	0.244755	0.104147	0.13141	0.407925	0.095708	0.149388	0.0562755	0.129628	0.020615	1.945	232	5	4.544	2.931	.		.	.	.	0	0	0	PF00026	Family:Asp	0	.	0	0.715	0.691	.	0.709	.	0.942	0.277	0.47	1	1	0	0	25698.3	6.5
SNOO_428630	SNOO_428630A_1	0.0119847	0.0953142	0.0871291	0.102654	0.00541624	0.122378	0.0737852	0.122378	0.129929	0.134767	0.122378	0.132387	0.0253902	0.132742	0.000618783	0.000618783	1.942	92	12	6.203	3.312	.		.	.	.	0	0	0	.	.	0	.	0	1	0.844	0.622	0.857	.	0.154	0.664	0.63	1	1	0	0	9846.13	-6
SNOO_080070	SNOO_080070A_2	0.121546	0.130067	0.12929	0.12822	0.102765	0.0142774	0.126485	0.356935	0.100151	0.130836	0.128497	0.132595	0.128488	0.132082	0.10295	0.0142774	1.934	371	12	1.514	3.302	.		.	.	.	0	0	0	PF09362	Domain:DUF1996	0	.	0	0.001	0.637	.	.	0.752	0.027	0.308	0.49	1	1	0	0	40088.3	6.5
SNOO_002930	SNOO_002930A_1	0.302449	0.3582	0.302449	0.226069	0.355393	0.367879	0.246542	0.367879	0.246542	0.0142947	0.367879	0.0220036	0.368592	0.0195436	0.368592	0.0142947	1.925	237	4	2.815	3.248	.		.	.	.	0	0	0	.	.	0	.	0	0.027	0.443	.	0.697	.	0.383	0.374	0.9	1	1	0	0	25236	-1.5
SNOO_008220	SNOO_008220A_3	0.072592	0.0260447	0.072592	0.160778	0.0738118	0.18394	0.143736	0.18394	0.136998	0.167886	0.18394	0.0733762	0.134091	0.135873	0.108122	0.0260447	1.921	155	20	6.366	3.312	.		.	.	.	0	0	0	.	.	0	.	0	1	0.865	0.561	0.865	.	0.577	0.278	0.85	1	1	0	0	15955.9	-5.5
SNOO_061910	SNOO_061910A_1	0.115772	0.0807067	0.0923453	0.116304	0.0385053	0.244755	0.0300756	0.244755	0.0502014	0.134387	0.407925	0.0945368	0.139399	0.134232	0.139399	0.0300756	1.92	126	6	5.402	3.312	.		.	.	.	0	0	0	.	.	0	.	0	0.99	0.736	0.681	.	.	0.899	0.293	0.31	1	1	0	0	14181.2	2.5
SNOO_135040	SNOO_135040A_1	0.20305	0.142795	0.20305	0.175298	0.173639	0.367879	0.182705	0.367879	0.182705	0.165546	0.367879	0.18394	0.179525	0.178684	0.179525	0.142795	1.912	179	3	2.908	3.181	.		.	.	.	0	0	0	PF13577	Domain:SnoaL_4	0	.	0	0.677	0.729	.	.	0.602	0.052	0.374	0.56	1	1	0	0	19676.4	0.5
SNOO_154710	SNOO_154710A_3	0.151667	0.0484614	0.0198064	0.109621	0.0649852	0.00385888	0.0930908	0.122378	0.0930908	0.146572	0.00385888	0.171677	0.18128	0.134978	0.131309	0.00385888	1.909	218	4	4.915	3.026	.		.	.	.	0	0	0	.	.	0	.	0	0.646	0.81	.	0.573	.	0.029	0.363	0.25	1	1	0	0	24336.4	1
SNOO_432080	SNOO_432080A_2	0.150734	0.0771124	0.111225	0.0523924	0.165031	0.367879	0.0189538	0.367879	0.112783	0.146572	0.367879	0.0749697	0.0812282	0.102169	0.0812282	0.0189538	1.908	140	12	6.049	3.312	.		.	.	.	0	0	0	.	.	0	.	0	1	0.865	.	0.859	.	0.413	0.385	0.8	1	1	0	0	15328.6	-0.5
SNOO_142420	SNOO_142420A_1	0.20305	0.225084	0.20305	0.192581	0.173639	0.367879	0.185174	0.367879	0.185174	0.165546	0.367879	0.18394	0.179525	0.178684	0.179525	0.165546	1.908	161	1	1.908	2.871	.		.	.	.	0	0	0	PF11578	Family:DUF3237	0	.	0	0.461	0.611	.	.	0.631	0.991	0.356	0.45	1	1	0	0	17581.2	-1
SNOO_059180	SNOO_059180A_1	0.141246	0.141111	0.100875	0.0349665	0.076429	0.18394	0.0399934	0.18394	0.0680658	0.14777	0.18394	0.127694	0.156994	0.111067	0.0936457	0.0349665	1.908	222	2	3.202	2.812	.		.	.	.	0	0	0	.	.	0	.	0	0.106	0.622	.	0.527	.	0.053	0.33	0.48	1	1	0	0	24415.6	-4
SNOO_082890	SNOO_082890A_3	0.268396	0.275051	0.0522206	0.187104	0.317146	0.367879	0.277105	0.367879	0.166263	0.0026643	0.367879	0.00514137	0.319677	0.00429192	0.319677	0.0026643	1.906	257	10	7.364	3.305	.		.	.	.	0	0	0	PF03211	Repeat:Pectate_lyase	1	PL3_2,PL3,PL3_4,PL3_5,PL3_1,PL3_3	0	0.968	0.706	.	0.933	.	0.972	0.512	0.93	1	1	0	0	26026.5	6.5
SNOO_161310	SNOO_161310A_1	0.20305	0.225084	0.20305	0.192581	0.19424	0.367879	0.185174	0.367879	0.185174	0.202334	0.367879	0.18394	0.188354	0.189195	0.188354	0.18394	1.888	95	8	5.618	3.312	.		.	.	.	0	0	0	.	.	0	.	0	1	0.785	.	0.739	.	0.556	0.463	0.8	1	1	0	0	9613.05	3
SNOO_142800	SNOO_142800A_1	0.164829	0.225084	0.20305	0.175298	0.19424	0.367879	0.182705	0.367879	0.182705	0.202334	0.367879	0.18394	0.188354	0.189195	0.188354	0.164829	1.887	361	5	0.509	2.648	.		.	.	.	0	0	0	PF00150	Domain:Cellulase	0	GH5_31,GH5_7,GH5,GH5_41	0	0	0.479	.	.	0.591	0.217	0.304	0.81	1	1	0	0	39386.2	1
SNOO_138160	SNOO_138160A_1	0.0322911	0.0208424	0.0322911	0.358762	0.398285	0.18394	0.374949	0.18394	0.374949	0.0326397	0.18394	0.377698	0.368592	0.0411918	0.368592	0.0208424	1.885	128	2	3.008	3.189	.		.	.	.	0	0	0	.	.	0	.	0	0.348	0.453	.	0.596	.	0.037	0.596	0.83	1	1	0	0	13758.2	-8.5
SNOO_501710	SNOO_501710_1	0.206899	0.153758	0.180508	0.231903	0.0547225	0.403846	0.0470484	0.035373	0.235156	0.110438	0.035373	0.234069	0.0188541	0.147111	0.0188541	0.0188541	1.876	192	15	5.936	2.957	.		.	.	.	0	0	0	.	.	0	.	0	1	0.823	0.673	0.892	.	0.908	0.433	0.43	1	1	0	0	20455.9	-3
SNOO_131370	SNOO_131370A_2	0.0704949	0.0390098	0.00807496	0.0686415	0.00138827	0.403846	0.128162	0.403846	0.0576799	0.0582486	0.403846	0.0429891	0.00799941	0.099748	0.00799941	0.00138827	1.876	345	12	1.456	3.276	.		.	.	.	0	0	0	PF09362	Domain:DUF1996	0	.	0	0.003	0.623	.	.	0.783	0.599	0.367	0.65	1	1	0	0	37311.2	7.5
SNOO_131210	SNOO_131210A_1	0.276699	0.35094	0.276699	0.226069	0.398285	0.18394	0.246542	0.18394	0.380085	0.372774	0.18394	0.380455	0.368592	0.379825	0.387021	0.18394	1.876	135	6	2.288	3.257	.		.	.	.	0	0	0	.	.	0	.	0	0.337	0.612	.	.	0.509	0.033	0.534	0.42	1	1	0	0	15031	-7
SNOO_300920	SNOO_300920A_3	0.367879	0.367879	0.367879	0.367879	0.367879	0.367879	0.367879	0.367879	0.367879	0.367879	0.367879	0.367879	0.367879	0.367879	0.367879	0.367879	1.876	193	9	4.498	2.97	MoHrip2,UvHrip1,PgShr9		.	.	.	0	0	0	.	.	0	.	0	0.675	0.672	.	.	0.574	0.142	0.568	0.67	1	1	0	0	20390.3	-4
SNOO_118490	SNOO_118490A_1	0.20305	0.225084	0.20305	0.192581	0.19424	0.367879	0.185174	0.367879	0.185174	0.202334	0.367879	0.18394	0.188354	0.189195	0.188354	0.18394	1.868	220	6	3.389	3.308	.		.	.	.	0	0	0	PF09792	Domain:But2	0	.	0	0.381	0.438	.	0.862	.	0.893	0.454	0.87	1	1	0	0	23072.2	0.5
SNOO_101820	SNOO_101820A_2	0.134823	0.35094	0.308268	0.258261	0.317146	0.367879	0.239191	0.367879	0.239191	0.009297	0.367879	0.0903044	0.247886	0.101413	0.319677	0.009297	1.863	314	7	1.423	3.153	.		.	.	.	0	0	0	PF00141	Domain:peroxidase	0	AA2	0	0.066	0.61	.	.	0.699	0.009	0.36	0.57	1	1	0	0	33325.8	3.5
SNOO_079130	SNOO_079130A_3	0.147593	0.00975373	0.0368572	0.178704	0.232398	0.367879	0.159194	0.367879	0.159194	0.17419	0.367879	0.120914	0.236321	0.201248	0.131122	0.00975373	1.857	365	23	5.585	3.311	UvHrip1,MoHrip2,PsOPEL		.	.	.	0	0	0	PF00187	Domain:Chitin_bind_1	1	CBM18	0	0.013	0.615	.	0.572	.	0.003	0.406	0.79	1	1	0	0	39242	-8
SNOO_147930	SNOO_147930A_2	0.172632	0.102446	0.117839	0.173909	0.180127	0.18394	0.189217	0.18394	0.186351	0.0012539	0.18394	0.0269802	0.202966	0.0114292	0.16538	0.0012539	1.855	240	3	1.231	2.521	.		.	.	.	0	0	0	PF13472	Domain:Lipase_GDSL_2	0	CE3,CE2	0	0.208	0.666	.	.	0.769	0.97	0.335	0.28	1	1	0	0	26641.5	-1.5
SNOO_533930	SNOO_533930_1	0.175722	0.21253	0.131036	0.206786	0.217159	0.367879	0.192458	0.367879	0.192458	0.100381	0.367879	0.018196	0.240541	0.136295	0.240541	0.018196	1.849	78	1	4.393	2.454	.		.	.	.	0	0	0	.	.	0	.	0	1	0.604	0.986	0.661	.	0.982	0.263	0.58	1	1	0	0	9197.9	11
SNOO_002000	SNOO_002000A_1	0.367879	0.367879	0.367879	0.367879	0.367879	0.367879	0.367879	0.367879	0.367879	0.367879	0.367879	0.367879	0.367879	0.367879	0.367879	0.367879	1.846	167	6	5.219	3.252	VdPevD1		PevD1_(VDAG_02735)	unaffected_pathogenicity,reduced_virulence	PHI:8520	0	1	0	PF16541	Domain:AltA1	1	.	0	0.705	0.555	.	0.793	.	0.954	0.582	0.87	1	1	0	0	17727.8	-8.5
SNOO_011590	SNOO_011590A_4	0.00836115	0.0163227	0.00836115	0.160742	0.00104858	0.18394	0.184652	0.18394	0.179221	0.102622	0.18394	0.15594	0.0103201	0.140808	0.0103201	0.00104858	1.842	216	6	5.131	3.039	.		.	.	.	0	0	0	.	.	0	.	0	0.53	0.75	0.747	0.689	.	0.97	0.255	0.44	1	1	0	0	24261.5	-2
SNOO_580410	SNOO_580410_2	0.1438	0.0837348	0.0865235	0.065536	0.151385	0.122378	0.0348734	0.122378	0.0348734	0.147186	0.122378	0.0965922	0.0801575	0.140556	0.141597	0.0348734	1.836	156	5	4.223	2.498	.		.	.	.	0	0	0	.	.	0	.	0	0.96	0.714	.	0.583	.	0.019	0.41	0.55	1	1	0	0	17224.6	-4.5
SNOO_575600	SNOO_575600_1	0.0315458	0.0208632	0.0170749	0.0352661	0.085827	0.18394	0.062299	0.18394	0.00487702	0.115187	0.18394	0.13528	0.07789	0.136671	0.0481895	0.00487702	1.831	302	4	1.658	3.07	.		.	.	.	0	0	0	PF10503	Family:Esterase_PHB	0	CE1	0	0.018	0.624	.	.	0.582	0.027	0.548	0.74	1	1	0	0	32644.8	4.5
SNOO_119290	SNOO_119290A_1	0.0119317	0.0622734	0.0437494	0.124303	0.103622	0.244755	0.0903915	0.407925	0.124338	0.101633	0.407925	0.133874	0.112352	0.138798	0.14924	0.0119317	1.831	302	4	1.632	3.077	.		.	.	.	0	0	0	PF10503	Family:Esterase_PHB	0	CE1	0	0.017	0.622	.	.	0.591	0.028	0.558	0.71	1	1	0	0	32644.8	4.5
SNOO_412290	SNOO_412290A_1	0.367879	0.367879	0.367879	0.367879	0.367879	0.367879	0.367879	0.367879	0.367879	0.367879	0.367879	0.367879	0.367879	0.367879	0.367879	0.367879	1.829	98	6	6.396	3.178	.		.	.	.	0	0	0	.	.	0	.	0	0.998	0.903	0.707	0.598	.	0.764	0.447	0.45	1	1	0	0	10941.7	10
SNOO_160810	SNOO_160810A_3	0.276699	0.219819	0.00611606	0.132523	0.00785288	0.538462	0.1509	0.0848953	0.1509	0.278667	0.0848953	0.317046	0.00933167	0.307211	0.00933167	0.00611606	1.828	238	5	5.628	3.29	MoCDIP4,ChNIS1,CoNIS1		.	.	.	0	0	0	PF03443	Family:AA9	1	AA9	0	0.059	0.584	.	0.583	.	0.835	0.582	0.78	1	1	0	0	25517	5
SNOO_098820	SNOO_098820A_1	0.164829	0.142795	0.164829	0.192581	0.19424	0.367879	0.185174	0.367879	0.185174	0.165546	0.367879	0.18394	0.188354	0.178684	0.188354	0.142795	1.825	354	9	5.449	3.309	MoCDIP1		.	.	.	0	0	0	.	.	0	.	0	0.005	0.569	.	0.63	.	0.377	0.272	0.91	1	1	0	0	36518.2	10
SNOO_009680	SNOO_009680A_2	0.0140615	0.032895	0.0140615	0.0864178	0.00157388	0.367879	0.218562	0.367879	0.0271194	0.172206	0.367879	0.221895	0.150406	0.208222	0.00201271	0.00157388	1.825	345	9	2.216	3.298	.		Eng1	reduced_virulence	PHI:6265	0	1	0	PF00722	Domain:Glyco_hydro_16	0	GH16_1,GH16,GH16_3	0	0	0.415	.	0.656	.	0.577	0.403	0.84	1	1	0	0	36674.5	-3
SNOO_156790	SNOO_156790A_2	0.0301331	0.121136	0.143727	0.143836	0.126734	0.367879	0.158226	0.367879	0.158226	0.151564	0.367879	0.175505	0.177	0.17956	0.0812282	0.0301331	1.825	191	4	3.579	3.301	.		.	.	.	0	0	0	.	.	0	.	0	0.109	0.549	.	0.713	.	0.837	0.518	0.87	1	1	0	0	20225.6	1.5
SNOO_156840	SNOO_156840A_1	0.367879	0.367879	0.367879	0.367879	0.367879	0.367879	0.367879	0.367879	0.367879	0.367879	0.367879	0.367879	0.367879	0.367879	0.367879	0.367879	1.825	228	10	5.091	3.31	.		.	.	.	0	0	0	PF01083	Domain:Cutinase	1	CE5	0	0.334	0.438	.	0.698	.	0.039	0.278	0.9	1	1	0	0	23040.8	5
SNOO_139100	SNOO_139100A_1	0.1163	0.132023	0.1163	0.0886141	0.138958	0.00385888	0.0996834	0.122378	0.05002	0.134767	0.00385888	0.132387	0.043853	0.117431	0.13797	0.00385888	1.825	315	6	2.812	2.982	.		.	.	.	0	0	0	PF00544	Repeat:Pectate_lyase_4	0	PL1_9,PL1_7,PL1,PL1_5,PL1_10,PL1_6,PL1_3,PL1_11,PL1_12,PL1_1,PL1_13,PL1_8,PL1_4,PL1_2	0	0.057	0.505	.	0.572	.	0.31	0.467	0.85	1	1	0	0	32926.9	4
SNOO_061480	SNOO_061480A_2	0.367879	0.367879	0.367879	0.367879	0.367879	0.367879	0.367879	0.367879	0.367879	0.367879	0.367879	0.367879	0.367879	0.367879	0.367879	0.367879	1.825	303	6	2.908	3.273	.		.	.	.	0	0	0	PF01975	Family:SurE	0	.	0	0.048	0.485	.	0.518	.	0.018	0.652	0.86	1	1	0	0	31855.8	-1.5
SNOO_007110	SNOO_007110A_3	0.276699	0.0302197	0.276699	0.330574	0.0172763	0.367879	0.1509	0.367879	0.318922	0.199467	0.367879	0.249961	0.237671	0.379825	0.237671	0.0172763	1.815	347	12	1.296	3.306	.		.	.	.	0	0	0	PF09362	Domain:DUF1996	0	.	0	0.002	0.582	.	.	0.731	0.027	0.279	0.67	1	1	0	0	37261.3	7.5
SNOO_121390	SNOO_121390A_1	0.367879	0.367879	0.367879	0.367879	0.367879	0.367879	0.367879	0.367879	0.367879	0.367879	0.367879	0.367879	0.367879	0.367879	0.367879	0.367879	1.815	49	2	0.764	3.312	.		.	.	.	0	0	0	.	.	0	.	0	0.086	0.35	.	.	0.59	0.953	0.467	0.86	1	1	0	0	4990.82	-0.5
SNOO_153720	SNOO_153720A_1	0.108778	0.0166261	0.0411235	0.242444	0.278886	0.367879	0.231796	0.367879	0.231796	0.242086	0.367879	0.209566	0.233304	0.254245	0.210739	0.0166261	1.815	336	6	1.264	3.005	.		.	.	.	0	0	0	PF02265	Domain:S1-P1_nuclease	0	.	0	0.006	0.593	.	.	0.648	0.044	0.384	0.49	1	1	0	0	36622.1	1
SNOO_123480	SNOO_123480A_1	0.129643	0.0906242	0.0653053	0.12117	0.0212816	0.18394	0.154388	0.18394	0.110717	0.155118	0.18394	0.147163	0.103756	0.13448	0.103756	0.0212816	1.812	316	7	0.909	2.627	.		.	.	.	0	0	0	PF00326	Domain:Peptidase_S9	0	CE1	0	0.014	0.582	.	.	0.645	0.352	0.474	0.42	1	1	0	0	34533.7	-1.5
SNOO_064470	SNOO_064470A_6	0.268028	0.226776	0.111914	0.0106432	0.134846	0.538462	0.0144973	0.0848953	0.0144973	0.113499	0.0848953	0.1639	0.151299	0.149068	0.151299	0.0106432	1.806	323	2	0.392	3.241	.		.	.	.	0	0	0	PF00657	Family:Lipase_GDSL	0	CE16	0	0.001	0.33	.	.	0.565	0.06	0.317	0.82	1	1	0	0	35165.4	-2.5
SNOO_138370	SNOO_138370A_2	0.109449	0.28833	0.268028	0.188281	0.13467	0.367879	0.167409	0.367879	0.0687573	0.0507423	0.367879	0.0281051	0.272666	0.119204	0.272666	0.0281051	1.8	187	5	2.066	3.209	.		.	.	.	0	0	0	PF14273	Family:DUF4360	0	.	0	0.019	0.314	.	0.69	.	0.117	0.365	0.81	1	1	0	0	19829.2	-2
SNOO_160170	SNOO_160170A_1	0.219127	0.169112	0.175758	0.134358	0.245309	0.18394	0.216765	0.18394	0.216765	0.198014	0.18394	0.234069	0.22831	0.225886	0.174829	0.134358	1.799	283	2	1.239	3.057	.		.	.	.	0	0	0	PF18271	Domain:GH131_N	0	GH131	0	0.052	0.504	.	.	0.547	0.389	0.326	0.84	1	1	0	0	30045.5	-4.5
SNOO_116490	SNOO_116490A_2	0.0756691	0.106978	0.0858401	0.0481139	0.00997483	0.048951	0.0285312	0.407925	0.0493402	0.0681927	0.244755	0.110022	0.147384	0.118202	0.0630341	0.00997483	1.798	352	2	0.477	2.337	CfTom1		.	.	.	0	0	0	PF07745	Domain:Glyco_hydro_53	0	GH53,GH5	0	0	0.26	.	.	0.825	0.012	0.415	0.85	1	1	0	0	38181.5	5.5
SNOO_096720	SNOO_096720A_1	0.0524591	0.0719421	0.0322654	0.125653	0.0501111	0.0128629	0.119665	0.244755	0.0992344	0.0285663	0.0128629	0.0324332	0.142695	0.0563096	0.131125	0.0128629	1.796	69	7	5.57	3.312	.		.	.	.	0	0	0	.	.	0	.	0	1	0.77	.	0.707	.	0.77	0.449	0.84	1	1	0	0	7087.24	3
SNOO_506200	SNOO_506200_2	0.0596908	0.0400535	0.0379559	0.0375073	0.114642	0.440559	0.0992344	0.244755	0.0495436	0.134325	0.440559	0.134363	0.0571529	0.134393	0.116025	0.0375073	1.795	75	8	5.667	3.312	.		.	.	.	0	0	0	.	.	0	.	0	1	0.748	0.595	0.599	.	0.59	0.367	0.58	1	1	0	0	7816.32	-3
SNOO_527930	SNOO_527930_1	0.0608732	0.0831967	0.0608732	0.0518011	0.10182	0.367879	0.0459786	0.367879	0.380085	0.498561	0.367879	0.503597	0.0956961	0.0861284	0.0956961	0.0459786	1.787	127	11	7.478	3.308	.		.	.	.	0	0	0	PF00187	Domain:Chitin_bind_1	1	CBM18	0	0.998	0.739	.	0.921	.	0.579	0.457	0.9	1	1	0	0	12948.9	7
SNOO_008150	SNOO_008150A_1	0.367879	0.367879	0.367879	0.367879	0.367879	0.367879	0.367879	0.367879	0.367879	0.367879	0.367879	0.367879	0.367879	0.367879	0.367879	0.367879	1.773	230	2	3.785	3.287	MoCDIP4,ChNIS1,CoNIS1,MoNIS1		MoCDIP4,Plegl1,GzOB015	effector_(plant_avirulence_determinant),unaffected_pathogenicity	PHI:3216,PHI:3378,PHI:1575	1	0	0	PF03443	Family:AA9	1	AA9	0	0.004	0.242	.	0.731	.	0.095	0.324	0.83	1	1	0	0	24071	6
SNOO_155350	SNOO_155350A_3	0.276699	0.219819	0.00611606	0.132523	0.00785288	0.538462	0.1509	0.0848953	0.1509	0.278667	0.0848953	0.317046	0.00933167	0.307211	0.00933167	0.00611606	1.773	327	12	3.803	3.305	.		.	.	.	0	0	0	.	.	0	.	0	0.12	0.621	0.611	.	.	0.339	0.342	0.58	1	1	0	0	35847.4	2
SNOO_026870	SNOO_026870A_1	0.202271	0.169112	0.102751	0.226341	0.211262	0.035373	0.162574	0.403846	0.216765	0.219631	0.403846	0.190147	0.133752	0.201248	0.133752	0.035373	1.772	222	2	4.222	3.298	MoCDIP4,ChNIS1,CoNIS1,MoNIS1		MoCDIP4,GzOB021,Plegl1,GzOB015	effector_(plant_avirulence_determinant),unaffected_pathogenicity	PHI:3216,PHI:1581,PHI:3378,PHI:1575	1	0	0	PF03443	Family:AA9	1	AA9	0	0.06	0.325	.	0.672	.	0.018	0.399	0.8	1	1	0	0	22994.9	6
SNOO_056740	SNOO_056740A_1	0.0524591	0.0536485	0.0845382	0.120415	0.0488536	0.048951	0.0393252	0.407925	0.129656	0.0202434	0.244755	0.0121288	0.0747353	0.0441462	0.130305	0.0121288	1.771	128	4	3.374	3.311	.		.	.	.	0	0	0	.	.	0	.	0	0.188	0.468	.	0.882	.	0.97	0.499	0.9	1	1	0	0	13465.2	2
SNOO_096740	SNOO_096740A_2	0.342776	0.0302197	0.342776	0.300127	0.355393	0.367879	0.318922	0.367879	0.314553	0.342623	0.367879	0.317046	0.387021	0.140625	0.387021	0.0302197	1.748	356	8	4.949	3.238	CfTom1		.	.	.	0	0	0	PF00150	Domain:Cellulase	0	GH5_5,GH5,GH5_4,GH5_25,GH5_39,GH5_8,GH5_46,GH5_37,GH5_2,GH5_22,GH5_52,GH5_54,GH5_40,GH5_47	0	0	0.474	.	0.546	.	0.84	0.37	0.89	1	1	0	0	37910.6	0.5
SNOO_301130	SNOO_301130A_1	0.14754	0.0504832	0.14754	0.154298	0.0919926	0.538462	0.118625	0.538462	0.118625	0.121949	0.538462	0.154572	0.0721431	0.114805	0.147479	0.0504832	1.748	296	8	1.259	3.242	.		.	.	.	0	0	0	PF00722	Domain:Glyco_hydro_16	0	GH16_3,GH16,GH16_1,GH16_5,GH16_9,GH16_7	0	0.018	0.516	.	.	0.635	0.532	0.297	0.8	1	1	0	0	32128	-3.5
SNOO_000750	SNOO_000750A_3	0.367879	0.367879	0.367879	0.367879	0.367879	0.367879	0.367879	0.367879	0.367879	0.367879	0.367879	0.367879	0.367879	0.367879	0.367879	0.367879	1.748	208	4	2.807	3.265	.		.	.	.	0	0	0	PF14273	Family:DUF4360	0	.	0	0.018	0.44	.	0.84	.	0.021	0.18	0.84	1	1	0	0	22092.9	-0.5
SNOO_417120	SNOO_417120A_2	0.0392647	0.0520988	0.0392647	0.0376362	0.0225911	0.538462	0.0903915	0.538462	0.037438	0.0574713	0.538462	0.0387697	0.149388	0.0124085	0.129628	0.0124085	1.744	90	4	2.507	3.298	.		.	.	.	0	0	0	.	.	0	.	0	0.998	0.584	.	.	0.648	0.054	0.219	0.39	1	1	0	0	9801.53	7
SNOO_415160	SNOO_415160A_1	0.110058	0.130933	0.125265	0.0838779	0.00254638	0.244755	0.0991488	0.440559	0.0493191	0.020954	0.244755	0.107165	0.115555	0.0528807	0.0563894	0.00254638	1.743	61	6	6.237	3.312	.		.	.	.	0	0	0	.	.	0	.	0	1	0.857	0.684	0.697	.	0.247	0.201	0.63	1	1	0	0	6607.5	-3
SNOO_419580	SNOO_419580A_1	0.114646	0.139284	0.12359	0.13241	0.0449019	0.403846	0.112826	0.035373	0.112826	0.138772	0.035373	0.09593	0.00676676	0.10665	0.0983471	0.00676676	1.73	55	6	5.888	3.309	.		.	.	.	0	0	0	.	.	0	.	0	1	0.848	.	0.768	.	0.274	0.425	0.5	1	1	0	0	5965.91	0.5
SNOO_086800	SNOO_086800A_2	0.0891973	0.133812	0.11289	0.0584045	0.00963641	0.244755	0.0891202	0.244755	0.021623	0.0891429	0.244755	0.080675	0.122357	0.0872019	0.018299	0.00963641	1.722	330	4	5.363	3.221	MoChi1,MrChi		.	.	.	0	0	0	PF00704	Domain:Glyco_hydro_18	1	GH18	0	0.011	0.591	0.522	.	.	0.076	0.472	0.69	1	1	0	0	36069.4	-2.5
SNOO_427010	SNOO_427010A_2	0.15192	0.18371	0.0892583	0.120766	0.0222519	0.538462	0.182017	0.0848953	0.0913292	0.19478	0.0848953	0.197028	0.0293053	0.201912	0.075849	0.0222519	1.717	264	11	1.725	2.181	.		.	.	.	0	0	0	.	.	0	.	0	0.628	0.623	.	.	0.512	0.906	0.51	0.57	1	1	0	0	29139.3	2.5
SNOO_115580	SNOO_115580A_2	0.111479	0.137137	0.497835	0.100194	0.10182	0.367879	0.0925871	0.367879	0.503356	0.110628	0.367879	0.503597	0.503742	0.0966392	0.503742	0.0925871	1.705	80	8	6.439	3.312	.		.	.	.	0	0	0	.	.	0	.	0	1	0.857	0.833	0.673	.	0.945	0.442	0.41	1	1	0	0	9143.61	4
SNOO_307410	SNOO_307410A_2	0.146312	0.147387	0.0831061	0.144551	0.096586	0.244755	0.146313	0.440559	0.130014	0.120464	0.440559	0.11426	0.0208425	0.129338	0.144204	0.0208425	1.701	492	61	6.043	3.31	VnaChtBP,RiSLM,MgxLysM		.	.	.	0	0	0	PF00187	Domain:Chitin_bind_1	1	CBM18	0	0.162	0.621	.	0.782	.	0.872	0.305	0.95	1	1	0	0	50262.8	-0.5
SNOO_027550	SNOO_027550A_6	0.183847	0.322291	0.282963	0.00688449	0.278582	0.367879	0.0930553	0.367879	0.0930553	0.372774	0.367879	0.380455	0.262244	0.379825	0.0241185	0.00688449	1.699	409	4	5.905	3.312	RiNLE1		.	.	.	0	0	0	.	.	0	.	0	0.971	0.442	.	0.669	.	0.885	0.566	0.77	1	1	0	0	41593	-3.5
SNOO_429310	SNOO_429310A_2	0.123437	0.00990396	0.14962	0.0869122	0.150153	0.440559	0.157718	0.244755	0.0339508	0.135081	0.440559	0.117992	0.0880708	0.134045	0.166665	0.00990396	1.692	266	7	1.561	2.598	.		.	.	.	0	0	0	.	.	0	.	0	0.373	0.584	.	.	0.534	0.525	0.696	0.68	1	1	0	0	28460.1	5
SNOO_080450	SNOO_080450A_3	0.212476	0.191293	0.125554	0.242444	0.23598	0.367879	0.231796	0.367879	0.231796	0.0197541	0.367879	0.0397422	0.247213	0.000186455	0.176474	0.000186455	1.691	172	3	0.251	3.145	.		.	.	.	0	0	0	.	.	0	.	0	0.075	0.306	.	.	0.586	0.328	0.379	0.82	1	1	0	0	17836.2	-4.5
SNOO_091130	SNOO_091130A_1	0.0274784	0.169416	0.0274784	0.0900908	0.101491	0.403846	0.149617	0.403846	0.149617	0.146572	0.403846	0.171677	0.15601	0.169488	0.175098	0.0274784	1.679	333	10	1.437	3.134	.		.	.	.	0	0	0	PF09362	Domain:DUF1996	0	.	0	0.003	0.62	.	.	0.682	0.026	0.539	0.63	1	1	0	0	36150.6	6
SNOO_108650	SNOO_108650A_1	0.20305	0.225084	0.20305	0.192581	0.367879	0.367879	0.185174	0.367879	0.185174	0.367879	0.367879	0.367879	0.367879	0.367879	0.367879	0.185174	1.678	230	2	5.403	3.308	FgXYLA		.	.	.	0	0	0	PF00457	Domain:Glyco_hydro_11	1	GH11,CBM60	0	0.044	0.559	.	0.703	.	0.021	0.495	0.76	1	1	0	0	24748.5	2.5
SNOO_159520	SNOO_159520A_3	0.342776	0.00291106	0.276699	0.330574	0.378697	0.367879	0.1509	0.367879	0.314553	0.342623	0.367879	0.317046	0.380677	0.32583	0.262244	0.00291106	1.677	202	4	6.11	2.203	Zt6,BghBEC1011,BgtAvrPm2		.	.	.	0	0	0	.	.	0	.	0	0.812	0.753	0.848	.	.	0.031	0.444	0.57	1	1	0	0	22211.2	8.5
SNOO_437130	SNOO_437130A_3	0.211301	0.211034	0.200867	0.21335	0.0120019	0.440559	0.204678	0.244755	0.207733	0.141059	0.440559	0.120914	0.171967	0.105921	0.171967	0.0120019	1.673	138	2	4.652	3.263	.		.	.	.	0	0	0	.	.	0	.	0	0.903	0.628	0.58	.	.	0.782	0.364	0.05	1	1	0	0	15308.7	-1
SNOO_129550	SNOO_129550A_2	0.0507747	0.0349641	0.0507747	0.0785612	0.126734	0.367879	0.100466	0.367879	0.100466	0.172524	0.367879	0.143554	0.177	0.0799642	0.177	0.0349641	1.668	256	10	1.794	2.841	.		.	.	.	0	0	0	.	.	0	.	0	0.537	0.595	.	.	0.663	0.994	0.309	0.65	1	1	0	0	28692.4	-4
SNOO_307800	SNOO_307800A_1	0.334074	0.0208424	0.334074	0.358762	0.398285	0.367879	0.374949	0.367879	0.380085	0.335987	0.367879	0.377698	0.387021	0.366451	0.368592	0.0208424	1.664	98	4	3.852	3.312	.		.	.	.	0	0	0	.	.	0	.	0	0.94	0.774	.	.	0.544	0.951	0.464	0.5	1	1	0	0	11098.8	2
SNOO_136480	SNOO_136480A_1	0.164829	0.225084	0.20305	0.192581	0.19424	0.367879	0.185174	0.367879	0.185174	0.165546	0.367879	0.18394	0.188354	0.178684	0.188354	0.164829	1.661	359	5	1.586	3.169	.		.	.	.	0	0	0	PF00657	Family:Lipase_GDSL	0	CE16	0	0	0.248	.	0.549	.	0.015	0.462	0.85	1	1	0	0	39178.4	-12
SNOO_129350	SNOO_129350A_1	0.128891	0.146853	0.144136	0.0134614	0.120407	0.18394	0.046356	0.18394	0.134369	0.0126047	0.18394	0.0242017	0.0630764	0.0341003	0.10153	0.0126047	1.66	410	18	3.69	3.302	.		.	.	.	0	0	0	PF00840	Domain:Glyco_hydro_7	0	GH7	0	0	0.644	.	0.519	.	0.044	0.494	0.76	1	1	0	0	44265.8	-6
SNOO_034160	SNOO_034160A_1	0.164829	0.225084	0.164829	0.192581	0.173639	0.367879	0.185174	0.367879	0.185174	0.202334	0.367879	0.18394	0.179525	0.189195	0.179525	0.164829	1.647	172	14	2.84	3.291	.		.	.	.	0	0	0	.	.	0	.	0	0.859	0.584	.	.	0.51	0.723	0.251	0.76	1	1	0	0	18037.7	-6.5
SNOO_545980	SNOO_545980_1	0.0117323	0.0883089	0.0402365	0.0697859	0.0806872	0.440559	0.101524	0.244755	0.0500835	0.0988713	0.440559	0.119705	0.025998	0.045938	0.0474745	0.0117323	1.647	64	1	4.122	2.303	.		.	.	.	0	0	0	.	.	0	.	0	0.99	0.673	0.75	.	.	0.947	0.434	0.36	1	1	0	0	6728.77	0.5
SNOO_136880	SNOO_136880A_2	0.14312	0.0767889	0.14312	0.0679267	0.161245	0.407925	0.0318745	0.407925	0.126362	0.15799	0.244755	0.132401	0.124079	0.157647	0.124079	0.0318745	1.647	159	6	2.281	3.102	.		.	.	.	0	0	0	.	.	0	.	0	0.125	0.363	.	0.628	.	0.125	0.458	0.78	1	1	0	0	16534.7	-4.5
SNOO_537590	SNOO_537590_1	0.0150284	0.00408485	0.0150284	0.0666958	0.00104858	0.367879	0.152273	0.367879	0.0848376	0.102622	0.367879	0.0878064	0.0410159	0.0288437	0.00151898	0.00104858	1.646	132	8	5.493	3.23	.		.	.	.	0	0	0	.	.	0	.	0	0.994	0.76	.	0.773	.	0.913	0.589	0.48	1	1	0	0	14573.8	4.5
SNOO_165200	SNOO_165200A_1	0.0569792	0.0622512	0.131822	0.109621	0.127087	0.048951	0.158802	0.048951	0.158802	0.134839	0.048951	0.162899	0.144356	0.137427	0.16783	0.048951	1.643	239	8	3.862	2.523	.		.	.	.	0	0	0	.	.	0	.	0	0.714	0.644	.	0.612	.	0.991	0.643	0.3	1	1	0	0	26112.3	-5.5
SNOO_065020	SNOO_065020A_1	0.164829	0.142795	0.164829	0.175298	0.367879	0.367879	0.182705	0.367879	0.185174	0.202334	0.367879	0.18394	0.367879	0.189195	0.367879	0.142795	1.634	304	6	0.447	2.423	FGL1,RsAGLIP1		FGL1,Fgl1	reduced_virulence	PHI:4242,PHI:4212,PHI:432	0	1	0	PF01764,PF03893	Family:Lipase_3,Domain:Lipase3_N	1	.	0	0.003	0.358	.	.	0.669	0.019	0.277	0.8	1	1	0	0	32143.4	-1
SNOO_152230	SNOO_152230A_1	0.367879	0.367879	0.367879	0.367879	0.367879	0.367879	0.367879	0.367879	0.367879	0.367879	0.367879	0.367879	0.367879	0.367879	0.367879	0.367879	1.629	127	6	3.741	3.312	.		.	.	.	0	0	0	.	.	0	.	0	0.249	0.543	.	0.871	.	0.643	0.538	0.89	1	1	0	0	13166.9	3
SNOO_026130	SNOO_026130A_3	0.174526	0.182636	0.198377	0.116335	0.151274	0.035373	0.148901	0.403846	0.197667	0.0170807	0.035373	0.00608221	0.0645296	0.00159347	0.021847	0.00159347	1.627	262	1	0.897	3.096	.		.	.	.	0	0	0	PF18271	Domain:GH131_N	0	GH131	0	0.012	0.497	.	.	0.714	0.942	0.618	0.83	1	1	0	0	28697.7	1.5
SNOO_508790	SNOO_508790_1	0.0897296	0.111546	0.112229	0.0571992	0.0636752	0.538462	0.07359	0.538462	0.04906	0.120481	0.538462	0.133331	0.127349	0.134232	0.099845	0.04906	1.626	99	8	5.916	3.312	.		.	.	.	0	0	0	.	.	0	.	0	0.996	0.851	0.741	.	.	0.414	0.429	0.75	1	1	0	0	10198.6	-2
SNOO_063350	SNOO_063350A_2	0.0149582	0.0544367	0.102796	0.131555	0.053441	0.244755	0.115405	0.440559	0.134969	0.132086	0.440559	0.0954943	0.128302	0.0866312	0.0359218	0.0149582	1.623	392	5	2.582	3.257	.		.	.	.	0	0	0	PF01263	Family:Aldose_epim	0	.	0	0	0.425	.	0.562	.	0.096	0.412	0.81	1	1	0	0	43254.3	-5
SNOO_037460	SNOO_037460A_1	0.131036	0.21253	0.0696648	0.21335	0.129422	0.367879	0.159194	0.367879	0.159194	0.212908	0.367879	0.206962	0.0719593	0.199142	0.024537	0.024537	1.62	178	12	5.021	3.295	MoBas2		.	.	.	0	0	0	.	.	0	.	0	0.985	0.269	.	0.599	.	0.982	0.403	0.8	1	1	0	0	17400.4	-4
SNOO_516290	SNOO_516290_2	0.137502	0.0690714	0.162711	0.0323902	0.139642	0.367879	0.0803614	0.367879	0.0445057	0.00380954	0.367879	0.0147687	0.183808	0.00073336	0.15601	0.00073336	1.617	56	3	6.159	3.312	.		.	.	.	0	0	0	.	.	0	.	0	0.999	0.83	0.655	0.697	.	0.606	0.376	0.48	1	1	0	0	5934.92	0
SNOO_136650	SNOO_136650A_3	0.334074	0.0208424	0.334074	0.358762	0.398285	0.367879	0.374949	0.367879	0.380085	0.335987	0.367879	0.377698	0.387021	0.366451	0.368592	0.0208424	1.616	240	2	-0.961	0.305	.		.	.	.	0	0	0	PF10681	Family:Rot1	0	.	0	0.217	0.597	.	.	0.55	0.035	0.38	0.56	1	1	1	0	27084.9	10
SNOO_300770	SNOO_300770A_1	0.0608732	0.0831967	0.0608732	0.394639	0.0529793	0.367879	0.380085	0.367879	0.380085	0.411855	0.367879	0.377698	0.0482371	0.388328	0.0482371	0.0482371	1.613	66	9	5.987	3.312	.		.	.	.	0	0	0	.	.	0	.	0	1	0.847	.	0.882	.	0.495	0.482	0.66	1	1	0	0	7073.29	-0.5
SNOO_127710	SNOO_127710A_1	0.12525	0.132749	0.13416	0.0679267	0.11159	0.407925	0.058594	0.407925	0.0926654	0.138394	0.244755	0.115142	0.102639	0.131328	0.163769	0.058594	1.598	298	0	2.429	2.692	.		.	.	.	0	0	0	.	.	0	.	0	0.822	0.348	.	0.546	.	0.011	0.522	0.79	1	1	0	0	30750.1	-4
SNOO_539720	SNOO_539720_1	0.00267771	0.0083551	0.00267771	0.0199924	0.00632886	0.440559	0.062123	0.244755	0.020948	0.0951905	0.244755	0.080578	0.0258599	0.1168	0.012026	0.00267771	1.598	65	6	2.437	2.278	.		.	.	.	0	0	0	.	.	0	.	0	0.499	0.452	.	0.748	.	0.631	0.338	0.83	1	1	1	0	6605.8	1.5
SNOO_545200	SNOO_545200_2	0.308268	0.125611	0.282963	0.258261	0.297324	0.367879	0.239191	0.367879	0.0930553	0.0062014	0.367879	0.0106782	0.309365	0.00919698	0.142406	0.0062014	1.597	174	9	4.557	2.628	.		.	.	.	0	0	0	PF08881	Domain:CVNH	0	.	0	0.967	0.734	.	0.773	.	0.025	0.411	0.46	1	1	0	0	18677.9	-4
SNOO_053090	SNOO_053090A_4	0.219127	0.169112	0.202271	0.216355	0.0123125	0.367879	0.219953	0.367879	0.219953	0.123252	0.367879	0.234069	0.126053	0.176954	0.0456673	0.0123125	1.596	277	3	1.541	2.109	.		.	.	.	0	0	0	PF01828	Family:Peptidase_A4	0	.	0	0.012	0.447	.	0.56	.	0.026	0.524	0.76	1	1	0	0	29488.9	1.5
SNOO_130250	SNOO_130250A_1	0.367879	0.367879	0.367879	0.367879	0.367879	0.367879	0.367879	0.367879	0.367879	0.367879	0.367879	0.367879	0.367879	0.367879	0.367879	0.367879	1.592	241	4	3.505	2.516	.		.	.	.	0	0	0	.	.	0	.	0	0.551	0.593	0.792	.	.	0.881	0.286	0.24	1	1	0	0	27247.8	0
SNOO_052960	SNOO_052960A_1	0.367879	0.367879	0.367879	0.367879	0.367879	0.367879	0.367879	0.367879	0.367879	0.367879	0.367879	0.367879	0.367879	0.367879	0.367879	0.367879	1.59	377	7	3.339	3.298	MoCDIP1		Pnl1,PcPL15,PcPL16,PcPL1,CcpelA,PelD,PelA,PELB	reduced_virulence,increased_virulence_(hypervirulence)	PHI:3226,PHI:4618,PHI:4619,PHI:4617,PHI:2476,PHI:6854,PHI:6853,PHI:222	1	1	0	PF00544	Repeat:Pectate_lyase_4	0	PL1_4,PL1,PL1_7,PL1_5,PL1_2,PL1_10,PL1_8,PL1_12,PL1_11,PL1_1,PL1_13,PL1_6,PL1_9	0	0	0.343	.	0.676	.	0.438	0.738	0.9	1	1	0	0	38853.6	11.5
SNOO_025560	SNOO_025560A_2	0.168582	0.0766417	0.143727	0.0148961	0.158745	0.403846	0.023746	0.403846	0.00884654	0.0641389	0.403846	0.16062	0.131309	0.103338	0.0412199	0.00884654	1.578	186	0	0.463	1.002	.		.	.	.	0	0	0	.	.	0	.	0	0.967	0.593	.	.	0.551	0.033	0.44	0.49	1	1	1	0	19981	-1
SNOO_155540	SNOO_155540A_1	0.240574	0.272157	0.298895	0.109208	0.221392	0.367879	0.318922	0.367879	0.0930553	0.199467	0.367879	0.249961	0.237671	0.235384	0.0198093	0.0198093	1.578	248	6	4.137	3.306	.		.	.	.	0	0	0	PF00734	Domain:CBM_1	1	CBM1	0	0	0.299	.	0.82	.	0.131	0.657	0.87	1	1	0	0	26038.8	0
SNOO_411810	SNOO_411810A_1	0.367879	0.367879	0.367879	0.367879	0.367879	0.367879	0.367879	0.367879	0.367879	0.367879	0.367879	0.367879	0.367879	0.367879	0.367879	0.367879	1.575	52	4	6.016	3.312	.		.	.	.	0	0	0	.	.	0	.	0	0.999	0.777	0.763	0.744	.	0.832	0.411	0.71	1	1	0	0	5503.48	1
SNOO_437220	SNOO_437220A_2	0.143117	0.202199	0.143117	0.112096	0.233145	0.035373	0.207733	0.403846	0.159194	0.17198	0.035373	0.118767	0.0456673	0.0585274	0.126053	0.035373	1.57	146	8	2.534	3.292	.		.	.	.	0	0	0	.	.	0	.	0	0.011	0.371	.	0.587	.	0.914	0.677	0.8	1	1	0	0	15718.8	1.5
SNOO_510530	SNOO_510530_1	0.110362	0.119368	0.126591	0.126154	0.0218984	0.035373	0.120642	0.403846	0.120642	0.136127	0.035373	0.119705	0.0624853	0.11573	0.0624853	0.0218984	1.567	250	5	3.588	2.838	.		.	.	.	0	0	0	PF19287	Family:DUF5910	0	.	0	0.583	0.587	0.597	.	.	0.169	0.368	0.43	1	1	0	0	27502.3	2
SNOO_515870	SNOO_515870_2	0.308268	0.125611	0.282963	0.258261	0.297324	0.367879	0.239191	0.367879	0.0930553	0.0062014	0.367879	0.0106782	0.309365	0.00919698	0.142406	0.0062014	1.566	128	3	3.24	3.09	.		.	.	.	0	0	0	.	.	0	.	0	0.976	0.688	.	.	0.507	0.508	0.348	0.77	1	1	0	0	13834.7	-1
SNOO_042780	SNOO_042780A_2	0.282963	0.19782	0.282963	0.177093	0.0140182	0.367879	0.157277	0.367879	0.318922	0.342623	0.367879	0.317046	0.165257	0.32583	0.325096	0.0140182	1.564	191	4	2.536	3.099	ZtNIP1,CfEcp2		.	.	.	0	0	0	PF14856	Family:Hce2	1	.	0	0.029	0.326	.	.	0.527	0.974	0.432	0.91	1	1	0	0	20488.9	-5.5
SNOO_303590	SNOO_303590A_1	0.367879	0.367879	0.367879	0.367879	0.367879	0.367879	0.367879	0.367879	0.367879	0.367879	0.367879	0.367879	0.367879	0.367879	0.367879	0.367879	1.561	86	6	4.915	3.312	.		.	.	.	0	0	0	.	.	0	.	0	1	0.667	.	0.647	.	0.222	0.601	0.42	1	1	0	0	9356.13	3
SNOO_047790	SNOO_047790A_1	0.103439	0.108697	0.128646	0.0394097	0.132095	0.00385888	0.0300853	0.122378	0.11977	0.132143	0.00385888	0.107093	0.115555	0.0799709	0.136576	0.00385888	1.557	173	5	4.404	2.856	.		.	.	.	0	0	0	PF20521	Domain:DUF6736	0	.	0	0.975	0.682	0.51	.	.	0.042	0.73	0.57	1	1	0	0	18290	-1.5
SNOO_159340	SNOO_159340A_1	0.367879	0.367879	0.367879	0.367879	0.367879	0.367879	0.367879	0.367879	0.367879	0.367879	0.367879	0.367879	0.367879	0.367879	0.367879	0.367879	1.556	320	2	3.455	3.192	CfTom1		.	.	.	0	0	0	PF00331	Domain:Glyco_hydro_10	1	GH10	0	0.087	0.548	.	.	0.587	0.019	0.445	0.76	1	1	0	0	35106.9	7
SNOO_000320	SNOO_000320A_1	0.308268	0.125611	0.308268	0.0135804	0.378697	0.18394	0.0111026	0.18394	0.0111026	0.204469	0.18394	0.317046	0.380677	0.307211	0.380677	0.0111026	1.542	389	5	3.633	3.059	.		Bcpme2,BCPME2,Bcpme1,BCPME1	increased_virulence_(hypervirulence),unaffected_pathogenicity,reduced_virulence	PHI:9527,PHI:1029,PHI:540,PHI:9526,PHI:278,PHI:1028	1	1	0	PF01095	Repeat:Pectinesterase	0	CE8	0	0	0.444	.	0.522	.	0.961	0.483	0.95	1	1	0	0	42214.2	5
SNOO_151240	SNOO_151240A_2	0.246463	0.264302	0.168576	0.0926844	0.293826	0.367879	0.254701	0.367879	0.206272	0.215005	0.367879	0.253414	0.28677	0.260203	0.174978	0.0926844	1.539	258	26	5.647	2.866	.		.	.	.	0	0	0	.	.	0	.	0	1	0.826	0.78	0.69	.	0.079	0.438	0.28	1	1	0	0	28525.2	6.5
SNOO_140400	SNOO_140400A_1	0.164829	0.225084	0.164829	0.192581	0.367879	0.367879	0.185174	0.367879	0.185174	0.367879	0.367879	0.367879	0.367879	0.367879	0.367879	0.164829	1.538	227	2	3.953	3.312	FgXYLA		.	.	.	0	0	0	PF00457	Domain:Glyco_hydro_11	1	GH11,CBM60	0	0.003	0.243	.	0.899	.	0.369	0.494	0.86	1	1	0	0	24054.2	5.5
SNOO_114690	SNOO_114690A_1	0.0905446	0.128445	0.112642	0.129747	0.120439	0.128497	0.0498935	0.356935	0.129656	0.0370416	0.356935	0.0943782	0.118552	0.0690286	0.13797	0.0370416	1.531	218	5	2.114	3.288	.		.	.	.	0	0	0	.	.	0	.	0	0.193	0.612	.	.	0.533	0.028	0.278	0.62	1	1	0	0	23837.8	0.5
SNOO_410910	SNOO_410910A_1	0.367879	0.367879	0.367879	0.367879	0.367879	0.367879	0.367879	0.367879	0.367879	0.367879	0.367879	0.367879	0.367879	0.367879	0.367879	0.367879	1.527	58	3	1.792	3.299	.		.	.	.	0	0	0	.	.	0	.	0	0.061	0.648	.	.	0.709	0.321	0.284	0.81	1	1	0	0	6242.02	-3
SNOO_030770	SNOO_030770A_2	0.412679	0.0831967	0.412679	0.0518011	0.502452	0.367879	0.0459786	0.367879	0.0459786	0.498561	0.367879	0.503597	0.503742	0.503186	0.503742	0.0459786	1.524	144	4	4.441	3.266	VdPevD1		.	.	.	0	0	0	.	.	0	.	0	0.097	0.312	.	0.847	.	0.973	0.441	0.74	1	1	0	0	15196.9	-5.5
SNOO_011460	SNOO_011460A_2	0.0949851	0.0335095	0.0661832	0.0767431	0.141567	0.403846	0.075907	0.403846	0.128145	0.117746	0.403846	0.0651108	0.131529	0.0473085	0.131529	0.0335095	1.521	229	6	4.831	3.296	MoCDIP4,CoNIS1,ChNIS1		Plegl1,GzOB021,GzOB015	unaffected_pathogenicity	PHI:3378,PHI:1581,PHI:1575	0	0	0	PF03443	Family:AA9	1	AA9	0	0.51	0.354	.	0.69	.	0.047	0.387	0.85	1	1	0	0	23476.5	5
SNOO_572970	SNOO_572970_1	0.412679	0.439878	0.334074	0.358762	0.19424	0.367879	0.374949	0.367879	0.374949	0.0326397	0.367879	0.0449924	0.179525	0.366451	0.188354	0.0326397	1.521	130	3	3.6	1.924	.		.	.	.	0	0	0	.	.	0	.	0	0.998	0.641	0.849	.	.	0.744	0.543	0.02	1	1	0	0	14579.8	0.5
SNOO_090140	SNOO_090140A_1	0.308268	0.322291	0.308268	0.330574	0.378697	0.18394	0.318922	0.18394	0.318922	0.278667	0.18394	0.317046	0.237671	0.140625	0.380677	0.140625	1.521	197	8	2.52	3.303	.		.	.	.	0	0	0	PF09792	Domain:But2	0	.	0	0.281	0.338	.	0.585	.	0.267	0.253	0.84	1	1	0	0	20426.5	1.5
SNOO_135950	SNOO_135950A_2	0.138917	0.135385	0.138917	0.0131351	0.156756	0.367133	0.00139283	0.367133	0.0755202	0.133083	0.122378	0.129124	0.120089	0.1406	0.145753	0.00139283	1.52	165	8	1.841	3.246	.		.	.	.	0	0	0	.	.	0	.	0	0.017	0.225	.	0.729	.	0.943	0.595	0.82	1	1	0	0	17138.5	-1.5
SNOO_014040	SNOO_014040A_1	0.108731	0.0380295	0.0566347	0.0593293	0.0306162	0.367133	0.114642	0.367133	0.0894204	0.0951905	0.122378	0.109501	0.000541388	0.0889905	0.00176854	0.000541388	1.517	322	10	0.419	0.259	.		.	.	.	0	0	0	PF01083	Domain:Cutinase	1	CE5	0	0.064	0.602	.	.	0.795	0.869	0.481	0.32	1	1	1	0	34680	-1.5
SNOO_136220	SNOO_136220A_1	0.367879	0.367879	0.367879	0.367879	0.367879	0.367879	0.367879	0.367879	0.367879	0.367879	0.367879	0.367879	0.367879	0.367879	0.367879	0.367879	1.515	115	8	3.781	3.311	BghBEC2,GoEC2,MoCDIP11,MoCDIP2		.	.	.	0	0	0	PF05730	Domain:CFEM	1	.	0	0.158	0.225	.	0.501	.	0.185	0.288	0.83	1	1	0	0	11358.9	-8
SNOO_437060	SNOO_437060A_1	0.231792	0.153758	0.173844	0.17699	0.0871475	0.403846	0.115482	0.403846	0.235156	0.160285	0.403846	0.209566	0.247213	0.254245	0.260224	0.0871475	1.509	187	18	4.301	3.312	.		.	.	.	0	0	0	.	.	0	CBM18	0	0.974	0.552	.	0.7	.	0.026	0.564	0.84	1	1	0	0	19258.7	11
SNOO_437150	SNOO_437150A_1	0.367879	0.367879	0.367879	0.367879	0.367879	0.367879	0.367879	0.367879	0.367879	0.367879	0.367879	0.367879	0.367879	0.367879	0.367879	0.367879	1.505	103	8	4.003	3.312	.		.	.	.	0	0	0	.	.	0	.	0	0.852	0.501	.	0.827	.	0.103	0.414	0.85	1	1	0	0	10436	0.5
SNOO_100710	SNOO_100710A_3	0.367879	0.367879	0.367879	0.367879	0.367879	0.367879	0.367879	0.367879	0.367879	0.367879	0.367879	0.367879	0.367879	0.367879	0.367879	0.367879	1.504	249	4	4.761	3.24	MoCDIP4,ChNIS1,CoNIS1		.	.	.	0	0	0	PF03443	Family:AA9	1	AA9	0	0.068	0.454	.	0.545	.	0.052	0.437	0.87	1	1	0	0	26756.2	5
SNOO_039590	SNOO_039590A_1	0.219127	0.232808	0.0706082	0.0968165	0.0326415	0.538462	0.117467	0.0848953	0.0537703	0.182801	0.0848953	0.219035	0.0103201	0.211073	0.106216	0.0103201	1.503	297	1	2.064	-0.178	.		CypB,PbCYP3,BCP1,CPA1,FvCYP1,BbCypA,CYP1,BcCyp2_(BCIN_05g03080),BbCypC,PpiB,PpiA	reduced_virulence,unaffected_pathogenicity	PHI:7181,PHI:7735,PHI:277,PHI:213,PHI:7143,PHI:6199,PHI:2477,PHI:7734,PHI:249,PHI:11184,PHI:6206,PHI:11418,PHI:11417,PHI:7633	0	1	0	PF00160	Domain:Pro_isomerase	1	.	0	0.607	0.643	0.725	.	.	0.783	0.362	0.32	1	1	1	0	31886.3	5.5
SNOO_081420	SNOO_081420A_4	0.276699	0.219819	0.00611606	0.132523	0.00785288	0.538462	0.1509	0.0848953	0.1509	0.278667	0.0848953	0.317046	0.00933167	0.307211	0.00933167	0.00611606	1.501	384	5	3.114	3.241	.		.	.	.	0	0	0	PF01263	Family:Aldose_epim	0	.	0	0	0.493	.	0.627	.	0.971	0.676	0.85	1	1	0	0	42258	7
SNOO_153240	SNOO_153240A_1	0.178412	0.189973	0.178412	0.14837	0.0289459	0.403846	0.172016	0.035373	0.166803	0.180668	0.403846	0.18161	0.0812282	0.173917	0.0812282	0.0289459	1.5	104	10	5.98	3.312	.		.	.	.	0	0	0	.	.	0	.	0	1	0.847	.	0.73	.	0.84	0.353	0.68	1	1	0	0	10765.4	-1
SNOO_001380	SNOO_001380A_2	0.202271	0.211034	0.219127	0.204336	0.19115	0.18394	0.219953	0.18394	0.216765	0.0719132	0.18394	0.199076	0.22831	0.104346	0.240541	0.0719132	1.494	123	6	4.334	3.312	CfPDIP1		.	.	.	0	0	0	.	.	0	.	0	0.011	0.319	.	0.944	.	0.22	0.396	0.86	1	1	0	0	12364.9	-2
SNOO_123500	SNOO_123500A_2	0.367879	0.367879	0.367879	0.367879	0.367879	0.367879	0.367879	0.367879	0.367879	0.367879	0.367879	0.367879	0.367879	0.367879	0.367879	0.367879	1.491	109	6	5.041	3.301	MoBas2		.	.	.	0	0	0	.	.	0	.	0	0.884	0.235	0.501	0.663	.	0.993	0.621	0.85	1	1	0	0	10775	-3
SNOO_064590	SNOO_064590A_3	0.497835	0.137137	0.111479	0.100194	0.173639	0.367879	0.0901181	0.367879	0.0925871	0.165546	0.367879	0.18394	0.179525	0.178684	0.179525	0.0901181	1.49	96	8	5.269	3.311	.		Fghyd5_(FGSG_01831),MHP1	unaffected_pathogenicity,reduced_virulence	PHI:9245,PHI:458	0	1	0	PF06766	Family:Hydrophobin_2	1	.	0	0.976	0.51	.	0.678	.	0.963	0.397	0.86	1	1	0	0	9775.19	-5
SNOO_135000	SNOO_135000A_1	0.056007	0.00894883	0.056007	0.111723	0.144654	0.403846	0.0850058	0.035373	0.0554639	0.0136234	0.035373	0.0500376	0.154161	0.0398964	0.152686	0.00894883	1.483	176	3	3.704	2.701	.		.	.	.	0	0	0	PF13577	Domain:SnoaL_4	0	.	0	0.591	0.595	.	0.694	.	0.95	0.251	0.68	1	1	0	0	18949.3	-4.5
SNOO_048980	SNOO_048980A_2	0.0428653	0.109461	0.00734798	0.0635929	0.0785654	0.035373	0.154604	0.403846	0.0445057	0.109049	0.035373	0.170197	0.156398	0.113227	0.0101115	0.00734798	1.481	216	11	5.655	2.46	.		.	.	.	0	0	0	.	.	0	.	0	0.998	0.893	0.524	0.748	.	0.981	0.328	0.48	1	1	0	0	24155.2	-2
SNOO_563050	SNOO_563050_1	0.0968529	0.191566	0.157386	0.127385	0.0915991	0.18394	0.197667	0.18394	0.0395501	0.0986354	0.18394	0.197028	0.209149	0.137455	0.108487	0.0395501	1.48	145	2	0.22	2.609	.		.	.	.	0	0	0	.	.	0	.	0	0.715	0.321	.	.	0.644	0.005	0.287	0.75	1	1	0	0	15232.3	-4.5
SNOO_303340	SNOO_303340A_1	0.110058	0.0689766	0.125265	0.0375073	0.109516	0.122378	0.0297976	0.367133	0.119665	0.124517	0.122378	0.127208	0.13665	0.10935	0.131125	0.0297976	1.474	281	22	1.794	3.285	.		.	.	.	0	0	0	.	.	0	CBM18	0	0.004	0.262	.	0.584	.	0.018	0.636	0.91	1	1	0	0	28186.8	2.5
SNOO_155750	SNOO_155750A_2	0.0666849	0.0461585	0.0666849	0.122752	0.188607	0.18394	0.0997688	0.18394	0.146435	0.150557	0.18394	0.0948016	0.180204	0.185911	0.135153	0.0461585	1.473	300	4	2.724	3.227	.		.	.	.	0	0	0	PF10503	Family:Esterase_PHB	0	CE1	0	0.001	0.42	.	0.632	.	0.901	0.658	0.77	1	1	0	0	31813.8	10.5
SNOO_133460	SNOO_133460A_1	0.367879	0.367879	0.367879	0.367879	0.367879	0.367879	0.367879	0.367879	0.367879	0.367879	0.367879	0.367879	0.367879	0.367879	0.367879	0.367879	1.466	99	7	5.98	3.311	.		.	.	.	0	0	0	.	.	0	.	0	0.999	0.816	0.806	0.519	.	0.136	0.357	0.25	1	1	0	0	11372.2	0
SNOO_096590	SNOO_096590A_3	0.111479	0.137137	0.0732574	0.502267	0.502452	0.367879	0.503356	0.367879	0.503356	0.0738405	0.367879	0.0913082	0.0956961	0.0861284	0.0956961	0.0732574	1.466	427	4	-0.305	3.152	.		.	.	.	0	0	0	PF01328	Family:Peroxidase_2	0	.	0	0	0.241	.	.	0.649	0.305	0.566	0.8	1	1	0	0	45277.8	-8
SNOO_050320	SNOO_050320A_1	0.138933	0.130819	0.0833084	0.143934	0.00743503	0.403846	0.151404	0.403846	0.151404	0.0450495	0.403846	0.059566	0.00368826	0.0421908	0.0614124	0.00368826	1.466	425	5	0.362	2.966	.		.	.	.	0	0	0	PF01328	Family:Peroxidase_2	0	.	0	0	0.364	.	.	0.53	0.009	0.415	0.81	1	1	0	0	45146.5	-4.5
SNOO_102770	SNOO_102770A_4	0.197642	0.342455	0.197642	0.378421	0.378697	0.367879	0.246542	0.367879	0.246542	0.0324758	0.367879	0.249961	0.262244	0.0246889	0.380677	0.0246889	1.464	136	6	2.852	3.218	.		.	.	.	0	0	0	.	.	0	.	0	0.293	0.396	.	0.745	.	0.439	0.563	0.85	1	1	0	0	14115.2	0.5
SNOO_428640	SNOO_428640A_1	0.206899	0.199885	0.136164	0.204336	0.148392	0.403846	0.155606	0.403846	0.216765	0.182801	0.403846	0.219035	0.236321	0.070651	0.131122	0.070651	1.46	119	9	5.323	3.311	.		.	.	.	0	0	0	.	.	0	.	0	0.995	0.72	.	0.768	.	0.661	0.619	0.75	1	1	0	0	12845.6	-3.5
SNOO_032300	SNOO_032300A_1	0.0379559	0.129006	0.0596908	0.111893	0.0175691	0.403846	0.11046	0.035373	0.11046	0.0446517	0.035373	0.0326272	0.00311827	0.0036107	0.00789961	0.00311827	1.458	99	6	5.125	3.3	.		.	.	.	0	0	0	.	.	0	.	0	0.878	0.709	0.664	.	.	0.848	0.195	0.22	1	1	0	0	11182.8	-6
SNOO_148570	SNOO_148570A_2	0.367879	0.367879	0.367879	0.367879	0.367879	0.367879	0.367879	0.367879	0.367879	0.367879	0.367879	0.367879	0.367879	0.367879	0.367879	0.367879	1.456	238	4	2.203	3.297	.		.	.	.	0	0	0	PF14273	Family:DUF4360	0	.	0	0.008	0.281	.	0.893	.	0.732	0.571	0.89	1	1	0	0	24783.3	-1
SNOO_085980	SNOO_085980A_2	0.147878	0.233224	0.00507244	0.17699	0.0268171	0.538462	0.195803	0.0848953	0.195803	0.14999	0.0848953	0.118767	0.00625749	0.186112	0.00625749	0.00507244	1.438	171	4	0.409	3.087	.		.	.	.	0	0	0	.	.	0	.	0	0.024	0.315	.	.	0.546	0.94	0.375	0.76	1	1	0	0	18403.9	-4.5
SNOO_004340	SNOO_004340A_2	0.367879	0.367879	0.367879	0.367879	0.367879	0.367879	0.367879	0.367879	0.367879	0.367879	0.367879	0.367879	0.367879	0.367879	0.367879	0.367879	1.432	296	4	2.284	3.17	.		FAEB1	unaffected_pathogenicity	PHI:2451	0	0	0	PF10503	Family:Esterase_PHB	0	CE1	0	0.001	0.369	.	0.539	.	0.492	0.299	0.76	1	1	0	0	30917	6.5
SNOO_400970	SNOO_400970A_1	0.101686	0.129526	0.0714292	0.028282	0.149133	0.440559	0.012723	0.244755	0.026306	0.0117945	0.440559	0.0500376	0.152945	0.0077399	0.0801575	0.0077399	1.432	64	4	5.917	3.178	.		.	.	.	0	0	0	.	.	0	.	0	1	0.861	0.677	.	.	0.976	0.332	0.57	1	1	0	0	6874.11	5
SNOO_405590	SNOO_405590A_1	0.0524467	0.0630066	0.0267837	0.157357	0.0118006	0.440559	0.143492	0.244755	0.14844	0.0978476	0.440559	0.14999	0.147811	0.13311	0.133332	0.0118006	1.431	78	9	5.404	3.308	.		.	.	.	0	0	0	.	.	0	.	0	1	0.734	.	0.747	.	0.76	0.561	0.45	1	1	0	0	8505.3	1.5
SNOO_309000	SNOO_309000A_2	0.113022	0.14699	0.138951	0.0280216	0.0327837	0.538462	0.136331	0.0848953	0.0755202	0.149274	0.0848953	0.151683	0.00326212	0.14364	0.0470021	0.00326212	1.424	160	3	3.91	2.43	.		.	.	.	0	0	0	.	.	0	.	0	0.843	0.66	0.706	.	.	0.422	0.682	0.03	1	1	0	0	17855.6	3.5
SNOO_001100	SNOO_001100A_2	0.202271	0.169112	0.102751	0.226341	0.211262	0.035373	0.162574	0.403846	0.216765	0.219631	0.403846	0.190147	0.133752	0.201248	0.133752	0.035373	1.423	301	36	4.754	3.312	.		.	.	.	0	0	0	.	.	0	.	0	1	0.644	.	0.577	.	0.168	0.642	0.63	1	1	0	0	32219.6	-15
SNOO_158500	SNOO_158500A_2	0.206674	0.35094	0.342776	0.300127	0.0529793	0.18394	0.314553	0.18394	0.314553	0.342623	0.18394	0.317046	0.0482371	0.32583	0.0482371	0.0482371	1.415	227	5	1.272	3.3	.		.	.	.	0	0	0	PF00190	Domain:Cupin_1	0	.	0	0.105	0.537	.	.	0.759	0.895	0.44	0.79	1	1	0	0	24099.8	0
SNOO_416230	SNOO_416230A_1	0.127021	0.0463464	0.0162018	0.118873	0.0218984	0.244755	0.122448	0.440559	0.132281	0.125294	0.440559	0.108616	0.0180558	0.102641	0.00297264	0.00297264	1.415	172	17	6.334	3.291	.		.	.	.	0	0	0	.	.	0	.	0	1	0.871	0.502	0.808	.	0.663	0.394	0.59	1	1	0	0	18674.6	10.5
SNOO_547610	SNOO_547610_1	0.412679	0.277314	0.334074	0.358762	0.0376377	0.367879	0.374949	0.367879	0.374949	0.411855	0.367879	0.377698	0.0416679	0.388328	0.0416679	0.0376377	1.407	161	0	2.796	1.117	.		.	.	.	0	0	0	.	.	0	.	0	1	0.627	0.957	.	.	0.826	0.5	0.45	1	1	1	0	16605.9	5
SNOO_549570	SNOO_549570_1	0.412679	0.439878	0.334074	0.394639	0.502452	0.367879	0.374949	0.367879	0.380085	0.498561	0.367879	0.503597	0.503742	0.0966392	0.503742	0.0966392	1.402	222	6	1.722	3.205	.		.	.	.	0	0	0	.	.	0	.	0	0.161	0.587	.	.	0.668	0.955	0.406	0.28	1	1	0	0	25382	7.5
SNOO_122180	SNOO_122180A_2	0.131934	0.0178787	0.0612739	0.133169	0.119472	0.367133	0.0619915	0.367133	0.136113	0.133267	0.367133	0.0954943	0.137159	0.0745028	0.0482978	0.0178787	1.392	209	4	5.312	3.261	.		.	.	.	0	0	0	.	.	0	.	0	0.933	0.775	.	0.673	.	0.032	0.46	0.46	1	1	0	0	21974.7	-1.5
SNOO_113600	SNOO_113600A_1	0.102796	0.110433	0.0495982	0.136422	0.102048	0.440559	0.0996382	0.244755	0.0996382	0.0507435	0.440559	0.0400511	0.113684	0.115158	0.140521	0.0400511	1.391	388	2	1.703	3.288	FoSep1		.	.	.	0	0	0	PF00082	Domain:Peptidase_S8	0	.	0	0	0.167	.	.	0.532	0.049	0.35	0.81	1	1	0	0	39571.2	4.5
SNOO_436950	SNOO_436950A_1	0.0732574	0.0548485	0.0732574	0.0829113	0.502452	0.367879	0.0901181	0.367879	0.0901181	0.0738405	0.367879	0.503597	0.503742	0.0861284	0.086867	0.0548485	1.389	59	5	5.053	3.312	.		.	.	.	0	0	0	.	.	0	.	0	0.998	0.701	.	0.651	.	0.06	0.365	0.78	1	1	0	0	6352.29	1.5
SNOO_045460	SNOO_045460A_1	0.140351	0.167009	0.100814	0.184611	0.196353	0.0128629	0.172016	0.244755	0.172016	0.191184	0.244755	0.190258	0.194553	0.188481	0.162183	0.0128629	1.387	346	3	0.79	2.993	.		.	.	.	0	0	0	PF03664	Family:Glyco_hydro_62	0	GH62,GH43,GH43_34	0	0	0.404	.	.	0.528	0.987	0.369	0.75	1	1	0	0	38049.6	-2
SNOO_076200	SNOO_076200A_2	0.1596	0.163346	0.121227	0.10565	0.0785654	0.538462	0.0465454	0.538462	0.120561	0.169897	0.538462	0.165546	0.156398	0.16917	0.0281377	0.0281377	1.363	477	28	5.437	3.311	PesCDA,VdPDA1,VnaChtBP		.	.	.	0	0	0	PF01522,PF00187	Family:Polysacc_deac_1,Domain:Chitin_bind_1	1	CE4,CBM18	0	0	0.572	.	0.717	.	0.036	0.716	0.91	1	1	0	0	49954.5	4.5
SNOO_086150	SNOO_086150A_2	0.168318	0.053962	0.0791851	0.00294509	0.0649852	0.367879	0.0370658	0.367879	0.0370658	0.0841948	0.367879	0.0964645	0.0818551	0.0801763	0.0412199	0.00294509	1.357	312	0	-0.126	2.033	.		.	.	.	0	0	0	PF02469	Domain:Fasciclin	0	.	0	0.644	0.462	.	.	0.879	0.922	0.306	0.47	1	1	0	0	33642.7	3.5
SNOO_130990	SNOO_130990A_1	0.0892448	0.102688	0.118708	0.0938838	0.143419	0.048951	0.131042	0.407925	0.127071	0.105837	0.244755	0.107935	0.143301	0.103616	0.099267	0.048951	1.353	269	3	5.069	2.946	PsXEG1		.	.	.	0	0	0	PF01670	Domain:Glyco_hydro_12	1	GH12	0	0.007	0.538	.	0.67	.	0.955	0.284	0.71	1	1	0	0	29350.9	1
SNOO_094980	SNOO_094980A_2	0.143727	0.158122	0.134663	0.160778	0.17602	0.244755	0.100466	0.440559	0.170397	0.06403	0.440559	0.140938	0.128718	0.113227	0.165814	0.06403	1.35	119	9	7.531	3.249	GoEC2,MoCDIP11,MoCDIP2,BghBEC2,BghBEC4		.	.	.	0	0	0	.	.	0	.	0	0.993	0.761	.	0.856	.	0.784	0.517	0.84	1	1	0	0	12870.7	-7
SNOO_004030	SNOO_004030A_2	0.367879	0.367879	0.367879	0.367879	0.367879	0.367879	0.367879	0.367879	0.367879	0.367879	0.367879	0.367879	0.367879	0.367879	0.367879	0.367879	1.348	374	1	-0.608	3.164	.		ScOrtholog_GIC1,FGSG_07678	reduced_virulence	PHI:5750,PHI:6124	0	1	0	PF04185	Family:Phosphoesterase	0	.	0	0	0.295	.	.	0.679	0.25	0.478	0.74	1	1	0	0	41148.3	1
SNOO_134010	SNOO_134010A_1	0.101686	0.0817585	0.127661	0.0816439	0.117039	0.407925	0.135998	0.407925	0.0850058	0.0260801	0.244755	0.0798351	0.0350645	0.0350106	0.0983471	0.0260801	1.347	335	6	2.216	2.869	.		.	.	.	0	0	0	PF00128	Domain:Alpha-amylase	0	GH13_1,GH13,GH13_2,GH13_20,GH13_41,GH13_12,GH13_36,GH13_32,GH13_14,GH13_6,GH13_28,GH13_7,GH13_21,GH13_13,GH13_39,GH13_19,GH13_10,GH13_37,GH13_9,GH13_5,GH13_26,GH13_15,GH13_3,GH13_11,GH13_8,GH13_34	0	0.001	0.397	.	0.53	.	0.982	0.5	0.74	1	1	0	0	37171.8	-3.5
SNOO_578550	SNOO_578550_2	0.268396	0.0953873	0.0522206	0.29077	0.293826	0.367879	0.281008	0.367879	0.281008	0.0831709	0.367879	0.16275	0.28677	0.177472	0.174978	0.0522206	1.346	77	7	1.844	3.155	.		.	.	.	0	0	0	.	.	0	.	0	0	0.627	.	.	0.541	0.028	0.444	0.75	1	1	0	0	8156.79	7
SNOO_200110	SNOO_200110A_1	0.20305	0.225084	0.20305	0.192581	0.367879	0.367879	0.185174	0.367879	0.185174	0.165546	0.367879	0.18394	0.367879	0.178684	0.367879	0.165546	1.341	65	8	5.782	3.312	.		.	.	.	0	0	0	.	.	0	.	0	1	0.774	0.53	0.861	.	0.021	0.629	0.68	1	1	0	0	6690.77	0
SNOO_120070	SNOO_120070A_5	0.0140615	0.032895	0.0140615	0.0864178	0.00157388	0.367879	0.218562	0.367879	0.0271194	0.172206	0.367879	0.221895	0.150406	0.208222	0.00201271	0.00157388	1.339	624	3	1.764	3.304	MoCDIP1		.	.	.	0	0	0	.	.	0	GH141	0	0	0.252	.	.	0.691	0.137	0.387	0.86	1	1	0	0	66670.8	6.5
SNOO_502220	SNOO_502220_5	0.282963	0.0180907	0.308268	0.109208	0.262897	0.367879	0.0930553	0.367879	0.239191	0.132677	0.367879	0.236023	0.319677	0.101413	0.319677	0.0180907	1.335	382	29	3.936	3.292	.		.	.	.	0	0	0	.	.	0	.	0	0.27	0.593	.	0.632	.	0.966	0.44	0.55	1	1	0	0	40798.7	-7
SNOO_110340	SNOO_110340BA_3	0.0411517	0.139448	0.073259	0.00696498	0.0647203	0.538462	0.0126966	0.0848953	0.0126966	0.0431039	0.0848953	0.0970461	0.082157	0.0445704	0.128718	0.00696498	1.333	331	8	5.629	3.308	.		.	.	.	0	0	0	PF11327	Family:Egh16-like	1	.	0	0.738	0.417	.	0.821	.	0.939	0.583	0.85	1	1	0	0	33027	2
SNOO_154440	SNOO_154440A_1	0.367879	0.367879	0.367879	0.367879	0.367879	0.367879	0.367879	0.367879	0.367879	0.367879	0.367879	0.367879	0.367879	0.367879	0.367879	0.367879	1.325	473	15	4.504	3.308	MoCDIP1		.	.	.	0	0	0	PF00295	Repeat:Glyco_hydro_28	0	GH28	0	0	0.362	.	0.636	.	0.841	0.601	0.93	1	1	0	0	49611.5	0
SNOO_529760	SNOO_529760_1	0.166971	0.0811355	0.0714763	0.147308	0.205408	0.035373	0.0290403	0.403846	0.177901	0.159826	0.403846	0.197028	0.16538	0.189292	0.16538	0.0290403	1.324	73	3	5.882	3.27	.		.	.	.	0	0	0	.	.	0	.	0	1	0.776	0.989	0.664	.	0.026	0.253	0.41	1	1	0	0	8640.66	3.5
SNOO_642560	SNOO_642560_1	0.164829	0.225084	0.20305	0.192581	0.19424	0.367879	0.185174	0.367879	0.185174	0.202334	0.367879	0.18394	0.188354	0.189195	0.188354	0.164829	1.324	246	1	3.704	3.15	.		.	.	.	0	0	0	.	.	0	.	0	0.997	0.467	0.611	.	.	0.081	0.422	0.18	1	1	0	0	25689.7	8
SNOO_165270	SNOO_165270A_2	0.111479	0.478128	0.497835	0.502267	0.10182	0.18394	0.0901181	0.18394	0.503356	0.498561	0.18394	0.503597	0.503742	0.503186	0.503742	0.0901181	1.317	336	2	-0.382	2.314	.		.	.	.	0	0	0	PF18271	Domain:GH131_N	0	GH131	0	0.004	0.475	.	.	0.869	0.986	0.374	0.3	1	1	0	0	36980.2	4.5
SNOO_445430	SNOO_445430A_2	0.200867	0.216641	0.211301	0.216355	0.245309	0.367879	0.192458	0.367879	0.219953	0.182801	0.367879	0.219035	0.240541	0.144128	0.22831	0.144128	1.315	123	8	3.862	2.97	.		.	.	.	0	0	0	.	.	0	.	0	0.895	0.503	.	0.825	.	0.846	0.313	0.75	1	1	0	0	13182.6	-8.5
SNOO_050300	SNOO_050300A_1	0.13066	0.142832	0.110472	0.107447	0.0327619	0.440559	0.105507	0.244755	0.140414	0.146053	0.244755	0.144705	0.00360406	0.139231	0.0475162	0.00360406	1.314	114	6	0.163	3.312	.		.	.	.	0	0	0	.	.	0	.	0	0.379	0.246	.	.	0.721	0.724	0.362	0.75	1	1	0	0	11867.7	2
SNOO_035930	SNOO_035930A_2	0.0569792	0.101158	0.157287	0.0201613	0.107444	0.18394	0.0122046	0.18394	0.0298335	0.163131	0.18394	0.153142	0.0880708	0.100963	0.133332	0.0122046	1.309	356	4	2.316	3.248	CfTom1		VmXyl1,Endo-1_4-beta-xylanase_precursor_[GH10_family],Endo-1_4-beta-xylanase_[GH10_family],Xyl03624,XYL3,XYL-6,XYL2_(XYN33),Ppxyn2,Ppxyn1,Tom1	reduced_virulence,unaffected_pathogenicity,increased_virulence_(hypervirulence)	PHI:10255,PHI:2206,PHI:2209,PHI:2208,PHI:4246,PHI:2204,PHI:569,PHI:2207,PHI:2043,PHI:568,PHI:7912,PHI:7911,PHI:2364	1	1	0	PF00331	Domain:Glyco_hydro_10	1	GH10	0	0	0.502	.	.	0.615	0.979	0.484	0.75	1	1	0	0	38786.6	1.5
SNOO_607470	SNOO_607470_2	0.0901414	0.227924	0.173844	0.143619	0.247013	0.035373	0.235156	0.403846	0.201562	0.166471	0.035373	0.11439	0.0322182	0.047529	0.0322182	0.0322182	1.309	51	3	2.308	3.297	.		.	.	.	0	0	0	.	.	0	.	0	0.999	0.478	.	.	0.584	0.911	0.649	0.83	1	1	0	0	5174.01	0.5
SNOO_445450	SNOO_445450A_1	0.202271	0.0911446	0.175758	0.206786	0.0547225	0.0848953	0.192458	0.0848953	0.192458	0.0607065	0.538462	0.0830955	0.0661672	0.0965931	0.0661672	0.0547225	1.3	134	1	4.832	2.35	.		.	.	.	0	0	0	PF00732	Domain:GMC_oxred_N	0	.	0	0.978	0.832	.	0.764	.	0.312	0.682	0.47	1	1	0	0	14467.1	0
SNOO_415140	SNOO_415140A_2	0.117249	0.145526	0.117249	0.12117	0.00138827	0.538462	0.154388	0.0848953	0.0748702	0.114	0.0848953	0.0971032	0.00251002	0.118467	0.00251002	0.00138827	1.298	64	5	3.163	1.885	.		.	.	.	0	0	0	.	.	0	.	0	1	0.612	.	0.598	.	0.098	0.39	0.61	1	1	0	0	7001.22	9.5
SNOO_030830	SNOO_030830A_1	0.183368	0.102446	0.15192	0.18407	0.0427006	0.403846	0.172016	0.403846	0.172016	0.189899	0.403846	0.149409	0.186053	0.134209	0.135311	0.0427006	1.286	245	4	3.499	1.452	.		.	.	.	0	0	0	PF00190	Domain:Cupin_1	0	.	0	0.865	0.78	.	0.706	.	0.145	0.236	0.77	1	1	0	0	25787.6	1.5
SNOO_401200	SNOO_401200A_1	0.367879	0.367879	0.367879	0.367879	0.367879	0.367879	0.367879	0.367879	0.367879	0.367879	0.367879	0.367879	0.367879	0.367879	0.367879	0.367879	1.282	117	7	1.735	3.311	.		.	.	.	0	0	0	.	.	0	.	0	0	0.225	.	0.65	.	0.37	0.495	0.8	1	1	0	0	12220.1	-0.5
SNOO_504340	SNOO_504340_4	0.000286635	0.00372276	0.000286635	0.134358	0.23598	0.367879	0.08036	0.367879	0.216765	0.110438	0.367879	0.234069	0.247213	0.225886	0.0575217	0.000286635	1.277	224	22	3.661	3.1	.		.	.	.	0	0	0	PF00187	Domain:Chitin_bind_1	1	CBM18	0	0.013	0.247	.	0.71	.	0.29	0.451	0.94	1	1	0	0	22790.5	8.5
SNOO_032690	SNOO_032690A_1	0.128792	0.0689766	0.128792	0.0102824	0.143096	0.244755	0.0991488	0.244755	0.0159254	0.129575	0.407925	0.135019	0.13665	0.129134	0.13665	0.0102824	1.272	260	4	0.038	3.311	.		.	.	.	0	0	0	.	.	0	.	0	0.311	0.188	.	.	0.605	0.447	0.602	0.83	1	1	0	0	24435.9	10.5
SNOO_116190	SNOO_116190A_1	0.367879	0.367879	0.367879	0.367879	0.367879	0.367879	0.367879	0.367879	0.367879	0.367879	0.367879	0.367879	0.367879	0.367879	0.367879	0.367879	1.269	263	5	2.312	2.474	MoCDIP4		.	.	.	0	0	0	PF03443	Family:AA9	1	AA9	0	0.162	0.464	.	.	0.618	0.004	0.325	0.72	1	1	0	0	28782.5	-1
SNOO_102410	SNOO_102410A_1	0.20305	0.225084	0.164829	0.175298	0.19424	0.367879	0.182705	0.367879	0.182705	0.165546	0.367879	0.18394	0.179525	0.178684	0.188354	0.164829	1.269	138	4	5.048	3.259	Zt6,BghBEC1011,BgtAvrPm2,BghCSEP0055,BgtSvrPm3a1f1,BgAVRA13		.	.	.	0	0	0	PF00545	Domain:Ribonuclease	1	.	0	0.085	0.447	.	0.796	.	0.855	0.313	0.72	1	1	0	0	14723.3	0
SNOO_150000	SNOO_150000A_1	0.107859	0.133526	0.121897	0.131772	0.139916	0.122378	0.112282	0.367133	0.131042	0.136742	0.122378	0.128462	0.0081984	0.135962	0.0904691	0.0081984	1.269	264	15	4.112	3.311	.		.	.	.	0	0	0	.	.	0	.	0	0.89	0.507	.	0.594	.	0.896	0.252	0.65	1	1	0	0	28226.7	-6
SNOO_128930	SNOO_128930A_1	0.206674	0.0302197	0.206674	0.394639	0.378697	0.367879	0.380085	0.367879	0.374949	0.372774	0.367879	0.380455	0.380677	0.235384	0.380677	0.0302197	1.264	223	2	1.137	2.051	.		.	.	.	0	0	0	.	.	0	.	0	0.179	0.322	0.789	.	.	0.01	0.642	0.04	1	1	0	0	25184.3	-7
SNOO_047870	SNOO_047870A_3	0.334074	0.277314	0.0322911	0.394639	0.355393	0.367879	0.374949	0.367879	0.380085	0.335987	0.367879	0.377698	0.368592	0.366451	0.368592	0.0322911	1.261	152	0	0.382	3.285	.		.	.	.	0	0	0	.	.	0	.	0	0.913	0.169	.	.	0.698	0.916	0.471	0.9	1	1	0	0	14886.6	-1.5
SNOO_141350	SNOO_141350A_1	0.00810809	0.034939	0.0387699	0.0523096	0.000749352	0.538462	0.140868	0.0848953	0.0748702	0.142191	0.0848953	0.0324417	0.0627238	0.0460646	0.00488059	0.000749352	1.256	150	6	1.981	3.293	.		.	.	.	0	0	0	.	.	0	.	0	1	0.489	.	.	0.684	0.267	0.203	0.34	1	1	0	0	15617	8.5
SNOO_056960	SNOO_056960A_1	0.128243	0.0208632	0.00219733	0.133001	0.00613	0.367133	0.0991632	0.367133	0.132281	0.12304	0.367133	0.119705	0.0260717	0.0998198	0.0124433	0.00219733	1.247	197	4	3.64	3.228	.		.	.	.	0	0	0	PF08212	Domain:Lipocalin_2	0	.	0	0.479	0.545	.	0.564	.	0.126	0.457	0.75	1	1	0	0	20893.5	2.5
SNOO_074250	SNOO_074250A_3	0.342776	0.272281	0.342776	0.300127	0.355393	0.367879	0.318922	0.367879	0.1509	0.300624	0.367879	0.380455	0.0416679	0.264555	0.368592	0.0416679	1.247	217	4	0.958	3.173	.		.	.	.	0	0	0	.	.	0	.	0	0.157	0.513	.	.	0.751	0.204	0.236	0.45	1	1	0	0	23423.4	-2
SNOO_068000	SNOO_068000A_2	0.18199	0.189973	0.0113823	0.177073	0.0088024	0.538462	0.182017	0.0848953	0.182017	0.191184	0.0848953	0.121421	0.0127131	0.157748	0.0127131	0.0088024	1.247	425	4	0.513	3.199	.		.	.	.	0	0	0	PF03022	Repeat:MRJP	0	.	0	0	0.311	.	.	0.528	0.895	0.397	0.86	1	1	0	0	46482.8	-4.5
SNOO_105730	SNOO_105730A_4	0.180508	0.194909	0.0128478	0.204336	0.0268171	0.538462	0.219953	0.0848953	0.216765	0.227699	0.0848953	0.219035	0.00625749	0.211073	0.0334717	0.00625749	1.246	260	13	2.219	3.05	Mg3LysM,RsLysM,CfEcp6,MoSlp1,RiSLM		.	.	.	0	0	0	PF01822	Domain:WSC	0	.	0	0.005	0.338	.	.	0.602	0.397	0.4	0.74	1	1	0	0	28105.3	-5
SNOO_115500	SNOO_115500A_1	0.138988	0.086634	0.0871379	0.152698	0.143839	0.035373	0.101199	0.403846	0.136843	0.137623	0.403846	0.159256	0.157218	0.132199	0.167253	0.035373	1.245	290	4	1.944	3.286	.		.	.	.	0	0	0	PF10503	Family:Esterase_PHB	0	CE1	0	0.002	0.266	.	0.501	.	0.875	0.667	0.76	1	1	0	0	31092.7	5.5
SNOO_098950	SNOO_098950A_2	0.367879	0.367879	0.367879	0.367879	0.367879	0.367879	0.367879	0.367879	0.367879	0.367879	0.367879	0.367879	0.367879	0.367879	0.367879	0.367879	1.245	238	2	4.382	3.278	BfNep1,FoeNEP1,PsojNIP,PpNPP1,PaSD21-1,PiNPP1,VdNEP,MpNEP1_1,MpNEP1_2		.	.	.	0	0	0	PF05630	Family:NPP1	1	.	0	0.017	0.366	.	0.653	.	0.155	0.37	0.76	1	1	0	0	24988.9	1.5
SNOO_542380	SNOO_542380_1	0.276699	0.35094	0.342776	0.330574	0.221392	0.367879	0.318922	0.367879	0.157277	0.199467	0.367879	0.249961	0.237671	0.235384	0.0198093	0.0198093	1.239	171	6	4.009	2.931	MoCDIP4		.	.	.	0	0	0	.	.	0	AA11	0	0.966	0.579	.	.	0.68	0.087	0.411	0.74	1	1	0	0	17935.9	-3.5
SNOO_098490	SNOO_098490A_2	0.101686	0.142431	0.118597	0.123695	0.132708	0.244755	0.139547	0.440559	0.120463	0.0620889	0.440559	0.0186954	0.152945	0.0770568	0.152945	0.0186954	1.238	388	8	1.003	3.3	.		.	.	.	0	0	0	PF00264	Domain:Tyrosinase	0	.	0	0	0.413	.	.	0.575	0.88	0.238	0.77	1	1	0	0	42226.6	8.5
SNOO_105370	SNOO_105370A_1	0.367879	0.367879	0.367879	0.367879	0.367879	0.367879	0.367879	0.367879	0.367879	0.367879	0.367879	0.367879	0.367879	0.367879	0.367879	0.367879	1.233	54	0	3.291	3.312	.		.	.	.	0	0	0	.	.	0	.	0	0.979	0.326	0.79	.	.	0.373	0.243	0.24	1	1	0	0	6101.09	4.5
SNOO_065830	SNOO_065830A_1	0.211301	0.202199	0.200867	0.21335	0.0285046	0.403846	0.204678	0.403846	0.204678	0.17419	0.403846	0.190147	0.221244	0.201248	0.200628	0.0285046	1.23	205	10	-0.336	0.058	.		.	.	.	0	0	0	.	.	0	.	0	0.068	0.421	.	0.675	.	0.981	0.434	0.82	1	1	1	0	20886	3
SNOO_306080	SNOO_306080A_1	0.0810817	0.0332559	0.0561335	0.0935828	0.0140124	0.048951	0.100762	0.407925	0.0751024	0.118168	0.244755	0.133331	0.106908	0.0979702	0.025998	0.0140124	1.224	373	3	-1.378	2.753	.		.	.	.	0	0	0	PF00491	Domain:Arginase	0	.	0	0	0.196	.	.	0.811	0.084	0.265	0.46	1	1	0	0	39946.3	-6
SNOO_108540	SNOO_108540A_1	0.125396	0.142237	0.0979221	0.0460742	0.158901	0.244755	0.0525358	0.440559	0.0284569	0.154421	0.244755	0.151683	0.081871	0.154593	0.153641	0.0284569	1.221	153	4	1.233	3.02	.		.	.	.	0	0	0	.	.	0	.	0	0.024	0.168	.	0.65	.	0.621	0.625	0.8	1	1	0	0	15819.7	-7
SNOO_034840	SNOO_034840A_1	0.0377679	0.0996565	0.155918	0.168558	0.188607	0.367879	0.158226	0.367879	0.153203	0.0875495	0.367879	0.0519255	0.160909	0.128233	0.190883	0.0377679	1.214	182	1	2.628	3.217	.		.	.	.	0	0	0	.	.	0	.	0	0.55	0.277	0.757	.	.	0.988	0.706	0.23	1	1	0	0	20437.7	-3
SNOO_160910	SNOO_160910A_2	0.131747	0.131003	0.0522137	0.132484	0.147371	0.048951	0.101964	0.407925	0.0860325	0.0509605	0.244755	0.0661295	0.137159	0.0468508	0.137159	0.0468508	1.214	120	5	3.961	2.317	.		.	.	.	0	0	0	.	.	0	.	0	0.999	0.671	0.631	.	.	0.374	0.436	0.48	1	1	0	0	12868	0
SNOO_161340	SNOO_161340A_2	0.168582	0.040416	0.143727	0.168558	0.115811	0.367879	0.122562	0.367879	0.122562	0.0641389	0.367879	0.0366142	0.187412	0.0103555	0.0812282	0.0103555	1.214	215	6	2.955	3.265	.		.	.	.	0	0	0	PF00188	Domain:CAP	1	.	0	0.355	0.468	.	.	0.8	0.476	0.675	0.39	1	1	0	0	24333	0.5
SNOO_085710	SNOO_085710A_2	0.128243	0.0883089	0.130757	0.127364	0.125464	0.367133	0.129405	0.367133	0.062299	0.0732986	0.367133	0.0665735	0.14263	0.0262133	0.14263	0.0262133	1.212	362	14	3.23	3.049	.		.	.	.	0	0	0	.	.	0	.	0	0.004	0.548	.	0.687	.	0.971	0.414	0.77	1	1	0	0	39721.5	-5.5
SNOO_549000	SNOO_549000_2	0.208092	0.0694984	0.208092	0.0968914	0.0683077	0.440559	0.0217902	0.244755	0.0589374	0.200457	0.440559	0.206962	0.209795	0.102221	0.209795	0.0217902	1.211	61	1	2.798	1.618	.		.	.	.	0	0	0	.	.	0	.	0	1	0.599	.	0.554	.	0.039	0.431	0.59	1	1	0	0	6957.96	6
SNOO_001180	SNOO_001180A_4	0.108703	0.219819	0.276699	0.177093	0.0529793	0.367879	0.157277	0.367879	0.0111026	0.342623	0.367879	0.153928	0.0482371	0.32583	0.0482371	0.0111026	1.21	300	6	2.449	2.91	CfTom1		.	.	.	0	0	0	PF11790	Family:Glyco_hydro_cc	0	GH128	0	0.028	0.54	.	.	0.914	0.983	0.296	0.46	1	1	0	0	33340.6	1.5
SNOO_308370	SNOO_308370A_2	0.111479	0.137137	0.111479	0.192581	0.19424	0.367879	0.185174	0.367879	0.185174	0.202334	0.367879	0.18394	0.188354	0.189195	0.188354	0.111479	1.209	56	6	2.563	3.312	.		.	.	.	0	0	0	.	.	0	.	0	0.103	0.335	.	0.749	.	0.99	0.383	0.83	1	1	0	0	5651.36	1
SNOO_113380	SNOO_113380A_2	0.125084	0.18371	0.0714763	0.184611	0.152538	0.367879	0.172016	0.367879	0.166803	0.0431836	0.367879	0.0455198	0.209149	0.0567656	0.134957	0.0431836	1.204	251	5	5.089	3.254	.		.	.	.	0	0	0	PF01083	Domain:Cutinase	1	CE5	0	0.349	0.42	.	0.593	.	0.946	0.416	0.73	1	1	0	0	25963.1	-7.5
SNOO_122710	SNOO_122710A_1	0.00685714	0.0853541	0.134477	0.0141224	0.144233	0.122378	0.000948622	0.367133	0.0285312	0.0760953	0.367133	0.0655068	0.139586	0.0562755	0.113552	0.000948622	1.203	365	2	-0.152	3.242	.		.	.	.	0	0	0	.	.	0	.	0	0	0.236	.	.	0.599	0.118	0.223	0.77	1	1	0	0	40336.8	-2
SNOO_077780	SNOO_077780A_1	0.0288822	0.0298802	0.103921	0.103871	0.0570946	0.244755	0.126929	0.440559	0.126929	0.0681927	0.244755	0.0519225	0.00466539	0.0356828	0.025629	0.00466539	1.202	401	2	1.144	2.802	.		.	.	.	0	0	0	.	.	0	.	0	0	0.198	0.513	.	.	0.981	0.557	0.05	1	1	0	0	43936.7	1.5
SNOO_429190	SNOO_429190A_3	0.045391	0.105014	0.0150284	0.0249904	0.00104858	0.367879	0.0848376	0.367879	0.0101385	0.204392	0.367879	0.22076	0.106216	0.177418	0.0103201	0.00104858	1.2	187	0	0.085	3.304	.		.	.	.	0	0	0	PF01161	Domain:PBP	0	.	0	0.004	0.19	.	.	0.502	0.909	0.497	0.81	1	1	0	0	19541.3	7
SNOO_127780	SNOO_127780A_2	0.0140615	0.032895	0.0140615	0.0864178	0.00157388	0.367879	0.218562	0.367879	0.0271194	0.172206	0.367879	0.221895	0.150406	0.208222	0.00201271	0.00157388	1.196	211	16	4.373	3.306	PpCBEL		.	.	.	0	0	0	PF14295	Domain:PAN_4	0	.	0	0.053	0.302	.	0.891	.	0.793	0.372	0.91	1	1	0	0	21620.1	-5
SNOO_136010	SNOO_136010A_1	0.164829	0.142795	0.164829	0.175298	0.367879	0.367879	0.182705	0.367879	0.185174	0.202334	0.367879	0.18394	0.367879	0.189195	0.367879	0.142795	1.19	90	0	0.713	3.295	.		.	.	.	0	0	0	.	.	0	.	0	1	0.261	.	.	0.725	0.132	0.447	0.48	1	1	0	0	9498.21	2
SNOO_118420	SNOO_118420A_4	0.0411235	0.0166261	0.0411235	0.0162136	0.00157388	0.367879	0.158573	0.367879	0.00390618	0.198014	0.367879	0.234069	0.150406	0.240228	0.00201271	0.00157388	1.188	160	6	6.417	2.534	ZtNIP1,CfEcp2		.	.	.	0	0	0	PF14856	Family:Hce2	1	.	0	0.966	0.716	.	0.556	.	0.793	0.336	0.35	1	1	0	0	17161.5	-2
SNOO_435360	SNOO_435360A_2	0.0866871	0.115248	0.0866871	0.115521	0.134533	0.407925	0.110968	0.244755	0.132281	0.136127	0.407925	0.134512	0.0154101	0.132875	0.0154101	0.0154101	1.186	169	2	1.027	1.901	.		.	.	.	0	0	0	.	.	0	.	0	0.033	0.363	.	0.745	.	0.026	0.45	0.82	1	1	0	0	17943.2	3
SNOO_159680	SNOO_159680A_4	0.134823	0.19782	0.308268	0.00688449	0.262897	0.367879	0.00539711	0.367879	0.239191	0.132677	0.367879	0.319394	0.247886	0.318589	0.247886	0.00539711	1.182	276	2	0.286	2.7	.		.	.	.	0	0	0	PF01328	Family:Peroxidase_2	0	.	0	0.365	0.509	.	.	0.89	0.004	0.437	0.48	1	1	0	0	30523.3	-6
SNOO_095710	SNOO_095710A_7	0.170202	0.28833	0.263516	0.242445	0.132174	0.367879	0.281008	0.367879	0.281008	0.00259264	0.367879	0.00116317	0.116652	0.00147473	0.116652	0.00116317	1.182	403	2	3.682	2.267	CfTom1		.	.	.	0	0	0	PF00150	Domain:Cellulase	0	GH5_7,GH5,GH5_41,GH5_19,GH5_10,GH158,GH5_18,GH5_42,GH5_31,GH5_13,GH5_1,GH5_46	0	0	0.436	0.523	.	.	0.371	0.606	0.5	1	1	0	0	45298.9	4
SNOO_125490	SNOO_125490A_2	0.170202	0.182681	0.268396	0.278484	0.293826	0.367879	0.218562	0.367879	0.218562	0.24262	0.367879	0.27947	0.28677	0.270444	0.174978	0.170202	1.176	230	3	2.938	3.31	PsPNPi,RsRlpA,VdAve1		.	.	.	0	0	0	.	.	0	.	0	0.258	0.343	.	.	0.534	0.449	0.49	0.76	1	1	0	0	23980	1
SNOO_027160	SNOO_027160A_3	0.334074	0.0208424	0.0322911	0.0389176	0.398285	0.18394	0.0441395	0.18394	0.0441395	0.335987	0.18394	0.0449924	0.387021	0.0411918	0.368592	0.0208424	1.175	294	2	3.464	2.208	MoCDIP8		.	.	.	0	0	0	.	.	0	.	0	0.018	0.407	0.593	.	.	0.031	0.328	0.28	1	1	0	0	32951.2	-1.5
SNOO_102450	SNOO_102450A_2	0.175722	0.191566	0.208092	0.112096	0.132597	0.367879	0.0385625	0.367879	0.0385625	0.100381	0.367879	0.190147	0.22831	0.201248	0.22831	0.0385625	1.17	314	12	3.071	3.046	.		.	.	.	0	0	0	.	.	0	.	0	0.038	0.55	.	0.594	.	0.201	0.21	0.74	1	1	0	0	34271.2	-5.5
SNOO_126710	SNOO_126710A_1	0.1005	0.00213126	0.0466932	0.0246619	0.100369	0.244755	0.0998072	0.440559	0.124338	0.083664	0.244755	0.111904	0.152945	0.0205197	0.0103682	0.00213126	1.169	314	11	5.349	3.271	UvHrip1,MoHrip2,PsOPEL		.	.	.	0	0	0	.	.	0	.	0	0.157	0.522	0.82	.	.	0.005	0.429	0.2	1	1	0	0	34544	0.5
SNOO_302550	SNOO_302550A_1	0.367879	0.367879	0.367879	0.367879	0.367879	0.367879	0.367879	0.367879	0.367879	0.367879	0.367879	0.367879	0.367879	0.367879	0.367879	0.367879	1.169	125	7	4.422	3.306	.		.	.	.	0	0	0	.	.	0	.	0	0.99	0.572	.	0.699	.	0.083	0.426	0.57	1	1	0	0	13748	6.5
SNOO_123820	SNOO_123820A_1	0.367879	0.367879	0.367879	0.367879	0.367879	0.367879	0.367879	0.367879	0.367879	0.367879	0.367879	0.367879	0.367879	0.367879	0.367879	0.367879	1.165	107	6	0.018	3.312	.		.	.	.	0	0	0	PF12192	Domain:CBP	0	.	0	0.182	0.193	.	.	0.613	0.955	0.603	0.8	1	1	0	0	10362.1	-1
SNOO_149560	SNOO_149560A_1	0.367879	0.367879	0.367879	0.367879	0.367879	0.367879	0.367879	0.367879	0.367879	0.367879	0.367879	0.367879	0.367879	0.367879	0.367879	0.367879	1.164	67	6	0.909	3.309	.		.	.	.	0	0	0	.	.	0	.	0	0.998	0.234	.	.	0.661	0.926	0.507	0.79	1	1	0	0	6705.85	0
SNOO_506910	SNOO_506910_1	0.367879	0.367879	0.367879	0.367879	0.367879	0.367879	0.367879	0.367879	0.367879	0.367879	0.367879	0.367879	0.367879	0.367879	0.367879	0.367879	1.159	61	8	6.915	3.303	.		.	.	.	0	0	0	.	.	0	.	0	1	0.931	0.934	0.898	.	0.702	0.368	0.47	1	1	0	0	6770.77	2.5
SNOO_134020	SNOO_134020A_2	0.0866622	0.0504832	0.138739	0.0411321	0.0237957	0.407925	0.14581	0.244755	0.0499134	0.0297715	0.407925	0.0772289	0.124079	0.0317002	0.167253	0.0237957	1.148	389	17	1.58	3.311	.		.	.	.	0	0	0	PF00686,PF03067	Family:CBM_20,Domain:LPMO_10	0	AA13,CBM20	0	0	0.194	.	0.783	.	0.035	0.475	0.91	1	1	0	0	41265.1	3.5
SNOO_128190	SNOO_128190A_3	0.0322911	0.0208424	0.0322911	0.358762	0.398285	0.18394	0.374949	0.18394	0.374949	0.0326397	0.18394	0.377698	0.368592	0.0411918	0.368592	0.0208424	1.147	86	5	2.57	2.3	.		.	.	.	0	0	0	.	.	0	.	0	0.997	0.777	.	.	0.607	0.028	0.398	0.48	1	1	0	0	9341.02	4.5
SNOO_135750	SNOO_135750A_1	0.0905446	0.0109784	0.0427656	0.111893	0.000534334	0.244755	0.129747	0.440559	0.129747	0.134808	0.244755	0.132283	0.102281	0.118498	0.0719407	0.000534334	1.135	403	13	4.092	3.272	MoCDIP1		.	.	.	0	0	0	PF00295	Repeat:Glyco_hydro_28	0	GH28	0	0	0.298	.	0.599	.	0.655	0.244	0.83	1	1	0	0	44275.9	6.5
SNOO_000980	SNOO_000980A_2	0.123437	0.159836	0.155575	0.025539	0.17602	0.538462	0.00577116	0.538462	0.0636577	0.163131	0.538462	0.0762303	0.165814	0.140675	0.175966	0.00577116	1.135	202	1	1.337	2.938	.		.	.	.	0	0	0	.	.	0	.	0	0.914	0.466	.	.	0.716	0.226	0.311	0.14	1	1	0	0	22338.7	-0.5
SNOO_125090	SNOO_125090A_1	0.123246	0.0969102	0.105375	0.0546071	0.143738	0.367133	0.0622172	0.367133	0.0394269	0.120591	0.367133	0.0420513	0.106908	0.0711342	0.0760334	0.0394269	1.133	164	0	1.185	-0.23	.		.	.	.	0	0	0	.	.	0	.	0	0.804	0.619	0.885	.	.	0.868	0.351	0.45	1	1	1	0	17760.2	15
SNOO_125500	SNOO_125500A_5	0.113041	0.0662469	0.00111826	0.039842	0.0035338	0.538462	0.0495527	0.0848953	0.15943	0.24262	0.0848953	0.27947	0.00435478	0.270444	0.00435478	0.00111826	1.127	371	11	2.348	3.014	.		.	.	.	0	0	0	.	.	0	.	0	0	0.429	.	0.518	.	0.154	0.274	0.59	1	1	0	0	40097.1	-3.5
SNOO_022130	SNOO_022130A_2	0.0360995	0.00196008	0.000166395	0.124208	0.148057	0.440559	0.132215	0.244755	0.0994869	0.0156831	0.244755	0.0105101	0.1456	0.0586587	0.126314	0.000166395	1.127	359	12	0.605	3.236	.		.	.	.	0	0	0	PF09362	Domain:DUF1996	0	.	0	0	0.47	.	.	0.832	0.994	0.563	0.38	1	1	0	0	39401.2	-6.5
SNOO_011530	SNOO_011530A_2	0.367879	0.367879	0.367879	0.367879	0.367879	0.367879	0.367879	0.367879	0.367879	0.367879	0.367879	0.367879	0.367879	0.367879	0.367879	0.367879	1.127	339	9	1.246	3.252	.		.	.	.	0	0	0	PF00141	Domain:peroxidase	0	AA2	0	0.013	0.565	.	.	0.762	0.806	0.299	0.43	1	1	0	0	35892.7	5.5
SNOO_161450	SNOO_161450A_2	0.020615	0.103055	0.131934	0.133169	0.141964	0.367133	0.0900576	0.367133	0.0619915	0.0509605	0.367133	0.121516	0.127491	0.127078	0.0936859	0.020615	1.127	344	12	0.466	3.184	.		.	.	.	0	0	0	PF09362	Domain:DUF1996	0	.	0	0.002	0.514	.	.	0.907	0.388	0.43	0.44	1	1	0	0	37687.5	-3.5
SNOO_129460	SNOO_129460A_2	0.138951	0.123471	0.138917	0.00415599	0.166214	0.367879	0.0840696	0.367879	0.0133234	0.033665	0.367879	0.0215945	0.157218	0.0588349	0.149396	0.00415599	1.127	339	8	1.112	3.157	.		.	.	.	0	0	0	PF09362	Domain:DUF1996	0	.	0	0.005	0.562	.	.	0.768	0.803	0.459	0.5	1	1	0	0	37351.3	4
SNOO_050770	SNOO_050770A_2	0.114184	0.0373341	0.11655	0.105109	0.0991106	0.0142774	0.0394269	0.356935	0.127538	0.136189	0.128497	0.127946	0.0677754	0.111123	0.127379	0.0142774	1.127	317	8	1.09	3.254	.		.	.	.	0	0	0	PF09362	Domain:DUF1996	0	.	0	0.007	0.506	.	.	0.694	0.669	0.386	0.5	1	1	0	0	34055.7	9
SNOO_118520	SNOO_118520A_1	0.20305	0.142795	0.164829	0.192581	0.367879	0.367879	0.182705	0.367879	0.185174	0.367879	0.367879	0.367879	0.367879	0.367879	0.367879	0.142795	1.119	416	22	5.649	3.276	PesCDA,VdPDA1,VnaChtBP		.	.	.	0	0	0	PF01522,PF00187	Family:Polysacc_deac_1,Domain:Chitin_bind_1	1	CE4,CBM18	0	0	0.598	.	0.608	.	0.894	0.713	0.74	1	1	0	0	44660.8	2
SNOO_126460	SNOO_126460A_4	0.0968529	0.200454	0.0968529	0.127385	0.0104549	0.367879	0.194717	0.367879	0.0395501	0.170326	0.367879	0.15594	0.107939	0.212201	0.0467736	0.0104549	1.115	402	2	0.938	3.031	.		.	.	.	0	0	0	.	.	0	PL1_2,PL1	0	0	0.432	.	.	0.505	0.547	0.31	0.73	1	1	0	0	42149.3	-2
SNOO_151410	SNOO_151410A_1	0.081963	0.0940223	0.002938	0.0921752	0.0151383	0.403846	0.118171	0.403846	0.0615881	0.129684	0.403846	0.125207	0.0806619	0.115032	0.0243606	0.002938	1.115	298	0	0.847	2.721	.		.	.	.	0	0	0	PF03575	Domain:Peptidase_S51	0	.	0	0.085	0.485	.	.	0.592	0.981	0.565	0.61	1	1	0	0	32038.1	-5.5
SNOO_064920	SNOO_064920A_2	0.163841	0.14792	0.149798	0.0635929	0.169617	0.18394	0.154604	0.18394	0.121564	0.16554	0.18394	0.171677	0.18128	0.165813	0.131309	0.0635929	1.109	396	3	0.812	3.308	FoSep1		Pr1A_(MAA_05675),Pr1,FGSG_02976,Bcser1_(Bcin10g02530),FGSG_08012,FGSG_00806,Bcser2_(Bcin08g02990),PRB1,SPM1,FGSG_03315,FGSG_09382,SUB6,FGSG_11405,FGSG_10712,FGSG_10525,FGSG_10595,FGSG_08464	unaffected_pathogenicity,reduced_virulence	PHI:9534,PHI:4615,PHI:5897,PHI:9902,PHI:5889,PHI:5886,PHI:9903,PHI:5881,PHI:2117,PHI:5898,PHI:5892,PHI:6569,PHI:5896,PHI:5895,PHI:5893,PHI:5894,PHI:5890	0	1	0	PF00082,PF05922	Domain:Peptidase_S8,Domain:Inhibitor_I9	0	.	0	0	0.168	.	.	0.565	0.885	0.267	0.75	1	1	0	0	40572.6	4.5
SNOO_011730	SNOO_011730A_1	0.20305	0.142795	0.20305	0.175298	0.173639	0.367879	0.182705	0.367879	0.182705	0.202334	0.367879	0.18394	0.179525	0.189195	0.188354	0.142795	1.102	223	1	1.009	3.304	.		.	.	.	0	0	0	PF01828	Family:Peptidase_A4	0	.	0	0	0.05	.	0.747	.	0.907	0.414	0.81	1	1	0	0	22882.6	1
SNOO_055480	SNOO_055480A_1	0.0732569	0.129006	0.118076	0.118302	0.141477	0.0848953	0.12632	0.0848953	0.110416	0.0917786	0.0848953	0.0326272	0.11715	0.0320771	0.10295	0.0320771	1.102	340	2	-0.435	3.234	.		.	.	.	0	0	0	PF01344,PF13964	Repeat:Kelch_1,Repeat:Kelch_6	0	.	0	0	0.145	.	.	0.593	0.941	0.538	0.84	1	1	0	0	36497.7	-8.5
SNOO_069800	SNOO_069800A_1	0.367879	0.367879	0.367879	0.367879	0.367879	0.367879	0.367879	0.367879	0.367879	0.367879	0.367879	0.367879	0.367879	0.367879	0.367879	0.367879	1.1	393	10	1.15	3.299	CfTom1		.	.	.	0	0	0	PF00331,PF00734	Domain:Glyco_hydro_10,Domain:CBM_1	1	GH10,CBM1	0	0	0.105	.	.	0.643	0.165	0.196	0.89	1	1	0	0	41343.2	0.5
SNOO_404650	SNOO_404650A_2	0.412679	0.0831967	0.0608732	0.0518011	0.173639	0.367879	0.374949	0.367879	0.380085	0.498561	0.367879	0.503597	0.179525	0.503186	0.179525	0.0518011	1.095	114	7	5.578	2.612	.		.	.	.	0	0	0	.	.	0	.	0	0.998	0.812	0.859	0.768	.	0.97	0.461	0.48	1	1	0	0	12727	19.5
SNOO_158580	SNOO_158580A_1	0.367879	0.367879	0.367879	0.367879	0.367879	0.367879	0.367879	0.367879	0.367879	0.367879	0.367879	0.367879	0.367879	0.367879	0.367879	0.367879	1.095	209	4	-0.125	3.282	.		.	.	.	0	0	0	PF07510	Domain:DUF1524	0	.	0	0.02	0.21	.	.	0.59	0.491	0.365	0.83	1	1	0	0	22283	2.5
SNOO_155650	SNOO_155650A_2	0.0960272	0.0190931	0.136338	0.164768	0.158745	0.18394	0.122562	0.18394	0.153203	0.167886	0.18394	0.16062	0.18128	0.169998	0.156398	0.0190931	1.093	438	6	1.607	3.252	MoCDIP8		.	.	.	0	0	0	PF01419	Repeat:Jacalin	0	.	0	0	0.167	.	.	0.554	0.022	0.416	0.87	1	1	0	0	46338.7	-4
SNOO_580850	SNOO_580850_1	0.371685	0.050253	0.033057	0.378421	0.0529793	0.367879	0.25339	0.367879	0.380085	0.411855	0.367879	0.377698	0.0482371	0.388328	0.387021	0.033057	1.092	337	4	1.347	3.144	.		.	.	.	0	0	0	PF17678	Domain:Glyco_hydro_92N	0	.	0	0.004	0.555	.	.	0.626	0.444	0.462	0.34	1	1	0	0	37018.5	1
SNOO_510240	SNOO_510240_2	0.131822	0.133489	0.1596	0.141488	0.0785654	0.035373	0.146396	0.403846	0.161449	0.0482545	0.035373	0.156666	0.18128	0.0509177	0.109565	0.035373	1.091	336	0	2.659	3.038	.		.	.	.	0	0	0	.	.	0	.	0	0.005	0.453	0.558	.	.	0.862	0.654	0.08	1	1	0	0	37138	3
SNOO_087050	SNOO_087050A_4	0.134823	0.19782	0.0095843	0.109208	0.278582	0.367879	0.318922	0.367879	0.239191	0.342623	0.367879	0.317046	0.262244	0.307211	0.262244	0.0095843	1.084	370	1	-0.257	3.226	.		.	.	.	0	0	0	PF00710,PF17763	Domain:Asparaginase,Domain:Asparaginase_C	0	.	0	0	0.201	.	.	0.606	0.636	0.502	0.78	1	1	0	0	38796.9	-7
SNOO_047570	SNOO_047570A_2	0.0507747	0.174894	0.134663	0.160778	0.176403	0.367879	0.143736	0.367879	0.143736	0.160932	0.367879	0.183136	0.162183	0.181224	0.13706	0.0507747	1.083	207	13	-0.811	-0.194	.		.	.	.	0	0	0	.	.	0	.	0	0.145	0.378	.	0.887	.	0.019	0.656	0.86	1	1	1	0	21384.9	-4.5
SNOO_136980	SNOO_136980A_1	0.000640867	0.128445	0.103439	0.00778046	0.0555683	0.048951	0.039202	0.048951	0.0114721	0.0917786	0.048951	0.107093	0.0168404	0.106431	0.0571529	0.000640867	1.081	371	7	0.393	2.571	.		.	.	.	0	0	0	PF00264	Domain:Tyrosinase	0	.	0	0	0.441	.	.	0.558	0.564	0.483	0.75	1	1	0	0	40596.7	8
SNOO_435790	SNOO_435790A_1	0.0866622	0.120961	0.14754	0.0686415	0.102027	0.122378	0.128162	0.122378	0.0576799	0.155892	0.122378	0.115142	0.153641	0.153064	0.081871	0.0576799	1.074	54	6	4.877	2.051	.		.	.	.	0	0	0	.	.	0	.	0	1	0.809	0.666	0.802	.	0.737	0.45	0.72	1	1	0	0	5964.12	5
SNOO_097360	SNOO_097360A_1	0.216588	0.252289	0.215084	0.12825	0.0035338	0.367879	0.0295123	0.367879	0.109281	0.24262	0.367879	0.16275	0.22429	0.0438806	0.0811716	0.0035338	1.068	295	3	0.55	3.163	MoCDIP10		.	.	.	0	0	0	PF13668	Domain:Ferritin_2	0	.	0	0.001	0.092	.	.	0.793	0.041	0.471	0.9	1	1	0	0	30585.3	-6.5
SNOO_064910	SNOO_064910A_3	0.15192	0.172774	0.100814	0.185782	0.180127	0.0128629	0.182017	0.244755	0.182017	0.172065	0.0128629	0.170126	0.0488965	0.0831042	0.16538	0.0128629	1.068	396	4	-0.138	2.908	FoSep1		FGSG_02976,Pr1A_(MAA_05675),Pr1,FGSG_08012,Bcser1_(Bcin10g02530),SUB6,FGSG_09382,PRB1,Bcser2_(Bcin08g02990),FGSG_00806,SPM1,FGSG_10595,FGSG_10525,FGSG_03315,FGSG_10712,FGSG_11405,FGSG_08464	unaffected_pathogenicity,reduced_virulence	PHI:5897,PHI:9534,PHI:4615,PHI:5889,PHI:9902,PHI:6569,PHI:5892,PHI:5881,PHI:9903,PHI:5886,PHI:2117,PHI:5894,PHI:5893,PHI:5898,PHI:5895,PHI:5896,PHI:5890	0	1	0	PF00082,PF05922	Domain:Peptidase_S8,Domain:Inhibitor_I9	0	.	0	0	0.092	.	.	0.641	0.986	0.691	0.83	1	1	0	0	41435.9	-15
SNOO_132220	SNOO_132220A_1	0.367879	0.367879	0.367879	0.367879	0.367879	0.367879	0.367879	0.367879	0.367879	0.367879	0.367879	0.367879	0.367879	0.367879	0.367879	0.367879	1.068	410	5	-1.622	3.224	.		.	.	.	0	0	0	.	.	0	.	0	0	0.023	.	.	0.747	0.035	0.44	0.85	1	1	0	0	41759	-6.5
SNOO_146250	SNOO_146250A_2	0.10118	0.0981685	0.128592	0.13016	0.135445	0.244755	0.126503	0.407925	0.110909	0.114548	0.244755	0.0542918	0.136576	0.105808	0.136576	0.0542918	1.064	248	1	1.445	2.886	.		.	.	.	0	0	0	PF01328	Family:Peroxidase_2	0	.	0	0.563	0.559	.	.	0.75	0.877	0.591	0.48	1	1	0	0	27459.7	-4
SNOO_405420	SNOO_405420A_2	0.141246	0.127355	0.121383	0.138031	0.156618	0.356935	0.116046	0.356935	0.134369	0.0801658	0.356935	0.0263458	0.0945833	0.0990101	0.152686	0.0263458	1.062	134	9	4.35	3.28	.		.	.	.	0	0	0	.	.	0	.	0	0.851	0.568	.	0.803	.	0.385	0.412	0.77	1	1	0	0	14298.2	1
SNOO_032290	SNOO_032290A_2	0.0579172	0.0910537	0.10682	0.12822	0.0405936	0.403846	0.100151	0.035373	0.0501768	0.0863821	0.035373	0.0807438	0.00450912	0.0162601	0.0231817	0.00450912	1.059	291	7	1.063	3.159	.		.	.	.	0	0	0	.	.	0	.	0	0.046	0.564	.	.	0.8	0.691	0.424	0.63	1	1	0	0	32110.2	-4
SNOO_518200	SNOO_518200_1	0.0293135	0.0850766	0.0939927	0.0817622	0.151918	0.18394	0.10089	0.18394	0.10089	0.133135	0.18394	0.156666	0.183808	0.169488	0.175098	0.0293135	1.058	152	6	3.624	2.759	.		.	.	.	0	0	0	.	.	0	.	0	0.784	0.571	.	0.584	.	0.173	0.22	0.72	1	1	0	0	15997.3	-3.5
SNOO_042790	SNOO_042790A_1	0.367879	0.367879	0.367879	0.367879	0.367879	0.367879	0.367879	0.367879	0.367879	0.367879	0.367879	0.367879	0.367879	0.367879	0.367879	0.367879	1.056	102	2	1.953	3.277	.		.	.	.	0	0	0	.	.	0	.	0	0.658	0.566	.	.	0.697	0.153	0.493	0.16	1	1	0	0	11331	5
SNOO_059190	SNOO_059190A_2	0.208092	0.178182	0.131036	0.0666958	0.0187761	0.538462	0.0848376	0.0848953	0.0848376	0.227699	0.0848953	0.159222	0.000728125	0.173868	0.024537	0.000728125	1.054	254	2	4.861	2.86	MoCDIP4,ChNIS1		MoCDIP4,GzOB015,Plegl1	effector_(plant_avirulence_determinant),unaffected_pathogenicity	PHI:3216,PHI:1575,PHI:3378	1	0	0	PF03443	Family:AA9	1	AA9	0	0.2	0.526	.	0.53	.	0.031	0.409	0.48	1	1	0	0	27711.3	-4.5
SNOO_011950	SNOO_011950A_3	0.102593	0.120961	0.00810809	0.12117	0.0142552	0.403846	0.154388	0.035373	0.140868	0.137486	0.035373	0.130689	0.00875938	0.14335	0.0220247	0.00810809	1.053	174	7	3.968	3.302	.		.	.	.	0	0	0	.	.	0	.	0	0.722	0.531	.	0.542	.	0.59	0.383	0.43	1	1	0	0	18884.3	-3.5
SNOO_049110	SNOO_049110A_2	0.202271	0.00704293	0.219127	0.216355	0.221331	0.367879	0.124587	0.367879	0.18688	0.206107	0.367879	0.219035	0.106216	0.22469	0.209795	0.00704293	1.051	362	9	-0.781	2.801	.		.	.	.	0	0	0	PF01400	Domain:Astacin	0	.	0	0	0.329	.	.	0.895	0.55	0.302	0.66	1	1	0	0	41302.6	-1.5
SNOO_653380	SNOO_653380_1	0.302449	0.342455	0.197642	0.018126	0.0273581	0.0848953	0.0214651	0.0848953	0.0214651	0.199467	0.0848953	0.249961	0.380677	0.235384	0.380677	0.018126	1.045	274	1	2.601	3.022	.		.	.	.	0	0	0	.	.	0	.	0	0.984	0.269	0.668	.	.	0.081	0.422	0.15	1	1	0	0	28597.9	9
SNOO_056370	SNOO_056370A_3	0.18199	0.147716	0.18199	0.0704212	0.202619	0.367879	0.149347	0.367879	0.0521881	0.00657962	0.367879	0.00185481	0.134957	0.0347138	0.192796	0.00185481	1.043	211	2	3.311	2.353	.		.	.	.	0	0	0	.	.	0	.	0	0.853	0.573	0.677	.	.	0.008	0.749	0.17	1	1	0	0	22393.2	-2.5
SNOO_542870	SNOO_542870_1	0.371685	0.342455	0.302449	0.226069	0.0376377	0.367879	0.246542	0.367879	0.380085	0.0326397	0.367879	0.0449924	0.368592	0.0411918	0.0416679	0.0326397	1.041	179	10	0.268	-0.904	GoEC2,BghBEC2,MoCDIP2,BghBEC4		.	.	.	0	0	0	PF05730	Domain:CFEM	1	.	0	0.162	0.333	.	0.584	.	0.763	0.583	0.72	0	1	0	1	19042.2	3
SNOO_441040	SNOO_441040A_1	0.367879	0.367879	0.367879	0.367879	0.367879	0.367879	0.367879	0.367879	0.367879	0.367879	0.367879	0.367879	0.367879	0.367879	0.367879	0.367879	1.039	73	6	2.784	3.312	.		.	.	.	0	0	0	.	.	0	.	0	0.991	0.549	.	.	0.538	0.901	0.36	0.79	1	1	0	0	7481.39	0
SNOO_163870	SNOO_163870A_3	0.152717	0.136299	0.111356	0.173146	0.182864	0.244755	0.0772812	0.440559	0.175806	0.0304905	0.440559	0.00937192	0.0411454	0.0683682	0.0833195	0.00937192	1.039	226	4	2.672	3.09	.		.	.	.	0	0	0	.	.	0	.	0	0.057	0.472	.	0.524	.	0.014	0.376	0.59	1	1	0	0	25182.4	-8
SNOO_141050	SNOO_141050A_1	0.212476	0.135301	0.212476	0.219196	0.217159	0.367879	0.231796	0.367879	0.235156	0.24581	0.367879	0.162126	0.240541	0.0650273	0.240541	0.0650273	1.037	314	6	0.138	3.166	.		.	.	.	0	0	0	.	.	0	.	0	0.008	0.404	.	.	0.826	0.544	0.283	0.48	1	1	0	0	34755.2	4.5
SNOO_122650	SNOO_122650A_1	0.0858401	0.096507	0.0197265	0.0192496	0.100369	0.18394	0.0350156	0.18394	0.00371833	0.142453	0.18394	0.133874	0.141597	0.119713	0.0801575	0.00371833	1.036	183	4	1.807	2.939	.		.	.	.	0	0	0	.	.	0	CBM22	0	0.045	0.298	.	0.533	.	0.834	0.331	0.74	1	1	0	0	19529.9	-1
SNOO_113970	SNOO_113970A_1	0.0444727	0.149185	0.138933	0.15193	0.16659	0.0128629	0.126362	0.244755	0.148794	0.0179229	0.0128629	0.0970461	0.0651411	0.0020107	0.110607	0.0020107	1.036	204	4	2.597	3.284	.		.	.	.	0	0	0	PF14273	Family:DUF4360	0	.	0	0.033	0.397	.	0.762	.	0.068	0.494	0.75	1	1	0	0	21584	-0.5
SNOO_581660	SNOO_581660_1	0.367879	0.367879	0.367879	0.367879	0.367879	0.367879	0.367879	0.367879	0.367879	0.367879	0.367879	0.367879	0.367879	0.367879	0.367879	0.367879	1.028	82	8	6.811	3.157	.		.	.	.	0	0	0	.	.	0	.	0	1	0.984	0.735	0.814	.	0.299	0.425	0.73	1	1	0	0	9377.8	4
SNOO_532760	SNOO_532760_1	0.0287088	0.293594	0.113041	0.3168	0.333838	0.367879	0.318922	0.367879	0.239191	0.299232	0.367879	0.27947	0.309365	0.287087	0.325096	0.0287088	1.026	205	8	2.78	2.427	.		.	.	.	0	0	0	.	.	0	.	0	0.889	0.78	.	.	0.601	0.834	0.45	0.49	1	1	0	0	22570	16.5
SNOO_105220	SNOO_105220A_2	0.302449	0.3582	0.302449	0.226069	0.502452	0.367879	0.246542	0.367879	0.246542	0.0738405	0.367879	0.0913082	0.503742	0.0861284	0.503742	0.0738405	1.026	350	8	1.022	3.23	MoAVR_Pita,MoAVR_Pita2,BghBEC1019		.	.	.	0	0	0	PF02102	Family:Peptidase_M35	0	.	0	0	0.164	.	.	0.776	0.059	0.328	0.85	1	1	0	0	35981.2	0
SNOO_518230	SNOO_518230_1	0.0293135	0.0850766	0.0939927	0.0817622	0.151918	0.18394	0.10089	0.18394	0.10089	0.133135	0.18394	0.156666	0.183808	0.169488	0.175098	0.0293135	1.021	247	3	1.27	3.032	.		.	.	.	0	0	0	PF11937	Family:DUF3455	0	.	0	0.412	0.509	.	.	0.65	0.028	0.438	0.57	1	1	0	0	26009.5	0
SNOO_089120	SNOO_089120A_2	0.137502	0.110714	0.136338	0.0290845	0.0119693	0.18394	0.0421784	0.18394	0.0421784	0.167886	0.18394	0.16062	0.15918	0.135873	0.15918	0.0119693	1.021	269	6	0.965	2.635	.		.	.	.	0	0	0	.	.	0	.	0	0.118	0.579	.	.	0.634	0.01	0.522	0.73	1	1	0	0	29194.1	0.5
SNOO_509820	SNOO_509820_1	0.0471243	0.0836969	0.127646	0.0630687	0.074065	0.048951	0.0996834	0.244755	0.0996834	0.133635	0.048951	0.107093	0.0733778	0.106431	0.128991	0.0471243	1.02	148	1	3.846	1.201	.		.	.	.	0	0	0	.	.	0	.	0	1	0.797	0.609	0.518	.	0.985	0.363	0.37	1	1	0	0	15543.7	-1.5
SNOO_107360	SNOO_107360A_5	0.183847	0.272157	0.00262703	0.21259	0.0704429	0.538462	0.232638	0.0848953	0.232638	0.30963	0.0848953	0.319394	0.0811716	0.318589	0.0811716	0.00262703	1.02	522	6	2.469	3.225	.		.	.	.	0	0	0	.	.	0	.	0	1	0.197	.	0.55	.	0.421	0.54	0.82	1	1	0	0	48822.7	-26
SNOO_132260	SNOO_132260A_2	0.12092	0.0736945	0.121414	0.0409145	0.151941	0.035373	0.0431386	0.403846	0.100185	0.10417	0.403846	0.0387697	0.06206	0.143324	0.149049	0.035373	1.017	408	10	1.779	3.221	.		.	.	.	0	0	0	.	.	0	.	0	0	0.24	.	0.517	.	0.994	0.31	0.83	1	1	0	0	43775.8	-6
SNOO_627190	SNOO_627190_2	0.0949851	0.0622734	0.0949851	0.140705	0.15417	0.367879	0.140414	0.367879	0.129485	0.101492	0.367879	0.142845	0.151638	0.115032	0.151638	0.0622734	1.015	51	0	1.894	0.528	.		.	.	.	0	0	0	.	.	0	.	0	0.902	0.618	0.68	.	.	0.67	0.392	0.18	1	1	0	0	5492.33	0.5
SNOO_443100	SNOO_443100A_1	0.165094	0.0349641	0.00847108	0.123703	0.0738118	0.367879	0.143736	0.367879	0.143736	0.057663	0.367879	0.143554	0.187412	0.0651153	0.177	0.00847108	1.014	85	0	1.179	3.306	.		.	.	.	0	0	0	.	.	0	.	0	0.99	0.259	.	.	0.528	0.038	0.581	0.38	1	1	0	0	8895.03	2
SNOO_516400	SNOO_516400_1	0.342776	0.219819	0.276699	0.300127	0.333838	0.367879	0.1509	0.367879	0.314553	0.204469	0.367879	0.153928	0.325096	0.167778	0.309365	0.1509	1.012	343	1	0.732	3.205	.		.	.	.	0	0	0	PF00732	Domain:GMC_oxred_N	0	AA3_2,AA3,AA3_3	0	0	0.435	.	.	0.62	0.013	0.533	0.48	1	1	0	0	37098	6.5
SNOO_006560	SNOO_006560A_3	0.0299373	0.0236534	0.0106107	0.00145106	0.0272364	0.538462	0.0100029	0.0848953	0.00259758	0.0678816	0.0848953	0.121421	0.13706	0.105371	0.0127131	0.00145106	1.012	342	3	4.786	3.223	MpNEP1_1,MpNEP1_2,PiNPP1,PaSD21-1		.	.	.	0	0	0	PF06101	Family:Vps62	0	.	0	0.003	0.444	.	0.516	.	0.911	0.575	0.67	1	1	0	0	37590.9	-6
SNOO_428360	SNOO_428360A_1	0.197642	0.141449	0.014114	0.226069	0.221392	0.367879	0.246542	0.367879	0.246542	0.0142947	0.367879	0.249961	0.237671	0.235384	0.0198093	0.014114	1.011	66	3	0.455	3.312	.		.	.	.	0	0	0	.	.	0	.	0	0.014	0.346	.	.	0.678	0.968	0.336	0.67	1	1	0	0	6989.05	-1
SNOO_018300	SNOO_018300A_2	0.0375427	0.0102434	0.00808292	0.0386636	0.0137297	0.403846	0.058594	0.403846	0.058594	0.0543762	0.403846	0.0459921	0.124079	0.0616859	0.00251002	0.00251002	1.009	250	4	2.553	2.834	MoCDIP4		GzOB021,GzOB015,Plegl1	unaffected_pathogenicity	PHI:1581,PHI:1575,PHI:3378	0	0	0	PF03443	Family:AA9	1	AA9	0	0.093	0.469	.	.	0.649	0.015	0.337	0.5	1	1	0	0	27610	-6
SNOO_111940	SNOO_111940A_4	0.371685	0.3582	0.197642	0.273904	0.502452	0.18394	0.25339	0.18394	0.0226744	0.411855	0.18394	0.377698	0.503742	0.388328	0.0956961	0.0226744	1.009	997	6	-1.962	3.01	.		.	.	.	0	0	0	PF01055,PF13802,PF17137	Family:Glyco_hydro_31,Domain:Gal_mutarotas_2,Family:DUF5110	0	GH31	0	0	0.071	.	.	0.896	0.068	0.414	0.13	1	1	0	0	112545	0.5
SNOO_514950	SNOO_514950_1	0.157287	0.126228	0.0293135	0.0522036	0.173254	0.403846	0.0728275	0.403846	0.0728275	0.169897	0.403846	0.165546	0.147811	0.157701	0.104862	0.0293135	1.008	336	7	0.385	2.721	.		.	.	.	0	0	0	PF00264	Domain:Tyrosinase	0	.	0	0.008	0.515	.	.	0.739	0.143	0.461	0.62	1	1	0	0	37202.8	1
SNOO_010670	SNOO_010670A_1	0.130959	0.132965	0.0318025	0.0312014	0.132281	0.403846	0.113947	0.403846	0.0327095	0.0380106	0.403846	0.144705	0.0811253	0.147148	0.118308	0.0312014	1.005	249	2	2.332	2.632	Pslsc1,Vdlsc1		.	.	.	0	0	0	PF00857	Family:Isochorismatase	0	.	0	0.497	0.411	.	.	0.747	0.576	0.333	0.41	1	1	0	0	27004	-3
SNOO_157980	SNOO_157980A_3	0.045391	0.148635	0.167957	0.0249904	0.164474	0.367879	0.0848376	0.367879	0.0101385	0.170326	0.367879	0.0878064	0.180238	0.199142	0.0467736	0.0101385	1.005	327	12	3.393	3.136	.		.	.	.	0	0	0	.	.	0	.	0	0.044	0.564	.	0.66	.	0.811	0.629	0.66	1	1	0	0	35507.6	0
SNOO_113720	SNOO_113720A_1	0.0266037	0.134686	0.138951	0.148961	0.0326682	0.367879	0.0840696	0.367879	0.141288	0.120464	0.367879	0.0791411	0.00875938	0.0617192	0.0220247	0.00875938	1.005	319	12	2.962	2.804	.		.	.	.	0	0	0	.	.	0	.	0	0.029	0.569	.	0.693	.	0.19	0.424	0.35	1	1	0	0	34474.4	-4
SNOO_086640	SNOO_086640A_1	0.0280768	0.123252	0.0981864	0.115521	0.0118459	0.048951	0.128014	0.048951	0.0861418	0.137415	0.048951	0.13528	0.0142063	0.133304	0.0142063	0.0118459	1.003	263	10	1.354	2.443	.		.	.	.	0	0	0	.	.	0	.	0	0.582	0.562	.	.	0.612	0.746	0.381	0.73	1	1	0	0	28932.8	-1.5
SNOO_165150	SNOO_165150A_1	0.164829	0.142795	0.164829	0.175298	0.19424	0.367879	0.182705	0.367879	0.182705	0.202334	0.367879	0.18394	0.188354	0.178684	0.188354	0.142795	1.002	185	2	2.328	1.709	.		.	.	.	0	0	0	PF09792	Domain:But2	0	.	0	0.544	0.543	.	0.524	.	0.992	0.614	0.71	1	1	0	0	20887.7	-4.5
SNOO_518370	SNOO_518370_1	0.0293135	0.0850766	0.0939927	0.0817622	0.151918	0.18394	0.10089	0.18394	0.10089	0.133135	0.18394	0.156666	0.183808	0.169488	0.175098	0.0293135	1.002	323	4	3.034	3.112	.		.	.	.	0	0	0	.	.	0	.	0	0.016	0.504	.	0.59	.	0.953	0.475	0.46	1	1	0	0	35344.6	-4.5
SNOO_513220	SNOO_513220_9	0.276699	0.219819	0.00611606	0.132523	0.00785288	0.538462	0.1509	0.0848953	0.1509	0.278667	0.0848953	0.317046	0.00933167	0.307211	0.00933167	0.00611606	1.001	171	2	3.491	3.312	.		.	.	.	0	0	0	.	.	0	.	0	0.299	0.46	0.992	.	.	0.922	0.293	0.41	1	1	0	0	19199.8	23
SNOO_544080	SNOO_544080_1	0.308268	0.272157	0.134823	0.109208	0.333838	0.367879	0.0930553	0.367879	0.00539711	0.11	0.367879	0.153928	0.325096	0.140625	0.142406	0.00539711	1	106	3	-0.996	3.298	.		.	.	.	0	0	0	.	.	0	.	0	0.005	0.017	.	.	0.528	0.18	0.285	0.8	1	1	0	0	10361.5	-4
SNOO_119270	SNOO_119270A_2	0.0287375	0.0560817	0.00154912	0.141424	0.0642496	0.403846	0.157718	0.403846	0.157718	0.114	0.403846	0.134269	0.151513	0.118467	0.0822215	0.00154912	0.996	348	2	-0.526	2.318	.		.	.	.	0	0	0	PF04909	Domain:Amidohydro_2	0	.	0	0.001	0.473	.	.	0.915	0.889	0.568	0.29	1	1	0	0	38352.9	3
SNOO_027330	SNOO_027330A_3	0.0550601	0.0923699	0.152248	0.124081	0.0312247	0.367879	0.119577	0.367879	0.143492	0.0978476	0.367879	0.11702	0.165814	0.13311	0.082157	0.0312247	0.992	307	0	0.15	3.18	.		.	.	.	0	0	0	.	.	0	.	0	0.019	0.375	.	.	0.744	0.179	0.609	0.56	1	1	0	0	32858.3	10
SNOO_005030	SNOO_005030A_1	0.268028	0.252289	0.215084	0.199023	0.19176	0.18394	0.218562	0.18394	0.281008	0.155086	0.18394	0.106053	0.174978	0.23485	0.28677	0.106053	0.992	132	2	0.776	2.81	.		.	.	.	0	0	0	.	.	0	.	0	0.004	0.12	.	0.773	.	0.377	0.405	0.85	1	1	0	0	13756.4	-5
SNOO_066260	SNOO_066260A_3	0.154154	0.157833	0.154154	0.0411321	0.173254	0.035373	0.0830378	0.403846	0.0499134	0.151564	0.035373	0.161444	0.133332	0.149511	0.133332	0.035373	0.99	333	22	1.506	3.312	.		.	.	.	0	0	0	.	.	0	.	0	0	0.159	.	0.603	.	0.989	0.443	0.93	1	1	0	0	34373.3	-3
SNOO_126500	SNOO_126500A_3	0.367879	0.367879	0.367879	0.367879	0.367879	0.367879	0.367879	0.367879	0.367879	0.367879	0.367879	0.367879	0.367879	0.367879	0.367879	0.367879	0.987	264	0	-0.158	3.145	.		.	.	.	0	0	0	PF05390,PF10342	Domain:Kre9_KNH1_C,Domain:Kre9_KNH	0	.	0	0.024	0.316	.	.	0.783	0.753	0.314	0.69	1	1	0	0	27619.5	1.5
SNOO_447130	SNOO_447130A_1	0.126295	0.120841	0.0955119	0.127014	0.102765	0.0848953	0.119928	0.0848953	0.119928	0.128067	0.0848953	0.118181	0.10295	0.117934	0.141336	0.0848953	0.982	124	6	4.565	3.309	CfPDIP1		.	.	.	0	0	0	.	.	0	.	0	0.002	0.351	.	0.8	.	0.996	0.401	0.69	1	1	0	0	13594.5	2
SNOO_117710	SNOO_117710ABC_2	0.0438966	0.0167524	0.10492	0.182616	0.183088	0.18394	0.216765	0.18394	0.0864479	0.198014	0.18394	0.0762234	0.255737	0.147111	0.0334717	0.0167524	0.981	158	2	3.302	0.542	.		.	.	.	0	0	0	PF13561	Domain:adh_short_C2	0	.	0	0.963	0.903	0.59	.	.	0.437	0.449	0.16	1	1	0	0	17063.2	-1
SNOO_096790	SNOO_096790A_1	0.367879	0.367879	0.367879	0.367879	0.367879	0.367879	0.367879	0.367879	0.367879	0.367879	0.367879	0.367879	0.367879	0.367879	0.367879	0.367879	0.98	107	3	5.348	3.173	CfPDIP1		.	.	.	0	0	0	.	.	0	.	0	0.628	0.443	.	0.535	.	0.826	0.406	0.61	1	1	0	0	11782.1	-4
SNOO_128830	SNOO_128830A_3	0.211301	0.04788	0.100869	0.0968165	0.0916742	0.538462	0.0537703	0.0848953	0.117467	0.219631	0.0848953	0.22076	0.0467736	0.219383	0.0467736	0.0467736	0.979	602	7	0.099	3.309	CfTom1		.	.	.	0	0	0	.	.	0	GH17	0	0	0.011	.	.	0.945	0.985	0.326	0.8	1	1	0	0	62051.8	3
SNOO_080440	SNOO_080440A_3	0.147593	0.152197	0.147593	0.198136	0.187789	0.367879	0.207733	0.367879	0.207733	0.0718356	0.367879	0.0558768	0.171967	0.00285929	0.0356025	0.00285929	0.976	493	3	-1.465	3.082	.		.	.	.	0	0	0	PF01565,PF08031	Domain:FAD_binding_4,Domain:BBE	0	AA7	0	0	0.05	.	.	0.757	0.975	0.225	0.78	1	1	0	0	53408.6	11
SNOO_016090	SNOO_016090A_1	0.367879	0.367879	0.367879	0.367879	0.367879	0.367879	0.367879	0.367879	0.367879	0.367879	0.367879	0.367879	0.367879	0.367879	0.367879	0.367879	0.969	311	7	2.4	3.306	.		GAS2	reduced_virulence	PHI:257	0	1	0	PF11327	Family:Egh16-like	1	.	0	0.034	0.13	.	0.628	.	0.981	0.621	0.82	1	1	0	0	30646.3	3.5
SNOO_535610	SNOO_535610_1	0.367879	0.367879	0.367879	0.367879	0.367879	0.367879	0.367879	0.367879	0.367879	0.367879	0.367879	0.367879	0.367879	0.367879	0.367879	0.367879	0.969	83	1	2.872	1.044	.		.	.	.	0	0	0	.	.	0	.	0	1	0.63	0.952	0.58	.	0.058	0.349	0.46	1	1	0	0	9497.23	13
SNOO_531810	SNOO_531810_1	0.0732569	0.132256	0.0299134	0.13016	0.012739	0.403846	0.0992344	0.035373	0.129747	0.0997615	0.035373	0.0807458	0.104396	0.0822999	0.0253902	0.012739	0.969	83	1	2.874	0.85	.		.	.	.	0	0	0	.	.	0	.	0	1	0.668	0.985	0.565	.	0.044	0.354	0.45	1	1	0	0	9513.23	11
SNOO_548410	SNOO_548410_1	0.11655	0.133146	0.12867	0.129696	0.0823719	0.048951	0.127071	0.407925	0.121295	0.0654901	0.244755	0.119264	0.133125	0.0903675	0.137145	0.048951	0.966	166	1	3.058	3.312	.		.	.	.	0	0	0	.	.	0	.	0	0.999	0.275	0.558	.	.	0.965	0.435	0.18	1	1	0	0	17667.6	9.5
SNOO_131500	SNOO_131500A_1	0.105668	0.126522	0.0360354	0.0225137	0.0182622	0.128497	0.0498935	0.356935	0.0498935	0.0848504	0.356935	0.06718	0.117814	0.132742	0.117814	0.0182622	0.966	152	0	-0.173	2.578	.		.	.	.	0	0	0	PF01042	Domain:Ribonuc_L-PSP	0	.	0	0.053	0.298	.	.	0.533	0.691	0.42	0.62	1	1	0	0	15806.3	-1
SNOO_061420	SNOO_061420A_1	0.173053	0.0288902	0.173053	0.00428349	0.202619	0.0848953	0.00201932	0.0848953	0.00743959	0.120098	0.0848953	0.170126	0.192796	0.0558651	0.192796	0.00201932	0.964	151	2	4.645	2.505	MoHrip2,UvHrip1,PgShr9		.	.	.	0	0	0	.	.	0	.	0	0.141	0.549	.	0.669	.	0.1	0.533	0.7	1	1	0	0	16238.3	-5.5
SNOO_004790	SNOO_004790A_1	0.0375427	0.0571504	0.00808292	0.151509	0.0636253	0.18394	0.143436	0.18394	0.0752471	0.0722528	0.18394	0.0607907	0.167253	0.0228129	0.0209508	0.00808292	0.964	281	2	1.697	2.652	.		.	.	.	0	0	0	PF01828	Family:Peptidase_A4	0	.	0	0.024	0.371	.	0.529	.	0.01	0.618	0.66	1	1	0	0	30371.5	-5.5
SNOO_108190	SNOO_108190AB_3	0.0732574	0.0548485	0.0732574	0.502267	0.502452	0.18394	0.503356	0.18394	0.503356	0.0738405	0.18394	0.0913082	0.086867	0.0861284	0.503742	0.0548485	0.962	447	6	-2.055	2.676	.		.	.	.	0	0	0	PF03663	Repeat:Glyco_hydro_76	0	GH76	0	0	0.029	.	.	0.788	0.969	0.385	0.83	1	1	0	0	49218.7	-15
SNOO_013020	SNOO_013020A_1	0.126295	0.131411	0.127646	0.0981435	0.117446	0.367133	0.129747	0.367133	0.12624	0.12517	0.122378	0.132387	0.141336	0.132742	0.0726708	0.0726708	0.959	373	4	-1.054	2.402	.		.	.	.	0	0	0	PF04389	Family:Peptidase_M28	0	.	0	0	0.237	.	.	0.644	0.343	0.408	0.27	1	1	0	0	41170.1	-8
SNOO_016580	SNOO_016580A_3	0.0375939	0.075826	0.0651627	0.00636018	0.11159	0.244755	0.100949	0.440559	0.100949	0.084374	0.244755	0.154572	0.0257498	0.146387	0.0257498	0.00636018	0.959	121	2	3.578	3.312	.		.	.	.	0	0	0	.	.	0	.	0	0.997	0.413	.	0.55	.	0.143	0.468	0.73	1	1	0	0	12375.1	3.5
SNOO_165110	SNOO_165110A_1	0.20305	0.225084	0.20305	0.367879	0.367879	0.367879	0.367879	0.367879	0.367879	0.367879	0.367879	0.367879	0.367879	0.367879	0.367879	0.20305	0.958	315	20	1.215	3.229	.		.	.	.	0	0	0	.	.	0	.	0	0	0.152	.	0.638	.	0.037	0.372	0.88	1	1	0	0	31616.5	10
SNOO_125360	SNOO_125360A_1	0.0552907	0.119574	0.0813494	0.0623861	0.0410167	0.244755	0.133955	0.440559	0.111552	0.138552	0.244755	0.131588	0.0802787	0.10169	0.049262	0.0410167	0.955	511	4	-1.791	2.652	.		.	.	.	0	0	0	PF01565,PF08031	Domain:FAD_binding_4,Domain:BBE	0	AA7	0	0	0.066	.	.	0.685	0.199	0.507	0.85	1	1	0	0	55572.1	4
SNOO_110430	SNOO_110430A_1	0.164829	0.142795	0.164829	0.192581	0.19424	0.367879	0.182705	0.367879	0.182705	0.202334	0.367879	0.18394	0.188354	0.189195	0.188354	0.142795	0.953	456	19	1.472	3.311	.		.	.	.	0	0	0	PF00840	Domain:Glyco_hydro_7	0	GH7	0	0	0.192	.	0.591	.	0.028	0.467	0.87	1	1	0	0	49089.6	-12
SNOO_137900	SNOO_137900A_1	0.367879	0.367879	0.367879	0.367879	0.367879	0.367879	0.367879	0.367879	0.367879	0.367879	0.367879	0.367879	0.367879	0.367879	0.367879	0.367879	0.949	149	0	4.162	3.083	.		.	.	.	0	0	0	.	.	0	.	0	0.955	0.532	0.732	.	.	0.987	0.783	0.06	1	1	0	0	16863.1	4
SNOO_058040	SNOO_058040A_2	0.367879	0.367879	0.367879	0.367879	0.367879	0.367879	0.367879	0.367879	0.367879	0.367879	0.367879	0.367879	0.367879	0.367879	0.367879	0.367879	0.949	189	0	1.242	1.875	.		.	.	.	0	0	0	PF12296	Family:HsbA	0	.	0	0.999	0.51	.	.	0.512	0.991	0.566	0.41	1	1	0	0	20055	-2.5
SNOO_077880	SNOO_077880A_1	0.367879	0.367879	0.367879	0.367879	0.367879	0.367879	0.367879	0.367879	0.367879	0.367879	0.367879	0.367879	0.367879	0.367879	0.367879	0.367879	0.949	275	15	0.973	-0.232	.		.	.	.	0	0	0	PF02015	Domain:Glyco_hydro_45	0	GH45	0	0.429	0.708	.	0.57	.	0.256	0.466	0.84	1	1	1	0	29197	0
SNOO_106950	SNOO_106950A_1	0.125935	0.105459	0.132698	0.0895105	0.138242	0.407925	0.111552	0.244755	0.0859221	0.125294	0.407925	0.080675	0.114184	0.0741662	0.114184	0.0741662	0.941	630	4	0.986	3.19	Cgfl,FoMep1		.	.	.	0	0	0	PF02128,PF07504	Family:Peptidase_M36,Motif:FTP	1	.	0	0	0.124	.	.	0.69	0.006	0.381	0.81	1	1	0	0	67633	-7
SNOO_548820	SNOO_548820_1	0.088122	0.128413	0.113936	0.0130054	0.133098	0.0128629	0.00567283	0.244755	0.0128316	0.121116	0.244755	0.0519225	0.113552	0.126909	0.0802787	0.00567283	0.938	93	2	1.24	3.31	.		.	.	.	0	0	0	.	.	0	.	0	0.799	0.463	.	.	0.835	0.014	0.301	0.29	1	1	0	0	9911.38	5.5
SNOO_005620	SNOO_005620A_2	0.145609	0.0830941	0.144598	0.0989555	0.00708048	0.367133	0.0599902	0.122378	0.146313	0.138916	0.367133	0.11426	0.0925699	0.150641	0.160179	0.00708048	0.937	364	6	0.185	3.159	.		.	.	.	0	0	0	.	.	0	.	0	0.001	0.424	.	.	0.806	0.099	0.241	0.24	1	1	0	0	39690.7	0
SNOO_130890	SNOO_130890A_1	0.134823	0.272157	0.183847	0.109208	0.378697	0.367879	0.239191	0.367879	0.239191	0.342623	0.367879	0.317046	0.237671	0.32583	0.237671	0.109208	0.935	306	4	0.418	2.875	.		.	.	.	0	0	0	PF10503	Family:Esterase_PHB	0	CE1	0	0.023	0.429	.	.	0.66	0.624	0.481	0.62	1	1	0	0	32511.8	-4.5
SNOO_124130	SNOO_124130A_1	0.164829	0.225084	0.20305	0.192581	0.173639	0.367879	0.185174	0.367879	0.185174	0.202334	0.367879	0.18394	0.179525	0.178684	0.179525	0.164829	0.935	310	4	2.882	3.177	CfTom1		.	.	.	0	0	0	.	.	0	.	0	0.005	0.518	.	.	0.727	0.137	0.242	0.64	1	1	0	0	33321	-2.5
SNOO_099900	SNOO_099900A_2	0.147028	0.135385	0.129643	0.124934	0.0735941	0.367133	0.124702	0.367133	0.148724	0.150184	0.122378	0.154572	0.0331151	0.157647	0.160179	0.0331151	0.933	361	4	1.451	1.722	.		.	.	.	0	0	0	PF00085,PF07749	Domain:Thioredoxin,Domain:ERp29	0	.	0	0.002	0.449	0.771	.	.	0.979	0.596	0.18	1	1	0	0	39429.8	1.5
SNOO_031220	SNOO_031220A_1	0.118076	0.107582	0.0299134	0.101484	0.12738	0.356935	0.119665	0.356935	0.0874208	0.116597	0.128497	0.0543446	0.0719407	0.12648	0.0719407	0.0299134	0.931	100	8	4.565	3.312	.		MHP1,Fghyd5_(FGSG_01831)	reduced_virulence,unaffected_pathogenicity	PHI:458,PHI:9245	0	1	0	PF06766	Family:Hydrophobin_2	1	.	0	0.97	0.363	.	0.753	.	0.956	0.446	0.91	1	1	0	0	10040.6	-4
SNOO_054410	SNOO_054410A_5	0.030675	0.249126	0.231792	0.186098	0.0821717	0.367879	0.165569	0.367879	0.165569	0.269983	0.367879	0.281571	0.210739	0.280611	0.210739	0.030675	0.931	333	5	1.736	3.294	MoCDIP4		Plegl1,MoCDIP4,GzOB015	unaffected_pathogenicity,effector_(plant_avirulence_determinant)	PHI:3378,PHI:3216,PHI:1575	1	0	0	PF03443	Family:AA9	1	AA9	0	0	0.226	.	.	0.636	0.012	0.459	0.77	1	1	0	0	35566.8	-2.5
SNOO_053200	SNOO_053200A_2	0.367879	0.367879	0.367879	0.367879	0.367879	0.367879	0.367879	0.367879	0.367879	0.367879	0.367879	0.367879	0.367879	0.367879	0.367879	0.367879	0.93	391	5	-2.06	0.614	.		Ecm33	reduced_virulence	PHI:6079	0	1	0	PF12454	Family:Ecm33	0	.	0	0.003	0.438	.	.	0.584	0.964	0.528	0.83	1	1	1	0	40884.6	-1.5
SNOO_046980	SNOO_046980A_1	0.126991	0.170522	0.126991	0.0928925	0.119056	0.538462	0.157211	0.0848953	0.157211	0.151564	0.0848953	0.143554	0.0801522	0.157175	0.194553	0.0801522	0.928	179	8	-3.129	1.466	.		.	.	.	0	0	0	.	.	0	.	0	0	0.079	.	.	0.784	0.353	0.456	0.87	1	1	0	0	16800.8	-1
SNOO_059780	SNOO_059780A_1	0.367879	0.367879	0.367879	0.367879	0.367879	0.367879	0.367879	0.367879	0.367879	0.367879	0.367879	0.367879	0.367879	0.367879	0.367879	0.367879	0.927	263	6	2.018	3.31	PsGIP2,PsGIP1		GIP1,Vsp	effector_(plant_avirulence_determinant),reduced_virulence	PHI:652,PHI:3018	1	1	0	PF00089	Domain:Trypsin	0	.	0	0.002	0.072	.	0.779	.	0.286	0.386	0.83	1	1	0	0	26673.8	-2
SNOO_301820	SNOO_301820A_1	0.0939927	0.162854	0.157287	0.0698565	0.000275914	0.367879	0.158802	0.367879	0.0930908	0.12398	0.367879	0.138526	0.00898958	0.157701	0.0259078	0.000275914	0.927	421	26	0.319	2.988	VnaChtBP,PpCBEL		.	.	.	0	0	0	.	.	0	CBM18	0	0	0.054	.	.	0.74	0.053	0.553	0.83	1	1	0	0	41927.3	8
SNOO_437160	SNOO_437160A_1	0.0655739	0.132023	0.127646	0.00508502	0.135445	0.122378	0.0741501	0.367133	0.0162004	0.101242	0.122378	0.0943782	0.0860643	0.0652425	0.115555	0.00508502	0.927	348	10	0.042	3.063	.		.	.	.	0	0	0	PF00264	Domain:Tyrosinase	0	.	0	0.001	0.424	.	.	0.893	0.952	0.259	0.41	1	1	0	0	38755.1	0
SNOO_147630	SNOO_147630A_1	0.216588	0.155909	0.216588	0.242445	0.333838	0.367879	0.109281	0.367879	0.109281	0.262784	0.367879	0.106053	0.165257	0.280611	0.325096	0.106053	0.926	365	8	3.227	3.311	MoCDIP1		.	.	.	0	0	0	PF00295	Repeat:Glyco_hydro_28	0	GH28	0	0	0.139	.	0.628	.	0.034	0.23	0.93	1	1	0	0	36965.4	6.5
SNOO_024950	SNOO_024950A_2	0.14418	0.00687699	0.082769	0.141424	0.130531	0.403846	0.0930381	0.403846	0.157718	0.165708	0.403846	0.0970461	0.0443351	0.164875	0.126311	0.00687699	0.925	353	4	-0.484	3.302	.		.	.	.	0	0	0	.	.	0	GH74	0	0	0.201	.	.	0.689	0.162	0.294	0.78	1	1	0	0	37292.4	4
SNOO_080520	SNOO_080520A_3	0.298895	0.0129614	0.113041	0.00346632	0.333838	0.367879	0.166263	0.367879	0.0531435	0.30963	0.367879	0.236023	0.325096	0.221875	0.309365	0.00346632	0.924	199	9	4.801	2.869	UfRTP1,Pst18363		.	.	.	0	0	0	.	.	0	.	0	0.611	0.387	.	0.602	.	0.925	0.457	0.48	1	1	0	0	20954.7	-12
SNOO_428820	SNOO_428820A_1	0.162711	0.16023	0.0960272	0.168558	0.169617	0.035373	0.122562	0.403846	0.158226	0.16554	0.403846	0.11896	0.109565	0.165813	0.156398	0.035373	0.922	55	0	2.338	3.312	.		.	.	.	0	0	0	.	.	0	.	0	0.601	0.207	0.803	.	.	0.439	0.307	0.34	1	1	0	0	5925.62	-2
SNOO_528750	SNOO_528750_1	0.0707439	0.233224	0.219078	0.216844	0.148392	0.367879	0.122377	0.367879	0.235156	0.231927	0.367879	0.118767	0.0562669	0.234642	0.209795	0.0562669	0.922	127	0	2.456	3.28	.		.	.	.	0	0	0	.	.	0	.	0	0.975	0.163	0.784	.	.	0.47	0.543	0.14	1	1	0	0	12988.4	-2.5
SNOO_420610	SNOO_420610A_4	0.206674	0.219819	0.342776	0.00837546	0.398285	0.18394	0.1509	0.18394	0.0103625	0.278667	0.18394	0.317046	0.387021	0.32583	0.387021	0.00837546	0.92	126	11	4.411	3.307	.		.	.	.	0	0	0	.	.	0	.	0	1	0.577	.	0.632	.	0.011	0.429	0.63	1	1	0	0	13164.3	8.5
SNOO_512420	SNOO_512420_1	0.0714292	0.101269	0.0897077	0.141012	0.0342711	0.035373	0.100386	0.403846	0.100386	0.117651	0.403846	0.111223	0.0223175	0.100185	0.113048	0.0223175	0.92	105	8	5.237	3.033	.		.	.	.	0	0	0	.	.	0	.	0	0.844	0.766	.	0.869	.	0.976	0.415	0.92	1	1	0	0	11204.7	-1
SNOO_028770	SNOO_028770A_2	0.110228	0.132749	0.14312	0.000492222	0.086185	0.403846	0.00077129	0.403846	0.00743518	0.084374	0.403846	0.132401	0.151513	0.114805	0.151513	0.000492222	0.919	315	4	-0.288	1.747	.		.	.	.	0	0	0	PF09084	Family:NMT1	0	.	0	0.046	0.498	.	.	0.644	0.692	0.525	0.28	1	1	0	0	34946.9	0
SNOO_083490	SNOO_083490A_1	0.0850238	0.322291	0.240574	0.29077	0.378697	0.18394	0.281008	0.18394	0.281008	0.30963	0.18394	0.319394	0.262244	0.318589	0.380677	0.0850238	0.918	513	28	3.621	3.311	PesCDA,VdPDA1,VnaChtBP		.	.	.	0	0	0	PF01522,PF00187	Family:Polysacc_deac_1,Domain:Chitin_bind_1	1	CE4,CBM18	0	0	0.205	.	0.762	.	0.019	0.667	0.97	1	1	0	0	53695.7	6.5
SNOO_004710	SNOO_004710A_1	0.20305	0.225084	0.20305	0.175298	0.19424	0.367879	0.182705	0.367879	0.182705	0.202334	0.367879	0.18394	0.188354	0.189195	0.188354	0.175298	0.918	373	4	-0.547	3.212	.		.	.	.	0	0	0	.	.	0	.	0	0	0.272	.	.	0.843	0.446	0.338	0.64	1	1	0	0	38416.2	-4.5
SNOO_067790	SNOO_067790A_2	0.130132	0.0761792	0.0206761	0.0802813	0.0394684	0.048951	0.131042	0.407925	0.0731661	0.080852	0.244755	0.0539119	0.14263	0.0504063	0.140321	0.0206761	0.915	595	9	-1.364	3.186	.		.	.	.	0	0	0	PF01565,PF08031	Domain:FAD_binding_4,Domain:BBE	0	AA7	0	0	0.047	.	.	0.729	0.687	0.413	0.8	1	1	0	0	65002.2	2
SNOO_030540	SNOO_030540A_2	0.14418	0.166926	0.121227	0.160722	0.158745	0.367879	0.146396	0.367879	0.0814544	0.12966	0.367879	0.0543601	0.131309	0.0421562	0.131309	0.0421562	0.915	199	5	0.581	3.301	.		BEC1040	reduced_virulence	PHI:2901	0	1	0	.	.	0	.	0	0.005	0.085	.	0.549	.	0.874	0.437	0.81	1	1	0	0	20273.6	-3
SNOO_110880	SNOO_110880A_1	0.0280768	0.121605	0.130757	0.132349	0.144825	0.0142774	0.0885615	0.356935	0.120642	0.0626304	0.128497	0.134512	0.14412	0.0617471	0.14412	0.0142774	0.915	457	5	-0.872	3.076	.		.	.	.	0	0	0	PF04616,PF03422	Family:Glyco_hydro_43,Family:CBM_6	0	GH43_29,GH43_2,GH43_34,GH43,GH43_16,CBM6,GH43_19,GH43_1,GH43_31,GH43_3,GH43_35,GH43_9,GH43_8,GH43_32,GH43_10,GH43_30,GH43_33,CBM36,GH43_17,GH43_24,GH43_28,GH43_26,GH43_22,GH43_4,GH43_12,GH43_5,GH43_6,GH43_37,GH32,GH117,GH43_11,GH43_18,GH43_14,GH43_23	0	0	0.108	.	.	0.556	0.014	0.534	0.85	1	1	0	0	49308.1	-1
SNOO_595780	SNOO_595780_1	0.208092	0.131843	0.188499	0.0827411	0.134846	0.367879	0.0644627	0.367879	0.184652	0.0407607	0.367879	0.0558768	0.247213	0.0670828	0.176474	0.0407607	0.915	128	0	2.524	3.244	.		.	.	.	0	0	0	.	.	0	.	0	0.367	0.28	0.881	.	.	0.863	0.682	0.18	1	1	0	0	14761.4	-6
SNOO_631480	SNOO_631480_1	0.367879	0.367879	0.367879	0.367879	0.367879	0.367879	0.367879	0.367879	0.367879	0.367879	0.367879	0.367879	0.367879	0.367879	0.367879	0.367879	0.914	172	4	1.58	3.302	.		.	.	.	0	0	0	.	.	0	.	0	0.45	0.537	.	.	0.71	0.088	0.269	0.73	1	1	0	0	17771.1	7
SNOO_585390	SNOO_585390_1	0.170202	0.110868	0.170202	0.139447	0.208127	0.367879	0.15943	0.367879	0.0495527	0.114517	0.367879	0.27947	0.22429	0.270444	0.00435478	0.00435478	0.911	62	1	-0.107	-2.179	.		.	.	.	0	0	0	.	.	0	.	0	0.999	0.679	0.502	0.678	.	0.937	0.218	0.47	0	1	0	1	7429.7	3
SNOO_065060	SNOO_065060A_2	0.112322	0.178182	0.112322	0.147231	0.245309	0.035373	0.207733	0.403846	0.125454	0.100381	0.035373	0.120914	0.0859075	0.201248	0.0859075	0.035373	0.907	614	3	-1.788	3.307	.		.	.	.	0	0	0	PF01425	Family:Amidase	0	.	0	0	0.009	.	.	0.819	0.038	0.559	0.8	1	1	0	0	65472.6	-10.5
SNOO_122470	SNOO_122470A_1	0.0530205	0.0259108	0.00155454	0.185782	0.0287046	0.367879	0.142559	0.367879	0.142559	0.189899	0.367879	0.188698	0.10612	0.134209	0.0210862	0.00155454	0.907	540	3	0.41	3.053	MpChi,MrChi,MoChi1		.	.	.	0	0	0	PF00704	Domain:Glyco_hydro_18	1	GH18	0	0	0.073	.	.	0.818	0.687	0.275	0.64	1	1	0	0	59392.7	3.5
SNOO_156560	SNOO_156560A_2	0.0901414	0.227924	0.173844	0.143619	0.247013	0.035373	0.235156	0.403846	0.201562	0.166471	0.035373	0.11439	0.0322182	0.047529	0.0322182	0.0322182	0.903	396	3	-0.241	3.087	.		.	.	.	0	0	0	PF00491	Domain:Arginase	0	.	0	0	0.253	.	.	0.602	0.057	0.377	0.56	1	1	0	0	42531.8	-5
SNOO_441620	SNOO_441620A_1	0.268028	0.264302	0.216588	0.263078	0.0221625	0.244755	0.251114	0.440559	0.254701	0.217214	0.244755	0.253414	0.247213	0.244897	0.176474	0.0221625	0.902	135	3	0.297	2.62	.		.	.	.	0	0	0	PF07992	Domain:Pyr_redox_2	0	.	0	0.609	0.292	.	.	0.523	0.076	0.468	0.71	1	1	0	0	14128.2	-5
SNOO_405660	SNOO_405660A_1	0.137398	0.105716	0.120096	0.142516	0.0142509	0.440559	0.130961	0.244755	0.0850058	0.139414	0.440559	0.136733	0.147601	0.123107	0.147601	0.0142509	0.9	87	5	1.82	3.017	.		.	.	.	0	0	0	.	.	0	.	0	0.975	0.579	.	.	0.792	0.067	0.427	0.45	1	1	0	0	9850.61	7
SNOO_053290	SNOO_053290A_5	0.308268	0.272157	0.00262703	0.21259	0.0704429	0.538462	0.232638	0.0848953	0.232638	0.185778	0.0848953	0.236023	0.0811716	0.221875	0.0811716	0.00262703	0.899	262	5	4.773	3.29	.		.	.	.	0	0	0	.	.	0	.	0	1	0.592	0.598	0.642	.	0.019	0.31	0.7	1	1	0	0	27664.4	-9
SNOO_418960	SNOO_418960A_1	0.164829	0.142795	0.164829	0.175298	0.173639	0.367879	0.182705	0.367879	0.182705	0.165546	0.367879	0.18394	0.179525	0.178684	0.179525	0.142795	0.899	44	4	4.872	3.133	.		.	.	.	0	0	0	.	.	0	.	0	1	0.692	.	0.744	.	0.035	0.525	0.47	1	1	0	0	4872.82	3.5
SNOO_505900	SNOO_505900_2	0.367879	0.367879	0.367879	0.367879	0.367879	0.367879	0.367879	0.367879	0.367879	0.367879	0.367879	0.367879	0.367879	0.367879	0.367879	0.367879	0.898	296	1	2.34	3.138	.		.	.	.	0	0	0	.	.	0	.	0	0.946	0.195	0.757	.	.	0.012	0.509	0.43	1	1	0	0	29201.9	2.5
SNOO_008890	SNOO_008890A_2	0.118076	0.131411	0.0880329	0.0715583	0.0995545	0.440559	0.12632	0.244755	0.0867552	0.122564	0.440559	0.134363	0.13797	0.108548	0.0897149	0.0715583	0.897	230	2	3.491	3.311	MoCDIP4,ChNIS1,CoNIS1,MoNIS1		MoCDIP4,Plegl1,GzOB015	effector_(plant_avirulence_determinant),unaffected_pathogenicity	PHI:3216,PHI:3378,PHI:1575	1	0	0	PF03443	Family:AA9	1	AA9	0	0.002	0.168	.	0.614	.	0.654	0.532	0.82	1	1	0	0	24131.9	6
SNOO_154140	SNOO_154140A_4	0.276699	0.219819	0.00611606	0.132523	0.00785288	0.538462	0.1509	0.0848953	0.1509	0.278667	0.0848953	0.317046	0.00933167	0.307211	0.00933167	0.00611606	0.896	539	68	4.905	3.312	VnaChtBP,MoSlp1,RiSLM,MgxLysM		.	.	.	0	0	0	PF00187	Domain:Chitin_bind_1	1	CBM18	0	0	0.446	.	0.804	.	0.305	0.523	0.95	1	1	0	0	54326.1	1
SNOO_000330	SNOO_000330A_2	0.11655	0.0853987	0.114184	0.129979	0.0963428	0.122378	0.110755	0.367133	0.0862528	0.0537556	0.367133	0.127946	0.100429	0.0767828	0.127402	0.0537556	0.895	453	10	2.806	3.301	MoCDIP1		PGX1,Pgx6,Pcipg2,PGN1,Bcpg1,BcPG1,Pg1,BCPGA1,MfPG1,Pdpg2,CPPG2,CPPG1,Acpg1,Aapg1,PECA,BcPG2	unaffected_pathogenicity,reduced_virulence,loss_of_pathogenicity	PHI:115,PHI:181,PHI:4880,PHI:2343,PHI:3,PHI:9525,PHI:2847,PHI:7283,PHI:103,PHI:1027,PHI:4916,PHI:3721,PHI:437,PHI:247,PHI:2818,PHI:2817,PHI:88,PHI:2848,PHI:492	1	1	0	PF00295	Repeat:Glyco_hydro_28	0	GH28	0	0	0.261	.	0.599	.	0.004	0.583	0.81	1	1	0	0	49114.9	-1.5
SNOO_150740	SNOO_150740A_1	0.1596	0.160712	0.150734	0.0229007	0.169204	0.035373	0.00492307	0.403846	0.0137846	0.160702	0.403846	0.162899	0.0505953	0.137427	0.132574	0.00492307	0.89	291	14	0.913	-0.237	.		.	.	.	0	0	0	.	.	0	.	0	0.637	0.641	.	0.584	.	0.585	0.409	0.64	1	1	1	0	30393.1	1.5
SNOO_010680	SNOO_010680A_1	0.268396	0.293594	0.268396	0.12825	0.208127	0.18394	0.0295123	0.18394	0.109281	0.299232	0.18394	0.27947	0.0811716	0.287087	0.22429	0.0295123	0.889	441	5	0.274	3.278	.		.	.	.	0	0	0	PF12697	Domain:Abhydrolase_6	0	.	0	0	0.254	.	.	0.547	0.964	0.395	0.79	1	1	0	0	47696.5	-4
SNOO_554660	SNOO_554660_1	0.111479	0.137137	0.111479	0.175298	0.173639	0.367879	0.185174	0.367879	0.185174	0.165546	0.367879	0.18394	0.179525	0.178684	0.179525	0.111479	0.885	68	0	3.701	3.306	.		.	.	.	0	0	0	.	.	0	.	0	0.967	0.381	0.936	.	.	0.775	0.264	0.47	1	1	0	0	7909.61	11.5
SNOO_017470	SNOO_017470A_1	0.0582173	0.142005	0.138023	0.0971426	0.0323806	0.0128629	0.128653	0.244755	0.121761	0.125023	0.244755	0.144705	0.115115	0.139231	0.115115	0.0128629	0.884	457	1	-0.911	2.148	.		Ss-odc1,Ss-odc2	unaffected_pathogenicity,reduced_virulence	PHI:4508,PHI:4509	0	1	0	PF00190	Domain:Cupin_1	0	.	0	0	0.047	0.526	.	.	0.211	0.449	0.06	1	1	0	0	51845.2	-11
SNOO_006170	SNOO_006170A_3	0.0451196	0.159929	0.0857272	0.0136182	0.0289459	0.367879	0.0922105	0.367879	0.00743959	0.151564	0.367879	0.175505	0.134091	0.157175	0.134091	0.00743959	0.882	318	6	2.217	2.959	FGL1,RsAGLIP1		FGL1,Fgl1	reduced_virulence	PHI:4242,PHI:4212,PHI:432	0	1	0	PF01764,PF03893	Family:Lipase_3,Domain:Lipase3_N	1	.	0	0.017	0.52	.	.	0.532	0.354	0.321	0.71	1	1	0	0	34627	3
SNOO_010160	SNOO_010160A_1	0.0406034	0.0439093	0.0406034	0.129979	0.00529949	0.048951	0.0299432	0.048951	0.127497	0.132316	0.048951	0.10825	0.0302051	0.125881	0.0302051	0.00529949	0.882	131	3	3.119	2.83	.		.	.	.	0	0	0	.	.	0	.	0	0.645	0.449	.	0.612	.	0.966	0.405	0.65	1	1	0	0	13605.6	0.5
SNOO_436530	SNOO_436530A_1	0.0522137	0.00311312	0.0522137	0.0962564	0.122643	0.367133	0.015806	0.367133	0.0753741	0.00877955	0.367133	0.0534546	0.099267	0.00892125	0.141391	0.00311312	0.881	529	36	1.283	3.159	VnaChtBP,PpCBEL		.	.	.	0	0	0	PF00187	Domain:Chitin_bind_1	1	CBM18	0	0	0.074	.	.	0.533	0.934	0.382	0.85	1	1	0	0	53874	10
SNOO_542080	SNOO_542080_1	0.240574	0.182681	0.216811	0.187104	0.317146	0.367879	0.166263	0.367879	0.0531435	0.0576889	0.367879	0.0903044	0.319677	0.0799999	0.0811716	0.0531435	0.881	332	5	-0.01	3.26	.		.	.	.	0	0	0	.	.	0	.	0	0.005	0.355	.	.	0.848	0.853	0.302	0.28	1	1	0	0	36481.1	10
SNOO_026390	SNOO_026390A_3	0.0791851	0.166616	0.168318	0.0915086	0.00146628	0.367879	0.170397	0.367879	0.114902	0.104694	0.367879	0.11896	0.0259078	0.102169	0.0589128	0.00146628	0.879	425	3	-0.947	3.161	.		.	.	.	0	0	0	.	.	0	.	0	0	0.063	.	.	0.598	0.857	0.319	0.47	1	1	0	0	41225.3	26.5
SNOO_648840	SNOO_648840_1	0.0732574	0.478128	0.497835	0.502267	0.19424	0.367879	0.503356	0.367879	0.0925871	0.110628	0.367879	0.503597	0.179525	0.0966392	0.188354	0.0732574	0.879	97	4	2.871	1.324	.		.	.	.	0	0	0	.	.	0	.	0	1	0.662	.	0.665	.	0.022	0.309	0.82	1	1	0	0	10252.8	1
SNOO_125540	SNOO_125540A_1	0.367879	0.367879	0.367879	0.367879	0.367879	0.367879	0.367879	0.367879	0.367879	0.367879	0.367879	0.367879	0.367879	0.367879	0.367879	0.367879	0.879	167	4	5.583	2.75	ZtNIP2		.	.	.	0	0	0	PF02221	Domain:E1_DerP2_DerF2	1	.	0	0.865	0.472	0.845	0.553	.	0.046	0.405	0.37	1	1	0	0	18155.8	-6
SNOO_066900	SNOO_066900A_2	0.367879	0.367879	0.367879	0.367879	0.367879	0.367879	0.367879	0.367879	0.367879	0.367879	0.367879	0.367879	0.367879	0.367879	0.367879	0.367879	0.878	122	0	-0.233	2.793	.		.	.	.	0	0	0	.	.	0	.	0	0.341	0.203	.	.	0.538	0.314	0.5	0.71	1	1	0	0	12761.4	-2
SNOO_438650	SNOO_438650A_1	0.0748106	0.131003	0.0500721	0.00412941	0.00979458	0.403846	0.0888337	0.403846	0.00487702	0.12304	0.403846	0.134512	0.0936859	0.0718199	0.00307293	0.00307293	0.872	180	5	3.788	3.179	PnTox3,SnTox5,SnTox267		.	.	.	0	0	0	.	.	0	.	0	0.827	0.452	.	.	0.628	0.962	0.587	0.48	1	1	0	0	18962.5	-2
SNOO_126300	SNOO_126300A_2	0.019847	0.0152134	0.019847	0.141372	0.0985592	0.407925	0.127413	0.407925	0.14218	0.146752	0.244755	0.136733	0.0223175	0.0996231	0.00947356	0.00947356	0.867	382	14	3.01	3.297	PpCBEL		.	.	.	0	0	0	.	.	0	.	0	0	0.101	.	0.518	.	0.245	0.4	0.49	1	1	0	0	40819.4	-12
SNOO_114440	SNOO_114440A_1	0.20305	0.225084	0.20305	0.192581	0.367879	0.367879	0.185174	0.367879	0.185174	0.367879	0.367879	0.367879	0.367879	0.367879	0.367879	0.185174	0.865	107	8	4.426	3.301	.		.	.	.	0	0	0	.	.	0	.	0	1	0.544	.	0.797	.	0.528	0.67	0.7	1	1	0	0	10716.5	-3
SNOO_063930	SNOO_063930A_2	0.168576	0.0981244	0.240301	0.228627	0.252255	0.18394	0.212251	0.18394	0.0417455	0.0197541	0.18394	0.0397422	0.198907	0.0329359	0.102481	0.0197541	0.865	386	1	-1.012	2.715	.		FgLDHL2_(FGSG_16220),CYB2,FVEG_12531,FgLDHL1_(FGSG_00145)	reduced_virulence,unaffected_pathogenicity	PHI:8646,PHI:2570,PHI:3383,PHI:8645	0	1	0	PF01070	Domain:FMN_dh	0	.	0	0	0.366	.	.	0.783	0.005	0.551	0.48	1	1	0	0	42170.9	1
SNOO_563170	SNOO_563170_3	0.342776	0.35094	0.342776	0.132523	0.0273581	0.18394	0.1509	0.18394	0.1509	0.342623	0.18394	0.317046	0.0241185	0.167778	0.0241185	0.0241185	0.864	69	4	2.351	3.297	.		.	.	.	0	0	0	.	.	0	.	0	1	0.558	.	.	0.664	0.121	0.298	0.68	1	1	0	0	7600.81	4.5
SNOO_076280	SNOO_076280A_1	0.1163	0.0733907	0.0955119	0.127014	0.00751575	0.128497	0.03904	0.128497	0.0996834	0.0644191	0.128497	0.134201	0.0875176	0.106431	0.0578688	0.00751575	0.862	339	10	0.817	3.141	.		.	.	.	0	0	0	PF09362	Domain:DUF1996	0	.	0	0.001	0.526	.	.	0.812	0.877	0.333	0.32	1	1	0	0	37710.8	-2.5
SNOO_008010	SNOO_008010A_2	0.0758428	0.123021	0.0758428	0.0826923	0.142552	0.244755	0.119842	0.244755	0.07359	0.0214805	0.048951	0.0424643	0.0256549	0.06974	0.0747353	0.0214805	0.86	334	10	1.629	3.165	.		.	.	.	0	0	0	PF09362	Domain:DUF1996	0	.	0	0.017	0.632	.	.	0.708	0.782	0.748	0.46	1	1	0	0	37121	8
SNOO_163600	SNOO_163600A_1	0.20305	0.225084	0.20305	0.367879	0.367879	0.367879	0.367879	0.367879	0.367879	0.367879	0.367879	0.367879	0.367879	0.367879	0.367879	0.20305	0.86	307	2	-2.149	1.165	.		.	.	.	0	0	0	PF12697	Domain:Abhydrolase_6	0	.	0	0.032	0.319	.	.	0.808	0.898	0.694	0.46	1	1	0	0	33276.2	2.5
SNOO_108400	SNOO_108400A_3	0.334074	0.277314	0.334074	0.394639	0.398285	0.18394	0.380085	0.18394	0.380085	0.335987	0.18394	0.377698	0.368592	0.366451	0.387021	0.18394	0.858	150	3	1.275	3.312	.		.	.	.	0	0	0	.	.	0	.	0	0.02	0.121	.	0.706	.	0.423	0.545	0.81	1	1	0	0	15025.8	1.5
SNOO_090080	SNOO_090080A_1	0.0714763	0.138649	0.0714763	0.146817	0.0359517	0.244755	0.166803	0.244755	0.172016	0.173618	0.244755	0.121824	0.070984	0.0789738	0.0275011	0.0275011	0.858	397	8	1.291	3.31	PsPNPi,RsRlpA,VdAve1,PsShr1,SsCP1,MoMSP1		.	.	.	0	0	0	PF03330	Domain:DPBB_1	1	CBM63	0	0	0.033	.	.	0.512	0.979	0.689	0.88	1	1	0	0	40783.8	6
SNOO_010330	SNOO_010330A_1	0.0864489	0.133812	0.100458	0.126154	0.0705283	0.538462	0.0480576	0.538462	0.112774	0.0186126	0.538462	0.0314317	0.0624853	0.00892125	0.0359997	0.00892125	0.858	297	10	1.373	3.257	BghBEC4		.	.	.	0	0	0	.	.	0	.	0	0	0.103	.	.	0.525	0.066	0.407	0.84	1	1	0	0	30077	7.5
SNOO_127270	SNOO_127270A_1	0.137938	0.0736945	0.130959	0.124388	0.142075	0.048951	0.099991	0.048951	0.125261	0.142453	0.048951	0.139694	0.11111	0.105348	0.138786	0.048951	0.858	324	10	1.227	3.311	MoCDIP4,ChNIS1		.	.	.	0	0	0	PF03443,PF00734	Family:AA9,Domain:CBM_1	1	AA9,CBM1	0	0	0.061	.	.	0.532	0.206	0.348	0.86	1	1	0	0	33454.3	0.5
SNOO_117410	SNOO_117410A_1	0.367879	0.367879	0.367879	0.367879	0.367879	0.367879	0.367879	0.367879	0.367879	0.367879	0.367879	0.367879	0.367879	0.367879	0.367879	0.367879	0.856	354	5	1.648	3.126	CfTom1		.	.	.	0	0	0	PF00331	Domain:Glyco_hydro_10	1	GH10	0	0	0.313	.	.	0.794	0.209	0.218	0.16	1	1	0	0	39648.5	-5
SNOO_001340	SNOO_001340A_2	0.302449	0.3582	0.371685	0.378421	0.502452	0.367879	0.380085	0.367879	0.246542	0.199467	0.367879	0.249961	0.086867	0.235384	0.503742	0.086867	0.856	260	1	1.379	2.385	.		SOD2,SodA1,SodA,SodB,SodA2,Fe-SODB,SODB1_(XM_001685449)	loss_of_pathogenicity,unaffected_pathogenicity,reduced_virulence,increased_virulence_(hypervirulence)	PHI:410,PHI:420,PHI:401,PHI:9968,PHI:11376,PHI:11377,PHI:9969,PHI:9094,PHI:8634	1	1	0	PF02777,PF00081	Domain:Sod_Fe_C,Domain:Sod_Fe_N	0	.	0	0.173	0.547	.	.	0.727	0.018	0.394	0.45	1	1	0	0	28783.7	0.5
SNOO_448200	SNOO_448200A_3	0.062823	0.0196036	0.0119564	0.0010562	0.0440481	0.367879	0.0214942	0.367879	0.0214942	0.066054	0.367879	0.0713573	0.190883	0.0576916	0.0570023	0.0010562	0.853	297	7	1.172	2.837	MpNEP1_1,MpNEP1_2,PsojNIP,PiNPP1,VdNEP,PaSD21-1,PpNPP1,FoeNEP1,BfNep1		.	.	.	0	0	0	.	.	0	.	0	0.024	0.329	.	.	0.932	0.481	0.422	0.45	1	1	0	0	34023.2	4
SNOO_126420	SNOO_126420A_1	0.127021	0.0626978	0.0382495	0.0962564	0.0204201	0.128497	0.132281	0.356935	0.0861418	0.0833854	0.356935	0.0317631	0.0423089	0.0187758	0.0695672	0.0187758	0.853	354	4	-1.341	2.112	.		.	.	.	0	0	0	PF01095	Repeat:Pectinesterase	0	CE8	0	0	0.166	.	.	0.51	0.46	0.344	0.8	1	1	0	0	37739.3	9.5
SNOO_113570	SNOO_113570A_1	0.111479	0.137137	0.111479	0.100194	0.173639	0.18394	0.0925871	0.18394	0.503356	0.498561	0.18394	0.503597	0.188354	0.0966392	0.188354	0.0925871	0.852	193	1	0.818	2.923	.		.	.	.	0	0	0	PF13924	Domain:Lipocalin_5	0	.	0	0.235	0.446	.	.	0.627	0.484	0.378	0.67	1	1	0	0	20656.5	0.5
SNOO_515580	SNOO_515580_1	0.0438966	0.118737	0.0438966	0.0197124	0.100695	0.367879	0.0513255	0.367879	0.122377	0.231927	0.367879	0.199076	0.174829	0.186112	0.174829	0.0197124	0.851	350	14	2.668	3.279	MoCDIP4		.	.	.	0	0	0	.	.	0	AA11	0	0.001	0.326	.	.	0.535	0.98	0.306	0.76	1	1	0	0	36970	0.5
SNOO_006810	SNOO_006810A_5	0.412679	0.137137	0.334074	0.0518011	0.0812183	0.367879	0.0459786	0.367879	0.380085	0.0601242	0.367879	0.0449924	0.086867	0.0490199	0.086867	0.0449924	0.849	159	5	-1.63	-2.54	.		.	.	.	0	0	0	.	.	0	.	0	0.289	0.674	0.658	.	.	0.106	0.458	0.17	0	1	0	1	18032.1	5.5
SNOO_303370	SNOO_303370A_3	0.276699	0.0669015	0.108703	0.300127	0.297324	0.367879	0.314553	0.367879	0.318922	0.278667	0.367879	0.317046	0.325096	0.307211	0.309365	0.0669015	0.849	89	4	2.001	2.64	.		.	.	.	0	0	0	.	.	0	.	0	0.995	0.594	.	.	0.609	0.09	0.282	0.5	1	1	0	0	10109	11.5
SNOO_001270	SNOO_001270A_2	0.367879	0.367879	0.367879	0.367879	0.367879	0.367879	0.367879	0.367879	0.367879	0.367879	0.367879	0.367879	0.367879	0.367879	0.367879	0.367879	0.847	351	9	0.034	3.286	.		FGSG_02549	reduced_virulence	PHI:1089	0	1	0	PF00300	Domain:His_Phos_1	0	.	0	0.001	0.418	.	.	0.717	0.248	0.419	0.48	1	1	0	0	39095.9	7.5
SNOO_569200	SNOO_569200_1	0.367879	0.367879	0.367879	0.367879	0.367879	0.367879	0.367879	0.367879	0.367879	0.367879	0.367879	0.367879	0.367879	0.367879	0.367879	0.367879	0.847	265	10	0.602	3.144	.		.	.	.	0	0	0	.	.	0	.	0	0.251	0.539	.	.	0.957	0.02	0.304	0.37	1	1	0	0	29673.7	2.5
SNOO_018720	SNOO_018720A_2	0.0322911	0.439878	0.412679	0.358762	0.10182	0.367879	0.374949	0.367879	0.374949	0.411855	0.367879	0.377698	0.0956961	0.0490199	0.503742	0.0322911	0.847	368	14	3.151	3.311	.		.	.	.	0	0	0	PF14040	Family:DNase_NucA_NucB	0	.	0	0.008	0.508	0.777	.	.	0.017	0.444	0.16	1	1	0	0	41029	11
SNOO_637800	SNOO_637800_2	0.136062	0.137073	0.117732	0.0444292	0.159312	0.403846	0.0249587	0.403846	0.0249587	0.146752	0.403846	0.146167	0.156994	0.144716	0.0936457	0.0249587	0.845	142	4	-0.848	1.799	.		.	.	.	0	0	0	.	.	0	.	0	0.925	0.24	.	.	0.682	0.162	0.609	0.32	1	1	0	0	14385	-13
SNOO_098070	SNOO_098070A_2	0.0197265	0.120104	0.124481	0.113662	0.085827	0.122378	0.0350156	0.122378	0.0581117	0.0656248	0.122378	0.030075	0.07789	0.0187241	0.0481895	0.0187241	0.844	248	5	1.54	3.052	.		.	.	.	0	0	0	.	.	0	.	0	0.094	0.536	.	.	0.546	0.896	0.373	0.45	1	1	0	0	27733.7	2
SNOO_302570	SNOO_302570A_2	0.0949824	0.119585	0.12867	0.129979	0.141188	0.048951	0.110755	0.407925	0.13161	0.0513368	0.244755	0.127529	0.101026	0.0343984	0.12754	0.0343984	0.842	445	4	0.55	3.293	.		.	.	.	0	0	0	PF04616	Family:Glyco_hydro_43	0	GH43_24,GH43_37,GH43,GH43_3,GH43_34,GH43_19,GH43_29,GH43_25,GH43_2,CBM35,GH43_10,GH43_30,GH43_31,GH43_35,GH43_22,GH43_18,GH43_33,GH43_32,GH43_16,GH43_9,GH43_8,GH43_15,GH43_12,GH43_5	0	0	0.337	.	.	0.585	0.673	0.643	0.71	1	1	0	0	48055.6	4
SNOO_017990	SNOO_017990A_3	0.246463	0.0330196	0.240301	0.187151	0.278886	0.367879	0.206272	0.367879	0.254701	0.0369683	0.367879	0.0661108	0.281909	0.0121538	0.210739	0.0121538	0.842	264	17	1.95	-0.238	.		.	.	.	0	0	0	.	.	0	.	0	0.977	0.775	.	0.599	.	0.682	0.464	0.76	1	1	1	0	28031.6	1.5
SNOO_100260	SNOO_100260A_1	0.367879	0.367879	0.367879	0.367879	0.367879	0.367879	0.367879	0.367879	0.367879	0.367879	0.367879	0.367879	0.367879	0.367879	0.367879	0.367879	0.838	202	0	3.144	2.736	.		.	.	.	0	0	0	PF17615	Family:C166	0	.	0	0.963	0.426	0.617	.	.	0.53	0.493	0.29	1	1	0	0	21341.8	0.5
SNOO_020180	SNOO_020180A_1	0.367879	0.367879	0.367879	0.367879	0.367879	0.367879	0.367879	0.367879	0.367879	0.367879	0.367879	0.367879	0.367879	0.367879	0.367879	0.367879	0.838	406	2	0.418	3.292	.		BbepnL-1_(BBA_07766),ASP,Cgyps11,Cgyps5,Cgyps6,Cgyps9,Cgyps10,Cgyps4,Cgyps8,RI_SAPP1_(CPAR2_102410),ACP,Ugt51E1,SAP3,Sap3,SAP1,Sap1	reduced_virulence,unaffected_pathogenicity	PHI:9546,PHI:3973,PHI:7935,PHI:7929,PHI:7930,PHI:7933,PHI:7934,PHI:7928,PHI:7932,PHI:9400,PHI:17,PHI:697,PHI:73,PHI:6813,PHI:6791,PHI:6785,PHI:68,PHI:6811,PHI:6783,PHI:6789	0	1	0	PF00026	Family:Asp	0	.	0	0	0.051	.	0.586	.	0.892	0.505	0.87	1	1	0	0	42567.4	1.5
SNOO_558480	SNOO_558480_1	0.111479	0.137137	0.111479	0.502267	0.10182	0.367879	0.503356	0.367879	0.503356	0.110628	0.367879	0.0913082	0.0956961	0.0966392	0.0956961	0.0913082	0.837	214	7	1.424	2.603	.		.	.	.	0	0	0	.	.	0	.	0	0.971	0.457	.	.	0.563	0.365	0.471	0.41	1	1	0	0	22522.1	-1.5
SNOO_306840	SNOO_306840A_1	0.148092	0.124546	0.148092	0.15193	0.155825	0.538462	0.151404	0.0848953	0.151404	0.121949	0.0848953	0.154572	0.163769	0.146387	0.0627238	0.0627238	0.837	155	4	0.698	3.222	.		.	.	.	0	0	0	.	.	0	.	0	0.326	0.46	.	.	0.824	0.049	0.421	0.46	1	1	0	0	16289.6	3.5
SNOO_044640	SNOO_044640A_4	0.202271	0.211034	0.202271	0.206786	0.20243	0.403846	0.192458	0.035373	0.192458	0.204392	0.035373	0.120914	0.00550462	0.177418	0.0719593	0.00550462	0.836	877	47	-1.229	3.312	.		.	.	.	0	0	0	.	.	0	CBM18	0	0	0.144	.	.	0.867	0.031	0.581	0.87	1	1	0	0	92027.7	8
SNOO_586500	SNOO_586500_1	0.334074	0.0208424	0.0322911	0.358762	0.355393	0.367879	0.374949	0.367879	0.374949	0.0326397	0.367879	0.377698	0.368592	0.0411918	0.0416679	0.0208424	0.835	183	0	2.659	2.564	.		.	.	.	0	0	0	.	.	0	.	0	1	0.385	.	0.512	.	0.071	0.521	0.44	1	1	0	0	18843	-2.5
SNOO_019540	SNOO_019540A_1	0.0420611	0.134067	0.0657134	0.112205	0.000399329	0.048951	0.133955	0.048951	0.0894204	0.0760336	0.048951	0.0951047	0.0359444	0.0731729	0.018299	0.000399329	0.835	382	3	0.61	3.195	.		.	.	.	0	0	0	PF04952	Domain:AstE_AspA	0	.	0	0.001	0.357	.	.	0.587	0.981	0.465	0.64	1	1	0	0	40946.3	-2
SNOO_073610	SNOO_073610A_1	0.0205126	0.1195	0.0363666	0.10386	0.00868926	0.367133	0.0878332	0.122378	0.127105	0.108111	0.367133	0.127946	0.140321	0.104127	0.099845	0.00868926	0.835	311	1	0.235	3.088	.		.	.	.	0	0	0	.	.	0	.	0	0.077	0.389	.	.	0.713	0.037	0.33	0.55	1	1	0	0	32955.6	2.5
SNOO_132100	SNOO_132100A_1	0.20305	0.142795	0.164829	0.175298	0.19424	0.18394	0.182705	0.18394	0.182705	0.165546	0.18394	0.18394	0.188354	0.178684	0.179525	0.142795	0.834	407	2	1.753	3.304	FoSep1		.	.	.	0	0	0	PF00082,PF05922	Domain:Peptidase_S8,Domain:Inhibitor_I9	0	.	0	0	0.159	.	.	0.577	0.985	0.556	0.63	1	1	0	0	42578.3	-2.5
SNOO_435590	SNOO_435590A_2	0.240574	0.182681	0.240574	0.139447	0.378697	0.367879	0.0495527	0.367879	0.277105	0.299232	0.367879	0.27947	0.237671	0.177472	0.380677	0.0495527	0.834	83	0	0.791	2.746	.		.	.	.	0	0	0	.	.	0	.	0	0.761	0.362	.	.	0.649	0.979	0.417	0.46	1	1	0	0	8986.34	3.5
SNOO_106850	SNOO_106850A_5	0.334074	0.0208424	0.334074	0.394639	0.502452	0.18394	0.380085	0.18394	0.380085	0.0738405	0.18394	0.0913082	0.503742	0.0861284	0.503742	0.0208424	0.834	333	6	-0.054	3.262	.		.	.	.	0	0	0	.	.	0	.	0	0.002	0.291	.	.	0.744	0.935	0.604	0.49	1	1	0	0	36293.6	-1.5
SNOO_050340	SNOO_050340A_2	0.118597	0.142431	0.0897077	0.141372	0.132846	0.128497	0.0694812	0.356935	0.14218	0.0259585	0.356935	0.0263458	0.118308	0.038305	0.157665	0.0259585	0.833	727	2	-1.802	3.312	.		.	.	.	0	0	0	.	.	0	.	0	0	0.032	.	.	0.876	0.08	0.307	0.84	1	1	0	0	68080.5	6
SNOO_133580	SNOO_133580A_1	0.104078	0.0771775	0.0361497	0.141424	0.161245	0.244755	0.136843	0.440559	0.130113	0.114	0.440559	0.0971032	0.149396	0.149754	0.111912	0.0361497	0.833	148	2	1.768	0.698	.		.	.	.	0	0	0	PF03928	Family:HbpS-like	0	.	0	0.99	0.879	.	.	0.511	0.314	0.428	0.37	1	1	0	0	15332.6	5.5
SNOO_414340	SNOO_414340A_2	0.130981	0.0945005	0.0420611	0.0584045	0.00963641	0.356935	0.0622728	0.356935	0.113951	0.104803	0.128497	0.0951047	0.00813287	0.125744	0.00314928	0.00314928	0.832	100	5	-0.065	3.302	.		.	.	.	0	0	0	.	.	0	.	0	0.241	0.298	.	.	0.801	0.022	0.348	0.5	1	1	0	0	11164.9	9
SNOO_102150	SNOO_102150A_2	0.0902138	0.0434993	0.00484101	0.00229413	0.104487	0.403846	0.00463442	0.403846	0.0291764	0.15995	0.403846	0.14999	0.0821111	0.158747	0.0209508	0.00229413	0.83	614	30	-1.532	3.308	.		.	.	.	0	0	0	PF02018	Domain:CBM_4_9	0	CBM18,CBM22	0	0	0.015	.	.	0.738	0.154	0.527	0.85	1	1	0	0	61943.2	-0.5
SNOO_144740	SNOO_144740A_3	0.152717	0.136299	0.152717	0.0255819	0.0682411	0.538462	0.00543208	0.538462	0.00543208	0.179034	0.538462	0.175505	0.183941	0.157175	0.162183	0.00543208	0.83	452	3	1.64	3.055	MpChi,MrChi,MoChi1		.	.	.	0	0	0	PF00704	Domain:Glyco_hydro_18	1	GH18	0	0	0.307	.	.	0.742	0.024	0.522	0.72	1	1	0	0	50425.5	4.5
SNOO_587460	SNOO_587460_1	0.334074	0.277314	0.334074	0.358762	0.398285	0.18394	0.374949	0.18394	0.374949	0.411855	0.18394	0.377698	0.368592	0.388328	0.387021	0.18394	0.828	116	0	3.086	3.27	.		.	.	.	0	0	0	.	.	0	.	0	0.633	0.34	0.881	.	.	0.714	0.681	0.19	1	1	0	0	13345.8	-5
SNOO_653980	SNOO_653980_1	0.126591	0.052888	0.100458	0.103969	0.0655034	0.407925	0.0991632	0.407925	0.0726821	0.0908742	0.244755	0.0947814	0.0225648	0.0896567	0.0695672	0.0225648	0.828	128	0	2.613	3.222	.		.	.	.	0	0	0	.	.	0	.	0	0.453	0.291	0.881	.	.	0.714	0.681	0.19	1	1	0	0	14795.4	-6
SNOO_144850	SNOO_144850A_3	0.108703	0.219819	0.276699	0.0135804	0.378697	0.367879	0.157277	0.367879	0.0111026	0.342623	0.367879	0.317046	0.237671	0.307211	0.237671	0.0111026	0.825	371	30	3.151	3.17	.		.	.	.	0	0	0	.	.	0	.	0	0.008	0.486	0.535	0.653	.	0.245	0.34	0.55	1	1	0	0	40172.6	14.5
SNOO_100480	SNOO_100480A_2	0.0779369	0.166926	0.163841	0.0845197	0.185239	0.122378	0.161449	0.367133	0.101116	0.151966	0.122378	0.170197	0.135153	0.113227	0.0371329	0.0371329	0.821	122	3	0.981	2.082	.		.	.	.	0	0	0	.	.	0	.	0	0.411	0.624	.	.	0.658	0.567	0.258	0.46	1	1	0	0	13533.6	4.5
SNOO_431790	SNOO_431790A_2	0.0165427	0.136561	0.10496	0.00421513	0.0207747	0.122378	0.00926278	0.122378	0.0192817	0.0537903	0.122378	0.0405774	0.0802787	0.018183	0.0802787	0.00421513	0.819	129	4	-0.962	3.264	.		.	.	.	0	0	0	.	.	0	.	0	0.026	0.168	.	.	0.837	0.504	0.313	0.49	1	1	0	0	13897.4	-1
SNOO_076910	SNOO_076910A_1	0.164829	0.225084	0.20305	0.175298	0.19424	0.367879	0.182705	0.367879	0.182705	0.165546	0.367879	0.18394	0.188354	0.178684	0.188354	0.164829	0.819	249	2	-1.521	1.948	.		.	.	.	0	0	0	PF13883	Domain:Pyrid_oxidase_2	0	.	0	0.051	0.311	.	.	0.793	0.036	0.303	0.17	1	1	0	0	27614.2	-1
SNOO_541090	SNOO_541090_2	0.367879	0.367879	0.367879	0.367879	0.367879	0.367879	0.367879	0.367879	0.367879	0.367879	0.367879	0.367879	0.367879	0.367879	0.367879	0.367879	0.819	304	5	4.396	2.816	MoCDIP4		.	.	.	0	0	0	.	.	0	AA11	0	0.034	0.429	0.719	.	.	0.708	0.356	0.18	1	1	0	0	33451.8	16
SNOO_054900	SNOO_054900A_1	0.367879	0.367879	0.367879	0.367879	0.367879	0.367879	0.367879	0.367879	0.367879	0.367879	0.367879	0.367879	0.367879	0.367879	0.367879	0.367879	0.819	245	3	2.434	3.195	.		.	.	.	0	0	0	PF11937	Family:DUF3455	0	.	0	0.056	0.392	.	0.51	.	0.342	0.54	0.71	1	1	0	0	25999.7	3.5
SNOO_305130	SNOO_305130A_2	0.0939927	0.160712	0.131822	0.130681	3.78027e-05	0.538462	0.113845	0.0848953	0.113845	0.0120568	0.0848953	0.0366142	0.000492948	0.0275069	0.000492948	3.78027e-05	0.816	407	3	-1.232	3.201	.		.	.	.	0	0	0	.	.	0	.	0	0	0.159	.	.	0.924	0.912	0.644	0.25	1	1	0	0	44966.3	10.5
SNOO_436430	SNOO_436430A_1	0.152357	0.166616	0.152357	0.168558	0.086185	0.244755	0.158226	0.440559	0.170397	0.113144	0.440559	0.0968508	0.0140006	0.16917	0.0678192	0.0140006	0.815	71	3	2.806	3.312	.		.	.	.	0	0	0	.	.	0	.	0	0.094	0.411	0.866	.	.	0.059	0.428	0.21	1	1	0	0	8417.71	4.5
SNOO_133620	SNOO_133620A_1	0.20305	0.225084	0.20305	0.192581	0.367879	0.367879	0.185174	0.367879	0.185174	0.367879	0.367879	0.367879	0.367879	0.367879	0.367879	0.185174	0.814	428	26	3.737	3.311	MoCDIP4		.	.	.	0	0	0	PF02015,PF00734	Domain:Glyco_hydro_45,Domain:CBM_1	1	GH45,CBM1	0	0	0.204	.	0.653	.	0.896	0.562	0.86	1	1	0	0	45379.2	-0.5
SNOO_112500	SNOO_112500A_2	0.128891	0.135978	0.0604988	0.124727	0.0463934	0.122378	0.0917621	0.367133	0.128653	0.0538848	0.367133	0.0969478	0.13182	0.114912	0.163769	0.0463934	0.809	301	6	0.32	2.838	.		.	.	.	0	0	0	.	.	0	.	0	0.022	0.442	.	.	0.735	0.936	0.313	0.57	1	1	0	0	32921.2	-1
SNOO_641770	SNOO_641770_1	0.00179239	0.0365181	0.012185	0.113633	0.0458667	0.403846	0.134369	0.403846	0.134369	0.146376	0.403846	0.11426	0.0339135	0.150641	0.00190882	0.00179239	0.809	87	5	3.39	3.273	.		.	.	.	0	0	0	.	.	0	.	0	0.809	0.817	.	.	0.728	0.714	0.24	0.47	1	1	0	0	9945.4	4.5
SNOO_112090	SNOO_112090A_1	0.0399016	0.0259375	0.0230597	0.118302	0.0364606	0.128497	0.110416	0.356935	0.129929	0.131336	0.356935	0.126979	0.0897149	0.108548	0.0897149	0.0230597	0.806	391	11	-1.352	3.232	.		.	.	.	0	0	0	.	.	0	.	0	0	0.009	.	.	0.628	0.208	0.619	0.82	1	1	0	0	41131.9	10
SNOO_426560	SNOO_426560A_1	0.140351	0.12642	0.000297014	0.123995	0.0088024	0.538462	0.145642	0.0848953	0.186351	0.191184	0.0848953	0.170126	0.0364618	0.180059	0.0801522	0.000297014	0.806	189	5	2.613	3.226	VdPevD1		.	.	.	0	0	0	PF16541	Domain:AltA1	1	.	0	0	0.03	.	0.648	.	0.062	0.473	0.82	1	1	0	0	19919.1	-6.5
SNOO_123790	SNOO_123790A_1	0.367879	0.367879	0.367879	0.367879	0.367879	0.367879	0.367879	0.367879	0.367879	0.367879	0.367879	0.367879	0.367879	0.367879	0.367879	0.367879	0.806	302	10	0.876	3.172	.		.	.	.	0	0	0	.	.	0	.	0	0	0.086	.	0.548	.	0.498	0.532	0.89	1	1	0	0	31809.2	7.5
SNOO_138870	SNOO_138870A_2	0.334074	0.0208424	0.334074	0.358762	0.398285	0.367879	0.374949	0.367879	0.380085	0.335987	0.367879	0.377698	0.387021	0.366451	0.368592	0.0208424	0.806	247	2	2.163	2.566	.		.	.	.	0	0	0	.	.	0	.	0	0.14	0.454	.	0.55	.	0.063	0.57	0.5	1	1	0	0	26334.8	-1.5
SNOO_153020	SNOO_153020A_3	0.173844	0.227924	0.231792	0.032854	0.261179	0.367879	0.0792864	0.367879	0.0245935	0.107251	0.367879	0.0661108	0.272666	0.260203	0.272666	0.0245935	0.805	663	5	-2.034	3.151	.		.	.	.	0	0	0	PF09118,PF00754	Domain:GO-like_E_set,Domain:F5_F8_type_C	0	AA5_2,AA5,CBM32,AA5_1,CBM47	0	0	0.011	.	.	0.903	0.586	0.218	0.87	1	1	0	0	69498.7	0
SNOO_110090	SNOO_110090A_5	0.0100744	0.135301	0.0411235	0.219196	0.000302326	0.367879	0.235156	0.367879	0.0737804	0.24581	0.367879	0.234069	0.0575217	0.225886	0.000417238	0.000302326	0.804	600	6	-1.468	3.289	.		.	.	.	0	0	0	PF00135	Domain:COesterase	0	.	0	0	0.067	.	.	0.798	0.015	0.458	0.83	1	1	0	0	64030.4	-8
SNOO_018050	SNOO_018050A_3	0.197642	0.141449	0.197642	0.226069	0.355393	0.367879	0.246542	0.367879	0.246542	0.0326397	0.367879	0.377698	0.368592	0.0411918	0.0416679	0.0326397	0.804	473	4	0.401	3.298	.		Sap1,SAP1,SAP3,Sap3,Sap2,SAP2,SAP4,SAP6,Sap4,Sap6,Cgyps1,Cgyps10,Cgyps5,Cgyps4,RI_SAPP1_(CPAR2_102410),RI_SAPP2_(CPAR2_102580),SAP5,Sap5,Cgyps2,SAP7,Cgyps11,ACP,Cgyps6,Cgyps9,RI_SAPP3_(CPAR2_102420),Cgyps8,Ugt51E1,Cgyps7,ASP	unaffected_pathogenicity,reduced_virulence,loss_of_pathogenicity,increased_virulence_(hypervirulence)	PHI:6811,PHI:6783,PHI:6789,PHI:68,PHI:73,PHI:6813,PHI:6791,PHI:6785,PHI:6790,PHI:72,PHI:6812,PHI:6784,PHI:125,PHI:127,PHI:6807,PHI:6814,PHI:6792,PHI:6786,PHI:6809,PHI:6794,PHI:6816,PHI:6788,PHI:10193,PHI:7925,PHI:7934,PHI:7929,PHI:7928,PHI:9400,PHI:9401,PHI:6815,PHI:6793,PHI:6787,PHI:126,PHI:6808,PHI:7926,PHI:480,PHI:7935,PHI:17,PHI:7930,PHI:7933,PHI:9402,PHI:7932,PHI:697,PHI:7931,PHI:3973	1	1	0	PF00026	Family:Asp	0	.	0	0	0.102	.	.	0.525	0.024	0.363	0.89	1	1	0	0	49515.1	-15
SNOO_124820	SNOO_124820A_3	0.00961245	0.00204672	0.000424519	0.0963281	0.000457719	0.538462	0.17259	0.0848953	0.0629206	0.179317	0.0848953	0.19863	0.0511511	0.163438	0.000728263	0.000424519	0.804	469	4	-0.736	3.23	.		.	.	.	0	0	0	PF00026	Family:Asp	0	.	0	0	0.112	.	.	0.574	0.048	0.338	0.87	1	1	0	0	49537.9	2
SNOO_006120	SNOO_006120A_1	0.0897077	0.142431	0.0897077	0.141372	0.162282	0.244755	0.14218	0.440559	0.127413	0.0347003	0.244755	0.0178187	0.131093	0.0268667	0.0277872	0.0178187	0.803	585	6	4.21	3.311	RiNLE1		.	.	.	0	0	0	.	.	0	.	0	1	0.12	.	0.797	.	0.007	0.326	0.82	1	1	0	0	56001.4	-4
SNOO_114810	SNOO_114810A_4	0.140351	0.0236534	0.00609719	0.14837	0.0424254	0.403846	0.0660026	0.035373	0.166803	0.0947731	0.035373	0.188698	0.00596622	0.181002	0.0544773	0.00596622	0.802	311	0	1.471	2.597	.		.	.	.	0	0	0	.	.	0	.	0	0.007	0.294	0.805	.	.	0.471	0.709	0.07	1	1	0	0	34515.9	-0.5
SNOO_655910	SNOO_655910_1	0.167957	0.202199	0.167957	0.192316	0.173074	0.367879	0.207733	0.367879	0.207733	0.219631	0.367879	0.22076	0.236321	0.201248	0.188828	0.167957	0.801	192	0	3.227	3.249	.		.	.	.	0	0	0	.	.	0	.	0	0.952	0.338	0.807	.	.	0.163	0.359	0.07	1	1	0	0	20529.4	21
SNOO_097390	SNOO_097390A_1	0.172632	0.18371	0.166971	0.14837	0.121114	0.538462	0.117634	0.538462	0.189217	0.126301	0.538462	0.121824	0.16538	0.106063	0.0171567	0.0171567	0.8	417	4	-1.14	2.798	.		.	.	.	0	0	0	PF00246,PF02244	Domain:Peptidase_M14,Domain:Propep_M14	0	.	0	0	0.229	.	.	0.799	0.073	0.427	0.59	1	1	0	0	45237.1	1
SNOO_583890	SNOO_583890_1	0.129648	0.120052	0.138023	0.0636105	0.132005	0.367879	0.128653	0.367879	0.100585	0.15123	0.367879	0.140267	0.160483	0.147425	0.120089	0.0636105	0.8	203	0	2.421	3.299	.		.	.	.	0	0	0	.	.	0	.	0	1	0.135	0.737	.	.	0.895	0.312	0.13	1	1	0	0	21168.8	18
SNOO_059830	SNOO_059830A_1	0.268396	0.032895	0.263516	0.199023	0.293826	0.367879	0.218562	0.367879	0.224806	0.114517	0.367879	0.0511051	0.28677	0.0438806	0.150406	0.032895	0.797	324	4	0.09	3.305	.		.	.	.	0	0	0	PF03664	Family:Glyco_hydro_62	0	GH62,GH43,GH43_34,GH43_19	0	0	0.268	.	.	0.589	0.088	0.466	0.71	1	1	0	0	35139.2	4.5
SNOO_120540	SNOO_120540A_2	0.150607	0.0196036	0.0303094	0.0706791	0.188607	0.367133	0.139676	0.367133	0.0495459	0.066054	0.367133	0.120737	0.190883	0.0576916	0.107752	0.0196036	0.795	59	4	1.095	3.303	.		.	.	.	0	0	0	.	.	0	.	0	0	0.496	.	.	0.679	0.547	0.351	0.67	1	1	0	0	6246.16	2
SNOO_156250	SNOO_156250A_2	0.0687592	0.0374663	0.0112259	0.0202014	0.0592013	0.440559	0.119268	0.244755	0.0613023	0.10417	0.440559	0.14118	0.0481381	0.084892	0.0110501	0.0110501	0.795	264	6	3.291	3.154	.		.	.	.	0	0	0	PF14021	Domain:TNT	1	.	0	0.11	0.449	.	.	0.524	0.956	0.354	0.47	1	1	0	0	28331	-3.5
SNOO_165330	SNOO_165330A_2	0.124071	0.1176	0.176916	0.193396	0.0539276	0.18394	0.17259	0.18394	0.177901	0.0284805	0.18394	0.0613048	0.143432	0.106338	0.213022	0.0284805	0.795	334	10	3.384	3.274	.		.	.	.	0	0	0	PF00445	Domain:Ribonuclease_T2	0	.	0	0.002	0.554	.	0.513	.	0.906	0.501	0.71	1	1	0	0	37128.3	-3.5
SNOO_011720	SNOO_011720A_1	0.231792	0.0950872	0.231792	0.032854	0.142742	0.367879	0.0792864	0.367879	0.0792864	0.123252	0.367879	0.162126	0.198907	0.088477	0.255737	0.032854	0.795	268	7	0.276	2.481	.		.	.	.	0	0	0	PF09362	Domain:DUF1996	0	.	0	0.045	0.543	.	.	0.811	0.81	0.529	0.44	1	1	0	0	29947.8	-4.5
SNOO_112370	SNOO_112370A_1	0.367879	0.367879	0.367879	0.367879	0.367879	0.367879	0.367879	0.367879	0.367879	0.367879	0.367879	0.367879	0.367879	0.367879	0.367879	0.367879	0.795	176	4	5.25	3.167	.		.	.	.	0	0	0	PF00652	Domain:Ricin_B_lectin	1	CBM13	0	0.102	0.536	.	0.668	.	0.335	0.305	0.67	1	1	0	0	19177	4
SNOO_113150	SNOO_113150A_1	0.012826	0.0392209	0.00541098	0.0816439	0.0371808	0.244755	0.135998	0.244755	0.0850058	0.0920909	0.244755	0.062711	0.0913172	0.0485867	0.0257498	0.00541098	0.795	359	13	0.776	2.99	.		.	.	.	0	0	0	PF09362	Domain:DUF1996	0	.	0	0.001	0.468	.	.	0.639	0.716	0.469	0.46	1	1	0	0	39270.4	-1.5
SNOO_007700	SNOO_007700A_3	0.0979221	0.138789	0.144598	0.128673	0.13165	0.0128629	0.1437	0.244755	0.123171	0.0580173	0.0128629	0.062711	0.112316	0.0804596	0.0721431	0.0128629	0.794	581	3	-1.971	3.293	.		.	.	.	0	0	0	PF00150,PF03442	Domain:Cellulase,Domain:CBM_X2	0	GH5_4,GH5_25,GH5,CBM46,GH5_8,GH5_5,GH5_39,GH5_37,GH5_22,GH5_47,GH5_46	0	0	0.01	.	.	0.889	0.042	0.454	0.8	1	1	0	0	63669.5	3
SNOO_054610	SNOO_054610A_1	0.0205126	0.0603535	0.0205126	0.108162	0.0405936	0.048951	0.0876199	0.048951	0.129929	0.120481	0.048951	0.133331	0.070394	0.132296	0.0431121	0.0205126	0.791	504	9	0.809	3.242	.		.	.	.	0	0	0	PF09206,PF05270	Domain:ArabFuran-catal,Domain:AbfB	0	GH54,CBM42	0	0	0.073	.	0.575	.	0.073	0.443	0.87	1	1	0	0	51810.2	4
SNOO_087730	SNOO_087730A_2	0.134823	0.19782	0.282963	0.3168	0.297324	0.367879	0.318922	0.367879	0.239191	0.0026643	0.367879	0.00514137	0.325096	0.00429192	0.325096	0.0026643	0.789	347	2	-0.22	3.094	.		.	.	.	0	0	0	PF17996	Domain:CE2_N	0	CE2	0	0	0.19	.	.	0.535	0.865	0.432	0.84	1	1	0	0	36714.2	-6.5
SNOO_041170	SNOO_041170A_4	0.497835	0.137137	0.0732574	0.502267	0.502452	0.367879	0.503356	0.367879	0.503356	0.498561	0.367879	0.503597	0.0956961	0.503186	0.0956961	0.0732574	0.789	479	1	-0.221	3.267	.		.	.	.	0	0	0	PF00246	Domain:Peptidase_M14	0	.	0	0	0.216	.	.	0.593	0.068	0.488	0.73	1	1	0	0	51783.7	3
SNOO_151280	SNOO_151280A_2	0.0801277	0.124546	0.0124261	0.148961	0.0463934	0.18394	0.148724	0.18394	0.136331	0.0884012	0.18394	0.0969478	0.141251	0.0790399	0.0627238	0.0124261	0.789	182	5	-0.3	2.508	.		.	.	.	0	0	0	.	.	0	.	0	0.424	0.268	.	.	0.667	0.977	0.541	0.8	1	1	0	0	19043.3	-9
SNOO_077450	SNOO_077450A_2	0.302449	0.342455	0.197642	0.378421	0.278582	0.367879	0.380085	0.367879	0.380085	0.300624	0.367879	0.249961	0.262244	0.264555	0.262244	0.197642	0.784	303	6	-1.968	0.864	.		.	.	.	0	0	0	.	.	0	.	0	0	0.512	.	.	0.917	0.003	0.635	0.79	1	1	0	0	31762.2	-3.5
SNOO_110490	SNOO_110490A_1	0.111225	0.149608	0.0411517	0.0698565	0.0642496	0.367133	0.0930908	0.367133	0.0552727	0.152726	0.122378	0.161444	0.0443351	0.120657	0.0197045	0.0197045	0.783	576	1	-1.71	3.016	.		.	.	.	0	0	0	PF00251,PF08244	Domain:Glyco_hydro_32N,Domain:Glyco_hydro_32C	0	GH32	0	0	0.029	.	.	0.709	0.009	0.431	0.85	1	1	0	0	62277	-21.5
SNOO_510680	SNOO_510680_2	0.0100744	0.0166261	0.0014392	0.0586779	0.00467581	0.18394	0.158573	0.18394	0.0222352	0.0417874	0.18394	0.0762234	0.102481	0.0650273	0.000187038	0.000187038	0.78	59	3	3.208	3.137	.		.	.	.	0	0	0	.	.	0	.	0	1	0.324	.	0.713	.	0.976	0.237	0.64	1	1	0	0	6553.76	2.5
SNOO_403840	SNOO_403840A_1	0.367879	0.367879	0.367879	0.367879	0.367879	0.367879	0.367879	0.367879	0.367879	0.367879	0.367879	0.367879	0.367879	0.367879	0.367879	0.367879	0.778	79	6	3.983	3.304	.		.	.	.	0	0	0	.	.	0	.	0	0.997	0.859	.	.	0.682	0.961	0.533	0.62	1	1	0	0	8610.07	1
SNOO_129970	SNOO_129970A_2	0.0779369	0.033809	0.118544	0.168558	0.0187753	0.0128629	0.158226	0.244755	0.153203	0.109049	0.0128629	0.0964645	0.00356264	0.0337819	0.0132618	0.00356264	0.776	279	0	2.499	3.309	.		.	.	.	0	0	0	.	.	0	.	0	0.983	0.179	0.678	.	.	0.366	0.618	0.39	1	1	0	0	28983.4	6
SNOO_139930	SNOO_139930A_1	0.117009	0.132901	0.0121538	0.102298	0.0341965	0.048951	0.0466615	0.407925	0.0721132	0.134292	0.244755	0.129802	0.14412	0.137381	0.127491	0.0121538	0.776	303	4	0.379	3.31	.		.	.	.	0	0	0	.	.	0	.	0	0.804	0.141	.	.	0.546	0.127	0.605	0.36	1	1	0	0	32549	5
SNOO_012140	SNOO_012140A_2	0.195801	0.191293	0.195801	0.228627	0.0554063	0.367879	0.212251	0.367879	0.254701	0.246189	0.367879	0.255348	0.198907	0.221802	0.198907	0.0554063	0.776	350	4	0.854	3.143	MoCDIP4,ChNIS1,CoNIS1,MoNIS1		GzOB021,GzOB015,MoCDIP4,Plegl1	unaffected_pathogenicity,effector_(plant_avirulence_determinant)	PHI:1581,PHI:1575,PHI:3216,PHI:3378	1	0	0	PF03443	Family:AA9	1	AA9	0	0	0.046	.	.	0.638	0.878	0.562	0.73	1	1	0	0	35961	4.5
SNOO_573140	SNOO_573140_2	0.1278	0.0492198	0.0429623	0.0678178	0.0204201	0.367133	0.0379902	0.367133	0.0604991	0.0961734	0.367133	0.133331	0.0423089	0.091073	0.0105378	0.0105378	0.776	403	5	-6.414	-1.998	.		.	.	.	0	0	0	.	.	0	.	0	0.037	0.098	.	.	0.783	0.575	0.424	0.14	0	0	1	0	41809.7	-3
SNOO_021890	SNOO_021890AB_1	0.0732574	0.0548485	0.497835	0.502267	0.0812183	0.367879	0.503356	0.367879	0.503356	0.0738405	0.367879	0.0913082	0.086867	0.0861284	0.503742	0.0548485	0.775	641	4	-2.266	2.974	.		DPPIV	reduced_virulence	PHI:4103	0	1	0	PF00326,PF00930	Domain:Peptidase_S9,Repeat:DPPIV_N	0	CE1	0	0	0.079	.	.	0.849	0.438	0.269	0.14	1	1	0	0	72453	-10
SNOO_079840	SNOO_079840A_7	0.216811	0.0107801	0.0850238	0.258261	0.297324	0.367879	0.239191	0.367879	0.239191	0.281712	0.367879	0.319394	0.309365	0.221875	0.309365	0.0107801	0.774	227	0	-0.386	-1.305	.		.	.	.	0	0	0	PF13460	Domain:NAD_binding_10	0	.	0	0.982	0.863	.	.	0.584	0.913	0.667	0.38	0	0	0	0	24423.8	3
SNOO_044730	SNOO_044730A_1	0.20305	0.225084	0.20305	0.192581	0.19424	0.367879	0.182705	0.367879	0.185174	0.202334	0.367879	0.18394	0.179525	0.189195	0.188354	0.179525	0.774	279	1	-1.769	-1.302	.		3hnr,BRM2,THR,THR1,BUF,BUF1,PatN,EntA,FabG2,EntA_(VK055_1922),MoSCAD3_(MGG_01180),KduD,B0965,MGG_00056,Mdh1,VK055_1961,ABA4,GigX4,GigX5,FabG1,Sch1	unaffected_pathogenicity,increased_virulence_(hypervirulence),reduced_virulence,loss_of_pathogenicity,lethal	PHI:2802,PHI:2844,PHI:2312,PHI:59,PHI:685,PHI:2022,PHI:3301,PHI:9460,PHI:5272,PHI:7485,PHI:8929,PHI:10587,PHI:11551,PHI:784,PHI:2269,PHI:7511,PHI:5440,PHI:6956,PHI:4077,PHI:6957,PHI:5271,PHI:2247	1	1	1	PF00106	Domain:adh_short	0	.	0	0.318	0.571	0.533	.	.	0.964	0.414	0.47	0	0	0	0	30061.5	0
SNOO_148080	SNOO_148080A_1	0.367879	0.367879	0.367879	0.367879	0.367879	0.367879	0.367879	0.367879	0.367879	0.367879	0.367879	0.367879	0.367879	0.367879	0.367879	0.367879	0.774	174	2	1.023	2.957	.		.	.	.	0	0	0	.	.	0	.	0	0.758	0.374	.	.	0.656	0.892	0.29	0.45	1	1	0	0	18321.1	2.5
SNOO_122610	SNOO_122610A_1	0.206674	0.0302197	0.0178508	0.273904	0.355393	0.367879	0.246542	0.367879	0.25339	0.335987	0.367879	0.377698	0.368592	0.366451	0.368592	0.0178508	0.774	260	1	-3.031	-1.303	.		.	.	.	0	0	0	PF13561	Domain:adh_short_C2	0	.	0	0.892	0.471	.	.	0.759	0.111	0.414	0.21	0	0	0	0	27444.5	-2
SNOO_061800	SNOO_061800A_2	0.137512	0.0535996	0.137512	0.15518	0.128424	0.367879	0.101116	0.367879	0.138952	0.146572	0.367879	0.11896	0.131309	0.165813	0.18128	0.0535996	0.772	206	4	3.05	3.255	.		.	.	.	0	0	0	.	.	0	.	0	0.032	0.486	.	0.861	.	0.015	0.501	0.72	1	1	0	0	22416	-5
SNOO_302950	SNOO_302950A_1	0.118751	0.130189	0.125265	0.121217	0.0884923	0.407925	0.110909	0.407925	0.110909	0.0876005	0.244755	0.0425991	0.0175371	0.119826	0.00789961	0.00789961	0.771	787	10	-2.148	3.289	.		.	.	.	0	0	0	PF01915,PF00933,PF14310	Domain:Glyco_hydro_3_C,Domain:Glyco_hydro_3,Family:Fn3-like	0	GH3	0	0	0.009	.	.	0.962	0.115	0.416	0.84	1	1	0	0	85373.1	-19.5
SNOO_552110	SNOO_552110_1	0.367879	0.367879	0.367879	0.367879	0.367879	0.367879	0.367879	0.367879	0.367879	0.367879	0.367879	0.367879	0.367879	0.367879	0.367879	0.367879	0.769	321	5	1.885	2.868	.		.	.	.	0	0	0	PF09423,PF16655	Domain:PhoD,Domain:PhoD_N	0	.	0	0.001	0.334	.	0.595	.	0.742	0.298	0.34	1	1	0	0	35789.9	-6.5
SNOO_558950	SNOO_558950_1	0.263516	0.22257	0.157323	0.278484	0.0390661	0.403846	0.218562	0.403846	0.281008	0.269983	0.403846	0.281571	0.281909	0.280611	0.233304	0.0390661	0.767	75	3	2.957	3.295	.		.	.	.	0	0	0	.	.	0	.	0	0.578	0.345	0.549	.	.	0.926	0.348	0.23	1	1	0	0	7912.04	0.5
SNOO_414480	SNOO_414480A_1	0.12092	0.142392	0.136765	0.0691044	0.0735941	0.122378	0.0705697	0.367133	0.0241899	0.138607	0.122378	0.138408	0.131093	0.146489	0.131093	0.0241899	0.763	54	3	2.394	2.667	.		.	.	.	0	0	0	.	.	0	.	0	0.937	0.694	.	.	0.644	0.15	0.418	0.63	1	1	0	0	5879.76	1
SNOO_070690	SNOO_070690A_6	0.282963	0.0180907	0.134823	0.109208	0.333838	0.367879	0.318922	0.367879	0.00539711	0.278667	0.367879	0.317046	0.309365	0.307211	0.309365	0.00539711	0.76	1003	4	-0.183	3.063	CfTom1		.	.	.	0	0	0	PF01301,PF10435,PF13364,PF13363	Domain:Glyco_hydro_35,Domain:BetaGal_dom2,Domain:BetaGal_dom4_5,Domain:BetaGal_dom3	0	GH35	0	0	0.009	.	.	0.882	0.07	0.24	0.85	1	1	0	0	109271	-13
SNOO_088070	SNOO_088070A_1	0.0191473	0.0176869	0.136164	0.204336	0.183088	0.367879	0.155606	0.367879	0.219953	0.00145156	0.367879	0.00409601	0.220592	0.00308782	0.220592	0.00145156	0.76	718	2	-1.736	3.196	.		.	.	.	0	0	0	PF00326	Domain:Peptidase_S9	0	CE1	0	0	0.044	.	.	0.9	0.99	0.412	0.82	1	1	0	0	78815.2	-15
SNOO_090770	SNOO_090770A_2	0.0901414	0.227924	0.173844	0.143619	0.247013	0.035373	0.235156	0.403846	0.201562	0.166471	0.035373	0.11439	0.0322182	0.047529	0.0322182	0.0322182	0.76	497	7	1.398	3.117	.		.	.	.	0	0	0	.	.	0	.	0	0	0.224	0.516	.	.	0.018	0.297	0.44	1	1	0	0	55285.1	3.5
SNOO_010480	SNOO_010480A_1	0.131229	0.0938234	0.134744	0.124241	0.151941	0.244755	0.136113	0.244755	0.0996382	0.0242986	0.048951	0.0135804	0.0632183	0.00803599	0.0632183	0.00803599	0.759	335	4	0.386	1.371	.		.	.	.	0	0	0	.	.	0	.	0	0.001	0.336	0.532	.	.	0.84	0.284	0.15	1	1	0	0	38165.5	5.5
SNOO_069750	SNOO_069750A_1	0.0285877	0.132279	0.128315	0.0910494	0.0189175	0.356935	0.120462	0.356935	0.0501768	0.0617632	0.356935	0.0542918	0.13797	0.126194	0.0897149	0.0189175	0.753	157	1	-0.696	3.312	.		.	.	.	0	0	0	.	.	0	.	0	0.012	0.074	.	.	0.589	0.909	0.328	0.67	1	1	0	0	15692.9	14.5
SNOO_637380	SNOO_637380_1	0.367879	0.367879	0.367879	0.367879	0.367879	0.367879	0.367879	0.367879	0.367879	0.367879	0.367879	0.367879	0.367879	0.367879	0.367879	0.367879	0.752	84	1	3.129	3.058	.		.	.	.	0	0	0	.	.	0	.	0	0.754	0.384	0.828	.	.	0.416	0.355	0.04	1	1	0	0	9514.78	3.5
SNOO_575530	SNOO_575530_1	0.118373	0.0231889	0.0134562	0.0506073	0.0798517	0.128497	0.0142094	0.356935	0.0992475	0.117035	0.356935	0.0947814	0.106908	0.0896567	0.143382	0.0134562	0.751	125	2	0.934	2.257	.		.	.	.	0	0	0	.	.	0	.	0	0.878	0.437	.	.	0.562	0.596	0.376	0.49	1	1	0	0	13658.7	9.5
SNOO_446120	SNOO_446120A_3	0.412679	0.439878	0.412679	0.0389176	0.398285	0.367879	0.0441395	0.367879	0.0441395	0.411855	0.367879	0.377698	0.387021	0.388328	0.387021	0.0389176	0.751	99	3	-0.641	3.311	.		.	.	.	0	0	0	.	.	0	.	0	0.676	0.116	.	.	0.845	0.025	0.485	0.4	1	1	0	0	10212.6	2.5
SNOO_075680	SNOO_075680A_4	0.371685	0.342455	0.371685	0.273904	0.355393	0.367879	0.25339	0.367879	0.0226744	0.300624	0.367879	0.380455	0.368592	0.379825	0.368592	0.0226744	0.751	192	8	0.911	2.404	.		.	.	.	0	0	0	.	.	0	.	0	0.978	0.481	.	.	0.738	0.345	0.498	0.27	1	1	0	0	21178.6	11.5
SNOO_109460	SNOO_109460A_1	0.367879	0.367879	0.367879	0.367879	0.367879	0.367879	0.367879	0.367879	0.367879	0.367879	0.367879	0.367879	0.367879	0.367879	0.367879	0.367879	0.751	72	5	1.692	2.876	.		.	.	.	0	0	0	.	.	0	.	0	0.681	0.56	.	.	0.694	0.852	0.426	0.47	1	1	0	0	7859.13	4.5
SNOO_151120	SNOO_151120A_2	0.212476	0.220491	0.244751	0.0971539	0.278886	0.367879	0.235156	0.367879	0.0792864	0.113499	0.367879	0.1639	0.281909	0.149068	0.0951722	0.0792864	0.745	122	3	3.75	3.051	.		.	.	.	0	0	0	.	.	0	.	0	0.568	0.536	0.779	.	.	0.808	0.328	0.09	1	1	0	0	13314.3	-1
SNOO_515600	SNOO_515600_1	0.334074	0.0831967	0.334074	0.358762	0.0529793	0.538462	0.374949	0.0848953	0.374949	0.335987	0.538462	0.377698	0.368592	0.388328	0.387021	0.0529793	0.739	67	0	3.541	2.009	.		.	.	.	0	0	0	.	.	0	.	0	1	0.545	0.933	0.532	.	0.87	0.267	0.55	1	1	0	0	7555.12	8
SNOO_118810	SNOO_118810AB_2	0.18974	0.0393237	0.0106107	0.0487754	0.00212961	0.403846	0.117634	0.403846	0.0660026	0.0678816	0.403846	0.0687903	0.0127131	0.157748	0.00331952	0.00212961	0.736	874	6	-1.932	3.157	.		.	.	.	0	0	0	PF01915,PF00933,PF14310	Domain:Glyco_hydro_3_C,Domain:Glyco_hydro_3,Family:Fn3-like	0	GH3	0	0	0.066	.	.	0.934	0.08	0.312	0.81	1	1	0	0	94552.5	-25.5
SNOO_055880	SNOO_055880A_6	0.268028	0.0640884	0.031386	0.188281	0.293826	0.367879	0.254701	0.367879	0.167409	0.172206	0.367879	0.221895	0.28677	0.208222	0.272666	0.031386	0.734	343	11	-0.738	3.232	.		.	.	.	0	0	0	.	.	0	.	0	0.003	0.175	.	.	0.776	0.959	0.658	0.36	1	1	0	0	36765.6	5.5
SNOO_136400	SNOO_136400A_1	0.111479	0.137137	0.111479	0.100194	0.10182	0.367879	0.503356	0.367879	0.0925871	0.110628	0.367879	0.0913082	0.503742	0.0966392	0.0956961	0.0913082	0.733	671	15	-2.068	3.224	.		.	.	.	0	0	0	PF00135	Domain:COesterase	0	.	0	0	0.01	.	.	0.902	0.069	0.329	0.87	1	1	0	0	71370.5	4
SNOO_130830	SNOO_130830A_5	0.216811	0.0107801	0.00511594	0.109208	0.297324	0.367879	0.00539711	0.367879	0.239191	0.342623	0.367879	0.317046	0.309365	0.140625	0.325096	0.00511594	0.732	253	3	-0.356	2.627	.		.	.	.	0	0	0	PF01965	Domain:DJ-1_PfpI	0	.	0	0.058	0.345	.	.	0.691	0.304	0.279	0.57	1	1	0	0	27404.2	-1
SNOO_588050	SNOO_588050_1	0.163841	0.14792	0.163841	0.164438	0.153203	0.403846	0.154604	0.403846	0.165647	0.12398	0.403846	0.0968508	0.165814	0.123006	0.128718	0.0968508	0.732	224	0	2.052	2.319	.		.	.	.	0	0	0	.	.	0	.	0	0.999	0.311	.	0.528	.	0.071	0.521	0.46	1	1	0	0	22981.7	-5.5
SNOO_000810	SNOO_000810A_1	0.198667	0.152197	0.085327	0.160742	0.204366	0.035373	0.184652	0.403846	0.179221	0.190765	0.403846	0.208618	0.192796	0.207108	0.192796	0.035373	0.732	324	3	-0.579	3.153	.		.	.	.	0	0	0	PF00194	Domain:Carb_anhydrase	0	.	0	0.002	0.286	.	.	0.884	0.73	0.349	0.62	1	1	0	0	34510.2	-7
SNOO_057220	SNOO_057220A_2	0.367879	0.367879	0.367879	0.367879	0.367879	0.367879	0.367879	0.367879	0.367879	0.367879	0.367879	0.367879	0.367879	0.367879	0.367879	0.367879	0.732	264	3	-0.935	2.342	.		.	.	.	0	0	0	PF13472	Domain:Lipase_GDSL_2	0	CE12,CE3	0	0.057	0.305	.	.	0.734	0.382	0.424	0.65	1	1	0	0	28262.4	-12.5
SNOO_584540	SNOO_584540_1	0.0267839	0.0406582	0.00287312	0.117098	0.0266834	0.356935	0.126735	0.356935	0.126735	0.080852	0.356935	0.0320391	0.0302051	0.0152746	0.00237055	0.00237055	0.732	224	0	2.063	2.319	.		.	.	.	0	0	0	.	.	0	.	0	0.999	0.312	.	0.54	.	0.071	0.521	0.46	1	1	0	0	22967.7	-5.5
SNOO_649190	SNOO_649190_1	0.121269	0.093847	0.121269	0.160778	0.112735	0.18394	0.170397	0.18394	0.170397	0.109049	0.18394	0.140938	0.131309	0.174028	0.171019	0.093847	0.732	264	0	0.118	2.467	.		.	.	.	0	0	0	.	.	0	.	0	0.997	0.233	.	.	0.57	0.071	0.521	0.45	1	1	0	0	27046.5	-5.5
SNOO_597360	SNOO_597360_1	0.334074	0.439878	0.412679	0.358762	0.355393	0.367879	0.380085	0.367879	0.380085	0.0326397	0.367879	0.0449924	0.368592	0.0411918	0.368592	0.0326397	0.732	184	0	2.355	2.406	.		.	.	.	0	0	0	.	.	0	.	0	1	0.356	.	0.511	.	0.071	0.521	0.47	1	1	0	0	18887	-4.5
SNOO_598300	SNOO_598300_1	0.140351	0.12642	0.0187667	0.120766	0.195137	0.035373	0.0913292	0.403846	0.142559	0.191184	0.403846	0.170126	0.199208	0.157748	0.108332	0.0187667	0.732	184	0	2.569	2.47	.		.	.	.	0	0	0	.	.	0	.	0	1	0.385	.	0.519	.	0.071	0.521	0.45	1	1	0	0	18814.9	-3.5
SNOO_082770	SNOO_082770A_1	0.0647368	0.145077	0.158291	0.120766	0.185239	0.403846	0.142559	0.403846	0.0913292	0.0466033	0.403846	0.0948016	0.160909	0.0794332	0.0570023	0.0466033	0.728	270	4	-2.389	-1.339	.		.	.	.	0	0	0	PF13561	Domain:adh_short_C2	0	.	0	0.807	0.614	.	.	0.764	0.414	0.367	0.14	0	0	0	0	28754.8	3.5
SNOO_143080	SNOO_143080A_1	0.145609	0.110474	0.0979221	0.148828	0.151733	0.0128629	0.148724	0.244755	0.148724	0.124916	0.244755	0.156016	0.131093	0.153227	0.131093	0.0128629	0.727	366	8	2.224	2.911	.		.	.	.	0	0	0	PF00450	Domain:Peptidase_S10	0	.	0	0	0.41	.	0.539	.	0.465	0.26	0.69	1	1	0	0	40811.5	-10
SNOO_144020	SNOO_144020A_1	0.0345568	0.123956	0.0785556	0.100632	0.0780293	0.048951	0.102969	0.407925	0.102969	0.0606771	0.244755	0.0531558	0.133125	0.0872019	0.144218	0.0345568	0.723	171	1	2.074	3.302	.		.	.	.	0	0	0	.	.	0	.	0	0.171	0.231	0.822	.	.	0.674	0.627	0.5	1	1	0	0	19220.2	22.5
SNOO_129410	SNOO_129410A_3	0.0791851	0.159495	0.0791851	0.0817622	0.177726	0.18394	0.0298335	0.18394	0.10089	0.109386	0.18394	0.0733762	0.00898958	0.0275069	0.0589128	0.00898958	0.721	588	10	0.417	3.311	FoSep1		.	.	.	0	0	0	PF09286,PF00082	Domain:Pro-kuma_activ,Domain:Peptidase_S8	0	.	0	0	0.031	.	.	0.828	0.606	0.395	0.92	1	1	0	0	61754.2	-2
SNOO_412260	SNOO_412260A_5	0.197642	0.342455	0.371685	0.0266102	0.278582	0.18394	0.0226744	0.18394	0.0226744	0.372774	0.18394	0.380455	0.380677	0.379825	0.380677	0.0226744	0.72	95	7	3.191	0.24	.		.	.	.	0	0	0	.	.	0	.	0	1	0.9	.	0.708	.	0.987	0.291	0.46	0	0	0	0	10408.8	2
SNOO_161320	SNOO_161320A_1	0.180508	0.233224	0.10492	0.0635475	0.252255	0.18394	0.08036	0.18394	0.155606	0.182801	0.18394	0.159222	0.0334717	0.144128	0.102481	0.0334717	0.715	234	4	2.688	2.926	.		.	.	.	0	0	0	PF01083	Domain:Cutinase	1	CE5	0	0.606	0.398	.	.	0.695	0.02	0.545	0.38	1	1	0	0	24136.5	-1.5
SNOO_154150	SNOO_154150A_1	0.0476965	0.0603535	0.0476965	0.122075	0.000487763	0.244755	0.0620466	0.244755	0.111167	0.130481	0.244755	0.134635	0.0711833	0.105219	0.00170834	0.000487763	0.715	784	2	-1.815	3.24	.		.	.	.	0	0	0	PF14498	Domain:Glyco_hyd_65N_2	0	GH95	0	0	0.033	.	.	0.927	0.989	0.585	0.78	1	1	0	0	85640.4	13.5
SNOO_145880	SNOO_145880A_2	0.165094	0.159495	0.102381	0.0144636	0.0862841	0.367879	0.024773	0.367879	0.00885055	0.0203293	0.367879	0.0948016	0.134957	0.0612894	0.192796	0.00885055	0.712	173	2	1.278	2.575	.		.	.	.	0	0	0	.	.	0	.	0	0.731	0.495	.	.	0.569	0.101	0.373	0.46	1	1	0	0	18261.9	0.5
SNOO_507350	SNOO_507350_1	0.20305	0.142795	0.164829	0.175298	0.173639	0.367879	0.182705	0.367879	0.182705	0.202334	0.367879	0.18394	0.179525	0.189195	0.179525	0.142795	0.711	89	1	-0.91	1.499	.		.	.	.	0	0	0	.	.	0	.	0	0.968	0.241	.	.	0.672	0.99	0.271	0.38	1	1	0	0	9206.41	-9.5
SNOO_011020	SNOO_011020A_2	0.0665776	0.123956	0.131138	0.0373571	0.0430778	0.367133	0.0858074	0.367133	0.0858074	0.132086	0.367133	0.122293	0.0812406	0.115158	0.012808	0.012808	0.707	103	3	2.895	3.312	.		.	.	.	0	0	0	.	.	0	.	0	0.006	0.481	0.514	.	.	0.078	0.472	0.42	1	1	0	0	11225.7	2
SNOO_402190	SNOO_402190A_1	0.367879	0.367879	0.367879	0.367879	0.367879	0.367879	0.367879	0.367879	0.367879	0.367879	0.367879	0.367879	0.367879	0.367879	0.367879	0.367879	0.705	67	0	1.91	1.021	.		.	.	.	0	0	0	.	.	0	.	0	0.031	0.708	0.707	.	.	0.321	0.394	0.46	1	1	0	0	7232.31	3.5
SNOO_623340	SNOO_623340_1	0.367879	0.367879	0.367879	0.367879	0.367879	0.367879	0.367879	0.367879	0.367879	0.367879	0.367879	0.367879	0.367879	0.367879	0.367879	0.367879	0.705	129	7	4.677	1.725	.		.	.	.	0	0	0	PF13639	Domain:zf-RING_2	0	.	0	0.999	0.899	.	0.794	.	0.808	0.301	0.71	1	1	0	0	14048	3
SNOO_423160	SNOO_423160A_2	0.0689747	0.128491	0.00954249	0.0259193	0.0735941	0.244755	0.0536276	0.440559	0.0536276	0.0669927	0.244755	0.062711	0.0630764	0.0242637	0.157311	0.00954249	0.705	48	3	3.99	3.311	.		.	.	.	0	0	0	.	.	0	.	0	0.799	0.502	.	0.565	.	0.934	0.335	0.71	1	1	0	0	5386.27	0
SNOO_408280	SNOO_408280A_4	0.334074	0.0831967	0.412679	0.0389176	0.355393	0.367879	0.0441395	0.367879	0.0441395	0.0326397	0.367879	0.0449924	0.368592	0.366451	0.368592	0.0326397	0.705	67	6	2.921	2.962	.		.	.	.	0	0	0	.	.	0	.	0	1	0.647	.	.	0.513	0.531	0.427	0.58	1	1	0	0	7244.7	4.5
SNOO_108030	SNOO_108030A_1	0.0725893	0.142005	0.0238822	0.111444	0.159312	0.18394	0.132584	0.18394	0.132584	0.0954805	0.18394	0.146781	0.0572279	0.111067	0.13041	0.0238822	0.705	410	10	-0.434	2.235	.		.	.	.	0	0	0	PF03009	Family:GDPD	0	.	0	0	0.417	.	.	0.719	0.717	0.554	0.41	1	1	0	0	45452.8	5.5
SNOO_074530	SNOO_074530A_1	0.0905446	0.0618877	0.0251001	0.000713647	0.029377	0.356935	0.0297976	0.356935	0.00130627	0.0591035	0.356935	0.0324332	0.0555742	0.105219	0.0317814	0.000713647	0.705	528	16	0.861	3.311	.		.	.	.	0	0	0	PF09362	Domain:DUF1996	0	.	0	0	0.066	.	0.613	.	0.066	0.421	0.87	1	1	0	0	54618.3	-7.5
SNOO_426680	SNOO_426680A_2	0.412679	0.439878	0.412679	0.358762	0.502452	0.367879	0.374949	0.367879	0.374949	0.498561	0.367879	0.503597	0.503742	0.503186	0.503742	0.358762	0.704	198	6	1.42	3.236	.		.	.	.	0	0	0	.	.	0	.	0	0.934	0.434	.	.	0.753	0.312	0.428	0.24	1	1	0	0	22180.7	13.5
SNOO_435170	SNOO_435170A_2	0.268028	0.17289	0.216588	0.263078	0.0390661	0.403846	0.251114	0.403846	0.254701	0.269983	0.403846	0.281571	0.281909	0.280611	0.233304	0.0390661	0.704	258	25	4.103	3.3	.		.	.	.	0	0	0	PF00187	Domain:Chitin_bind_1	1	CBM18	0	0.02	0.286	.	0.722	.	0.455	0.381	0.72	1	1	0	0	26748	21
SNOO_530210	SNOO_530210_5	0.033057	0.439878	0.033057	0.226069	0.0273581	0.367879	0.380085	0.367879	0.246542	0.0142947	0.367879	0.0220036	0.0241185	0.0195436	0.0241185	0.0142947	0.704	108	1	4.674	3.23	.		.	.	.	0	0	0	.	.	0	.	0	1	0.524	0.99	0.548	.	0.774	0.29	0.34	1	1	0	0	12508.7	10
SNOO_078490	SNOO_078490A_1	0.111479	0.137137	0.497835	0.502267	0.10182	0.367879	0.0901181	0.367879	0.503356	0.498561	0.367879	0.503597	0.086867	0.503186	0.0956961	0.086867	0.703	216	4	0.285	0.908	.		.	.	.	0	0	0	PF20238	Domain:DUF6595	0	.	0	0.094	0.39	.	0.781	.	0.213	0.424	0.81	1	1	0	0	22082.5	-4.5
SNOO_130730	SNOO_130730A_5	0.157323	0.0953873	0.00271458	0.0650409	0.297324	0.367879	0.0026042	0.367879	0.166263	0.281712	0.367879	0.319394	0.309365	0.221875	0.325096	0.0026042	0.702	911	9	0.103	3.311	MoCDIP4		.	.	.	0	0	0	PF16010,PF00732,PF05199,PF00734	Family:CDH-cyt,Domain:GMC_oxred_N,Domain:GMC_oxred_C,Domain:CBM_1	1	AA3_1,AA3,AA3_2,AA8,AA3_3,CBM1	0	0	0.011	.	.	0.916	0.637	0.356	0.85	1	1	0	0	94336.6	-12
SNOO_112480	SNOO_112480A_3	0.132355	0.170024	0.174976	0.0997602	0.180617	0.035373	0.115922	0.403846	0.0772812	0.0431836	0.035373	0.0455198	0.103328	0.0567656	0.16538	0.035373	0.702	860	11	0.148	3.299	MoCDIP4		.	.	.	0	0	0	PF16010,PF00732,PF05199,PF00734	Family:CDH-cyt,Domain:GMC_oxred_N,Domain:GMC_oxred_C,Domain:CBM_1	1	AA3_1,AA3_2,AA3,AA8,AA3_3,CBM1	0	0	0.036	.	.	0.899	0.082	0.445	0.88	1	1	0	0	90800	11.5
SNOO_012860	SNOO_012860A_1	0.0939927	0.166926	0.157287	0.109621	0.0464325	0.035373	0.138952	0.403846	0.0275692	0.160702	0.403846	0.14999	0.144356	0.13311	0.103756	0.0275692	0.702	882	11	0.071	3.233	MoCDIP1		.	.	.	0	0	0	PF12708	Repeat:Pectate_lyase_3	0	GH55	0	0	0.029	.	.	0.952	0.863	0.522	0.88	1	1	0	0	95548.7	-11.5
SNOO_143340	SNOO_143340A_1	0.367879	0.367879	0.367879	0.367879	0.367879	0.367879	0.367879	0.367879	0.367879	0.367879	0.367879	0.367879	0.367879	0.367879	0.367879	0.367879	0.702	691	8	-1.811	3.254	.		.	.	.	0	0	0	PF00135	Domain:COesterase	0	.	0	0	0.01	.	.	0.806	0.004	0.392	0.82	1	1	0	0	74198.9	-2
SNOO_068250	SNOO_068250A_4	0.367879	0.367879	0.367879	0.367879	0.367879	0.367879	0.367879	0.367879	0.367879	0.367879	0.367879	0.367879	0.367879	0.367879	0.367879	0.367879	0.702	587	8	-1.802	3.3	.		.	.	.	0	0	0	PF07732,PF07731,PF00394	Domain:Cu-oxidase_3,Domain:Cu-oxidase_2,Domain:Cu-oxidase	0	AA1_3,AA1,AA1_1,AA1_2	0	0	0.045	.	.	0.923	0.4	0.301	0.85	1	1	0	0	64234.9	0
SNOO_130700	SNOO_130700A_1	0.11449	0.0778174	0.0930358	0.0874208	0.120439	0.048951	0.129656	0.407925	0.0300853	0.126637	0.244755	0.132283	0.141454	0.132229	0.141454	0.0300853	0.702	553	8	-1.659	3.186	.		.	.	.	0	0	0	PF07732,PF07731,PF00394	Domain:Cu-oxidase_3,Domain:Cu-oxidase_2,Domain:Cu-oxidase	0	AA1,AA1_2,AA1_3,AA1_1	0	0	0.023	.	.	0.78	0.452	0.324	0.82	1	1	0	0	59318.3	2.5
SNOO_034550	SNOO_034550A_1	0.164829	0.142795	0.164829	0.175298	0.19424	0.367879	0.182705	0.367879	0.182705	0.202334	0.367879	0.18394	0.188354	0.178684	0.188354	0.142795	0.7	175	10	-0.745	1.048	MoCDIP11,BghBEC4,MoCDIP2,GoEC2,BghBEC2		.	.	.	0	0	0	PF05730	Domain:CFEM	1	.	0	0	0.096	.	.	0.546	0.961	0.57	0.84	1	1	0	0	16708	-1
SNOO_061520	SNOO_061520A_3	0.298895	0.139107	0.0850238	0.109208	0.297324	0.367879	0.0930553	0.367879	0.00539711	0.30963	0.367879	0.236023	0.142406	0.221875	0.142406	0.00539711	0.7	171	10	0.867	1.146	MoCDIP11,MoCDIP2,BghBEC4,GoEC2,BghBEC2		CfmC	unaffected_pathogenicity	PHI:4017	0	0	0	PF05730	Domain:CFEM	1	.	0	0	0.076	.	0.506	.	0.94	0.729	0.85	1	1	0	0	16180.3	1
SNOO_401840	SNOO_401840A_2	0.0145751	0.0152134	0.000233109	0.13303	0.117039	0.407925	0.130961	0.407925	0.106257	0.129684	0.244755	0.0961555	0.060603	0.0839274	0.0330415	0.000233109	0.696	87	6	4.648	2.073	.		.	.	.	0	0	0	.	.	0	.	0	1	0.848	.	0.628	.	0.602	0.648	0.61	1	1	0	0	9554.07	9.5
SNOO_513030	SNOO_513030_1	0.367879	0.367879	0.367879	0.367879	0.367879	0.367879	0.367879	0.367879	0.367879	0.367879	0.367879	0.367879	0.367879	0.367879	0.367879	0.367879	0.696	111	5	3.975	3.24	.		.	.	.	0	0	0	.	.	0	.	0	0.995	0.461	0.825	.	.	0.617	0.485	0.04	1	1	0	0	12796.5	8
SNOO_095400	SNOO_095400A_2	0.0929701	0.1176	0.0179056	0.0963281	0.0915991	0.18394	0.17259	0.18394	0.0257214	0.199531	0.18394	0.175884	0.209149	0.186153	0.0511511	0.0179056	0.692	245	6	-2.214	-0.198	.		.	.	.	0	0	0	PF20238	Domain:DUF6595	0	.	0	0.005	0.462	.	.	0.569	0.956	0.446	0.48	1	1	1	0	26753.5	-3
SNOO_078550	SNOO_078550A_2	0.134477	0.096507	0.134477	0.102214	0.15417	0.244755	0.0285312	0.244755	0.0493402	0.128281	0.244755	0.142666	0.131529	0.100709	0.0633296	0.0285312	0.691	1009	5	-2.038	3.288	.		.	.	.	0	0	0	PF01301,PF10435,PF13364,PF13363	Domain:Glyco_hydro_35,Domain:BetaGal_dom2,Domain:BetaGal_dom4_5,Domain:BetaGal_dom3	0	GH35	0	0	0.009	.	.	0.985	0.954	0.415	0.8	1	1	0	0	109775	-22.5
SNOO_071130	SNOO_071130A_4	0.20305	0.225084	0.164829	0.192581	0.19424	0.367879	0.185174	0.367879	0.185174	0.165546	0.367879	0.18394	0.188354	0.178684	0.188354	0.164829	0.689	489	6	-0.365	3.264	.		.	.	.	0	0	0	.	.	0	AA12	0	0	0.131	.	.	0.523	0.622	0.296	0.91	1	1	0	0	51282.5	-7.5
SNOO_079620	SNOO_079620A_2	0.137502	0.0259817	0.162354	0.167925	0.163804	0.035373	0.165647	0.403846	0.162975	0.140438	0.403846	0.117992	0.111362	0.100963	0.171327	0.0259817	0.688	386	8	0.328	3.201	.		.	.	.	0	0	0	PF00264	Domain:Tyrosinase	0	.	0	0	0.409	.	.	0.748	0.259	0.361	0.46	1	1	0	0	42530.1	5
SNOO_587410	SNOO_587410_1	0.0681269	0.126522	0.126997	0.0992344	0.0435004	0.407925	0.126244	0.244755	0.0870632	0.06974	0.407925	0.0543446	0.0445347	0.0177823	0.0445347	0.0177823	0.688	193	0	2.213	2.816	.		.	.	.	0	0	0	.	.	0	.	0	0.99	0.181	0.81	.	.	0.984	0.527	0.33	1	1	0	0	19943.5	-5
SNOO_021520	SNOO_021520A_4	0.157386	0.0933885	0.198667	0.116335	0.0120019	0.367879	0.197667	0.367879	0.0947554	0.200457	0.367879	0.15594	0.00888692	0.212201	0.0356025	0.00888692	0.688	517	2	-0.463	3.234	.		.	.	.	0	0	0	PF13449	Repeat:Phytase-like	0	.	0	0	0.109	.	.	0.522	0.816	0.468	0.72	1	1	0	0	56008.5	-3
SNOO_579820	SNOO_579820_1	0.0608732	0.137137	0.0608732	0.0389176	0.0529793	0.367879	0.0441395	0.367879	0.0441395	0.0326397	0.367879	0.0449924	0.0482371	0.0411918	0.0482371	0.0326397	0.688	193	0	2.202	2.811	.		.	.	.	0	0	0	.	.	0	.	0	0.989	0.18	0.81	.	.	0.984	0.527	0.33	1	1	0	0	19929.5	-5
SNOO_309300	SNOO_309300A_2	0.11221	0.0478657	0.170324	0.178283	0.00363892	0.367879	0.182017	0.367879	0.182017	0.150557	0.367879	0.18161	0.186053	0.160178	0.135311	0.00363892	0.686	822	26	1.14	3.309	MpChi,MrChi,MoChi1,VnaChtBP		.	.	.	0	0	0	PF00704	Domain:Glyco_hydro_18	1	GH18,CBM18	0	0	0.139	.	.	0.782	0.955	0.406	0.47	1	1	0	0	89535.1	2
SNOO_104820	SNOO_104820A_1	0.197642	0.141449	0.371685	0.273904	0.221392	0.367879	0.25339	0.367879	0.25339	0.372774	0.367879	0.380455	0.380677	0.235384	0.0198093	0.0198093	0.684	369	2	-1.177	2.284	.		.	.	.	0	0	0	PF12697	Domain:Abhydrolase_6	0	.	0	0	0.354	.	.	0.867	0.184	0.394	0.12	1	1	0	0	40760.1	-2
SNOO_011520	SNOO_011520A_1	0.00548954	0.035452	0.0285738	0.0615152	0.0140458	0.244755	0.130014	0.244755	0.100777	0.158283	0.244755	0.147163	0.0235565	0.155755	0.00900037	0.00548954	0.682	620	7	-1.64	3.31	.		.	.	.	0	0	0	PF07944	Repeat:Glyco_hydro_127	0	GH146,GH127	0	0	0.048	.	.	0.878	0.525	0.425	0.8	1	1	0	0	68122.2	12.5
SNOO_306650	SNOO_306650A_1	0.123397	0.027071	0.00968448	0.100547	0.148575	0.244755	0.0454604	0.440559	0.12351	0.0285432	0.440559	0.0658437	0.139586	0.0336425	0.113552	0.00968448	0.68	71	5	1.555	1.963	.		.	.	.	0	0	0	.	.	0	.	0	0.972	0.667	.	.	0.663	0.209	0.361	0.47	1	1	0	0	7872.24	3
SNOO_428920	SNOO_428920A_1	0.113041	0.0662469	0.0287088	0.29077	0.261179	0.367879	0.277105	0.367879	0.281008	0.114517	0.367879	0.27947	0.272666	0.148358	0.0445648	0.0287088	0.676	114	2	4.714	3.015	.		.	.	.	0	0	0	.	.	0	.	0	0.998	0.669	0.643	.	.	0.674	0.296	0.1	1	1	0	0	12202.9	1.5
SNOO_129000	SNOO_129000A_3	0.00249076	0.00372276	0.0438966	0.134358	5.55247e-05	0.367879	0.216765	0.367879	0.08036	0.106634	0.367879	0.159222	0.0188541	0.144128	0.0188541	5.55247e-05	0.674	329	2	0.192	1.828	.		.	.	.	0	0	0	.	.	0	.	0	0.002	0.187	0.668	.	.	0.966	0.414	0.02	1	1	0	0	37637.1	3.5
SNOO_128860	SNOO_128860A_1	0.012185	0.0183296	0.00179239	0.05179	0.0602009	0.440559	0.0755202	0.244755	0.0107447	0.15123	0.244755	0.140267	0.0478883	0.127086	0.0105881	0.00179239	0.674	619	7	0.226	3.204	FoSep1		.	.	.	0	0	0	PF09286,PF00082	Domain:Pro-kuma_activ,Domain:Peptidase_S8	0	.	0	0	0.011	.	.	0.815	0.521	0.319	0.67	1	1	0	0	66884.2	-0.5
SNOO_421260	SNOO_421260A_1	0.367879	0.367879	0.367879	0.367879	0.367879	0.367879	0.367879	0.367879	0.367879	0.367879	0.367879	0.367879	0.367879	0.367879	0.367879	0.367879	0.674	50	4	3.779	3.201	.		.	.	.	0	0	0	.	.	0	.	0	0.104	0.657	0.558	.	.	0.05	0.502	0.48	1	1	0	0	5567.4	-0.5
SNOO_653170	SNOO_653170_1	0.497835	0.478128	0.497835	0.100194	0.502452	0.367879	0.503356	0.367879	0.0925871	0.110628	0.367879	0.503597	0.086867	0.503186	0.503742	0.086867	0.669	324	0	-2.163	2.217	.		.	.	.	0	0	0	.	.	0	.	0	0	0.048	.	.	0.685	0.963	0.488	0.76	1	1	0	0	26364.1	-3.5
SNOO_605110	SNOO_605110_1	0.308268	0.322291	0.308268	0.21259	0.333838	0.367879	0.0880253	0.367879	0.232638	0.342623	0.367879	0.317046	0.325096	0.32583	0.325096	0.0880253	0.669	260	4	0.294	3.265	.		.	.	.	0	0	0	.	.	0	.	0	0.909	0.162	.	.	0.646	0.127	0.605	0.32	1	1	0	0	28437.2	4.5
SNOO_441460	SNOO_441460A_1	0.367879	0.367879	0.367879	0.367879	0.367879	0.367879	0.367879	0.367879	0.367879	0.367879	0.367879	0.367879	0.367879	0.367879	0.367879	0.367879	0.669	101	6	5.339	2.673	.		.	.	.	0	0	0	.	.	0	.	0	0.996	0.814	0.773	0.543	.	0.206	0.254	0.46	1	1	0	0	11385.5	11
SNOO_583250	SNOO_583250_1	0.033057	0.3582	0.302449	0.378421	0.398285	0.367879	0.25339	0.367879	0.380085	0.372774	0.367879	0.380455	0.387021	0.379825	0.0482371	0.033057	0.669	483	2	-2.186	2.402	.		.	.	.	0	0	0	.	.	0	.	0	0	0.01	.	.	0.692	0.963	0.488	0.74	1	1	0	0	38826.4	-21
SNOO_604420	SNOO_604420_1	0.497835	0.0548485	0.497835	0.0829113	0.0812183	0.367879	0.0901181	0.367879	0.0901181	0.498561	0.367879	0.503597	0.086867	0.503186	0.086867	0.0548485	0.669	459	2	-2.222	2.365	.		.	.	.	0	0	0	.	.	0	.	0	0	0.01	.	.	0.692	0.963	0.488	0.74	1	1	0	0	37008.6	-20
SNOO_526790	SNOO_526790_1	0.20305	0.142795	0.164829	0.175298	0.19424	0.18394	0.182705	0.18394	0.182705	0.165546	0.18394	0.18394	0.188354	0.178684	0.179525	0.142795	0.666	118	0	2.364	3.31	.		.	.	.	0	0	0	.	.	0	.	0	0.667	0.209	0.845	.	.	0.099	0.382	0.16	1	1	0	0	13255.1	0
SNOO_088720	SNOO_088720A_2	0.138023	0.122084	0.103565	0.126091	0.0985592	0.244755	0.141519	0.440559	0.121761	0.112345	0.440559	0.112638	0.0768549	0.0350106	0.0768549	0.0350106	0.666	324	12	2.859	3.309	.		.	.	.	0	0	0	PF01083	Domain:Cutinase	1	CE5	0	0.001	0.039	.	0.523	.	0.964	0.402	0.87	1	1	0	0	32696.5	-9.5
SNOO_078190	SNOO_078190A_2	0.143117	0.138698	0.143117	0.00374903	0.233145	0.367879	0.0913635	0.367879	0.0115869	0.221039	0.367879	0.199076	0.220592	0.104346	0.220592	0.00374903	0.665	370	2	-1.44	2.811	.		.	.	.	0	0	0	.	.	0	.	0	0	0.064	.	.	0.596	0.097	0.433	0.74	1	1	0	0	40226.8	-11.5
SNOO_080430	SNOO_080430A_1	0.497835	0.478128	0.0732574	0.100194	0.0812183	0.367879	0.0925871	0.367879	0.0925871	0.498561	0.367879	0.503597	0.503742	0.503186	0.503742	0.0732574	0.664	388	2	-0.352	2.605	.		.	.	.	0	0	0	PF10282	Repeat:Lactonase	0	.	0	0	0.257	.	.	0.516	0.742	0.445	0.88	1	1	0	0	40871.6	9
SNOO_148590	SNOO_148590A_2	0.1278	0.0492198	0.0429623	0.0678178	0.0204201	0.367133	0.0379902	0.367133	0.0604991	0.0961734	0.367133	0.133331	0.0423089	0.091073	0.0105378	0.0105378	0.664	456	17	1.252	3.31	.		.	.	.	0	0	0	.	.	0	.	0	0	0.102	.	0.685	.	0.946	0.688	0.81	1	1	0	0	48389.2	-1
SNOO_064090	SNOO_064090A_2	0.115534	0.128844	0.133132	0.087141	0.143392	0.538462	0.0581117	0.538462	0.00371833	0.132086	0.538462	0.138372	0.128302	0.128534	0.147384	0.00371833	0.664	465	10	0.705	3.31	.		.	.	.	0	0	0	PF01341,PF00734	Domain:Glyco_hydro_6,Domain:CBM_1	1	GH6,CBM1	0	0	0.046	.	.	0.725	0.39	0.297	0.84	1	1	0	0	48423.4	1.5
SNOO_143050	SNOO_143050A_1	0.0424591	0.169112	0.102751	0.0752883	0.142742	0.035373	0.192458	0.403846	0.192458	0.17198	0.035373	0.118767	0.00947174	0.133744	0.00947174	0.00947174	0.664	235	4	3.561	3.312	.		.	.	.	0	0	0	PF01083	Domain:Cutinase	1	CE5	0	0.055	0.191	.	0.666	.	0.034	0.293	0.77	1	1	0	0	23866.8	4
SNOO_014640	SNOO_014640A_1	0.0212871	0.141111	0.0689747	0.137138	0.166214	0.538462	0.0525358	0.538462	0.116855	0.0376601	0.538462	0.115142	0.167253	0.131328	0.149396	0.0212871	0.664	641	19	0.955	3.265	.		.	.	.	0	0	0	PF01565,PF08031,PF00187	Domain:FAD_binding_4,Domain:BBE,Domain:Chitin_bind_1	1	AA7,AA4,CBM18	0	0	0.024	.	.	0.55	0.226	0.251	0.89	1	1	0	0	66903.3	-2
SNOO_054740	SNOO_054740A_2	0.0732574	0.478128	0.0732574	0.0829113	0.173639	0.367879	0.0901181	0.367879	0.0901181	0.0738405	0.367879	0.0913082	0.179525	0.0966392	0.179525	0.0732574	0.664	249	8	-0.14	3.297	.		.	.	.	0	0	0	.	.	0	.	0	0.016	0.173	.	.	0.565	0.974	0.592	0.75	1	1	0	0	25390.1	-1.5
SNOO_502390	SNOO_502390_1	0.0377544	0.0485833	0.092679	0.0673886	0.162079	0.0128629	0.0700597	0.244755	0.126284	0.147186	0.0128629	0.146781	0.147479	0.115	0.147479	0.0128629	0.661	205	2	2.756	2.563	.		.	.	.	0	0	0	PF02469	Domain:Fasciclin	0	.	0	0.484	0.46	0.789	.	.	0.573	0.319	0.07	1	1	0	0	22380.3	-4.5
SNOO_050860	SNOO_050860A_1	0.298895	0.275051	0.240574	0.0739923	0.112411	0.18394	0.0880253	0.18394	0.0880253	0.30963	0.18394	0.236023	0.00588014	0.221875	0.00588014	0.00588014	0.661	257	4	2.432	2.903	.		.	.	.	0	0	0	PF13640	Domain:2OG-FeII_Oxy_3	0	.	0	0.186	0.426	0.543	.	.	0.206	0.344	0.05	1	1	0	0	28576.8	-5
SNOO_042260	SNOO_042260AB_2	0.334074	0.0208424	0.334074	0.358762	0.398285	0.367879	0.374949	0.367879	0.380085	0.335987	0.367879	0.377698	0.387021	0.366451	0.368592	0.0208424	0.661	205	2	3.2	2.6	.		.	.	.	0	0	0	PF02469	Domain:Fasciclin	0	.	0	0.596	0.518	0.798	.	.	0.573	0.319	0.09	1	1	0	0	22377.3	-4.5
SNOO_004570	SNOO_004570A_1	0.108703	0.0669015	0.108703	0.300127	0.333838	0.367879	0.314553	0.367879	0.318922	0.278667	0.367879	0.153928	0.325096	0.140625	0.309365	0.0669015	0.66	326	12	2.898	3.279	.		.	.	.	0	0	0	.	.	0	.	0	0.007	0.471	.	0.541	.	0.43	0.668	0.4	1	1	0	0	34723.5	-5.5
SNOO_019630	SNOO_019630A_1	0.151667	0.109461	0.118544	0.149841	0.148268	0.0128629	0.165647	0.244755	0.0930075	0.165155	0.244755	0.167011	0.171327	0.164679	0.111362	0.0128629	0.66	359	2	1.697	3.03	MoCDIP10		.	.	.	0	0	0	.	.	0	.	0	0	0.293	.	.	0.742	0.786	0.666	0.4	1	1	0	0	38917.2	-8
SNOO_066860	SNOO_066860A_2	0.497835	0.478128	0.497835	0.0829113	0.10182	0.18394	0.0901181	0.18394	0.0901181	0.498561	0.18394	0.503597	0.0956961	0.503186	0.0956961	0.0829113	0.657	610	4	-2.126	3.13	.		.	.	.	0	0	0	PF00732,PF05199	Domain:GMC_oxred_N,Domain:GMC_oxred_C	0	AA3_2,AA3,AA3_3,AA3_1	0	0	0.009	.	.	0.906	0.321	0.414	0.59	1	1	0	0	65801.2	7
SNOO_581810	SNOO_581810_2	0.136164	0.194909	0.226351	0.226341	0.193177	0.0128629	0.155606	0.244755	0.216765	0.21129	0.0128629	0.234069	0.017658	0.176954	0.0743496	0.0128629	0.654	342	4	-0.297	3.293	.		.	.	.	0	0	0	.	.	0	.	0	0.062	0.141	.	.	0.513	0.127	0.605	0.36	1	1	0	0	37023	6
SNOO_164440	SNOO_164440A_2	0.0095843	0.322291	0.308268	0.21259	0.278582	0.18394	0.239191	0.18394	0.232638	0.185778	0.18394	0.236023	0.380677	0.221875	0.262244	0.0095843	0.65	399	6	-0.742	3.22	.		.	.	.	0	0	0	PF01341	Domain:Glyco_hydro_6	0	GH6	0	0	0.182	.	.	0.728	0.238	0.577	0.73	1	1	0	0	42100.5	-3
SNOO_017760	SNOO_017760A_2	0.144598	0.14699	0.12793	0.0831076	0.0027948	0.367133	0.0755202	0.367133	0.108796	0.120464	0.367133	0.142331	0.156994	0.0961951	0.0936457	0.0027948	0.65	384	6	0.856	3.309	CfTom1		VmXyl1,Endo-1_4-beta-xylanase_[GH10_family],Endo-1_4-beta-xylanase_precursor_[GH10_family],XYL-6,XYL3,XYL2_(XYN33),Ppxyn2,Xyl03624,Ppxyn1,Tom1	reduced_virulence,unaffected_pathogenicity,increased_virulence_(hypervirulence)	PHI:10255,PHI:2209,PHI:2206,PHI:2208,PHI:2204,PHI:2207,PHI:2043,PHI:569,PHI:568,PHI:7912,PHI:4246,PHI:7911,PHI:2364	1	1	0	PF00331	Domain:Glyco_hydro_10	1	GH10	0	0	0.298	.	.	0.797	0.748	0.692	0.48	1	1	0	0	41145.4	-0.5
SNOO_103170	SNOO_103170A_1	0.20305	0.142795	0.20305	0.175298	0.173639	0.367879	0.182705	0.367879	0.182705	0.202334	0.367879	0.18394	0.179525	0.189195	0.188354	0.142795	0.65	181	6	2.564	1.682	.		.	.	.	0	0	0	.	.	0	.	0	0.857	0.541	.	0.562	.	0.694	0.472	0.29	1	1	0	0	19859.2	-7
SNOO_033750	SNOO_033750A_3	0.206899	0.199885	0.0191473	0.105996	0.0341538	0.403846	0.216765	0.403846	0.0864479	0.0719132	0.403846	0.118767	0.240541	0.104346	0.240541	0.0191473	0.649	274	6	0.263	3.226	.		.	.	.	0	0	0	.	.	0	.	0	0.04	0.359	.	.	0.749	0.875	0.399	0.66	1	1	0	0	30087.7	-6
SNOO_416090	SNOO_416090A_1	0.164829	0.142795	0.164829	0.175298	0.173639	0.367879	0.182705	0.367879	0.182705	0.202334	0.367879	0.18394	0.188354	0.189195	0.179525	0.142795	0.649	136	4	1.023	2.963	.		.	.	.	0	0	0	.	.	0	.	0	0.741	0.39	.	.	0.63	0.22	0.249	0.46	1	1	0	0	14814	7.5
SNOO_642160	SNOO_642160_1	0.0196709	0.101158	0.073259	0.104061	0.169617	0.18394	0.121564	0.18394	0.121564	0.113144	0.18394	0.138526	0.171019	0.157701	0.18128	0.0196709	0.648	57	5	3.438	1.73	.		.	.	.	0	0	0	.	.	0	.	0	1	0.678	.	0.557	.	0.696	0.614	0.3	1	1	0	0	6312.55	4.5
SNOO_632520	SNOO_632520_1	0.367879	0.367879	0.367879	0.367879	0.367879	0.367879	0.367879	0.367879	0.367879	0.367879	0.367879	0.367879	0.367879	0.367879	0.367879	0.367879	0.646	73	1	2.125	3.176	.		.	.	.	0	0	0	.	.	0	.	0	0.938	0.118	0.783	.	.	0.646	0.416	0.02	1	1	0	0	8392.46	1
SNOO_146400	SNOO_146400A_2	0.342776	0.0302197	0.0178508	0.330574	0.278582	0.367879	0.318922	0.367879	0.318922	0.300624	0.367879	0.249961	0.0198093	0.264555	0.237671	0.0178508	0.646	370	5	-1.49	2.782	.		.	.	.	0	0	0	PF01400	Domain:Astacin	0	.	0	0	0.118	.	.	0.745	0.505	0.522	0.26	1	1	0	0	41551.4	-7
SNOO_527360	SNOO_527360_1	0.268028	0.252289	0.215084	0.242445	0.19176	0.18394	0.281008	0.18394	0.281008	0.214858	0.18394	0.27947	0.272666	0.177472	0.174978	0.174978	0.646	321	6	-0.802	2.694	.		.	.	.	0	0	0	PF00450	Domain:Peptidase_S10	0	.	0	0	0.234	.	.	0.633	0.083	0.451	0.5	1	1	0	0	35447	-10
SNOO_134030	SNOO_134030A_2	0.106759	0.0698547	0.123437	0.0541636	0.0338692	0.407925	0.154388	0.244755	0.0650209	0.0431039	0.407925	0.058118	0.103756	0.0445704	0.16783	0.0338692	0.646	440	2	-1.763	2.904	.		.	.	.	0	0	0	PF00246	Domain:Peptidase_M14	0	.	0	0	0.105	.	.	0.915	0.98	0.692	0.3	1	1	0	0	49846.7	-0.5
SNOO_300340	SNOO_300340A_1	0.138917	0.104096	0.148876	0.11597	0.00708048	0.367133	0.0755202	0.122378	0.148724	0.149274	0.367133	0.130689	0.0925699	0.154593	0.160179	0.00708048	0.645	66	2	0.821	1.95	.		.	.	.	0	0	0	.	.	0	.	0	1	0.525	.	.	0.662	0.003	0.554	0.6	1	1	0	0	6743.91	6
SNOO_140820	SNOO_140820A_3	0.111479	0.137137	0.497835	0.100194	0.10182	0.367879	0.0925871	0.367879	0.503356	0.110628	0.367879	0.503597	0.503742	0.0966392	0.503742	0.0925871	0.645	338	4	-5.904	-1.303	.		.	.	.	0	0	0	PF09724	Family:Dcc1	0	.	0	0.001	0.068	.	.	0.749	0.156	0.401	0.1	0	0	0	0	36580.1	-9.5
SNOO_060960	SNOO_060960A_2	0.0411517	0.116425	0.111225	0.088664	0.0137297	0.035373	0.151358	0.403846	0.0736969	0.114	0.403846	0.157808	0.124079	0.161057	0.0209508	0.0137297	0.645	348	2	-1.117	2.998	.		.	.	.	0	0	0	PF01344	Repeat:Kelch_1	0	.	0	0	0.177	.	.	0.761	0.015	0.349	0.62	1	1	0	0	37188.8	-8.5
SNOO_128160	SNOO_128160A_2	0.367879	0.367879	0.367879	0.367879	0.367879	0.367879	0.367879	0.367879	0.367879	0.367879	0.367879	0.367879	0.367879	0.367879	0.367879	0.367879	0.645	353	4	-3.603	-1.303	.		.	.	.	0	0	0	PF16884,PF00107	Family:ADH_N_2,Domain:ADH_zinc_N	0	.	0	0.012	0.449	.	.	0.648	0.814	0.411	0.27	0	0	0	0	37571.1	-1.5
SNOO_590610	SNOO_590610_1	0.108939	0.13537	0.12652	0.0506073	0.0930397	0.407925	0.0992475	0.244755	0.0724102	0.0760336	0.407925	0.0663709	0.143301	0.0131037	0.099267	0.0131037	0.645	193	0	2.326	2.829	.		.	.	.	0	0	0	.	.	0	.	0	0.986	0.202	0.807	.	.	0.984	0.521	0.33	1	1	0	0	19963.5	-5
SNOO_597340	SNOO_597340_1	0.226351	0.118737	0.180508	0.204336	0.317146	0.367879	0.216765	0.367879	0.219953	0.123252	0.367879	0.162126	0.0991542	0.088477	0.319677	0.088477	0.645	193	0	2.155	2.796	.		.	.	.	0	0	0	.	.	0	.	0	0.98	0.175	0.814	.	.	0.984	0.521	0.35	1	1	0	0	20021.5	-6
SNOO_098170	SNOO_098170A_4	0.412679	0.277314	0.334074	0.100194	0.502452	0.18394	0.0925871	0.18394	0.0925871	0.0738405	0.18394	0.0913082	0.086867	0.0861284	0.503742	0.0738405	0.643	614	6	-2.105	3.2	.		.	.	.	0	0	0	PF00732,PF05199	Domain:GMC_oxred_N,Domain:GMC_oxred_C	0	AA3_2,AA3,AA3_3,AA3_1	0	0	0.01	.	.	0.907	0.062	0.287	0.66	1	1	0	0	65977.9	4.5
SNOO_123460	SNOO_123460A_2	0.0850238	0.293594	0.216811	0.29077	0.333838	0.18394	0.281008	0.18394	0.281008	0.24262	0.18394	0.27947	0.165257	0.148358	0.309365	0.0850238	0.643	204	2	0.304	3.3	.		.	.	.	0	0	0	PF07452	Domain:CHRD	0	.	0	0.171	0.348	.	.	0.73	0.091	0.418	0.71	1	1	0	0	20627.3	-4
SNOO_103540	SNOO_103540A_1	0.0544437	0.140465	0.130959	0.0986432	0.132708	0.244755	0.0241899	0.440559	0.099991	0.119464	0.440559	0.133874	0.152945	0.119713	0.152945	0.0241899	0.641	635	11	-1.899	3.109	.		.	.	.	0	0	0	.	.	0	.	0	0	0.01	.	.	0.839	0.698	0.421	0.81	1	1	0	0	66652.1	-3.5
SNOO_045430	SNOO_045430A_1	0.162711	0.16023	0.136338	0.0817622	0.107444	0.244755	0.10089	0.440559	0.141245	0.158695	0.244755	0.165546	0.166665	0.157701	0.0880708	0.0817622	0.641	495	7	-0.994	3.039	.		.	.	.	0	0	0	.	.	0	.	0	0	0.207	.	.	0.788	0.01	0.498	0.47	1	1	0	0	54224.7	0.5
SNOO_305110	SNOO_305110A_4	0.0569792	0.139448	0.0569792	0.109621	1.68828e-05	0.538462	0.0930908	0.0848953	0.0930908	0.0199214	0.0848953	0.0543601	0.000249119	0.0421562	0.000249119	1.68828e-05	0.639	434	5	-1.572	2.149	.		.	.	.	0	0	0	.	.	0	.	0	0	0.128	.	.	0.52	0.196	0.535	0	1	1	0	0	48386.9	0
SNOO_064730	SNOO_064730A_1	0.0694389	0.119118	0.129882	0.103139	0.0341965	0.367133	0.113951	0.367133	0.0992475	0.0760336	0.367133	0.120828	0.14412	0.0731729	0.142619	0.0341965	0.638	104	4	2.287	3.312	.		.	.	.	0	0	0	.	.	0	.	0	0.49	0.216	.	0.613	.	0.99	0.423	0.77	1	1	0	0	10539.8	1
SNOO_432890	SNOO_432890A_1	0.367879	0.367879	0.367879	0.367879	0.367879	0.367879	0.367879	0.367879	0.367879	0.367879	0.367879	0.367879	0.367879	0.367879	0.367879	0.367879	0.638	68	1	2.487	3.189	.		.	.	.	0	0	0	.	.	0	.	0	0.924	0.556	.	.	0.6	0.967	0.552	0.36	1	1	0	0	7481.8	2.5
SNOO_508060	SNOO_508060_1	0.118597	0.129526	0.0442312	0.123695	0.154986	0.18394	0.0914226	0.18394	0.0914226	0.116286	0.18394	0.113424	0.157665	0.127086	0.157665	0.0442312	0.638	76	2	0.944	1.995	.		.	.	.	0	0	0	.	.	0	.	0	0.998	0.577	.	.	0.748	0.181	0.385	0.13	1	1	0	0	8209.52	2.5
SNOO_115510	SNOO_115510A_5	0.0178508	0.0302197	0.0178508	0.018126	0.398285	0.367879	0.246542	0.367879	0.246542	0.335987	0.367879	0.377698	0.387021	0.366451	0.387021	0.0178508	0.634	254	5	1.204	3.14	MoCDIP4		.	.	.	0	0	0	PF03443	Family:AA9	1	AA9	0	0.009	0.227	.	.	0.867	0.941	0.251	0.42	1	1	0	0	28380.9	-6.5
SNOO_546410	SNOO_546410_2	0.276699	0.219819	0.00611606	0.132523	0.00785288	0.538462	0.1509	0.0848953	0.1509	0.278667	0.0848953	0.317046	0.00933167	0.307211	0.00933167	0.00611606	0.634	289	10	2.305	3.215	MoCDIP4		.	.	.	0	0	0	.	.	0	AA11	0	0.192	0.356	.	.	0.784	0.887	0.274	0.71	1	1	0	0	30452.1	-2
SNOO_147800	SNOO_147800A_1	0.118597	0.026036	0.0176714	0.0390285	0.0318159	0.244755	0.0104344	0.440559	0.0421951	0.113442	0.244755	0.148235	0.0811253	0.144939	0.0754654	0.0104344	0.634	109	4	1.977	3.293	.		.	.	.	0	0	0	.	.	0	.	0	0.134	0.273	.	0.564	.	0.018	0.631	0.55	1	1	0	0	11825.6	2
SNOO_124750	SNOO_124750A_1	0.244751	0.229713	0.244751	0.228627	0.261179	0.367879	0.111321	0.367879	0.212251	0.114517	0.367879	0.0511051	0.28677	0.148358	0.272666	0.0511051	0.633	337	9	2.438	3.284	VdSCP41,MoCDIP11,PiINF2A,PiINF2B		.	.	.	0	0	0	.	.	0	.	0	0.005	0.304	.	.	0.532	0.299	0.571	0.66	1	1	0	0	35211.3	-3
SNOO_073290	SNOO_073290A_5	0.0732574	0.0548485	0.0732574	0.100194	0.173639	0.367879	0.0925871	0.367879	0.0925871	0.110628	0.367879	0.503597	0.179525	0.503186	0.179525	0.0548485	0.632	175	7	1.596	3.281	CfPDIP1		.	.	.	0	0	0	.	.	0	.	0	0.001	0.109	.	.	0.531	0.983	0.454	0.75	1	1	0	0	18230.6	-3
SNOO_021610	SNOO_021610A_1	0.367879	0.367879	0.367879	0.367879	0.367879	0.367879	0.367879	0.367879	0.367879	0.367879	0.367879	0.367879	0.367879	0.367879	0.367879	0.367879	0.631	175	9	-1.981	0.915	MoCDIP11,MoCDIP2,BghBEC4,GoEC2,BghBEC2		.	.	.	0	0	0	PF05730	Domain:CFEM	1	.	0	0	0.03	.	.	0.78	0.021	0.587	0.82	1	1	0	0	16700	2
SNOO_444630	SNOO_444630A_1	0.104078	0.0771775	0.104078	0.141488	0.151918	0.18394	0.0465454	0.18394	0.0814544	0.163131	0.18394	0.167011	0.15601	0.162084	0.183808	0.0465454	0.63	331	24	1.402	3.312	PiINF2B		.	.	.	0	0	0	PF00187	Domain:Chitin_bind_1	1	CBM18	0	0	0.068	.	.	0.527	0.837	0.224	0.85	1	1	0	0	32955.4	-3.5
SNOO_093650	SNOO_093650A_1	0.112201	0.0739651	0.136346	0.137502	0.00813624	0.538462	0.124338	0.538462	0.137394	0.0930198	0.538462	0.132664	0.0249891	0.126909	0.0478957	0.00813624	0.629	330	6	2.324	2.26	.		.	.	.	0	0	0	.	.	0	CE1,CE19	0	0.005	0.534	0.589	.	.	0.971	0.378	0.62	1	1	0	0	36182.8	6
SNOO_141270	SNOO_141270A_2	0.298895	0.0662469	0.240574	0.29077	0.13467	0.367879	0.281008	0.367879	0.166263	0.24262	0.367879	0.0511051	0.272666	0.0438806	0.150406	0.0438806	0.627	312	8	-0.749	3.216	.		.	.	.	0	0	0	.	.	0	.	0	0	0.066	.	.	0.555	0.963	0.387	0.78	1	1	0	0	30835.2	8
SNOO_547660	SNOO_547660_1	0.371685	0.141449	0.197642	0.018126	0.378697	0.367879	0.0214651	0.367879	0.0214651	0.372774	0.367879	0.249961	0.380677	0.379825	0.237671	0.018126	0.627	98	1	4.631	3.011	.		.	.	.	0	0	0	.	.	0	.	0	1	0.551	0.99	0.544	.	0.987	0.422	0.31	1	1	0	0	11491.5	8.5
SNOO_071110	SNOO_071110A_2	0.367879	0.367879	0.367879	0.367879	0.367879	0.367879	0.367879	0.367879	0.367879	0.367879	0.367879	0.367879	0.367879	0.367879	0.367879	0.367879	0.624	258	15	0.386	2.66	.		.	.	.	0	0	0	.	.	0	.	0	0.001	0.087	.	0.697	.	0.207	0.599	0.89	1	1	0	0	25410.9	-3
SNOO_108250	SNOO_108250A_1	0.367879	0.367879	0.367879	0.367879	0.367879	0.367879	0.367879	0.367879	0.367879	0.367879	0.367879	0.367879	0.367879	0.367879	0.367879	0.367879	0.62	263	4	-0.247	3.29	.		.	.	.	0	0	0	.	.	0	.	0	0.005	0.214	.	.	0.615	0.131	0.554	0.74	1	1	0	0	27922.2	11.5
SNOO_507210	SNOO_507210_2	0.0560207	0.142005	0.0155512	0.0952772	0.114643	0.356935	0.128653	0.356935	0.141519	0.0619649	0.128497	0.0361538	0.0130057	0.0268667	0.0130057	0.0130057	0.62	81	4	1.299	2.728	.		.	.	.	0	0	0	.	.	0	.	0	0.053	0.26	.	0.619	.	0.042	0.479	0.61	1	1	0	0	8279.39	-2
SNOO_128610	SNOO_128610A_3	0.0447434	0.154071	0.132355	0.0368256	0.0427006	0.035373	0.175806	0.403846	0.175806	0.0507139	0.035373	0.0490131	0.0104165	0.0267564	0.0104165	0.0104165	0.617	447	0	-1.242	2.91	.		.	.	.	0	0	0	PF13472	Domain:Lipase_GDSL_2	0	.	0	0	0.196	.	.	0.823	0.128	0.673	0.58	1	1	0	0	48780.9	3
SNOO_442650	SNOO_442650A_5	0.0322911	0.0208424	0.0322911	0.358762	0.398285	0.18394	0.374949	0.18394	0.374949	0.0326397	0.18394	0.377698	0.368592	0.0411918	0.368592	0.0208424	0.617	109	4	4.14	2.449	.		.	.	.	0	0	0	.	.	0	.	0	0.998	0.671	0.5	.	.	0.94	0.4	0.46	1	1	0	0	11416	3.5
SNOO_109150	SNOO_109150A_2	0.00807496	0.0698547	0.0704949	0.026844	0.169204	0.244755	0.0421987	0.440559	0.0203458	0.155118	0.244755	0.159256	0.103756	0.156624	0.144356	0.00807496	0.617	168	8	2.064	1.175	VdSCP41,MoCDIP2		.	.	.	0	0	0	.	.	0	.	0	0.234	0.223	.	0.935	.	0.862	0.531	0.91	1	1	0	0	16958.9	-5
SNOO_160160	SNOO_160160A_2	0.126591	0.0213328	0.0301215	0.0414146	0.00191556	0.440559	0.0372049	0.244755	0.0372049	0.103484	0.440559	0.0534546	0.114459	0.136615	0.0148329	0.00191556	0.615	627	4	-2.003	3.231	.		.	.	.	0	0	0	PF00732,PF05199	Domain:GMC_oxred_N,Domain:GMC_oxred_C	0	AA3_2,AA3,AA3_1,AA3_3	0	0	0.009	.	.	0.918	0.577	0.46	0.57	1	1	0	0	66094.9	4.5
SNOO_136860	SNOO_136860A_2	0.110228	0.15382	0.151491	0.00952892	0.158901	0.18394	0.0123267	0.18394	0.00478982	0.154421	0.18394	0.130689	0.112316	0.114518	0.147479	0.00478982	0.615	524	0	0.879	3.26	.		.	.	.	0	0	0	.	.	0	.	0	0	0.051	0.604	.	.	0.809	0.316	0.37	1	1	0	0	53633.7	-33
SNOO_054680	SNOO_054680A_3	0.497835	0.478128	0.111479	0.502267	0.0812183	0.367879	0.503356	0.367879	0.503356	0.110628	0.367879	0.503597	0.086867	0.503186	0.503742	0.0812183	0.615	455	4	-1.887	3.034	.		FGSG_03846	reduced_virulence	PHI:6120	0	1	0	PF03583	Family:LIP	0	.	0	0	0.075	.	.	0.696	0.222	0.448	0.79	1	1	0	0	47491.8	-3
SNOO_103650	SNOO_103650A_1	0.0575872	0.139284	0.112201	0.070724	0.1329	0.244755	0.0122924	0.440559	0.0710219	0.0930198	0.440559	0.141196	0.150978	0.137119	0.140521	0.0122924	0.615	642	5	-1.722	3.193	.		.	.	.	0	0	0	PF05199,PF00732	Domain:GMC_oxred_C,Domain:GMC_oxred_N	0	AA3_2,AA3,AA3_1,AA3_3	0	0	0.048	.	.	0.894	0.901	0.524	0.58	1	1	0	0	68790	-1.5
SNOO_444090	SNOO_444090A_1	0.164829	0.225084	0.20305	0.175298	0.19424	0.367879	0.182705	0.367879	0.182705	0.165546	0.367879	0.18394	0.188354	0.178684	0.188354	0.164829	0.615	63	1	-0.616	3.153	.		.	.	.	0	0	0	.	.	0	.	0	0	0.194	.	.	0.657	0.016	0.444	0.42	1	1	0	0	6572.5	1
SNOO_093900	SNOO_093900A_1	0.105668	0.0994797	0.057265	0.030581	0.00710385	0.244755	0.110706	0.244755	0.0224715	0.118611	0.244755	0.0807469	0.0571529	0.126843	0.0571529	0.00710385	0.615	430	3	-5.11	-1.313	.		.	.	.	0	0	0	PF01071,PF02844,PF02843	Domain:GARS_A,Domain:GARS_N,Domain:GARS_C	0	.	0	0	0.166	.	.	0.685	0.928	0.233	0.2	0	0	0	0	45478.9	-3.5
SNOO_142910	SNOO_142910A_1	0.268028	0.264302	0.216588	0.188281	0.13467	0.367879	0.0687573	0.367879	0.016012	0.0142685	0.367879	0.106053	0.150406	0.0233778	0.272666	0.0142685	0.615	596	1	-1.774	3.278	.		.	.	.	0	0	0	PF00732,PF05199	Domain:GMC_oxred_N,Domain:GMC_oxred_C	0	AA3_2,AA3,AA3_3,AA3_1	0	0	0.03	.	.	0.881	0.503	0.395	0.72	1	1	0	0	64501.2	11.5
SNOO_117190	SNOO_117190A_1	0.175722	0.191566	0.0696648	0.0517132	0.183088	0.367879	0.159194	0.367879	0.0115869	0.204392	0.367879	0.120914	0.220592	0.105921	0.126053	0.0115869	0.615	688	4	-2.033	3.23	.		.	.	.	0	0	0	PF07969	Domain:Amidohydro_3	0	.	0	0	0.01	.	.	0.886	0.009	0.441	0.16	1	1	0	0	73685.9	-9.5
SNOO_163660	SNOO_163660A_6	0.000286635	0.00372276	0.000286635	0.134358	0.23598	0.367879	0.08036	0.367879	0.216765	0.110438	0.367879	0.234069	0.247213	0.225886	0.0575217	0.000286635	0.612	881	2	-2.294	2.901	.		.	.	.	0	0	0	PF18565,PF02836,PF16355,PF02837,PF00703	Domain:Glyco_hydro2_C5,Domain:Glyco_hydro_2_C,Family:DUF4982,Domain:Glyco_hydro_2_N,Domain:Glyco_hydro_2	0	GH2,GH158,GH5_42,CBM67	0	0	0.01	.	.	0.859	0.013	0.316	0.37	1	1	0	0	96437.7	-15
SNOO_420970	SNOO_420970A_2	0.0445522	0.122084	0.103565	0.141012	0.132281	0.367133	0.127413	0.367133	0.14218	0.128941	0.367133	0.0965922	0.118308	0.0776548	0.112855	0.0445522	0.612	70	0	-1.156	2.223	.		.	.	.	0	0	0	.	.	0	.	0	0.05	0.229	.	.	0.667	0.965	0.451	0.37	1	1	0	0	8053.24	5.5
SNOO_084830	SNOO_084830A_1	0.11289	0.0268018	0.128243	0.115521	0.133559	0.0128629	0.122448	0.244755	0.128014	0.115187	0.0128629	0.13528	0.113945	0.0607721	0.113945	0.0128629	0.61	417	10	-0.061	3.302	.		.	.	.	0	0	0	PF00264	Domain:Tyrosinase	0	.	0	0	0.306	.	.	0.72	0.035	0.48	0.74	1	1	0	0	46222.9	7
SNOO_086560	SNOO_086560A_2	0.126597	0.0923699	0.138286	0.106969	0.00127874	0.367133	0.119577	0.367133	0.119577	0.134839	0.367133	0.162899	0.0505953	0.0612342	0.163168	0.00127874	0.61	454	18	1.342	3.293	.		.	.	.	0	0	0	PF00840	Domain:Glyco_hydro_7	0	GH7	0	0	0.155	.	0.654	.	0.235	0.402	0.93	1	1	0	0	48224.5	-4.5
SNOO_159370	SNOO_159370A_1	0.111479	0.0548485	0.497835	0.0829113	0.19424	0.18394	0.0901181	0.18394	0.0901181	0.110628	0.18394	0.0913082	0.188354	0.0966392	0.188354	0.0548485	0.605	401	2	0.986	3.308	FoSep1		.	.	.	0	0	0	PF00082,PF05922	Domain:Peptidase_S8,Domain:Inhibitor_I9	0	.	0	0	0.109	.	.	0.778	0.894	0.328	0.76	1	1	0	0	41460.5	1
SNOO_086060	SNOO_086060A_1	0.367879	0.367879	0.367879	0.367879	0.367879	0.367879	0.367879	0.367879	0.367879	0.367879	0.367879	0.367879	0.367879	0.367879	0.367879	0.367879	0.603	83	6	0.472	3.312	.		.	.	.	0	0	0	.	.	0	.	0	0.897	0.261	.	.	0.829	0.652	0.596	0.63	1	1	0	0	8455.76	0
SNOO_065720	SNOO_065720A_1	0.367879	0.367879	0.367879	0.367879	0.367879	0.367879	0.367879	0.367879	0.367879	0.367879	0.367879	0.367879	0.367879	0.367879	0.367879	0.367879	0.603	217	4	-0.121	-0.139	.		.	.	.	0	0	0	PF01105	Domain:EMP24_GP25L	0	.	0	0.607	0.421	0.6	.	.	0.528	0.422	0.01	1	1	1	0	24687.2	-0.5
SNOO_418450	SNOO_418450A_2	0.131229	0.121917	0.100812	0.131848	0.0146069	0.407925	0.136113	0.407925	0.0856846	0.121116	0.244755	0.132664	0.146233	0.126909	0.146233	0.0146069	0.6	79	4	3.737	2.193	.		.	.	.	0	0	0	.	.	0	.	0	0.02	0.797	0.9	.	.	0.945	0.399	0.44	1	1	0	0	9162.06	12.5
SNOO_145260	SNOO_145260A_2	0.12525	0.0309149	0.056906	0.124992	0.0506292	0.244755	0.151404	0.244755	0.133131	0.033665	0.244755	0.0445925	0.0701316	0.0134846	0.015846	0.0134846	0.598	642	32	2.891	3.311	Mg3LysM,CfEcp6,MoSlp1,RsLysM,RiSLM,MgxLysM,Mg1LysM		.	.	.	0	0	0	.	.	0	.	0	0	0.043	.	0.538	.	0.979	0.257	0.97	1	1	0	0	67080	-29.5
SNOO_063840	SNOO_063840A_1	0.164829	0.142795	0.164829	0.175298	0.173639	0.367879	0.182705	0.367879	0.182705	0.165546	0.367879	0.18394	0.179525	0.178684	0.179525	0.142795	0.595	228	1	-1.848	1.499	.		.	.	.	0	0	0	PF07081	Domain:DUF1349	0	.	0	0.088	0.32	.	.	0.8	0.327	0.601	0.22	1	1	0	0	25266.5	-3.5
SNOO_436010	SNOO_436010A_1	0.334074	0.277314	0.334074	0.394639	0.10182	0.18394	0.380085	0.18394	0.0459786	0.411855	0.18394	0.377698	0.503742	0.388328	0.0956961	0.0459786	0.594	62	4	2.972	3.154	.		.	.	.	0	0	0	.	.	0	.	0	0.961	0.69	.	.	0.633	0.444	0.736	0.57	1	1	0	0	6656.06	4.5
SNOO_421530	SNOO_421530A_2	0.150734	0.160712	0.0477642	0.0667261	0.150153	0.244755	0.0224	0.440559	0.0814544	0.15995	0.440559	0.14999	0.172446	0.160418	0.172446	0.0224	0.593	76	8	4.492	1.156	.		.	.	.	0	0	0	.	.	0	.	0	1	0.937	0.76	0.667	.	0.187	0.398	0.33	0	0	0	0	8200.32	0
SNOO_154510	SNOO_154510A_1	0.367879	0.367879	0.367879	0.367879	0.367879	0.367879	0.367879	0.367879	0.367879	0.367879	0.367879	0.367879	0.367879	0.367879	0.367879	0.367879	0.592	303	6	-0.109	3.001	.		.	.	.	0	0	0	PF10503	Family:Esterase_PHB	0	CE1	0	0.002	0.363	.	.	0.732	0.014	0.25	0.67	1	1	0	0	33183.2	-3.5
SNOO_110440	SNOO_110440A_1	0.164829	0.225084	0.164829	0.192581	0.173639	0.367879	0.185174	0.367879	0.185174	0.202334	0.367879	0.18394	0.179525	0.189195	0.179525	0.164829	0.59	272	7	-1.461	2.536	.		.	.	.	0	0	0	PF10528	Domain:GLEYA	0	.	0	0	0.037	.	.	0.508	0.941	0.509	0.78	1	1	0	0	28899.4	-16.5
SNOO_015030	SNOO_015030A_2	0.157287	0.0484614	0.0569792	0.0169372	0.0195747	0.18394	0.0930908	0.18394	0.0275692	0.169897	0.18394	0.165546	0.0603481	0.16917	0.0103594	0.0103594	0.585	149	5	-1.499	2.597	.		.	.	.	0	0	0	.	.	0	.	0	0.005	0.118	.	.	0.698	0.768	0.584	0.84	1	1	1	0	15395.1	-6
SNOO_558880	SNOO_558880_1	0.367879	0.367879	0.367879	0.367879	0.367879	0.367879	0.367879	0.367879	0.367879	0.367879	0.367879	0.367879	0.367879	0.367879	0.367879	0.367879	0.578	52	2	-1.145	3.164	.		.	.	.	0	0	0	.	.	0	.	0	0	0.121	.	.	0.727	0.02	0.402	0.77	1	1	0	0	5158.05	4
SNOO_086010	SNOO_086010A_1	0.0630236	0.119984	0.0880329	0.112919	0.130805	0.0128629	0.120158	0.244755	0.0998999	0.134325	0.0128629	0.107165	0.0867929	0.126194	0.136619	0.0128629	0.578	485	1	-2.698	1.805	.		.	.	.	0	0	0	.	.	0	.	0	0	0.051	.	.	0.674	0.131	0.438	0.01	1	1	0	0	53480.7	0
SNOO_142690	SNOO_142690A_2	0.226351	0.0476282	0.0627181	0.242444	0.0204923	0.403846	0.231796	0.403846	0.235156	0.231927	0.403846	0.199076	0.209795	0.210699	0.0562669	0.0204923	0.578	424	5	0.66	2.86	CfTom1		.	.	.	0	0	0	PF00150	Domain:Cellulase	0	GH5_9,GH5_45,GH5_14,GH5,GH5_50,GH5_44,GH5_15,GH5_54,GH5_46,GH5_47,GH5_22,GH5_49,GH5_33,GH5_37,GH5_36,GH5_23,GH5_25,GH5_52,GH5_39,GH5_38,GH5_4,GH5_26,GH5_1,GH5_8	0	0	0.223	.	.	0.887	0.009	0.506	0.67	1	1	0	0	47495	1
SNOO_097610	SNOO_097610A_1	0.367879	0.367879	0.367879	0.367879	0.367879	0.367879	0.367879	0.367879	0.367879	0.367879	0.367879	0.367879	0.367879	0.367879	0.367879	0.367879	0.575	545	3	-1.531	3.281	.		.	.	.	0	0	0	PF04616,PF17851	Family:Glyco_hydro_43,Domain:GH43_C2	0	GH43_36,GH43_10,GH43,GH43_12,GH43_14,GH43_11,GH43_9,GH43_13,GH43_15,CBM91,GH43_16,GH43_34,GH43_3,GH43_8,GH43_29,GH43_2,GH43_24,GH43_4,GH43_37,GH43_5,GH43_19,GH43_31	0	0	0.03	.	.	0.822	0.966	0.498	0.79	1	1	0	0	59468.5	6
SNOO_088270	SNOO_088270A_1	0.146312	0.147387	0.135002	0.12484	0.156618	0.407925	0.130014	0.244755	0.1437	0.0764444	0.407925	0.048284	0.0590002	0.0178861	0.129783	0.0178861	0.575	496	4	-1.911	3.143	.		.	.	.	0	0	0	PF01565	Domain:FAD_binding_4	0	AA7	0	0	0.04	.	.	0.864	0.033	0.543	0.49	1	1	0	0	54195.8	14.5
SNOO_097520	SNOO_097520A_1	0.12652	0.0731507	0.131747	0.0387573	0.0617879	0.367133	0.00962345	0.367133	0.0859221	0.00889184	0.367133	0.0228605	0.143301	0.0368316	0.099267	0.00889184	0.575	303	1	-0.433	2.896	.		.	.	.	0	0	0	PF01328	Family:Peroxidase_2	0	.	0	0.05	0.373	.	.	0.859	0.018	0.633	0.25	1	1	0	0	32343.7	-3.5
SNOO_110500	SNOO_110500A_2	0.060875	0.0766417	0.0123611	0.0705983	0.0458719	0.367133	0.0927374	0.367133	0.0518135	0.165253	0.122378	0.170197	0.027884	0.162426	0.0103594	0.0103594	0.574	436	1	-1.177	2.602	.		.	.	.	0	0	0	PF15892	Repeat:BNR_4	0	PL42	0	0	0.194	.	.	0.723	0.794	0.27	0.69	1	1	0	0	47805.5	10.5
SNOO_445970	SNOO_445970A_2	0.123437	0.0505365	0.00415148	0.127239	0.127087	0.035373	0.151358	0.403846	0.146396	0.0431039	0.403846	0.058118	0.144356	0.0799646	0.16783	0.00415148	0.572	100	3	1.469	2.029	.		.	.	.	0	0	0	PF11917	Family:DUF3435	0	.	0	0.505	0.672	.	.	0.538	0.103	0.403	0.24	1	1	0	0	11249.2	5.5
SNOO_000900	SNOO_000900A_1	0.147593	0.110689	0.194822	0.147231	0.129422	0.18394	0.0644627	0.18394	0.184652	0.200457	0.18394	0.15594	0.024537	0.212201	0.146634	0.024537	0.571	404	1	-0.23	3.298	.		.	.	.	0	0	0	PF13472	Domain:Lipase_GDSL_2	0	.	0	0	0.225	.	.	0.7	0.984	0.466	0.65	1	1	0	0	42643.2	5.5
SNOO_164350	SNOO_164350A_5	0.216811	0.0107801	0.00511594	0.109208	0.112411	0.367879	0.0930553	0.367879	0.318922	0.281712	0.367879	0.236023	0.0991542	0.221875	0.247886	0.00511594	0.571	563	26	-0.056	2.814	VnaChtBP		.	.	.	0	0	0	.	.	0	CBM18,CBM22	0	0	0.013	.	.	0.736	0.024	0.346	0.85	1	1	0	0	57269.7	3.5
SNOO_513800	SNOO_513800_3	0.18199	0.180789	0.18199	0.00183617	0.183982	0.035373	0.0140813	0.403846	0.0042496	0.0153704	0.035373	0.0455198	0.0428083	0.0227835	0.0428083	0.00183617	0.571	507	32	1.333	3.303	VnaChtBP,PpCBEL		.	.	.	0	0	0	PF00187	Domain:Chitin_bind_1	1	CBM18	0	0	0.087	.	.	0.524	0.026	0.564	0.89	1	1	0	0	52296.9	1.5
SNOO_077010	SNOO_077010A_1	0.134823	0.272281	0.0095843	0.21259	0.181308	0.367879	0.232638	0.367879	0.318922	0.185778	0.367879	0.236023	0.165257	0.221875	0.165257	0.0095843	0.57	466	1	-1.042	1.494	.		.	.	.	0	0	0	PF02469	Domain:Fasciclin	0	.	0	0	0.013	0.62	.	.	0.948	0.642	0.13	1	1	0	0	51966.4	-11.5
SNOO_426760	SNOO_426760A_1	0.141339	0.145429	0.127661	0.0282772	0.0327619	0.403846	0.132584	0.403846	0.0255589	0.128941	0.403846	0.146781	0.0475162	0.111067	0.0237158	0.0237158	0.57	427	11	0.014	2.639	VnaChtBP		.	.	.	0	0	0	PF00187	Domain:Chitin_bind_1	1	CBM18	0	0	0.01	.	.	0.648	0.225	0.286	0.9	1	1	0	0	43117.3	-6.5
SNOO_164670	SNOO_164670A_1	0.0687592	0.0125907	0.0232612	0.0673886	0.096586	0.048951	0.100185	0.244755	0.0233532	0.14777	0.048951	0.146781	0.112855	0.138103	0.147601	0.0125907	0.569	607	1	-2.103	2.951	.		.	.	.	0	0	0	PF00732,PF05199	Domain:GMC_oxred_N,Domain:GMC_oxred_C	0	AA3_2,AA3,AA3_3	0	0	0.03	.	.	0.92	0.978	0.389	0.61	1	1	0	0	65379.6	9
SNOO_444490	SNOO_444490A_2	0.371685	0.439878	0.197642	0.0266102	0.355393	0.367879	0.25339	0.367879	0.380085	0.0324758	0.367879	0.0220036	0.368592	0.0246889	0.368592	0.0220036	0.569	132	1	-0.24	2.194	.		.	.	.	0	0	0	.	.	0	.	0	0.101	0.39	.	.	0.633	0.986	0.326	0.27	1	1	0	0	14502.6	-1.5
SNOO_034740	SNOO_034740A_1	0.0371068	0.0874164	0.113936	0.0743621	0.0857203	0.128497	0.0146385	0.128497	0.125829	0.13914	0.128497	0.133874	0.0968479	0.0427694	0.0359218	0.0146385	0.569	669	6	-2.314	3.244	.		Bab2_0277	reduced_virulence	PHI:9126	0	1	0	PF00732,PF05199	Domain:GMC_oxred_N,Domain:GMC_oxred_C	0	AA3_2,AA3,AA3_3,AA3_1	0	0	0.078	.	.	0.961	0.275	0.28	0.38	1	1	0	0	72794.4	-2.5
SNOO_009630	SNOO_009630A_1	0.0606554	0.0853541	0.0734733	0.07226	0.109634	0.122378	0.0996382	0.367133	0.12351	0.121116	0.367133	0.0519225	0.128724	0.0711613	0.149388	0.0519225	0.568	389	1	-0.995	1.45	.		.	.	.	0	0	0	PF04389	Family:Peptidase_M28	0	.	0	0	0.07	0.576	.	.	0.085	0.46	0.02	1	1	0	0	43526.5	-4
SNOO_107990	SNOO_107990A_1	0.00921322	0.1195	0.0538377	0.10386	0.058705	0.0128629	0.130205	0.244755	0.0878332	0.0490849	0.0128629	0.0807438	0.00311827	0.10935	0.00311827	0.00311827	0.567	154	4	1.148	3.278	.		.	.	.	0	0	0	.	.	0	.	0	0.171	0.436	.	.	0.617	0.809	0.45	0.55	1	1	0	0	16736.2	9
SNOO_105870	SNOO_105870A_1	0.367879	0.367879	0.367879	0.367879	0.367879	0.367879	0.367879	0.367879	0.367879	0.367879	0.367879	0.367879	0.367879	0.367879	0.367879	0.367879	0.566	112	4	3.338	1.887	.		.	.	.	0	0	0	.	.	0	.	0	0.947	0.652	0.504	.	.	0.458	0.19	0.35	1	1	0	0	12077.8	1.5
SNOO_572010	SNOO_572010_1	0.194822	0.0933885	0.0460302	0.0686783	0.125949	0.403846	0.0395501	0.403846	0.148901	0.190765	0.403846	0.208618	0.143432	0.207108	0.143432	0.0395501	0.564	101	3	1.489	3.275	.		.	.	.	0	0	0	PF20163	Family:DUF6536	0	.	0	0.941	0.418	.	.	0.737	0.628	0.422	0.37	1	1	0	0	10824.6	2.5
SNOO_431750	SNOO_431750A_1	0.0646053	0.0366128	0.0244191	0.0183429	0.00119632	0.244755	0.0113902	0.244755	0.0113902	0.0778332	0.244755	0.0322618	0.00813751	0.0569091	0.0032184	0.00119632	0.563	391	10	0.692	3.271	PpCBEL		.	.	.	0	0	0	.	.	0	.	0	0	0.024	.	.	0.665	0.322	0.397	0.84	1	1	0	0	41227.3	8.5
SNOO_112420	SNOO_112420A_1	0.342776	0.35094	0.342776	0.300127	0.0812183	0.367879	0.318922	0.367879	0.314553	0.278667	0.367879	0.153928	0.503742	0.307211	0.086867	0.0812183	0.561	652	2	-1.252	3.282	.		.	.	.	0	0	0	PF14686,PF14683	Domain:fn3_3,Domain:CBM-like	0	PL4_3,PL4,PL4_4,PL4_2,PL4_5,PL4_1	0	0	0.061	.	.	0.712	0.207	0.421	0.76	1	1	0	0	71890.8	3
SNOO_074280	SNOO_074280A_1	0.20305	0.225084	0.164829	0.192581	0.19424	0.367879	0.185174	0.367879	0.185174	0.165546	0.367879	0.18394	0.188354	0.178684	0.188354	0.164829	0.561	415	4	-0.868	3.094	.		.	.	.	0	0	0	PF00246	Domain:Peptidase_M14	0	.	0	0	0.158	.	.	0.675	0.177	0.281	0.76	1	1	0	0	44883.1	-2.5
SNOO_304530	SNOO_304530A_5	0.183847	0.272157	0.00262703	0.132523	0.0704429	0.538462	0.1509	0.0848953	0.1509	0.30963	0.0848953	0.319394	0.0811716	0.318589	0.0811716	0.00262703	0.56	550	30	-1.602	3.067	.		.	.	.	0	0	0	.	.	0	.	0	0	0.036	.	.	0.779	0.994	0.488	0.85	1	1	0	0	54305.4	-7.5
SNOO_006220	SNOO_006220A_3	0.0387699	0.153212	0.12525	0.0273619	0.0996915	0.035373	0.110717	0.403846	0.0091612	0.154421	0.403846	0.130689	0.160483	0.154593	0.160483	0.0091612	0.558	407	10	1.317	3.312	MoCDIP4		.	.	.	0	0	0	.	.	0	AA11,CBM19	0	0	0.043	.	.	0.516	0.9	0.396	0.79	1	1	0	0	40517.3	4
SNOO_438900	SNOO_438900A_1	0.134914	0.145429	0.113945	0.111444	0.132846	0.440559	0.144139	0.244755	0.144139	0.128941	0.244755	0.127694	0.0811253	0.111067	0.157665	0.0811253	0.555	115	11	4.976	1.732	.		.	.	.	0	0	0	.	.	0	.	0	1	0.93	0.756	0.621	.	0.027	0.487	0.23	1	1	0	0	12557.4	-1
SNOO_099770	SNOO_099770A_6	0.183847	0.19782	0.134823	0.109208	0.00712593	0.367879	0.0930553	0.367879	0.0930553	0.30963	0.367879	0.319394	0.319677	0.318589	0.247886	0.00712593	0.554	280	10	4.891	3.302	UvHrip1,MoHrip2		.	.	.	0	0	0	.	.	0	.	0	0.09	0.422	.	0.588	.	0.978	0.48	0.4	1	1	0	0	29711.4	-4.5
SNOO_165230	SNOO_165230A_1	0.20305	0.225084	0.20305	0.367879	0.367879	0.367879	0.367879	0.367879	0.367879	0.367879	0.367879	0.367879	0.367879	0.367879	0.367879	0.20305	0.554	307	6	4.32	3.026	BghBEC1019,MoAVR_Pita2,MoAVR_Pita		.	.	.	0	0	0	.	.	0	.	0	0.014	0.371	0.714	.	.	0.839	0.534	0.26	1	1	0	0	34398	-7
SNOO_057460	SNOO_057460A_2	0.0345568	0.133665	0.0829787	0.00412728	0.00613	0.122378	0.0382645	0.122378	0.00167014	0.0366155	0.122378	0.0531558	0.076664	0.0354491	0.0477734	0.00167014	0.554	556	8	-2.064	3.017	.		.	.	.	0	0	0	PF08386	Family:Abhydrolase_4	0	.	0	0	0.013	.	.	0.819	0.005	0.279	0.13	1	1	0	0	60901.9	-2
SNOO_528350	SNOO_528350_6	0.00611606	0.219819	0.108703	0.330574	0.398285	0.367879	0.314553	0.367879	0.318922	0.372774	0.367879	0.380455	0.387021	0.379825	0.387021	0.00611606	0.553	167	7	2.713	0.977	.		.	.	.	0	0	0	.	.	0	.	0	0.999	0.653	0.929	.	.	0.54	0.274	0.2	1	1	0	0	18932.9	4.5
SNOO_026250	SNOO_026250A_1	0.026473	0.106978	0.026473	0.102214	0.0151991	0.18394	0.125829	0.18394	0.103536	0.0817201	0.18394	0.122293	0.025629	0.140219	0.138828	0.0151991	0.551	685	9	-1.773	3.301	.		.	.	.	0	0	0	PF00149	Domain:Metallophos	0	.	0	0	0.009	.	.	0.829	0.27	0.283	0.75	1	1	0	0	75360.6	6
SNOO_125430	SNOO_125430A_1	0.0371068	0.105015	0.088122	0.087141	0.0677788	0.035373	0.103536	0.403846	0.131072	0.130616	0.035373	0.124133	0.0792392	0.0549597	0.0249891	0.0249891	0.551	180	4	2.985	2.815	.		.	.	.	0	0	0	.	.	0	.	0	0.701	0.448	0.505	.	.	0.384	0.405	0.15	1	1	0	0	20324	-6.5
SNOO_628110	SNOO_628110_2	0.110774	0.127636	0.127021	0.070913	0.0181845	0.407925	0.0295358	0.244755	0.101964	0.137258	0.407925	0.129079	0.099267	0.131847	0.0404999	0.0181845	0.55	89	0	2.258	2.249	.		.	.	.	0	0	0	.	.	0	.	0	0	0.528	0.737	.	.	0.5	0.331	0.5	1	1	0	0	9700.72	5.5
SNOO_004930	SNOO_004930A_2	0.0034728	0.0176869	0.0034728	0.035717	0.19115	0.367879	0.115482	0.367879	0.115482	0.221039	0.367879	0.235884	0.240541	0.234642	0.174829	0.0034728	0.549	637	5	-0.277	3.01	Cgfl,FoMep1		MEP4,MEP1,MEP3,MEP5,MEP2,Mpr1	reduced_virulence,unaffected_pathogenicity	PHI:4973,PHI:4970,PHI:4972,PHI:4974,PHI:4971,PHI:3017	0	1	0	PF02128,PF07504	Family:Peptidase_M36,Motif:FTP	1	.	0	0	0.149	.	.	0.816	0.54	0.486	0.66	1	1	0	0	69500.8	-13.5
SNOO_057370	SNOO_057370A_2	0.367879	0.367879	0.367879	0.367879	0.367879	0.367879	0.367879	0.367879	0.367879	0.367879	0.367879	0.367879	0.367879	0.367879	0.367879	0.367879	0.547	326	2	0.77	3.309	MoCDIP4		GzOB015,Plegl1,GzOB021	unaffected_pathogenicity	PHI:1575,PHI:3378,PHI:1581	0	0	0	PF03443	Family:AA9	1	AA9	0	0.008	0.076	.	.	0.732	0.014	0.444	0.72	1	1	0	0	33657.6	3.5
SNOO_127720	SNOO_127720A_1	0.131036	0.21253	0.131036	0.0968914	0.0547225	0.367879	0.207733	0.367879	0.0217902	0.208934	0.367879	0.182495	0.22831	0.207108	0.0661672	0.0217902	0.547	311	0	1.109	3.163	.		.	.	.	0	0	0	.	.	0	.	0	0.009	0.157	.	0.5	.	0.014	0.322	0.46	1	1	0	0	33245.1	-17.5
SNOO_096930	SNOO_096930A_1	0.152628	0.180789	0.170083	0.122752	0.185239	0.367879	0.0553263	0.367879	0.0997688	0.142917	0.367879	0.0948016	0.160909	0.173917	0.0800906	0.0553263	0.547	361	1	-1.052	3.307	.		.	.	.	0	0	0	PF18271	Domain:GH131_N	0	GH131	0	0	0.067	.	.	0.669	0.389	0.414	0.69	1	1	0	0	37680.9	-2
SNOO_143040	SNOO_143040A_1	0.497835	0.0548485	0.0732574	0.100194	0.502452	0.367879	0.503356	0.367879	0.0925871	0.0738405	0.367879	0.0913082	0.503742	0.0861284	0.503742	0.0548485	0.547	381	3	-1.363	3.049	.		.	.	.	0	0	0	PF04389	Family:Peptidase_M28	0	.	0	0	0.142	.	.	0.85	0.518	0.249	0.73	1	1	0	0	40546.7	0
SNOO_054450	SNOO_054450A_2	0.168582	0.117816	0.0507747	0.168558	0.0738118	0.403846	0.153203	0.403846	0.158226	0.176948	0.403846	0.119892	0.0812282	0.148261	0.134091	0.0507747	0.547	374	2	-2.205	2.486	.		.	.	.	0	0	0	PF04389	Family:Peptidase_M28	0	.	0	0	0.093	.	.	0.827	0.057	0.247	0.47	1	1	0	0	40634.2	-13
SNOO_051260	SNOO_051260A_2	0.116892	0.146831	0.0155512	0.143398	0.132005	0.244755	0.121761	0.440559	0.128653	0.0978173	0.440559	0.146781	0.11262	0.111067	0.11262	0.0155512	0.544	287	7	-1.014	1.647	.		.	.	.	0	0	0	PF00561	Domain:Abhydrolase_1	0	.	0	0.022	0.377	.	.	0.591	0.049	0.45	0.71	1	1	1	0	31590.5	-8.5
SNOO_063000	SNOO_063000A_1	0.143117	0.202199	0.0750616	0.178704	0.0120019	0.18394	0.159194	0.18394	0.207733	0.200457	0.18394	0.206962	0.0356025	0.199142	0.0356025	0.0120019	0.542	206	2	1.356	3.233	.		.	.	.	0	0	0	PF16010	Family:CDH-cyt	0	AA8	0	0.001	0.18	.	0.637	.	0.017	0.304	0.67	1	1	0	0	21877.7	8.5
SNOO_139390	SNOO_139390A_2	0.151667	0.109461	0.149798	0.0900908	0.17778	0.403846	0.113845	0.403846	0.0390281	0.113144	0.403846	0.165546	0.10593	0.16917	0.170616	0.0390281	0.542	171	0	2.456	3.218	.		.	.	.	0	0	0	.	.	0	.	0	0.914	0.177	0.714	.	.	0.909	0.555	0.65	1	1	0	0	17513.5	-9.5
SNOO_000690	SNOO_000690A_2	0.129648	0.129526	0.0881812	0.0509725	0.0225006	0.403846	0.0255589	0.403846	0.00500137	0.116286	0.403846	0.113424	0.135916	0.0616545	0.135916	0.00500137	0.542	154	0	2.933	2.807	CoNIS1,MoNIS1,ChNIS1		.	.	.	0	0	0	PF19271	Domain:Nis1	1	.	0	0.005	0.18	.	0.6	.	0.106	0.571	0.78	1	1	0	0	16191.1	-5
SNOO_022460	SNOO_022460A_4	0.108703	0.219819	0.342776	0.330574	0.128078	0.367879	0.318922	0.367879	0.157277	0.11	0.367879	0.153928	0.142406	0.00919698	0.309365	0.00919698	0.541	711	17	0.688	3.187	PpCBEL		.	.	.	0	0	0	PF09118,PF00024	Domain:GO-like_E_set,Domain:PAN_1	0	AA5_2,AA5,AA5_1	0	0	0.054	.	.	0.738	0.882	0.465	0.8	1	1	0	0	76133.2	15.5
SNOO_002200	SNOO_002200A_2	0.124481	0.0394561	0.134477	0.0139207	0.14991	0.18394	0.0460913	0.18394	0.0460913	0.0476423	0.18394	0.139694	0.113684	0.115096	0.113383	0.0139207	0.541	827	31	-0.715	3.293	.		GLO1,GLX	loss_of_pathogenicity,reduced_virulence	PHI:352,PHI:5393	1	1	0	PF07250,PF09118,PF00187	Family:Glyoxal_oxid_N,Domain:GO-like_E_set,Domain:Chitin_bind_1	1	AA5_1,AA5,AA5_2,CBM18	0	0	0.036	.	.	0.899	0.8	0.333	0.84	1	1	0	0	86692.4	6.5
SNOO_447320	SNOO_447320A_1	0.367879	0.367879	0.367879	0.367879	0.367879	0.367879	0.367879	0.367879	0.367879	0.367879	0.367879	0.367879	0.367879	0.367879	0.367879	0.367879	0.54	84	6	1.013	3.312	.		.	.	.	0	0	0	.	.	0	.	0	0	0.108	.	0.521	.	0.002	0.431	0.77	1	1	0	0	8724.06	3
SNOO_075030	SNOO_075030A_2	0.033057	0.050253	0.371685	0.378421	0.378697	0.367879	0.380085	0.367879	0.380085	0.199467	0.367879	0.249961	0.380677	0.235384	0.262244	0.033057	0.535	324	4	0.781	3.295	MoCDIP4,ChNIS1		.	.	.	0	0	0	PF03443	Family:AA9	1	AA9	0	0	0.018	.	.	0.663	0.768	0.414	0.77	1	1	0	0	32836.5	0.5
SNOO_127300	SNOO_127300A_2	0.147878	0.227924	0.219078	0.032854	0.266014	0.367879	0.0792864	0.367879	0.165569	0.217214	0.367879	0.253414	0.176474	0.149068	0.260224	0.032854	0.534	386	13	1.078	2.944	.		.	.	.	0	0	0	.	.	0	.	0	0	0.152	.	0.558	.	0.974	0.642	0.77	1	1	0	0	41210.9	-14
SNOO_144810	SNOO_144810A_3	0.412679	0.277314	0.412679	0.0518011	0.0812183	0.367879	0.0459786	0.367879	0.0459786	0.411855	0.367879	0.377698	0.503742	0.388328	0.0956961	0.0459786	0.534	328	6	0.869	3.311	MoCDIP4,CoNIS1,ChNIS1		.	.	.	0	0	0	PF03443,PF00734	Family:AA9,Domain:CBM_1	1	AA9,CBM1	0	0.003	0.059	.	.	0.672	0.204	0.431	0.76	1	1	0	0	33219.2	1.5
SNOO_618820	SNOO_618820_1	0.111479	0.137137	0.111479	0.0829113	0.10182	0.367879	0.0901181	0.367879	0.0901181	0.498561	0.367879	0.503597	0.0956961	0.503186	0.0956961	0.0829113	0.533	192	3	-0.847	3.27	.		.	.	.	0	0	0	PF07519	Family:Tannase	0	.	0	0.002	0.119	.	.	0.684	0.482	0.673	0.71	1	1	0	0	20320.1	4
SNOO_429220	SNOO_429220A_1	0.1005	0.0483242	0.00597824	0.113204	0.144233	0.048951	0.0575522	0.407925	0.112826	0.13141	0.244755	0.123164	0.112352	0.136022	0.112352	0.00597824	0.53	381	8	0.609	3.197	.		.	.	.	0	0	0	PF00264	Domain:Tyrosinase	0	.	0	0	0.404	.	.	0.665	0.774	0.704	0.67	1	1	0	0	41800	-4.5
SNOO_005890	SNOO_005890A_1	0.0497416	0.0919567	0.0497416	0.00408329	0.121797	0.440559	0.00156431	0.244755	0.00985281	0.0224381	0.440559	0.0805	0.112352	0.0185727	0.025629	0.00156431	0.529	360	1	-2.727	1.412	.		.	.	.	0	0	0	PF04991	Domain:LicD	0	.	0	0	0.026	.	.	0.535	0.844	0.284	0.11	1	1	0	0	41248.5	-10
SNOO_160960	SNOO_160960A_2	0.131822	0.101158	0.00467849	0.130681	0.17778	0.538462	0.165647	0.0848953	0.154604	0.0841948	0.0848953	0.140938	0.177725	0.0421562	0.151673	0.00467849	0.529	797	12	0.185	3.302	VdPDA1,PesCDA		.	.	.	0	0	0	PF01522	Family:Polysacc_deac_1	1	CE4	0	0	0.01	.	.	0.899	0.902	0.415	0.8	1	1	0	0	85456.6	2
SNOO_087770	SNOO_087770A_2	0.111225	0.0771124	0.14418	0.0692921	0.0647203	0.18394	0.0291764	0.18394	0.0565846	0.0200545	0.18394	0.0564013	0.128718	0.0195636	0.082157	0.0195636	0.529	472	6	-1.374	2.656	.		.	.	.	0	0	0	.	.	0	.	0	0	0.138	.	.	0.681	0.416	0.355	0.36	1	1	0	0	51772.9	-9
SNOO_137450	SNOO_137450A_1	0.108703	0.0669015	0.108703	0.300127	0.378697	0.18394	0.314553	0.18394	0.314553	0.0142947	0.18394	0.249961	0.237671	0.0195436	0.237671	0.0142947	0.526	145	8	2.797	-0.203	.		.	.	.	0	0	0	.	.	0	.	0	1	0.9	.	0.808	.	0.98	0.438	0.71	0	0	0	0	16230.1	4
SNOO_056050	SNOO_056050A_5	0.0411235	0.0166261	0.0411235	0.0162136	0.00957165	0.367879	0.158573	0.367879	0.00390618	0.110438	0.367879	0.162126	0.151299	0.147111	0.0123261	0.00390618	0.525	615	5	-2.473	3.239	.		BCIN_03g01540,Bab2_0277,GOX,VEDA_05195	reduced_virulence,unaffected_pathogenicity	PHI:10364,PHI:9126,PHI:10949,PHI:7705	0	1	0	PF00732,PF05199	Domain:GMC_oxred_N,Domain:GMC_oxred_C	0	AA3_2,AA3,AA3_3,AA3_1	0	0	0.01	.	.	0.865	0.003	0.438	0.4	1	1	0	0	67111.1	-10.5
SNOO_030910	SNOO_030910A_1	0.216811	0.139107	0.00511594	0.258261	0.262897	0.367879	0.318922	0.367879	0.318922	0.30963	0.367879	0.319394	0.319677	0.318589	0.247886	0.00511594	0.525	259	6	0.46	2.736	.		.	.	.	0	0	0	.	.	0	.	0	0.001	0.067	.	0.75	.	0.567	0.339	0.87	1	1	0	0	26372.9	-1
SNOO_002300	SNOO_002300A_1	0.215084	0.0623635	0.111914	0.263631	0.261179	0.18394	0.277105	0.18394	0.277105	0.0291315	0.18394	0.16275	0.150406	0.0438806	0.150406	0.0291315	0.525	289	0	-5.561	-2.345	.		Orf19.3060	unaffected_pathogenicity	PHI:4890	0	0	0	PF05817	Family:Ribophorin_II	0	.	0	0.119	0.383	.	.	0.863	0.038	0.388	0.42	0	1	0	1	30674.2	5.5
SNOO_093060	SNOO_093060A_1	0.0915045	0.148374	0.144136	0.148961	0.0342711	0.244755	0.141288	0.440559	0.108796	0.147186	0.440559	0.146781	0.142822	0.149376	0.142822	0.0342711	0.522	392	6	-0.754	3.311	.		.	.	.	0	0	0	.	.	0	CE15,CE19	0	0	0.139	.	.	0.741	0.963	0.378	0.77	1	1	0	0	40934.1	5.5
SNOO_058890	SNOO_058890A_4	0.0424591	0.169112	0.102751	0.206786	0.142742	0.035373	0.18688	0.403846	0.219953	0.17198	0.035373	0.118767	0.00947174	0.0585274	0.00947174	0.00947174	0.52	307	1	-3.899	-1.304	.		NMR3	reduced_virulence	PHI:2175	0	1	0	PF13460	Domain:NAD_binding_10	0	.	0	0.346	0.512	.	.	0.833	0.904	0.658	0.14	0	0	0	0	33049.7	2.5
SNOO_108530	SNOO_108530A_2	0.0833084	0.112326	0.00501238	0.134496	0.00858104	0.403846	0.0926654	0.403846	0.0926654	0.0563009	0.403846	0.0215945	0.00488059	0.032664	0.000339403	0.000339403	0.518	325	10	-1.094	3.26	.		.	.	.	0	0	0	PF00722	Domain:Glyco_hydro_16	0	GH16_1,GH16,GH16_3,GH16_6	0	0	0.08	.	.	0.731	0.869	0.525	0.73	1	1	0	0	36283.9	-14
SNOO_428670	SNOO_428670A_2	0.0681269	0.108697	0.0681269	0.100346	0.135997	0.128497	0.129656	0.356935	0.126331	0.128067	0.356935	0.132283	0.0867929	0.117934	0.0571529	0.0571529	0.518	89	1	-0.426	3.159	.		.	.	.	0	0	0	.	.	0	.	0	0.008	0.162	.	.	0.601	0.995	0.603	0.31	1	1	0	0	9978.79	3.5
SNOO_025150	SNOO_025150A_1	0.298895	0.293594	0.216811	0.187104	0.317146	0.18394	0.166263	0.18394	0.166263	0.114517	0.18394	0.0511051	0.319677	0.148358	0.319677	0.0511051	0.512	564	7	-1.724	3.291	.		ZEB1	unaffected_pathogenicity	PHI:716	0	0	0	PF01565,PF08031	Domain:FAD_binding_4,Domain:BBE	0	AA7	0	0	0.012	.	.	0.832	0.521	0.445	0.68	1	1	0	0	61275	8.5
SNOO_147580	SNOO_147580A_4	0.136164	0.227924	0.180508	0.226341	0.232398	0.18394	0.219953	0.18394	0.216765	0.00577582	0.18394	0.048846	0.236321	0.0167601	0.236321	0.00577582	0.512	613	6	0.633	3.245	FoSep1		.	.	.	0	0	0	PF09286	Domain:Pro-kuma_activ	0	.	0	0	0.125	.	.	0.91	0.688	0.586	0.39	1	1	0	0	66080	5
SNOO_127190	SNOO_127190A_1	0.342776	0.35094	0.206674	0.0135804	0.355393	0.367879	0.0111026	0.367879	0.0111026	0.0324758	0.367879	0.249961	0.368592	0.379825	0.387021	0.0111026	0.512	621	6	-2.139	3.151	.		.	.	.	0	0	0	PF01565,PF08031	Domain:FAD_binding_4,Domain:BBE	0	AA7	0	0	0.01	.	.	0.898	0.022	0.379	0.43	1	1	0	0	68339.5	-9
SNOO_165550	SNOO_165550A_2	0.127446	0.119368	0.0892448	0.0346857	0.141413	0.440559	0.00499999	0.244755	0.0622969	0.00829089	0.440559	0.00320647	0.0358085	0.00893356	0.0358085	0.00320647	0.512	475	5	0.836	3.301	FoSep1		.	.	.	0	0	0	PF00082	Domain:Peptidase_S8	0	.	0	0	0.078	.	.	0.707	0.065	0.449	0.57	1	1	0	0	49789.8	-3
SNOO_165020	SNOO_165020A_1	0.120151	0.0632823	0.124053	0.0403208	0.0168404	0.048951	0.05002	0.048951	0.05002	0.120598	0.048951	0.126843	0.00303728	0.134249	0.0578688	0.00303728	0.512	611	7	-2.267	3.065	.		.	.	.	0	0	0	PF01565	Domain:FAD_binding_4	0	AA7	0	0	0.009	.	.	0.922	0.141	0.464	0.49	1	1	0	0	66523.1	10.5
SNOO_034370	SNOO_034370A_2	0.0923453	0.1195	0.0941708	0.0678178	0.122032	0.0142774	0.0379902	0.356935	0.0604991	0.115762	0.128497	0.132909	0.141711	0.06974	0.138618	0.0142774	0.511	200	4	2.617	0.753	.		FgPR-IL-2,FgPR-IL-3	unaffected_pathogenicity	PHI:7649,PHI:7650	0	0	0	PF00188	Domain:CAP	1	.	0	0.148	0.489	.	0.738	.	0.01	0.294	0.78	1	1	0	0	21449.7	-5.5
SNOO_154260	SNOO_154260A_1	0.108703	0.219819	0.342776	0.330574	0.221392	0.367879	0.318922	0.367879	0.318922	0.342623	0.367879	0.317046	0.380677	0.140625	0.380677	0.108703	0.511	332	4	0.011	2.597	.		.	.	.	0	0	0	.	.	0	.	0	0.002	0.412	.	.	0.653	0.426	0.439	0.58	1	1	0	0	35751.7	1.5
SNOO_590930	SNOO_590930_1	0.141082	0.126567	0.141082	0.0390285	0.136186	0.18394	0.0421951	0.18394	0.0694812	0.0619649	0.18394	0.127694	0.0229415	0.149376	0.145753	0.0229415	0.511	189	3	3.482	3.176	.		.	.	.	0	0	0	.	.	0	.	0	0.841	0.455	0.574	.	.	0.012	0.471	0.14	1	1	0	0	21416.5	14.5
SNOO_581070	SNOO_581070_1	0.215084	0.17289	0.215084	0.187104	0.208127	0.367879	0.166263	0.367879	0.166263	0.299232	0.367879	0.27947	0.22429	0.287087	0.22429	0.166263	0.511	90	3	0.467	0.929	.		.	.	.	0	0	0	.	.	0	.	0	0.976	0.638	.	.	0.688	0.958	0.267	0.46	0	0	0	0	9672.25	3.5
SNOO_057710	SNOO_057710A_1	0.197642	0.050253	0.302449	0.273904	0.278582	0.367879	0.25339	0.367879	0.25339	0.300624	0.367879	0.380455	0.0198093	0.264555	0.237671	0.0198093	0.51	451	5	-0.279	3.116	.		.	.	.	0	0	0	PF01328	Family:Peroxidase_2	0	.	0	0	0.245	.	.	0.618	0.126	0.419	0.46	1	1	0	0	48946.3	-2
SNOO_134740	SNOO_134740A_2	0.168582	0.136299	0.0910959	0.173146	0.0176549	0.18394	0.115922	0.18394	0.175806	0.191184	0.18394	0.170126	0.213022	0.188481	0.0994104	0.0176549	0.508	384	7	-0.203	2.795	.		.	.	.	0	0	0	PF00264	Domain:Tyrosinase	0	.	0	0	0.414	.	.	0.856	0.86	0.462	0.44	1	1	0	0	42497.1	4
SNOO_502570	SNOO_502570_3	0.167774	0.154071	0.167774	0.0748202	0.124387	0.367879	0.024773	0.367879	0.175806	0.0507139	0.367879	0.14638	0.162183	0.185911	0.194553	0.024773	0.504	174	1	-1.423	1.114	.		.	.	.	0	0	0	.	.	0	.	0	0.031	0.045	0.6	.	.	0.033	0.421	0.33	1	1	0	0	18143.4	-26
SNOO_058460	SNOO_058460A_1	0.0321856	0.0358809	0.00860891	0.0665188	0.123533	0.356935	0.127497	0.356935	0.127497	0.105837	0.128497	0.0166829	0.0218885	0.0494939	0.00407193	0.00407193	0.503	250	10	1.616	3.249	.		.	.	.	0	0	0	.	.	0	.	0	0.023	0.199	.	0.699	.	0.497	0.527	0.65	1	1	0	0	25870.9	-14
SNOO_099220	SNOO_099220A_3	0.170324	0.0951097	0.18199	0.121341	0.0541287	0.0128629	0.0986944	0.244755	0.149347	0.183705	0.244755	0.165077	0.0411454	0.174715	0.00485164	0.00485164	0.503	503	5	-2.009	3.166	.		.	.	.	0	0	0	PF01565	Domain:FAD_binding_4	0	AA7	0	0	0.026	.	.	0.96	0.977	0.676	0.39	1	1	0	0	56357.8	10.5
SNOO_084020	SNOO_084020A_5	0.0140615	0.032895	0.0140615	0.0864178	0.00157388	0.367879	0.218562	0.367879	0.0271194	0.172206	0.367879	0.221895	0.150406	0.208222	0.00201271	0.00157388	0.501	287	3	3.508	2.269	.		.	.	.	0	0	0	.	.	0	.	0	0.795	0.647	.	0.579	.	0.101	0.437	0.86	1	1	0	0	30563.7	2
SNOO_539000	SNOO_539000_1	0.0901414	0.227924	0.173844	0.143619	0.247013	0.035373	0.235156	0.403846	0.201562	0.166471	0.035373	0.11439	0.0322182	0.047529	0.0322182	0.0322182	0.499	573	5	0.482	2.53	.		.	.	.	0	0	0	.	.	0	.	0	0	0.098	0.736	.	.	0.967	0.379	0.19	1	1	0	0	63614.9	49.5
SNOO_508750	SNOO_508750_2	0.0187226	0.0231983	0.0653053	0.138149	0.0810429	0.18394	0.0836079	0.18394	0.151404	0.149274	0.18394	0.151683	0.10153	0.114518	0.00542167	0.00542167	0.499	74	0	1.326	3.312	.		.	.	.	0	0	0	.	.	0	.	0	0.085	0.1	0.678	.	.	0.946	0.443	0.69	1	1	0	0	7552.63	3
SNOO_096380	SNOO_096380A_1	0.20305	0.225084	0.164829	0.192581	0.19424	0.367879	0.185174	0.367879	0.185174	0.165546	0.367879	0.18394	0.188354	0.178684	0.188354	0.164829	0.495	378	3	-0.365	-0.237	.		.	.	.	0	0	0	.	.	0	.	0	0.013	0.532	.	0.555	.	0.11	0.291	0.76	1	1	1	0	39413.8	-4
SNOO_420630	SNOO_420630A_3	0.194822	0.200454	0.085327	0.0102958	0.164474	0.367879	0.0644627	0.367879	0.0245572	0.170326	0.367879	0.0362836	0.200628	0.0743968	0.107939	0.0102958	0.492	147	10	2.539	-0.344	.		.	.	.	0	0	0	.	.	0	.	0	1	0.9	.	0.834	.	0.332	0.422	0.48	0	0	0	0	16088.5	4
SNOO_065900	SNOO_065900A_2	0.121414	0.068737	0.0408897	0.124388	0.149133	0.0142774	0.118171	0.356935	0.099991	0.121301	0.128497	0.142845	0.113219	0.145138	0.141597	0.0142774	0.492	484	4	-1.267	3.178	.		.	.	.	0	0	0	PF04389	Family:Peptidase_M28	0	.	0	0	0.118	.	.	0.823	0.615	0.507	0.32	1	1	0	0	53350.4	-6
SNOO_148510	SNOO_148510A_1	0.003219	0.0509005	0.0153911	0.0263788	0.00667326	0.403846	0.0607758	0.035373	0.110482	0.134559	0.035373	0.118611	0.000953751	0.116597	0.00028095	0.00028095	0.492	534	3	0.715	2.75	FoSep1		.	.	.	0	0	0	PF00082,PF05922	Domain:Peptidase_S8,Domain:Inhibitor_I9	0	.	0	0	0.07	.	.	0.522	0.102	0.514	0.22	1	1	0	0	57506.1	-2.5
SNOO_142870	SNOO_142870A_1	0.134744	0.096507	0.134744	0.126813	0.146367	0.128497	0.137394	0.128497	0.126929	0.141212	0.128497	0.0658437	0.127683	0.135186	0.145094	0.0658437	0.491	355	9	-0.844	2.875	.		.	.	.	0	0	0	PF00106	Domain:adh_short	0	.	0	0.001	0.273	.	.	0.824	0.372	0.405	0.35	1	1	0	0	38490.5	12
SNOO_144720	SNOO_144720A_2	0.0938126	0.00633993	0.0452311	0.170922	0.0447929	0.0848953	0.152469	0.538462	0.186351	0.141011	0.0848953	0.0878064	0.00888692	0.0450123	0.00888692	0.00633993	0.49	70	1	1.158	3.312	.		.	.	.	0	0	0	.	.	0	.	0	0.444	0.415	.	.	0.704	0.934	0.387	0.44	1	1	0	0	7522.73	3
SNOO_037310	SNOO_037310A_2	0.151491	0.130819	0.0444727	0.10287	0.0403015	0.403846	0.0926654	0.403846	0.151404	0.150608	0.403846	0.14462	0.13845	0.153227	0.160179	0.0403015	0.49	615	54	2.954	3.312	VnaChtBP,PpCBEL		.	.	.	0	0	0	.	.	0	CBM18	0	0	0.094	.	0.535	.	0.019	0.429	0.87	1	1	0	0	62474.9	6
SNOO_303430	SNOO_303430A_1	0.103439	0.00816606	0.00435057	0.12605	0.0901963	0.356935	0.0497348	0.356935	0.0993514	0.118611	0.356935	0.126797	0.117814	0.134201	0.00803747	0.00435057	0.489	402	22	0.64	3.065	PpCBEL		.	.	.	0	0	0	PF00187	Domain:Chitin_bind_1	1	CBM18	0	0	0.067	.	.	0.665	0.017	0.686	0.86	1	1	0	0	40806.5	6
SNOO_120580	SNOO_120580A_2	0.0451196	0.0945737	0.0451196	0.0706791	0.0289459	0.367879	0.173059	0.367879	0.0922105	0.179034	0.367879	0.175505	0.00432165	0.157175	0.00432165	0.00432165	0.489	82	5	1.935	3.048	.		.	.	.	0	0	0	.	.	0	.	0	0.698	0.541	.	.	0.574	0.094	0.22	0.55	1	1	0	0	9452.79	-1.5
SNOO_105100	SNOO_105100BA_3	0.367879	0.367879	0.367879	0.367879	0.367879	0.367879	0.367879	0.367879	0.367879	0.367879	0.367879	0.367879	0.367879	0.367879	0.367879	0.367879	0.486	222	0	1.229	2.96	.		.	.	.	0	0	0	.	.	0	.	0	0.62	0.066	0.603	.	.	0.584	0.387	0.27	1	1	0	0	22513.2	-10.5
SNOO_164270	SNOO_164270A_2	0.0986836	0.0571504	0.0986836	0.00952892	0.16659	0.244755	0.0271334	0.440559	0.00158317	0.158283	0.244755	0.159256	0.153844	0.132199	0.0651411	0.00158317	0.486	323	3	-1.83	-0.19	.		.	.	.	0	0	0	PF03388	Domain:Lectin_leg-like	0	.	0	0.009	0.568	.	.	0.614	0.733	0.409	0.61	1	1	1	0	36199.8	5.5
SNOO_002110	SNOO_002110A_1	0.0596908	0.104896	0.0845382	0.00142575	0.135997	0.0128629	0.0225137	0.244755	0.00217712	0.0424643	0.0128629	0.126797	0.136619	0.0807466	0.0571529	0.00142575	0.486	365	5	0.394	3.31	MoCDIP4,ChNIS1,CoNIS1,PSTha5a23		MoCDIP4,Plegl1	effector_(plant_avirulence_determinant),unaffected_pathogenicity	PHI:3216,PHI:3378	1	0	0	PF03443	Family:AA9	1	AA9,AA11	0	0	0.046	.	.	0.824	0.068	0.44	0.56	1	1	0	0	38299.8	-4.5
SNOO_080120	SNOO_080120A_1	0.164829	0.142795	0.164829	0.175298	0.173639	0.367879	0.182705	0.367879	0.182705	0.165546	0.367879	0.18394	0.179525	0.178684	0.179525	0.142795	0.485	683	5	-1.796	3.069	.		.	.	.	0	0	0	PF05199,PF00732	Domain:GMC_oxred_C,Domain:GMC_oxred_N	0	AA3_2,AA3,AA3_1	0	0	0.067	.	.	0.849	0.115	0.295	0.55	1	1	0	0	74019	6.5
SNOO_432240	SNOO_432240A_2	0.118051	0.124139	0.0130119	0.0584045	0.00231434	0.122378	0.0891202	0.367133	0.113951	0.133144	0.367133	0.0951047	0.07789	0.059745	0.0481895	0.00231434	0.484	310	5	1.63	1.817	.		.	.	.	0	0	0	PF02585	Family:PIG-L	0	.	0	0.02	0.484	0.582	.	.	0.909	0.484	0.27	1	1	0	0	34912.8	13
SNOO_020670	SNOO_020670A_2	0.127661	0.101269	0.0115783	0.0964882	0.0151383	0.538462	0.0694812	0.0848953	0.0694812	0.14488	0.0848953	0.125207	0.0243606	0.138038	0.0478883	0.0115783	0.484	484	11	-1.501	3.224	.		.	.	.	0	0	0	PF02055,PF17189	Domain:Glyco_hydro_30,Domain:Glyco_hydro_30C	0	GH30_7,GH30,GH30_3,GH30_8,GH30_1,GH30_6,GH30_5,GH30_2,GH30_4,GH30_9	0	0	0.018	.	.	0.691	0.067	0.351	0.82	1	1	0	0	53124.2	-14
SNOO_061690	SNOO_061690A_1	0.057265	0.0994797	0.0819514	0.129922	0.0331001	0.0848953	0.0872354	0.0848953	0.126331	0.134808	0.0848953	0.132283	0.136777	0.117934	0.136777	0.0331001	0.482	367	5	-4.47	-1.3	.		LeuB,LeuB_(PXO_02610),Leu2A_(MGG_05223),IPMDH,Leu2B_(MGG_09813),LEU2	reduced_virulence,loss_of_pathogenicity,unaffected_pathogenicity	PHI:9319,PHI:8862,PHI:8963,PHI:9979,PHI:9353,PHI:415,PHI:9354,PHI:504	1	1	0	PF00180	Domain:Iso_dh	0	.	0	0	0.129	.	.	0.708	0.274	0.429	0.16	0	0	0	0	40025.5	-7
SNOO_112550	SNOO_112550A_2	0.219127	0.169112	0.219127	0.0197124	0.245309	0.367879	0.0513255	0.367879	0.0513255	0.133911	0.367879	0.219035	0.149489	0.22469	0.240541	0.0197124	0.479	137	3	-1.536	2.609	.		.	.	.	0	0	0	.	.	0	.	0	0.397	0.138	.	.	0.854	0.014	0.342	0.31	1	1	0	0	14811.4	13
SNOO_082810	SNOO_082810A_1	0.0249754	0.0888207	0.105271	0.0952772	0.129769	0.403846	0.0688216	0.403846	0.0688216	0.0978173	0.403846	0.0361538	0.145045	0.111067	0.0478883	0.0249754	0.479	583	3	-2.213	2.879	.		.	.	.	0	0	0	PF00732,PF05199	Domain:GMC_oxred_N,Domain:GMC_oxred_C	0	AA3_2,AA3,AA3_3,AA3_1	0	0	0.011	.	.	0.898	0.992	0.39	0.73	1	1	0	0	63304.8	5.5
SNOO_067670	SNOO_067670A_2	0.10588	0.0945005	0.00872338	0.0467468	0.0676103	0.403846	0.102446	0.035373	0.0292563	0.125523	0.035373	0.13528	0.0617392	0.0724993	0.0617392	0.00872338	0.476	316	4	-0.05	3.122	MoCDIP10		.	.	.	0	0	0	PF13668	Domain:Ferritin_2	0	.	0	0	0.066	.	.	0.987	0.326	0.547	0.59	1	1	0	0	31972.6	-4.5
SNOO_060000	SNOO_060000A_1	0.0732569	0.0895423	0.0732569	0.0886141	0.0724028	0.407925	0.0301673	0.407925	0.129747	0.0821106	0.244755	0.0672003	0.0341749	0.0430212	0.0882432	0.0301673	0.474	405	0	1.285	3.215	.		.	.	.	0	0	0	.	.	0	.	0	0	0.081	0.792	0.682	.	0.143	0.679	0.27	1	1	0	0	43463.9	34
SNOO_062910	SNOO_062910A_3	0.102751	0.119931	0.0424591	0.0119954	0.0204923	0.367879	0.0173803	0.367879	0.0173803	0.14999	0.367879	0.118767	0.0562669	0.104346	0.00257493	0.00257493	0.472	478	11	-2.108	2.665	.		.	.	.	0	0	0	.	.	0	.	0	0	0.01	.	.	0.75	0.76	0.702	0.81	1	1	0	0	50003	4
SNOO_006100	SNOO_006100A_2	0.0831061	0.138789	0.0831061	0.12484	0.166214	0.403846	0.146313	0.403846	0.130014	0.0279786	0.403846	0.0158215	0.149396	0.0235373	0.0366219	0.0158215	0.472	520	1	-1.648	2.994	.		.	.	.	0	0	0	PF00251,PF08244	Domain:Glyco_hydro_32N,Domain:Glyco_hydro_32C	0	GH32	0	0	0.01	.	.	0.662	0.312	0.375	0.79	1	1	0	0	56281.5	-15
SNOO_064940	SNOO_064940A_1	0.0524639	0.0366562	0.10496	0.00249785	0.151385	0.0128629	0.0717866	0.244755	0.0460913	0.090072	0.0128629	0.110596	0.113219	0.14169	0.152945	0.00249785	0.472	933	37	-0.512	3.233	PpCBEL		BcLCC2,Lac1,LAC2,Fer1,FET3-1,Fet3-1,Fet3-2,FET3-2,FET3,Fet99,BcFET1_(Bcin02g02780),Lac2,Fet3,Gip1,GIP1	unaffected_pathogenicity,reduced_virulence,increased_virulence_(hypervirulence)	PHI:552,PHI:10688,PHI:9058,PHI:397,PHI:10772,PHI:3919,PHI:9074,PHI:2920,PHI:9075,PHI:2921,PHI:1011,PHI:11357,PHI:10658,PHI:2700,PHI:11354,PHI:712,PHI:3991	1	1	0	PF07732,PF07731,PF00394,PF14295	Domain:Cu-oxidase_3,Domain:Cu-oxidase_2,Domain:Cu-oxidase,Domain:PAN_4	0	AA1_3,AA1,AA1_1,AA1_2,CBM18	0	0	0.082	.	.	0.826	0.048	0.283	0.79	1	1	0	0	100177	-6
SNOO_019440	SNOO_019440A_1	0.0507747	0.0349641	0.168582	0.179049	0.195137	0.367879	0.0997688	0.367879	0.139676	0.0134859	0.367879	0.0713573	0.135311	0.0176221	0.135311	0.0134859	0.471	673	4	-2.474	3.027	.		.	.	.	0	0	0	.	.	0	GH142	0	0	0.009	.	.	0.98	0.02	0.536	0.37	1	1	0	0	76041.8	-19
SNOO_043940	SNOO_043940A_2	0.0801277	0.0698726	0.113022	0.0671634	0.0611556	0.244755	0.148724	0.440559	0.0329992	0.139237	0.440559	0.140267	0.157665	0.0983286	0.0475162	0.0329992	0.471	230	6	-0.235	3.124	.		.	.	.	0	0	0	.	.	0	.	0	0.41	0.222	.	.	0.784	0.904	0.508	0.47	1	1	0	0	23972.2	-3
SNOO_042870	SNOO_042870A_2	0.0146004	0.172774	0.129238	0.0121529	0.152538	0.18394	0.0468158	0.18394	0.0189977	0.179317	0.18394	0.175884	0.192796	0.163438	0.192796	0.0121529	0.47	399	6	-1.267	2.465	.		FGSG_04510	unaffected_pathogenicity	PHI:1087	0	0	0	PF00264	Domain:Tyrosinase	0	.	0	0	0.242	.	.	0.804	0.838	0.735	0.46	1	1	0	0	44264.3	6
SNOO_505220	SNOO_505220_1	0.107004	0.0339898	0.125935	0.110649	0.0306162	0.122378	0.113951	0.367133	0.113951	0.137735	0.367133	0.108616	0.138115	0.126033	0.135662	0.0306162	0.469	207	11	1.78	-0.235	.		.	.	.	0	0	0	.	.	0	.	0	0.957	0.75	.	0.813	.	0.01	0.345	0.68	1	1	1	0	21881.9	3.5
SNOO_019690	SNOO_019690A_4	0.0292309	0.0257987	0.00961245	0.0686783	0.0222519	0.18394	0.194717	0.18394	0.0878891	0.200509	0.18394	0.197028	0.143432	0.189292	0.0293053	0.00961245	0.468	400	4	-0.782	3.017	.		.	.	.	0	0	0	PF06516	Family:NUP	0	.	0	0	0.205	.	.	0.764	0.927	0.416	0.55	1	1	0	0	43147	-4
SNOO_050900	SNOO_050900A_4	0.334074	0.0208424	0.334074	0.358762	0.398285	0.367879	0.374949	0.367879	0.380085	0.335987	0.367879	0.377698	0.387021	0.366451	0.368592	0.0208424	0.468	394	4	-0.313	3.202	.		.	.	.	0	0	0	PF01341	Domain:Glyco_hydro_6	0	GH6	0	0	0.288	.	.	0.792	0.625	0.253	0.66	1	1	0	0	42440.9	2.5
SNOO_007200	SNOO_007200A_4	0.371685	0.0078334	0.371685	0.226069	0.398285	0.367879	0.246542	0.367879	0.380085	0.372774	0.367879	0.380455	0.387021	0.379825	0.368592	0.0078334	0.468	72	2	3.819	2.956	.		.	.	.	0	0	0	.	.	0	.	0	0.995	0.505	0.797	.	.	0.22	0.414	0.3	1	1	0	0	8066.48	10.5
SNOO_045680	SNOO_045680A_1	0.164829	0.142795	0.164829	0.175298	0.367879	0.367879	0.182705	0.367879	0.182705	0.165546	0.367879	0.18394	0.367879	0.189195	0.367879	0.142795	0.468	408	6	-0.372	3.307	.		FGSG_04510	unaffected_pathogenicity	PHI:1087	0	0	0	PF00264	Domain:Tyrosinase	0	.	0	0	0.277	.	.	0.787	0.019	0.591	0.62	1	1	0	0	43798.2	1.5
SNOO_414530	SNOO_414530A_2	0.0794333	0.103354	0.0794333	0.151509	0.0632024	0.0128629	0.151404	0.244755	0.151404	0.121949	0.0128629	0.132401	0.00217787	0.157647	0.00217787	0.00217787	0.465	96	11	4.749	1.125	.		.	.	.	0	0	0	.	.	0	.	0	1	0.984	0.83	0.733	.	0.116	0.296	0.4	0	0	0	0	10630.8	0
SNOO_152790	SNOO_152790A_3	0.178066	0.0183727	0.0601713	0.0516422	0.177726	0.035373	0.0140813	0.403846	0.0751223	0.127241	0.403846	0.165077	0.15601	0.0863974	0.183808	0.0140813	0.464	379	10	0.965	3.312	MoCDIP4,ChNIS1,CoNIS1		.	.	.	0	0	0	PF03443,PF00734	Family:AA9,Domain:CBM_1	1	AA9,CBM1	0	0	0.049	.	.	0.601	0.052	0.622	0.77	1	1	0	0	38752.3	3
SNOO_443120	SNOO_443120A_3	0.107085	0.159929	0.107085	0.0997602	0.151918	0.403846	0.123523	0.403846	0.0163765	0.109386	0.403846	0.119892	0.15601	0.148261	0.106916	0.0163765	0.463	146	12	5.228	2.41	.		.	.	.	0	0	0	.	.	0	.	0	1	0.926	.	0.543	.	0.081	0.313	0.37	1	1	0	0	15995.5	3.5
SNOO_579430	SNOO_579430_1	0.033057	0.439878	0.197642	0.378421	0.0376377	0.367879	0.380085	0.367879	0.380085	0.372774	0.367879	0.380455	0.368592	0.379825	0.368592	0.033057	0.461	150	0	3.811	3.189	GiSP7		.	.	.	0	0	0	.	.	0	.	0	0.218	0.193	0.839	.	.	0.596	0.438	0.19	1	1	0	0	17109.2	0
SNOO_600310	SNOO_600310_2	0.371685	0.141449	0.197642	0.378421	0.398285	0.18394	0.380085	0.18394	0.380085	0.199467	0.18394	0.380455	0.0416679	0.235384	0.368592	0.0416679	0.458	114	0	1.357	3.312	.		.	.	.	0	0	0	.	.	0	.	0	0.063	0.138	0.761	.	.	0.055	0.557	0.4	1	1	0	0	12877.9	-1.5
SNOO_044530	SNOO_044530A_1	0.147878	0.168886	0.173844	0.0197124	0.0554063	0.18394	0.0141145	0.18394	0.0141145	0.198014	0.18394	0.162126	0.198907	0.147111	0.255737	0.0141145	0.458	61	0	1.569	3.31	.		.	.	.	0	0	0	.	.	0	.	0	0.036	0.132	0.98	.	.	0.868	0.324	0.31	1	1	0	0	6642.51	0
SNOO_018570	SNOO_018570A_2	0.110774	0.0715644	0.127021	0.107757	0.0211083	0.122378	0.128685	0.367133	0.112774	0.127582	0.367133	0.107935	0.141391	0.103616	0.122357	0.0211083	0.454	267	6	1.014	2.638	.		.	.	.	0	0	0	.	.	0	.	0	0.07	0.525	.	.	0.565	0.97	0.494	0.7	1	1	0	0	28696.5	1.5
SNOO_108800	SNOO_108800A_6	0.212476	0.191293	0.0107513	0.242444	0.0821717	0.18394	0.165569	0.18394	0.165569	0.0705502	0.18394	0.11439	0.0237391	0.0329359	0.281909	0.0107513	0.454	731	19	-1.587	3.292	.		.	.	.	0	0	0	PF02333,PF07974	Repeat:Phytase,Domain:EGF_2	0	.	0	0	0.051	.	.	0.835	0.27	0.452	0.48	1	1	0	0	77717.2	-13.5
SNOO_026330	SNOO_026330A_2	0.118076	0.130933	0.128244	0.129581	0.0201048	0.18394	0.12632	0.18394	0.110416	0.102425	0.18394	0.0807438	0.0356059	0.128429	0.0356059	0.0201048	0.453	571	4	-1.214	3.192	.		.	.	.	0	0	0	PF14683,PF14686	Domain:CBM-like,Domain:fn3_3	0	PL4_5,PL4,PL4_4,PL4_2,PL4_1,PL4_3	0	0	0.115	.	.	0.819	0.835	0.255	0.59	1	1	0	0	64206.5	11
SNOO_301480	SNOO_301480A_1	0.00511594	0.139107	0.0850238	0.3168	0.378697	0.367879	0.0930553	0.367879	0.239191	0.11	0.367879	0.153928	0.380677	0.140625	0.380677	0.00511594	0.453	400	3	-1.354	3.008	.		.	.	.	0	0	0	.	.	0	.	0	0	0.07	.	.	0.648	0.04	0.721	0.2	1	1	0	0	44625.9	-4.5
SNOO_089130	SNOO_089130A_2	0.110472	0.116317	0.0538614	0.0779653	0.0226355	0.403846	0.0759205	0.403846	0.129485	0.146752	0.403846	0.136733	0.063355	0.0929106	0.0345573	0.0226355	0.452	407	4	-0.981	3.194	.		.	.	.	0	0	0	PF00026	Family:Asp	0	.	0	0	0.066	.	.	0.574	0.152	0.227	0.74	1	1	0	0	44403.6	-10.5
SNOO_124570	SNOO_124570A_2	0.120808	0.126316	0.120808	0.0565273	0.111948	0.048951	0.0885615	0.244755	0.0622969	0.110545	0.048951	0.107935	0.106018	0.112104	0.142695	0.048951	0.449	266	6	0.082	2.847	.		.	.	.	0	0	0	.	.	0	.	0	0.454	0.397	.	.	0.846	0.058	0.376	0.31	1	1	0	0	28163.6	5.5
SNOO_128850	SNOO_128850A_1	0.134823	0.19782	0.0095843	0.330574	0.221392	0.367879	0.318922	0.367879	0.314553	0.342623	0.367879	0.317046	0.380677	0.00919698	0.237671	0.00919698	0.448	128	0	0.756	3.311	.		.	.	.	0	0	0	.	.	0	.	0	0.998	0.122	.	.	0.505	0.996	0.647	0.47	1	1	0	0	13149.5	-5
SNOO_414820	SNOO_414820A_1	0.367879	0.367879	0.367879	0.367879	0.367879	0.367879	0.367879	0.367879	0.367879	0.367879	0.367879	0.367879	0.367879	0.367879	0.367879	0.367879	0.446	79	5	3.687	0.992	.		.	.	.	0	0	0	.	.	0	.	0	0.999	0.852	.	0.684	.	0.969	0.434	0.49	0	0	0	0	8838.04	0.5
SNOO_005780	SNOO_005780A_5	0.183847	0.125611	0.056905	0.21259	0.0704429	0.538462	0.232638	0.0848953	0.232638	0.185778	0.0848953	0.236023	0.0811716	0.221875	0.00435478	0.00435478	0.446	386	31	1.444	3.259	.		.	.	.	0	0	0	.	.	0	.	0	0	0.162	.	0.585	.	0.913	0.597	0.86	1	1	0	0	39830.3	5.5
SNOO_038490	SNOO_038490A_2	0.0108284	0.131003	0.0382495	0.132349	0.0341965	0.128497	0.0885615	0.128497	0.13161	0.115187	0.128497	0.120226	0.0667946	0.115531	0.0986874	0.0108284	0.444	387	5	-1.868	2.748	.		.	.	.	0	0	0	PF03403	Domain:PAF-AH_p_II	0	.	0	0	0.11	.	.	0.83	0.045	0.254	0.28	1	1	0	0	42169.7	-9.5
SNOO_110600	SNOO_110600A_3	0.170324	0.00518027	0.0146004	0.167304	0.124387	0.367879	0.182017	0.367879	0.182017	0.122904	0.367879	0.170126	0.0801522	0.137295	0.183941	0.00518027	0.444	590	4	-2.066	3.156	.		.	.	.	0	0	0	PF00144	Domain:Beta-lactamase	0	.	0	0	0.01	.	.	0.873	0.053	0.22	0.74	1	1	0	0	64384.9	1
SNOO_005580	SNOO_005580A_1	0.129648	0.145183	0.129648	0.141372	0.0292511	0.440559	0.14218	0.244755	0.0421951	0.0954805	0.440559	0.0634615	0.150453	0.081731	0.150453	0.0292511	0.444	375	0	-0.966	3.283	.		.	.	.	0	0	0	.	.	0	GH93,GH33	0	0	0.143	.	.	0.746	0.004	0.296	0.46	1	1	0	0	41082.3	-4.5
SNOO_044550	SNOO_044550A_1	0.180508	0.194909	0.136164	0.0115632	0.0554063	0.18394	0.00791424	0.18394	0.00791424	0.198014	0.18394	0.162126	0.198907	0.147111	0.255737	0.00791424	0.444	395	4	-1.504	2.947	.		.	.	.	0	0	0	PF07687,PF01546	Domain:M20_dimer,Family:Peptidase_M20	0	.	0	0	0.137	.	.	0.876	0.768	0.208	0.16	1	1	0	0	41789.3	-8.5
SNOO_005590	SNOO_005590A_1	0.0946726	0.148219	0.147028	0.131465	0.0162887	0.440559	0.0923941	0.244755	0.148724	0.150184	0.440559	0.0970608	0.0913172	0.157647	0.160067	0.0162887	0.443	347	2	1.405	3.304	MoCDIP4,ChNIS1,CoNIS1,MoNIS1		GzOB015,GzOB021,MoCDIP4,Plegl1	unaffected_pathogenicity,effector_(plant_avirulence_determinant)	PHI:1575,PHI:1581,PHI:3216,PHI:3378	1	0	0	PF03443	Family:AA9	1	AA9	0	0	0.131	.	.	0.652	0.884	0.369	0.76	1	1	0	0	35901.2	0
SNOO_575880	SNOO_575880_1	0.367879	0.367879	0.367879	0.367879	0.367879	0.367879	0.367879	0.367879	0.367879	0.367879	0.367879	0.367879	0.367879	0.367879	0.367879	0.367879	0.442	510	6	-1.896	3.027	.		.	.	.	0	0	0	PF01565,PF08031	Domain:FAD_binding_4,Domain:BBE	0	AA7	0	0	0.057	.	.	0.917	0.921	0.369	0.62	1	1	0	0	56916.3	5
SNOO_434090	SNOO_434090A_1	0.168576	0.258758	0.0694637	0.0106432	0.23598	0.403846	0.0144973	0.403846	0.0144973	0.217214	0.403846	0.253414	0.151299	0.244897	0.247213	0.0106432	0.442	148	9	4.627	2.729	.		.	.	.	0	0	0	.	.	0	.	0	0.99	0.734	.	0.672	.	0.011	0.323	0.43	1	1	0	0	16129.6	10
SNOO_122140	SNOO_122140A_1	0.030103	0.140465	0.107136	0.112735	0.105135	0.0128629	0.0174547	0.244755	0.138823	0.138879	0.244755	0.110022	0.146233	0.14041	0.126314	0.0128629	0.439	137	3	-0.215	3.231	.		.	.	.	0	0	0	.	.	0	.	0	0.977	0.106	.	.	0.819	0.972	0.475	0.48	1	1	0	0	15358.8	21
SNOO_047800	SNOO_047800A_3	0.106759	0.0186713	0.0194331	0.0523924	0.0212816	0.403846	0.0407272	0.035373	0.146396	0.134839	0.035373	0.0429891	0.0309642	0.0612342	0.00430017	0.00430017	0.437	173	6	3.408	1.424	.		.	.	.	0	0	0	PF20521	Domain:DUF6736	0	.	0	0.779	0.714	0.544	0.581	.	0.863	0.511	0.62	1	1	1	0	18907.4	-3
SNOO_022240	SNOO_022240A_2	0.334074	0.0831967	0.0608732	0.394639	0.173639	0.367879	0.0441395	0.367879	0.380085	0.498561	0.367879	0.503597	0.179525	0.0861284	0.179525	0.0441395	0.437	379	6	-0.321	2.829	.		.	.	.	0	0	0	PF16670	Domain:PI-PLC-C1	0	.	0	0	0.27	.	.	0.574	0.171	0.466	0.27	1	1	0	0	42486.2	1.5
SNOO_442630	SNOO_442630A_1	0.367879	0.367879	0.367879	0.367879	0.367879	0.367879	0.367879	0.367879	0.367879	0.367879	0.367879	0.367879	0.367879	0.367879	0.367879	0.367879	0.437	59	3	1.262	2.624	.		.	.	.	0	0	0	.	.	0	.	0	0.029	0.669	.	.	0.662	0.092	0.223	0.49	1	1	0	0	6669.78	3
SNOO_047050	SNOO_047050A_5	0.0150284	0.000726196	0.0150284	0.0249904	0.00392057	0.367879	0.0848376	0.367879	0.0347606	0.102622	0.367879	0.15594	0.0719593	0.140808	0.00550462	0.000726196	0.436	405	3	-0.603	1.927	.		.	.	.	0	0	0	.	.	0	.	0	0	0.011	0.699	.	.	0.827	0.523	0.2	1	1	0	0	41805.9	-17.5
SNOO_557830	SNOO_557830_1	0.0608732	0.0831967	0.0608732	0.100194	0.502452	0.367879	0.0925871	0.367879	0.503356	0.498561	0.367879	0.503597	0.503742	0.0861284	0.503742	0.0608732	0.436	141	3	0.535	2.813	.		.	.	.	0	0	0	PF00732	Domain:GMC_oxred_N	0	.	0	0.016	0.104	.	0.515	.	0.144	0.43	0.74	1	1	0	0	14458.2	-6.5
SNOO_053660	SNOO_053660A_2	0.116892	0.120052	0.138396	0.142896	0.0185058	0.18394	0.100585	0.18394	0.128653	0.110986	0.18394	0.140267	0.00411368	0.0950668	0.131093	0.00411368	0.433	291	4	0.558	3.311	PsPNPi,RsRlpA,VdAve1,PsShr1		.	.	.	0	0	0	.	.	0	.	0	0.004	0.062	.	.	0.864	0.963	0.492	0.61	1	1	0	0	30052	-8.5
SNOO_433900	SNOO_433900A_2	0.0671021	0.0807067	0.0258004	0.0546071	0.0385053	0.0848953	0.120036	0.0848953	0.111852	0.120481	0.0848953	0.1189	0.0912401	0.091073	0.00821883	0.00821883	0.433	115	8	4.894	2.672	.		.	.	.	0	0	0	.	.	0	.	0	1	0.775	.	0.699	.	0.491	0.374	0.45	1	1	0	0	12959	1.5
SNOO_056990	SNOO_056990A_2	0.14754	0.141121	0.0866622	0.157357	0.0319223	0.18394	0.119577	0.18394	0.143492	0.15995	0.18394	0.162899	0.0443351	0.160418	0.0822215	0.0319223	0.432	375	4	-2.148	2.282	.		.	.	.	0	0	0	PF03403	Domain:PAF-AH_p_II	0	.	0	0	0.181	.	.	0.92	0.326	0.48	0.38	1	1	0	0	40126.8	-7
SNOO_160900	SNOO_160900A_2	0.0442312	0.101269	0.141339	0.00366679	0.0592013	0.035373	0.0356476	0.403846	0.00318811	0.135012	0.403846	0.146167	0.152945	0.128408	0.142749	0.00318811	0.43	484	7	-1.417	3.262	.		.	.	.	0	0	0	.	.	0	PL29	0	0	0.047	.	.	0.726	0.004	0.433	0.77	1	1	0	0	51330.4	7
SNOO_050230	SNOO_050230A_3	0.334074	0.0831967	0.334074	0.358762	0.398285	0.367879	0.380085	0.367879	0.374949	0.0601242	0.367879	0.377698	0.368592	0.0490199	0.387021	0.0490199	0.428	638	3	0.213	3.302	CfTom1		BgaC	unaffected_pathogenicity	PHI:4076	0	0	0	PF01301,PF13364	Domain:Glyco_hydro_35,Domain:BetaGal_dom4_5	0	GH35	0	0	0.044	.	.	0.887	0.042	0.338	0.78	1	1	0	0	69266.8	4.5
SNOO_055560	SNOO_055560A_3	0.367879	0.367879	0.367879	0.367879	0.367879	0.367879	0.367879	0.367879	0.367879	0.367879	0.367879	0.367879	0.367879	0.367879	0.367879	0.367879	0.427	265	6	1.826	3.303	PsGIP2,PsGIP1		Vsp	reduced_virulence	PHI:3018	0	1	0	PF00089	Domain:Trypsin	0	.	0	0	0.017	.	0.7	.	0.94	0.453	0.77	1	1	0	0	26296.4	-1.5
SNOO_058730	SNOO_058730A_1	0.100458	0.0793319	0.0077682	0.132349	0.050564	0.367133	0.128685	0.367133	0.128685	0.105837	0.367133	0.0537054	0.0310265	0.0759414	0.0154101	0.0077682	0.425	329	4	-3.361	1.449	.		Ppt1	reduced_virulence	PHI:4989,PHI:4988	0	1	0	PF02089	Domain:Palm_thioest	0	.	0	0	0.147	.	.	0.803	0.312	0.3	0.47	1	1	0	0	36504.8	-11
SNOO_159780	SNOO_159780A_7	0.240574	0.293594	0.113041	0.263631	0.0035338	0.538462	0.0495527	0.0848953	0.277105	0.185778	0.0848953	0.236023	0.00435478	0.221875	0.00435478	0.0035338	0.422	923	8	-2.221	3.218	.		.	.	.	0	0	0	PF01055,PF16863,PF13802	Family:Glyco_hydro_31,Domain:NtCtMGAM_N,Domain:Gal_mutarotas_2	0	GH31	0	0	0.009	.	.	0.956	0.032	0.421	0.59	1	1	0	0	102388	-14
SNOO_081890	SNOO_081890A_2	0.125396	0.123471	0.12793	0.0520941	0.00901241	0.244755	0.138489	0.440559	0.0445763	0.124916	0.440559	0.0786464	0.0630764	0.131794	0.0146385	0.00901241	0.422	311	5	1.799	1.652	.		.	.	.	0	0	0	PF03211	Repeat:Pectate_lyase	1	PL3_2,PL3,PL3_4,PL3_5,PL3_1,PL3_3	0	0.034	0.539	.	.	0.607	0.176	0.317	0.22	1	1	0	0	34292.5	-5.5
SNOO_016900	SNOO_016900A_2	0.371685	0.050253	0.033057	0.273904	0.0529793	0.367879	0.25339	0.367879	0.25339	0.411855	0.367879	0.377698	0.0416679	0.388328	0.368592	0.033057	0.422	385	6	-0.559	2.938	.		.	.	.	0	0	0	PF01341	Domain:Glyco_hydro_6	0	GH6	0	0	0.288	.	.	0.738	0.038	0.401	0.64	1	1	0	0	41370.7	-5
SNOO_305190	SNOO_305190A_2	0.130473	0.0626978	0.0161784	0.0322211	0.0204201	0.0128629	0.00294871	0.244755	0.0480576	0.0935573	0.244755	0.119264	0.0225648	0.134933	0.0423089	0.00294871	0.421	141	1	-2.269	2.321	.		.	.	.	0	0	0	.	.	0	.	0	0	0.007	.	.	0.646	0.449	0.446	0.57	1	1	0	0	14915	2
SNOO_046060	SNOO_046060A_2	0.0477031	0.063472	0.10904	0.0831076	0.00328396	0.244755	0.136331	0.440559	0.136331	0.00799388	0.244755	0.00244795	0.000513645	0.0107953	0.0001143	0.0001143	0.421	1023	24	-1.468	3.295	.		.	.	.	0	0	0	.	.	0	.	0	0	0.05	.	.	0.813	0.597	0.44	0.21	1	1	0	0	111035	27
SNOO_068970	SNOO_068970A_2	0.0280768	0.0084497	0.0147988	0.0414146	0.00434875	0.035373	0.132281	0.403846	0.0861418	0.137735	0.035373	0.129802	0.0516863	0.126033	0.002011	0.002011	0.417	142	0	-0.246	-2.035	.		.	.	.	0	0	0	PF10270	Family:MMgT	0	.	0	0.967	0.716	0.555	.	.	0.321	0.264	0.23	0	1	0	1	15453.4	0.5
SNOO_113190	SNOO_113190A_1	0.412679	0.0831967	0.0608732	0.0518011	0.398285	0.367879	0.0459786	0.367879	0.380085	0.411855	0.367879	0.377698	0.387021	0.0411918	0.387021	0.0411918	0.417	306	8	-0.421	3.033	.		.	.	.	0	0	0	PF02265	Domain:S1-P1_nuclease	0	.	0	0.001	0.26	.	.	0.71	0.596	0.467	0.68	1	1	0	0	33847.9	-6.5
SNOO_051680	SNOO_051680A_1	0.0930358	0.0938749	0.0449348	0.0607765	0.0919141	0.122378	0.119682	0.367133	0.119682	0.0154422	0.122378	0.0426882	0.101642	0.0932098	0.127765	0.0154422	0.417	323	3	-1.698	3.312	.		.	.	.	0	0	0	.	.	0	.	0	0	0.05	.	.	0.878	0.175	0.344	0.68	1	1	0	0	32585.3	5
SNOO_643090	SNOO_643090_1	0.412679	0.0831967	0.0608732	0.394639	0.355393	0.367879	0.380085	0.367879	0.374949	0.335987	0.367879	0.377698	0.368592	0.366451	0.368592	0.0608732	0.416	493	2	-2.344	2.211	.		.	.	.	0	0	0	.	.	0	.	0	0	0.011	.	.	0.681	0.963	0.488	0.74	1	1	0	0	39098.5	-19.5
SNOO_069740	SNOO_069740A_1	0.121414	0.125338	0.0407687	0.133726	0.0510971	0.244755	0.0852169	0.440559	0.140414	0.0344646	0.440559	0.0288295	0.000708911	0.100709	0.0345377	0.000708911	0.416	506	22	2.763	3.303	PpCBEL		.	.	.	0	0	0	PF14295,PF00024	Domain:PAN_4,Domain:PAN_1	0	.	0	0	0.025	.	0.58	.	0.727	0.463	0.74	1	1	0	0	54680.9	-15
SNOO_020730	SNOO_020730A_5	0.00684222	0.00167025	0.00684222	0.0119954	0.00765035	0.367879	0.0537703	0.367879	0.0173803	0.106634	0.367879	0.0830955	0.188828	0.144128	0.00151898	0.00151898	0.414	663	25	-0.826	3.203	RsAGLIP1,FGL1		Moatg15,ATG15,Atg15_(CNAG_01601)	loss_of_pathogenicity,reduced_virulence	PHI:2081,PHI:1166,PHI:10012	1	1	0	.	.	0	.	0	0	0.012	.	.	0.83	0.429	0.409	0.33	1	1	0	0	72345.7	6
SNOO_087320	SNOO_087320A_2	0.0946726	0.145526	0.126731	0.15193	0.155825	0.407925	0.0926654	0.407925	0.133131	0.0563009	0.244755	0.0445925	0.102639	0.032664	0.141251	0.032664	0.414	530	14	0.588	3.309	MoCDIP4		.	.	.	0	0	0	PF03443	Family:AA9	1	AA9	0	0	0.012	.	.	0.677	0.056	0.426	0.43	1	1	0	0	55751.9	-2
SNOO_006040	SNOO_006040A_2	0.0191163	0.00816606	0.0191163	0.0484709	0.000847199	0.048951	0.119928	0.048951	0.0869035	0.112457	0.048951	0.054203	0.0324719	0.052096	0.0164144	0.000847199	0.412	719	4	-1.966	3.162	.		.	.	.	0	0	0	PF00326	Domain:Peptidase_S9	0	CE1	0	0	0.009	.	.	0.878	0.611	0.373	0.7	1	1	0	0	79020.1	-16.5
SNOO_431500	SNOO_431500A_2	0.106759	0.00765015	0.0704949	0.00748478	0.0130676	0.0848953	0.0576799	0.0848953	0.0138247	0.155118	0.0848953	0.147163	0.126311	0.13448	0.0197045	0.00748478	0.412	113	3	-0.575	1.411	.		.	.	.	0	0	0	.	.	0	.	0	0.913	0.374	.	.	0.747	0.992	0.387	0.47	1	1	0	0	12225.2	11
SNOO_506210	SNOO_506210_1	0.100814	0.12642	0.178412	0.166657	0.152538	0.0128629	0.0913292	0.244755	0.142559	0.189272	0.0128629	0.093282	0.00758651	0.108936	0.0275011	0.00758651	0.412	85	0	0.67	3.31	.		.	.	.	0	0	0	.	.	0	.	0	0.748	0.222	.	.	0.631	0.897	0.626	0.43	1	1	0	0	8753.11	0.5
SNOO_004140	SNOO_004140A_2	0.195801	0.135301	0.212476	0.186098	0.183088	0.367879	0.235156	0.367879	0.235156	0.160285	0.367879	0.11439	0.198907	0.196292	0.255737	0.11439	0.41	530	6	-0.783	3.301	.		.	.	.	0	0	0	PF09284,PF14683,PF14686	Domain:RhgB_N,Domain:CBM-like,Domain:fn3_3	0	PL4_1,PL4,PL4_5,PL4_4	0	0	0.089	.	.	0.644	0.903	0.31	0.77	1	1	0	0	56692.6	9.5
SNOO_136610	SNOO_136610A_4	0.183847	0.272157	0.183847	0.00688449	0.378697	0.367879	0.239191	0.367879	0.00539711	0.278667	0.367879	0.317046	0.380677	0.140625	0.380677	0.00539711	0.406	325	0	-0.576	3.31	.		.	.	.	0	0	0	.	.	0	.	0	0.513	0.08	.	.	0.682	0.028	0.635	0.7	1	1	0	0	30378.3	-1.5
SNOO_430070	SNOO_430070A_3	0.0656201	0.226776	0.268396	0.12825	0.297324	0.18394	0.281008	0.18394	0.109281	0.0062014	0.18394	0.0106782	0.142406	0.00919698	0.309365	0.0062014	0.403	58	4	3.722	3.087	.		.	.	.	0	0	0	.	.	0	.	0	0.808	0.445	0.654	0.529	.	0.552	0.392	0.29	1	1	0	0	6418.18	-3.5
SNOO_306130	SNOO_306130A_2	0.0280828	0.0504832	0.0127413	0.00467378	0.0205348	0.367879	0.043473	0.367879	0.043473	0.0582486	0.367879	0.0772289	0.104862	0.099748	0.0295568	0.00467378	0.402	493	5	-1.381	3.302	.		.	.	.	0	0	0	.	.	0	.	0	0	0.011	.	.	0.729	0.925	0.323	0.64	1	1	0	0	52794.8	-16.5
SNOO_019590	SNOO_019590A_2	0.178066	0.0762169	0.0601713	0.166657	0.115811	0.035373	0.182017	0.403846	0.0913292	0.170097	0.403846	0.165077	0.15918	0.174715	0.187412	0.035373	0.402	619	4	-2.347	2.812	.		FGSG_06610,ScOrtholog_YKL153W	reduced_virulence	PHI:6122,PHI:5741	0	1	0	PF09423,PF16655	Domain:PhoD,Domain:PhoD_N	0	.	0	0	0.083	.	.	0.82	0.382	0.355	0.56	1	1	0	0	69921.3	-13
SNOO_505650	SNOO_505650_1	0.124927	0.0373341	0.107859	0.0181914	0.0741992	0.122378	0.0731661	0.367133	0.0152367	0.117035	0.122378	0.134512	0.0283508	0.132875	0.113945	0.0152367	0.401	68	2	1.851	3.149	.		.	.	.	0	0	0	.	.	0	.	0	0.21	0.238	0.781	.	.	0.061	0.511	0.29	1	1	0	0	7586.56	-4.5
SNOO_201370	SNOO_201370A_2	0.100869	0.216641	0.100869	0.130882	0.0187761	0.367879	0.204678	0.367879	0.0347606	0.204392	0.367879	0.190147	0.146634	0.219383	0.0719593	0.0187761	0.401	71	5	3.966	0.814	.		.	.	.	0	0	0	.	.	0	.	0	0.992	0.9	0.738	0.768	.	0.035	0.419	0.49	0	0	0	0	7892.81	-1
SNOO_025330	SNOO_025330A_1	0.0460302	0.0434365	0.0166859	0.00865496	0.0547225	0.538462	0.0395501	0.0848953	0.148901	0.190765	0.0848953	0.208618	0.149489	0.19315	0.0661672	0.00865496	0.399	421	0	-0.622	3.185	.		.	.	.	0	0	0	PF03022	Repeat:MRJP	0	.	0	0	0.163	.	.	0.654	0.562	0.421	0.48	1	1	0	0	45669.9	-7.5
SNOO_510220	SNOO_510220_1	0.0500721	0.098703	0.0500721	0.00412941	0.0375025	0.122378	0.062299	0.122378	0.00193465	0.107808	0.122378	0.0807329	0.0904691	0.0347319	0.0603127	0.00193465	0.398	266	5	3.139	2.972	.		.	.	.	0	0	0	PF00135	Domain:COesterase	0	.	0	0.194	0.549	.	0.509	.	0.366	0.345	0.4	1	1	0	0	30114.6	9.5
SNOO_302010	SNOO_302010A_1	0.134477	0.136118	0.129674	0.00573766	0.0741992	0.244755	0.000759809	0.407925	0.0256631	0.0958197	0.407925	0.109501	0.0821392	0.07222	0.113945	0.000759809	0.398	136	8	5.273	2.736	.		.	.	.	0	0	0	.	.	0	.	0	0.998	0.836	0.525	.	.	0.982	0.334	0.34	1	1	0	0	15194.7	8.5
SNOO_063010	SNOO_063010A_2	0.0938126	0.161353	0.188962	0.0308233	0.121114	0.403846	0.0435235	0.403846	0.00457878	0.117268	0.403846	0.175884	0.16538	0.186153	0.16538	0.00457878	0.397	312	19	1.131	3.15	.		.	.	.	0	0	0	.	.	0	.	0	0	0.155	.	0.597	.	0.038	0.345	0.6	1	1	0	0	35023.9	-27.5
SNOO_104920	SNOO_104920A_3	0.033057	0.342455	0.371685	0.273904	0.398285	0.367879	0.25339	0.367879	0.25339	0.372774	0.367879	0.380455	0.368592	0.379825	0.387021	0.033057	0.397	308	2	-1.902	-1.303	.		.	.	.	0	0	0	PF00056,PF02866	Domain:Ldh_1_N,Domain:Ldh_1_C	0	.	0	0.131	0.384	0.753	.	.	0.367	0.425	0.07	0	0	0	0	32879.6	-3
SNOO_035310	SNOO_035310A_1	0.367879	0.367879	0.367879	0.367879	0.367879	0.367879	0.367879	0.367879	0.367879	0.367879	0.367879	0.367879	0.367879	0.367879	0.367879	0.367879	0.397	397	2	-3.874	-1.796	.		.	.	.	0	0	0	PF00226	Domain:DnaJ	0	.	0	0	0.137	0.646	.	.	0.072	0.459	0.01	0	1	0	1	44905	19
SNOO_043530	SNOO_043530A_2	0.101686	0.145429	0.101686	0.0509725	0.146578	0.244755	0.144139	0.440559	0.0255589	0.146752	0.440559	0.136733	0.150978	0.144716	0.113684	0.0255589	0.396	135	8	5.558	2.519	.		.	.	.	0	0	0	.	.	0	.	0	0.997	0.881	0.553	0.793	.	0.323	0.414	0.71	1	1	1	0	15189.1	0
SNOO_622750	SNOO_622750_2	0.105271	0.0183296	0.0742047	0.111444	0.0461953	0.367879	0.144139	0.367879	0.0758312	0.138607	0.367879	0.112638	0.160179	0.144939	0.0146385	0.0146385	0.395	210	6	1.08	2.243	.		.	.	.	0	0	0	.	.	0	.	0	0.99	0.51	.	.	0.679	0.469	0.398	0.47	1	1	0	0	21827.1	3.5
SNOO_033860	SNOO_033860A_1	0.112642	0.11239	0.126295	0.129747	0.142103	0.048951	0.11977	0.407925	0.110556	0.040293	0.244755	0.107093	0.104396	0.00811264	0.136619	0.00811264	0.393	231	4	0.786	3.311	.		CUTA,MfCUT1,PBC1,CutA	unaffected_pathogenicity,increased_virulence_(hypervirulence),loss_of_pathogenicity	PHI:69,PHI:2383,PHI:407,PHI:2849	1	0	0	PF01083	Domain:Cutinase	1	CE5	0	0.005	0.063	.	.	0.776	0.974	0.402	0.59	1	1	0	0	22636.2	4.5
SNOO_426840	SNOO_426840A_1	0.127646	0.132023	0.0427656	0.0862369	0.1412	0.367133	0.0741501	0.367133	0.0993514	0.0848504	0.367133	0.0943325	0.0597608	0.0954721	0.0897149	0.0427656	0.393	58	2	-0.887	3.197	.		.	.	.	0	0	0	.	.	0	.	0	0.135	0.062	.	.	0.647	0.943	0.308	0.65	1	1	0	0	5889.08	-1
SNOO_100060	SNOO_100060A_1	0.130229	0.0665129	0.0265071	0.13303	0.0228014	0.407925	0.130961	0.407925	0.106257	0.0954805	0.244755	0.127694	0.0142423	0.0503751	0.00546906	0.00546906	0.392	703	4	-2.31	2.923	.		.	.	.	0	0	0	PF17168,PF16335,PF08760	Family:DUF5127,Family:DUF4965,Domain:DUF1793	0	.	0	0	0.009	.	.	0.884	0.162	0.367	0.48	1	1	0	0	78509.2	-16.5
SNOO_655580	SNOO_655580_1	0.108703	0.35094	0.276699	0.132523	0.221392	0.18394	0.1509	0.18394	0.1509	0.300624	0.18394	0.380455	0.0198093	0.264555	0.0198093	0.0198093	0.392	433	2	-2.189	2.394	.		.	.	.	0	0	0	.	.	0	.	0	0	0.01	.	.	0.69	0.963	0.488	0.73	1	1	0	0	35004.7	-17
SNOO_599620	SNOO_599620_1	0.334074	0.0831967	0.0608732	0.358762	0.0529793	0.367879	0.374949	0.367879	0.374949	0.411855	0.367879	0.377698	0.368592	0.0490199	0.0482371	0.0482371	0.392	353	2	-2.038	2.427	.		.	.	.	0	0	0	.	.	0	.	0	0	0.027	.	.	0.677	0.963	0.488	0.72	1	1	0	0	28963.1	-18.5
SNOO_597660	SNOO_597660_1	0.183847	0.322291	0.308268	0.3168	0.262897	0.18394	0.232638	0.18394	0.318922	0.132677	0.18394	0.236023	0.319677	0.101413	0.319677	0.101413	0.392	419	2	-2.167	2.3	.		.	.	.	0	0	0	.	.	0	.	0	0	0.03	.	.	0.684	0.963	0.488	0.71	1	1	0	0	33967.1	-22.5
SNOO_647670	SNOO_647670_1	0.497835	0.478128	0.497835	0.502267	0.0812183	0.367879	0.503356	0.367879	0.503356	0.110628	0.367879	0.0913082	0.086867	0.0966392	0.086867	0.0812183	0.392	417	2	-2.18	2.374	.		.	.	.	0	0	0	.	.	0	.	0	0	0.01	.	.	0.679	0.963	0.488	0.71	1	1	0	0	33672	-19.5
SNOO_649000	SNOO_649000_1	0.412679	0.0831967	0.0608732	0.0518011	0.0529793	0.367879	0.0459786	0.367879	0.0459786	0.0326397	0.367879	0.0449924	0.387021	0.0411918	0.387021	0.0326397	0.392	361	2	-2.051	2.406	.		.	.	.	0	0	0	.	.	0	.	0	0	0.027	.	.	0.674	0.963	0.488	0.72	1	1	0	0	29546.7	-18.5
SNOO_018530	SNOO_018530A_2	0.118597	0.026036	0.118597	0.135303	0.0510971	0.244755	0.0847525	0.407925	0.137588	0.125023	0.407925	0.144705	0.128724	0.139231	0.0961618	0.026036	0.392	156	4	-1.522	2.787	.		.	.	.	0	0	0	.	.	0	.	0	0	0.01	.	.	0.506	0.03	0.418	0.62	1	1	0	0	15572.4	-9.5
SNOO_633590	SNOO_633590_1	0.0732574	0.478128	0.0732574	0.502267	0.0812183	0.367879	0.503356	0.367879	0.0901181	0.498561	0.367879	0.503597	0.086867	0.0861284	0.086867	0.0732574	0.392	443	2	-2.123	2.419	.		.	.	.	0	0	0	.	.	0	.	0	0	0.01	.	.	0.674	0.963	0.488	0.72	1	1	0	0	35891.3	-21.5
SNOO_129110	SNOO_129110B_2	0.219127	0.0300338	0.0261512	0.226341	0.278886	0.18394	0.219953	0.18394	0.219953	0.21129	0.18394	0.162126	0.210739	0.176954	0.281909	0.0261512	0.389	110	0	1.362	3.305	.		.	.	.	0	0	0	.	.	0	.	0	0.282	0.09	0.616	.	.	0.589	0.705	0.22	1	1	0	0	11607.8	-12
SNOO_515550	SNOO_515550_1	0.0627181	0.199885	0.0627181	0.105996	0.142742	0.035373	0.219953	0.403846	0.162574	0.17198	0.035373	0.118767	0.00947174	0.0585274	0.00947174	0.00947174	0.389	78	4	0.912	3.03	.		.	.	.	0	0	0	.	.	0	.	0	0.186	0.505	.	.	0.694	0.029	0.286	0.4	1	1	0	0	8535.11	2.5
SNOO_031240	SNOO_031240A_1	0.367879	0.367879	0.367879	0.367879	0.367879	0.367879	0.367879	0.367879	0.367879	0.367879	0.367879	0.367879	0.367879	0.367879	0.367879	0.367879	0.389	403	4	-6.111	-1.326	.		.	.	.	0	0	0	.	.	0	.	0	0	0.106	.	.	0.894	0.101	0.421	0.23	0	0	0	0	43294.3	-4
SNOO_083380	SNOO_083380A_1	0.127446	0.116836	0.118708	0.0426784	0.134161	0.0128629	0.0862528	0.244755	0.0862528	0.136127	0.0128629	0.134512	0.0537685	0.135744	0.144218	0.0128629	0.389	613	5	-1.787	2.839	.		.	.	.	0	0	0	PF00149	Domain:Metallophos	0	.	0	0	0.046	.	.	0.781	0.979	0.403	0.16	1	1	0	0	69017.7	-3.5
SNOO_122510	SNOO_122510A_2	0.00303378	0.142431	0.0582173	0.135303	0.00362617	0.122378	0.015146	0.367133	0.132584	0.108606	0.367133	0.0500376	0.00676676	0.123107	0.0166556	0.00303378	0.389	554	7	-0.494	2.041	.		.	.	.	0	0	0	PF13848,PF00085	Domain:Thioredoxin_6,Domain:Thioredoxin	0	.	0	0	0.01	0.654	.	.	0.944	0.534	0.35	1	1	0	0	59684.7	-31
SNOO_536040	SNOO_536040_2	0.334074	0.439878	0.412679	0.358762	0.398285	0.367879	0.374949	0.367879	0.374949	0.411855	0.367879	0.377698	0.387021	0.388328	0.387021	0.334074	0.389	258	16	-1.791	0.614	.		.	.	.	0	0	0	.	.	0	.	0	0	0.054	.	0.559	.	0.725	0.415	0.87	1	1	0	0	25304.4	3
SNOO_043060	SNOO_043060A_1	0.367879	0.367879	0.367879	0.367879	0.367879	0.367879	0.367879	0.367879	0.367879	0.367879	0.367879	0.367879	0.367879	0.367879	0.367879	0.367879	0.383	229	1	2.803	-1.302	.		GLX3	loss_of_pathogenicity	PHI:8693	1	0	0	PF01965	Domain:DJ-1_PfpI	0	.	0	0.986	0.764	0.728	.	.	0.175	0.519	0.35	0	0	0	0	24342.7	-1.5
SNOO_307150	SNOO_307150A_2	0.0902138	0.0128916	0.126597	0.088664	0.0647203	0.367879	0.161449	0.367879	0.146396	0.152726	0.367879	0.0970461	0.153844	0.0799646	0.0429457	0.0128916	0.382	583	6	-2.239	3.021	.		.	.	.	0	0	0	PF07731,PF07732,PF00394	Domain:Cu-oxidase_2,Domain:Cu-oxidase_3,Domain:Cu-oxidase	0	AA1,AA1_2,AA1_3	0	0	0.01	.	.	0.963	0.987	0.385	0.57	1	1	0	0	65629.1	-5
SNOO_527700	SNOO_527700_2	0.0224511	0.132749	0.0754822	0.109016	0.107444	0.035373	0.138489	0.403846	0.0836079	0.033665	0.035373	0.0445925	0.00760525	0.0588349	0.00760525	0.00760525	0.382	83	1	4.673	3.09	.		.	.	.	0	0	0	.	.	0	.	0	0.688	0.718	0.783	.	.	0.066	0.349	0.49	1	1	0	0	9165.3	-3
SNOO_116980	SNOO_116980A_1	0.0459058	0.0102729	0.00113753	0.123974	0.0140124	0.122378	0.0880612	0.367133	0.127538	0.110314	0.367133	0.107453	0.106908	0.0776014	0.01247	0.00113753	0.382	437	5	-1.699	3.302	.		.	.	.	0	0	0	PF00246	Domain:Peptidase_M14	0	.	0	0	0.068	.	.	0.905	0.107	0.243	0.2	1	1	0	0	48957.4	-7.5
SNOO_109630	SNOO_109630A_7	0.108703	0.0669015	0.108703	0.00837546	0.297324	0.367879	0.0103625	0.367879	0.0103625	0.278667	0.367879	0.317046	0.309365	0.307211	0.142406	0.00837546	0.382	441	10	-1.218	3.205	.		.	.	.	0	0	0	.	.	0	.	0	0	0.011	.	.	0.568	0.209	0.402	0.79	1	1	0	0	47943.1	3
SNOO_072530	SNOO_072530A_5	0.0140615	0.032895	0.0140615	0.0864178	0.00157388	0.367879	0.218562	0.367879	0.0271194	0.172206	0.367879	0.221895	0.150406	0.208222	0.00201271	0.00157388	0.382	437	5	-1.858	3.302	.		.	.	.	0	0	0	.	.	0	.	0	0	0.014	.	.	0.861	0.109	0.219	0.32	1	1	0	0	48489.4	14.5
SNOO_124700	SNOO_124700A_1	0.151667	0.16023	0.151667	0.142664	0.188607	0.244755	0.149617	0.440559	0.121564	0.114494	0.244755	0.120737	0.135153	0.181224	0.135153	0.114494	0.38	63	1	0.237	1.383	.		.	.	.	0	0	0	.	.	0	.	0	1	0.509	.	.	0.715	0.979	0.564	0.5	1	1	0	0	7126.31	9.5
SNOO_502960	SNOO_502960_1	0.20305	0.225084	0.20305	0.192581	0.367879	0.367879	0.185174	0.367879	0.185174	0.367879	0.367879	0.367879	0.367879	0.367879	0.367879	0.185174	0.38	69	6	3.347	3.209	.		.	.	.	0	0	0	.	.	0	.	0	1	0.779	.	.	0.664	0.018	0.388	0.47	1	1	0	0	7707.09	1
SNOO_604050	SNOO_604050_3	0.0850238	0.275051	0.00511594	0.29077	0.297324	0.367879	0.166263	0.367879	0.166263	0.214858	0.367879	0.27947	0.309365	0.287087	0.309365	0.00511594	0.38	191	0	1.391	2.77	.		.	.	.	0	0	0	.	.	0	.	0	0.16	0.229	0.824	.	.	0.02	0.357	0.31	1	1	0	0	21328	-9
SNOO_126030	SNOO_126030A_3	0.367879	0.367879	0.367879	0.367879	0.367879	0.367879	0.367879	0.367879	0.367879	0.367879	0.367879	0.367879	0.367879	0.367879	0.367879	0.367879	0.378	389	4	0.473	2.558	.		.	.	.	0	0	0	PF04389	Family:Peptidase_M28	0	.	0	0	0.148	0.545	.	.	0.016	0.38	0.17	1	1	0	0	42894.7	-6
SNOO_500830	SNOO_500830_1	0.131223	0.137886	0.0397495	0.131555	0.0191932	0.0128629	0.132215	0.244755	0.132215	0.121116	0.0128629	0.110022	0.0249891	0.101207	0.113383	0.0128629	0.374	69	4	5.206	3.134	.		.	.	.	0	0	0	.	.	0	.	0	0.904	0.755	0.644	.	.	0.854	0.391	0.26	1	1	0	0	7749.88	-4
SNOO_105670	SNOO_105670A_3	0.367879	0.367879	0.367879	0.367879	0.367879	0.367879	0.367879	0.367879	0.367879	0.367879	0.367879	0.367879	0.367879	0.367879	0.367879	0.367879	0.374	288	4	0.467	3.312	.		.	.	.	0	0	0	PF11327	Family:Egh16-like	1	.	0	0.008	0.052	.	.	0.884	0.988	0.507	0.64	1	1	0	0	27522.2	6.5
SNOO_152780	SNOO_152780A_3	0.178066	0.0183727	0.0601713	0.0516422	0.177726	0.035373	0.0140813	0.403846	0.0751223	0.127241	0.403846	0.165077	0.15601	0.0863974	0.183808	0.0140813	0.373	600	8	-1.984	3.276	.		.	.	.	0	0	0	PF00723,PF00686	Repeat:Glyco_hydro_15,Family:CBM_20	0	GH15,CBM20	0	0	0.009	.	.	0.886	0.051	0.279	0.74	1	1	0	0	64295.4	-16
SNOO_156110	SNOO_156110A_1	0.367879	0.367879	0.367879	0.367879	0.367879	0.367879	0.367879	0.367879	0.367879	0.367879	0.367879	0.367879	0.367879	0.367879	0.367879	0.367879	0.372	348	3	-2.038	2.86	.		.	.	.	0	0	0	PF03663	Repeat:Glyco_hydro_76	0	GH76	0	0	0.057	.	.	0.852	0.239	0.442	0.66	1	1	0	0	38654	-12
SNOO_057210	SNOO_057210A_1	0.118751	0.115987	0.110058	0.0850577	0.0513404	0.035373	0.119665	0.403846	0.119665	0.0711089	0.035373	0.0944464	0.106908	0.0644191	0.0760334	0.035373	0.372	430	12	-1.589	3.311	.		.	.	.	0	0	0	.	.	0	AA14,AA11	0	0	0.019	.	.	0.761	0.039	0.416	0.56	1	1	0	0	46435.9	4
SNOO_114480	SNOO_114480A_1	0.130981	0.0777069	0.129882	0.133587	0.121797	0.0128629	0.102446	0.244755	0.0756115	0.0958197	0.0128629	0.0152182	0.0802787	0.07222	0.139586	0.0128629	0.372	553	5	-1.65	3.302	.		.	.	.	0	0	0	.	.	0	.	0	0	0.025	.	.	0.806	0.188	0.704	0.76	1	1	0	0	56360.5	9.5
SNOO_105920	SNOO_105920A_3	0.334074	0.439878	0.334074	0.358762	0.0812183	0.367879	0.380085	0.367879	0.374949	0.411855	0.367879	0.377698	0.086867	0.388328	0.086867	0.0812183	0.372	467	17	-1.199	3.31	.		.	.	.	0	0	0	PF03856	Family:SUN	0	GH132	0	0	0.017	.	.	0.621	0.292	0.646	0.46	1	1	0	0	49078.5	-6.5
SNOO_154780	SNOO_154780A_1	0.143117	0.138698	0.0280533	0.0517132	0.247013	0.367879	0.0385625	0.367879	0.0115869	0.231927	0.367879	0.199076	0.0951722	0.210699	0.210739	0.0115869	0.372	509	12	-1.21	3.274	.		.	.	.	0	0	0	PF09362	Domain:DUF1996	0	.	0	0	0.068	.	.	0.69	0.008	0.418	0.25	1	1	0	0	54454.1	-4
SNOO_619540	SNOO_619540_2	0.334074	0.277314	0.334074	0.0389176	0.502452	0.367879	0.0441395	0.367879	0.0441395	0.498561	0.367879	0.0913082	0.503742	0.0861284	0.503742	0.0389176	0.372	131	3	4.41	2.062	.		.	.	.	0	0	0	.	.	0	.	0	0.961	0.813	0.786	.	.	0.144	0.168	0.75	1	1	0	0	14025.2	4
SNOO_428600	SNOO_428600A_2	0.0382495	0.0137889	0.0215255	0.0790441	0.122643	0.440559	0.120642	0.244755	0.13161	0.0483462	0.440559	0.0534546	0.021152	0.027834	0.00963832	0.00963832	0.368	90	1	1.699	1.969	.		.	.	.	0	0	0	.	.	0	.	0	0.822	0.678	.	.	0.615	0.776	0.49	0.21	1	1	0	0	9887.5	5.5
SNOO_423270	SNOO_423270A_3	0.164829	0.225084	0.20305	0.175298	0.367879	0.367879	0.182705	0.367879	0.182705	0.202334	0.367879	0.18394	0.367879	0.178684	0.367879	0.164829	0.368	138	1	1.104	1.047	.		.	.	.	0	0	0	PF01156	Domain:IU_nuc_hydro	0	.	0	0.85	0.388	0.593	.	.	0.349	0.554	0.11	1	1	0	0	15013.9	-7
SNOO_070230	SNOO_070230A_1	0.148297	0.0833734	0.0929701	0.154164	0.190511	0.18394	0.197667	0.18394	0.197667	0.102622	0.18394	0.0878064	0.143432	0.140808	0.143432	0.0833734	0.368	473	6	-1.994	3.049	.		.	.	.	0	0	0	PF13450	Domain:NAD_binding_8	0	.	0	0	0.07	.	.	0.926	0.11	0.418	0.22	1	1	0	0	52591.6	0.5
SNOO_575690	SNOO_575690_1	0.126991	0.0288902	0.0823728	0.114849	0.139642	0.244755	0.0927374	0.440559	0.136998	0.12966	0.244755	0.140938	0.0589128	0.125529	0.0589128	0.0288902	0.368	350	5	2.864	2.351	MoAVR_Pita2,MoAVR_Pita,BghBEC1019		.	.	.	0	0	0	.	.	0	.	0	0	0.212	0.793	.	.	0.785	0.549	0.01	1	1	0	0	40025.4	-0.5
SNOO_560720	SNOO_560720_1	0.367879	0.367879	0.367879	0.367879	0.367879	0.367879	0.367879	0.367879	0.367879	0.367879	0.367879	0.367879	0.367879	0.367879	0.367879	0.367879	0.365	123	4	-1.812	3.137	.		.	.	.	0	0	0	.	.	0	.	0	0	0.022	.	.	0.787	0.041	0.398	0.6	1	1	0	0	12022.9	-1.5
SNOO_011190	SNOO_011190A_1	0.268396	0.22257	0.268396	0.187104	0.333838	0.367879	0.166263	0.367879	0.166263	0.185778	0.367879	0.236023	0.325096	0.221875	0.325096	0.166263	0.363	384	9	-0.103	3.295	.		FGSG_04510	unaffected_pathogenicity	PHI:1087	0	0	0	PF00264	Domain:Tyrosinase	0	.	0	0	0.372	.	.	0.93	0.833	0.489	0.38	1	1	0	0	42785.2	5
SNOO_519720	SNOO_519720_2	0.0198064	0.0690714	0.0761515	0.0817622	0.151918	0.18394	0.10089	0.18394	0.10089	0.133135	0.18394	0.156666	0.183808	0.169488	0.175098	0.0198064	0.361	315	12	1.727	2.805	MoCDIP4		.	.	.	0	0	0	.	.	0	AA11	0	0.023	0.369	.	.	0.81	0.895	0.257	0.6	1	1	0	0	33658.7	-4.5
SNOO_121750	SNOO_121750A_7	0.308268	0.272157	0.183847	0.258261	0.317146	0.367879	0.239191	0.367879	0.318922	0.0576889	0.367879	0.236023	0.319677	0.00429192	0.22429	0.00429192	0.361	381	8	-0.221	3.259	.		.	.	.	0	0	0	PF00722	Domain:Glyco_hydro_16	0	GH16_1,GH16,GH16_3	0	0	0.237	.	.	0.627	0.013	0.406	0.72	1	1	0	0	41003.8	3
SNOO_026230	SNOO_026230A_1	0.20305	0.142795	0.164829	0.175298	0.173639	0.367879	0.182705	0.367879	0.182705	0.202334	0.367879	0.18394	0.179525	0.189195	0.179525	0.142795	0.361	280	5	-0.916	2.916	.		.	.	.	0	0	0	.	.	0	.	0	0.032	0.147	.	.	0.618	0.227	0.242	0.64	1	1	0	0	27813.8	-17
SNOO_147060	SNOO_147060A_1	0.0891973	0.133812	0.128243	0.0112315	0.0430778	0.367133	0.0594832	0.367133	0.00995345	0.0852672	0.367133	0.120828	0.137159	0.125744	0.0812406	0.00995345	0.36	739	5	0.168	2.64	.		.	.	.	0	0	0	.	.	0	.	0	0	0.068	0.572	.	.	0.012	0.509	0.06	1	1	0	0	79709.4	-2
SNOO_014490	SNOO_014490A_1	0.111914	0.28833	0.111914	0.0512203	0.278886	0.367879	0.0640479	0.367879	0.0640479	0.217214	0.367879	0.253414	0.116652	0.244897	0.281909	0.0512203	0.357	488	1	-1.304	2.451	.		.	.	.	0	0	0	PF00246	Domain:Peptidase_M14	0	.	0	0	0.14	.	.	0.549	0.09	0.237	0.18	1	1	0	0	54452.9	-5.5
SNOO_443170	SNOO_443170A_1	0.107859	0.133526	0.107859	0.0439031	0.140973	0.244755	0.0379902	0.244755	0.0379902	0.118796	0.407925	0.119264	0.0608267	0.132539	0.139399	0.0379902	0.357	156	7	4.318	2.118	.		.	.	.	0	0	0	PF03815	Domain:LCCL	0	.	0	0.997	0.773	.	0.823	.	0.13	0.468	0.85	1	1	1	0	16986.4	6
SNOO_086670	SNOO_086670A_3	0.367879	0.367879	0.367879	0.367879	0.367879	0.367879	0.367879	0.367879	0.367879	0.367879	0.367879	0.367879	0.367879	0.367879	0.367879	0.367879	0.357	206	1	-0.946	0.91	.		.	.	.	0	0	0	.	.	0	.	0	0.001	0.151	0.841	.	.	0.341	0.366	0.05	1	1	0	0	23578.2	-12
SNOO_095490	SNOO_095490A_3	0.0732574	0.478128	0.497835	0.502267	0.502452	0.367879	0.503356	0.367879	0.503356	0.0738405	0.367879	0.0913082	0.503742	0.0861284	0.503742	0.0732574	0.357	365	3	-2.865	1.441	.		.	.	.	0	0	0	.	.	0	.	0	0	0.192	.	.	0.876	0.123	0.51	0.28	1	1	0	0	40802.2	-6
SNOO_309750	SNOO_309750A_2	0.0714763	0.138649	0.0317176	0.170922	0.0925179	0.367879	0.145642	0.367879	0.189217	0.189272	0.367879	0.188698	0.199208	0.193273	0.0760611	0.0317176	0.356	108	7	3.454	-0.254	.		.	.	.	0	0	0	.	.	0	.	0	1	0.973	0.927	0.714	.	0.614	0.325	0.8	0	0	0	0	11817.7	1
SNOO_420920	SNOO_420920A_1	0.367879	0.367879	0.367879	0.367879	0.367879	0.367879	0.367879	0.367879	0.367879	0.367879	0.367879	0.367879	0.367879	0.367879	0.367879	0.367879	0.356	115	4	2.797	0.267	.		.	.	.	0	0	0	.	.	0	.	0	0.998	0.84	.	0.545	.	0.8	0.497	0.24	0	0	0	0	12123.6	2.5
SNOO_151100	SNOO_151100A_1	0.0552907	0.133866	0.10588	0.00460341	0.133314	0.538462	0.0362221	0.538462	0.00415828	0.138552	0.538462	0.131588	0.113737	0.135597	0.14771	0.00415828	0.354	110	4	3.461	3.241	.		.	.	.	0	0	0	.	.	0	.	0	0.885	0.386	0.712	.	.	0.743	0.433	0.12	1	1	0	0	12673.7	4
SNOO_045630	SNOO_045630A_5	0.240574	0.182681	0.0287088	0.039842	0.0372933	0.538462	0.0495527	0.0848953	0.0495527	0.299232	0.0848953	0.27947	0.0445648	0.287087	0.0445648	0.0287088	0.354	563	2	-2.375	3.013	.		.	.	.	0	0	0	PF00413	Domain:Peptidase_M10	0	.	0	0	0.01	.	.	0.936	0.009	0.237	0.56	1	1	0	0	62323	1.5
SNOO_613250	SNOO_613250_3	0.268028	0.155909	0.0364057	0.139739	0.000693572	0.538462	0.251114	0.0848953	0.251114	0.0665862	0.0848953	0.106053	0.000921072	0.0936998	0.000921072	0.000693572	0.354	74	4	3.157	0.682	.		.	.	.	0	0	0	.	.	0	.	0	0.998	0.839	.	0.681	.	0.206	0.356	0.32	0	0	0	0	8205.19	-2.5
SNOO_095700	SNOO_095700BA_1	0.497835	0.478128	0.497835	0.502267	0.0812183	0.367879	0.503356	0.367879	0.503356	0.498561	0.367879	0.503597	0.086867	0.503186	0.503742	0.0812183	0.35	588	4	-2.573	2.879	.		.	.	.	0	0	0	PF00728,PF14845	Domain:Glyco_hydro_20,Domain:Glycohydro_20b2	0	GH20	0	0	0.01	.	.	0.978	0.213	0.241	0.46	1	1	0	0	65587.9	-8
SNOO_655600	SNOO_655600_1	0.342776	0.272281	0.342776	0.132523	0.355393	0.367879	0.1509	0.367879	0.1509	0.335987	0.367879	0.377698	0.387021	0.366451	0.387021	0.132523	0.35	403	4	-1.052	3.308	.		.	.	.	0	0	0	.	.	0	.	0	0.002	0.092	.	.	0.699	0.127	0.605	0.25	1	1	0	0	43699.2	7
SNOO_416560	SNOO_416560A_1	0.367879	0.367879	0.367879	0.367879	0.367879	0.367879	0.367879	0.367879	0.367879	0.367879	0.367879	0.367879	0.367879	0.367879	0.367879	0.367879	0.35	50	3	1.629	1.271	.		.	.	.	0	0	0	.	.	0	.	0	0.827	0.802	.	.	0.593	0.518	0.412	0.62	0	0	0	0	5390.1	0.5
SNOO_101220	SNOO_101220A_1	0.141339	0.110459	0.137947	0.0524133	0.096586	0.367133	0.00269085	0.367133	0.0317864	0.146053	0.367133	0.064101	0.0100534	0.139231	0.147601	0.00269085	0.35	728	7	0.675	3.306	FoSep1		.	.	.	0	0	0	PF00082	Domain:Peptidase_S8	0	.	0	0	0.046	.	.	0.747	0.532	0.339	0.09	1	1	0	0	81562.1	-7.5
SNOO_066200	SNOO_066200A_1	0.412679	0.277314	0.412679	0.394639	0.355393	0.367879	0.374949	0.367879	0.0459786	0.0326397	0.367879	0.0449924	0.368592	0.0411918	0.387021	0.0326397	0.35	922	7	-1.609	3.305	.		.	.	.	0	0	0	PF01055,PF16863,PF13802	Family:Glyco_hydro_31,Domain:NtCtMGAM_N,Domain:Gal_mutarotas_2	0	GH31	0	0	0.045	.	.	0.887	0.889	0.352	0.59	1	1	0	0	102838	-15.5
SNOO_501760	SNOO_501760_1	0.127572	0.0332559	0.00275607	0.00395878	0.0646889	0.407925	0.0223938	0.407925	0.000763979	0.118168	0.244755	0.1189	0.0608267	0.134232	0.00821883	0.000763979	0.35	544	3	-2.697	2.69	.		.	.	.	0	0	0	PF01565	Domain:FAD_binding_4	0	AA7,AA4	0	0	0.016	.	.	0.95	0.037	0.357	0.59	1	1	0	0	59695.6	-0.5
SNOO_143350	SNOO_143350A_1	0.115451	0.0668535	0.0657134	0.0460253	0.000728567	0.244755	0.0754979	0.244755	0.0295358	0.0706223	0.244755	0.119705	0.0474745	0.135744	0.0760334	0.000728567	0.348	334	2	0.123	3.138	.		.	.	.	0	0	0	PF00561	Domain:Abhydrolase_1	0	CE1	0	0	0.364	.	.	0.766	0.9	0.421	0.39	1	1	0	0	37758	5.5
SNOO_040890	SNOO_040890A_1	0.130473	0.126316	0.100458	0.0346857	0.141413	0.440559	0.00499999	0.244755	0.0622969	0.00829089	0.440559	0.00320647	0.0358085	0.00893356	0.0358085	0.00320647	0.348	804	5	-2.14	2.686	.		.	.	.	0	0	0	PF01179,PF09248,PF02727	Domain:Cu_amine_oxid,Domain:DUF1965,Domain:Cu_amine_oxidN2	0	.	0	0	0.029	.	.	0.821	0.907	0.509	0.42	1	1	0	0	91720.6	-23.5
SNOO_151740	SNOO_151740A_2	0.105271	0.146831	0.1438	0.12484	0.0506292	0.403846	0.130014	0.403846	0.0680658	0.0884012	0.403846	0.130689	0.111912	0.14364	0.0701316	0.0506292	0.347	220	0	-2.375	0.436	PaMiSSP10b		.	.	.	0	0	0	PF10342	Domain:Kre9_KNH	0	.	0	0	0.004	.	.	0.771	0.984	0.665	0.8	1	1	1	0	21222.3	0
SNOO_031210	SNOO_031210A_1	0.188962	0.196071	0.150357	0.0652208	0.229166	0.035373	0.145642	0.403846	0.0970944	0.190765	0.035373	0.208618	0.0938612	0.207108	0.0938612	0.035373	0.347	92	0	-0.13	3.119	.		.	.	.	0	0	0	.	.	0	.	0	0.573	0.12	.	.	0.53	0.015	0.497	0.38	1	1	0	0	9432.97	4
SNOO_109030	SNOO_109030A_1	0.367879	0.367879	0.367879	0.367879	0.367879	0.367879	0.367879	0.367879	0.367879	0.367879	0.367879	0.367879	0.367879	0.367879	0.367879	0.367879	0.347	70	0	-0.767	3.31	.		.	.	.	0	0	0	.	.	0	.	0	0.01	0.136	.	.	0.733	0.827	0.431	0.47	1	1	0	0	7508.43	-5.5
SNOO_135390	SNOO_135390A_3	0.174526	0.0656834	0.174526	0.116335	0.010667	0.403846	0.197667	0.403846	0.155774	0.145697	0.403846	0.152619	0.209149	0.0513957	0.0275011	0.010667	0.347	400	7	-0.102	3.123	.		.	.	.	0	0	0	PF00141	Domain:peroxidase	0	AA2	0	0	0.288	.	.	0.628	0.023	0.453	0.42	1	1	0	0	43837.3	0.5
SNOO_013310	SNOO_013310A_1	0.164829	0.225084	0.20305	0.175298	0.19424	0.367879	0.182705	0.367879	0.182705	0.202334	0.367879	0.18394	0.188354	0.189195	0.188354	0.164829	0.346	264	6	1.016	3.302	.		.	.	.	0	0	0	PF00188	Domain:CAP	1	.	0	0.079	0.087	.	.	0.688	0.1	0.584	0.55	1	1	0	0	27329.8	-8
SNOO_442620	SNOO_442620A_1	0.0810817	0.133023	0.0810817	0.00611678	0.138094	0.128497	0.0107574	0.128497	0.0213695	0.0711089	0.128497	0.0670762	0.13745	0.0917786	0.0889742	0.00611678	0.346	117	4	5.487	3.286	.		.	.	.	0	0	0	.	.	0	.	0	0.872	0.79	0.589	.	.	0.921	0.672	0.36	1	1	0	0	13083	2
SNOO_504230	SNOO_504230_1	0.0524467	0.138905	0.0115319	0.104991	0.0118006	0.440559	0.128162	0.244755	0.128162	0.0582486	0.440559	0.0429891	0.172446	0.137427	0.166665	0.0115319	0.343	420	2	-1.915	3.107	.		.	.	.	0	0	0	.	.	0	.	0	0	0.074	.	.	0.934	0.214	0.256	0.42	1	1	0	0	43999.1	19.5
SNOO_445170	SNOO_445170A_1	0.367879	0.367879	0.367879	0.367879	0.367879	0.367879	0.367879	0.367879	0.367879	0.367879	0.367879	0.367879	0.367879	0.367879	0.367879	0.367879	0.343	122	5	1.5	3.311	.		.	.	.	0	0	0	.	.	0	.	0	0	0.156	.	0.694	.	0.81	0.283	0.76	1	1	0	0	13081.8	0
SNOO_078610	SNOO_078610A_5	0.00611606	0.219819	0.00611606	0.177093	0.355393	0.367879	0.157277	0.367879	0.0111026	0.0174319	0.367879	0.153928	0.368592	0.167778	0.368592	0.00611606	0.342	583	10	-1.908	3.278	.		.	.	.	0	0	0	PF01565,PF08031	Domain:FAD_binding_4,Domain:BBE	0	AA7	0	0	0.011	.	.	0.861	0.058	0.362	0.59	1	1	0	0	62719.6	1.5
SNOO_078750	SNOO_078750A_3	0.219078	0.227924	0.219078	0.186098	0.23598	0.367879	0.235156	0.367879	0.158573	0.00577582	0.367879	0.00207831	0.247213	0.0585274	0.260224	0.00207831	0.342	526	7	-1.978	3.186	.		.	.	.	0	0	0	PF01565	Domain:FAD_binding_4	0	AA7	0	0	0.01	.	.	0.921	0.942	0.265	0.49	1	1	0	0	56750.8	-15.5
SNOO_025250	SNOO_025250A_2	0.367879	0.367879	0.367879	0.367879	0.367879	0.367879	0.367879	0.367879	0.367879	0.367879	0.367879	0.367879	0.367879	0.367879	0.367879	0.367879	0.341	565	7	-2.116	3.257	.		FGSG_03243,LIP1,VTL1	reduced_virulence,unaffected_pathogenicity	PHI:6121,PHI:541,PHI:2032	0	1	0	PF00135	Domain:COesterase	0	.	0	0	0.029	.	.	0.768	0.009	0.367	0.76	1	1	0	0	61457.6	-11
SNOO_085360	SNOO_085360A_3	0.219127	0.211034	0.0706082	0.216355	0.0268171	0.538462	0.219953	0.0848953	0.18688	0.206107	0.0848953	0.219035	0.102481	0.22469	0.102481	0.0268171	0.341	663	9	-1.535	3.28	.		.	.	.	0	0	0	PF01565,PF08031	Domain:FAD_binding_4,Domain:BBE	0	AA7	0	0	0.01	.	.	0.758	0.653	0.431	0.76	1	1	0	0	71492.4	-5
SNOO_649960	SNOO_649960_1	0.367879	0.367879	0.367879	0.367879	0.367879	0.367879	0.367879	0.367879	0.367879	0.367879	0.367879	0.367879	0.367879	0.367879	0.367879	0.367879	0.339	123	3	1.56	3.312	.		.	.	.	0	0	0	.	.	0	.	0	0.019	0.544	.	.	0.563	0.083	0.261	0.22	1	1	0	0	13889.8	-2
SNOO_098340	SNOO_098340A_2	0.0712292	0.152796	0.14754	0.155339	0.046275	0.538462	0.101181	0.0848953	0.134907	0.119493	0.0848953	0.134269	0.0116116	0.161057	0.147811	0.0116116	0.339	613	10	-1.926	3.291	.		.	.	.	0	0	0	.	.	0	.	0	0	0.009	.	.	0.935	0.88	0.273	0.6	1	1	0	0	64267.4	14.5
SNOO_014890	SNOO_014890A_1	0.20305	0.225084	0.20305	0.192581	0.19424	0.367879	0.185174	0.367879	0.185174	0.202334	0.367879	0.18394	0.188354	0.189195	0.188354	0.18394	0.339	747	5	-2.671	2.535	.		.	.	.	0	0	0	PF04616,PF20578,PF00251	Family:Glyco_hydro_43,Domain:aBig_2,Domain:Glyco_hydro_32N	0	GH43_34,GH43_22,GH43_21,GH43_29,GH43,GH43_3,GH43_19,GH43_20,GH43_2,GH43_9,GH43_18,GH43_31,GH43_30,GH43_16,GH43_32,GH43_26,GH43_8,GH43_10,GH43_35,GH43_33,GH43_5,GH43_11,GH43_24,GH43_1,GH43_17,GH43_4,GH43_23,GH117,GH43_12,GH43_6,GH43_27,GH43_15,GH43_28,GH43_37,GH159	0	0	0.01	.	.	0.885	0.282	0.632	0.73	1	1	0	0	81651.9	-12.5
SNOO_422880	SNOO_422880A_1	0.111479	0.137137	0.111479	0.175298	0.19424	0.367879	0.182705	0.367879	0.182705	0.165546	0.367879	0.18394	0.188354	0.178684	0.188354	0.111479	0.338	88	11	4.687	1.101	.		.	.	.	0	0	0	.	.	0	.	0	1	0.953	0.807	0.888	.	0.368	0.48	0.71	0	0	0	0	9314.71	-1.5
SNOO_002920	SNOO_002920A_1	0.0949971	0.116548	0.144598	0.100861	0.114667	0.035373	0.131504	0.403846	0.0923941	0.116286	0.403846	0.150545	0.129783	0.0950668	0.133618	0.035373	0.337	657	8	-1.564	3.153	.		.	.	.	0	0	0	PF00245	Domain:Alk_phosphatase	0	.	0	0	0.064	.	.	0.847	0.901	0.503	0.49	1	1	0	0	72170.4	-2
SNOO_060730	SNOO_060730A_2	0.367879	0.367879	0.367879	0.367879	0.367879	0.367879	0.367879	0.367879	0.367879	0.367879	0.367879	0.367879	0.367879	0.367879	0.367879	0.367879	0.337	412	7	-0.866	3.31	.		.	.	.	0	0	0	PF16499,PF17801	Family:Melibiase_2,Domain:Melibiase_C	0	GH27	0	0	0.16	.	.	0.826	0.948	0.348	0.72	1	1	0	0	43722.4	6
SNOO_147000	SNOO_147000A_9	0.113041	0.0300374	0.113041	0.00174489	0.317146	0.367879	0.00236114	0.367879	0.0495527	0.114517	0.367879	0.16275	0.247886	0.148358	0.22429	0.00174489	0.335	437	3	-0.541	1.753	.		.	.	.	0	0	0	.	.	0	.	0	0	0.068	0.566	.	.	0.914	0.196	0.11	1	1	0	0	49033.1	-2
SNOO_088370	SNOO_088370A_1	0.136338	0.149288	0.162354	0.0522036	0.151087	0.440559	0.0728275	0.244755	0.149617	0.030627	0.440559	0.0390392	0.10593	0.0291535	0.177725	0.0291535	0.334	491	11	-1.996	3.117	.		.	.	.	0	0	0	PF00450	Domain:Peptidase_S10	0	.	0	0	0.022	.	.	0.852	0.036	0.433	0.32	1	1	0	0	54568.4	-10
SNOO_132820	SNOO_132820A_1	0.367879	0.367879	0.367879	0.367879	0.367879	0.367879	0.367879	0.367879	0.367879	0.367879	0.367879	0.367879	0.367879	0.367879	0.367879	0.367879	0.331	164	0	-1.034	1.654	.		.	.	.	0	0	0	.	.	0	.	0	0	0.004	.	0.629	.	0.389	0.253	0.8	1	1	0	0	15888.1	0.5
SNOO_050430	SNOO_050430A_1	0.0707439	0.0871849	0.219078	0.219196	0.13467	0.367879	0.231796	0.367879	0.231796	0.0142685	0.367879	0.0281051	0.272666	0.0233778	0.272666	0.0142685	0.331	200	1	0.691	0.706	.		MGG_02524_(MoVps29),FgVps29	reduced_virulence	PHI:11144,PHI:6093	0	1	0	PF12850	Domain:Metallophos_2	0	.	0	0.815	0.498	0.532	.	.	0.071	0.385	0.17	1	1	0	0	21806	-6
SNOO_502720	SNOO_502720_2	0.00157452	0.0419037	0.011145	0.142896	0.0919926	0.035373	0.144139	0.403846	0.144139	0.105406	0.035373	0.0338235	0.0176053	0.0787562	0.0389573	0.00157452	0.33	346	6	-1.953	2.968	.		.	.	.	0	0	0	.	.	0	.	0	0	0.041	.	.	0.889	0.983	0.436	0.77	1	1	0	0	35288	12.5
SNOO_540890	SNOO_540890_1	0.302449	0.050253	0.033057	0.273904	0.0273581	0.367879	0.0226744	0.367879	0.380085	0.199467	0.367879	0.249961	0.0241185	0.0195436	0.0241185	0.0195436	0.328	252	4	-0.163	3.28	.		.	.	.	0	0	0	.	.	0	.	0	0.871	0.142	.	.	0.78	0.127	0.605	0.28	1	1	0	0	27766.4	4.5
SNOO_014250	SNOO_014250A_2	0.302449	0.3582	0.302449	0.378421	0.278582	0.367879	0.380085	0.367879	0.380085	0.0324758	0.367879	0.0220036	0.262244	0.0246889	0.262244	0.0220036	0.327	609	11	-1.518	3.276	.		.	.	.	0	0	0	PF00450	Domain:Peptidase_S10	0	.	0	0	0.009	.	.	0.773	0.97	0.47	0.72	1	1	0	0	66166.9	-13.5
SNOO_126310	SNOO_126310A_2	0.118751	0.0661086	0.128482	0.12822	0.0901963	0.407925	0.126485	0.407925	0.100151	0.122564	0.244755	0.0807458	0.102281	0.134393	0.141329	0.0661086	0.326	162	6	1.236	2.896	.		.	.	.	0	0	0	.	.	0	.	0	0.012	0.221	.	0.55	.	0.242	0.198	0.78	1	1	0	0	16814.5	5.5
SNOO_016620	SNOO_016620A_1	0.263516	0.226776	0.0656201	0.039842	0.13467	0.403846	0.0495527	0.403846	0.0495527	0.299232	0.403846	0.27947	0.150406	0.287087	0.150406	0.039842	0.325	505	0	-2.492	2.554	.		.	.	.	0	0	0	PF01979	Domain:Amidohydro_1	0	.	0	0	0.021	.	.	0.898	0.971	0.243	0.62	1	1	0	0	54475.3	-3.5
SNOO_608590	SNOO_608590_1	0.0608732	0.277314	0.0608732	0.394639	0.19424	0.367879	0.380085	0.367879	0.380085	0.411855	0.367879	0.377698	0.188354	0.388328	0.188354	0.0608732	0.325	139	0	2.82	2.907	.		.	.	.	0	0	0	.	.	0	.	0	0.872	0.345	0.824	.	.	0.02	0.357	0.39	1	1	0	0	15209.4	-7
SNOO_022990	SNOO_022990A_2	0.100326	0.0535996	0.0136672	0.0845197	0.151087	0.407925	0.138952	0.407925	0.138952	0.169897	0.244755	0.138526	0.0186936	0.113887	0.0186936	0.0136672	0.325	604	5	-1.317	3.08	.		BcLCC2,Lac1,Fet3-2,FET3-2,LAC2,Fet99,Fet3,FET3-1,Fet3-1,FET3,CnLAC1,BcFET1_(Bcin02g02780),Fer1	unaffected_pathogenicity,reduced_virulence,increased_virulence_(hypervirulence)	PHI:552,PHI:10688,PHI:9058,PHI:10772,PHI:9075,PHI:2921,PHI:397,PHI:11357,PHI:11354,PHI:9074,PHI:2920,PHI:1011,PHI:48,PHI:10658,PHI:3919	1	1	0	PF07732,PF07731,PF00394	Domain:Cu-oxidase_3,Domain:Cu-oxidase_2,Domain:Cu-oxidase	0	AA1_3,AA1,AA1_1,AA1_2	0	0	0.009	.	.	0.941	0.054	0.614	0.65	1	1	0	0	65851.8	-14
SNOO_541140	SNOO_541140_3	0.276699	0.35094	0.206674	0.330574	0.297324	0.367879	0.318922	0.367879	0.157277	0.11	0.367879	0.153928	0.309365	0.140625	0.00933167	0.00933167	0.324	124	5	2.239	3.26	.		.	.	.	0	0	0	.	.	0	.	0	1	0.451	.	.	0.501	0.382	0.3	0.12	1	1	0	0	14199.6	12
SNOO_159170	SNOO_159170A_1	0.20305	0.225084	0.20305	0.192581	0.19424	0.18394	0.182705	0.18394	0.185174	0.165546	0.18394	0.18394	0.179525	0.178684	0.179525	0.165546	0.323	193	3	-1.868	3.057	.		.	.	.	0	0	0	.	.	0	.	0	0.004	0.049	.	.	0.869	0.497	0.599	0.71	1	1	0	0	19841.7	-3
SNOO_086970	SNOO_086970A_1	0.20305	0.225084	0.20305	0.175298	0.173639	0.367879	0.182705	0.367879	0.185174	0.165546	0.367879	0.18394	0.179525	0.178684	0.179525	0.165546	0.323	432	2	0.065	2.94	.		.	.	.	0	0	0	PF00026	Family:Asp	0	.	0	0	0.337	.	.	0.634	0.622	0.639	0.71	1	1	0	0	45947.1	2
SNOO_130260	SNOO_130260A_7	0.298895	0.182681	0.298895	0.187104	0.00785288	0.367879	0.166263	0.367879	0.166263	0.30963	0.367879	0.236023	0.00933167	0.221875	0.00933167	0.00785288	0.322	945	9	-2.106	3.136	.		.	.	.	0	0	0	PF10528	Domain:GLEYA	0	.	0	0	0.009	.	.	0.879	0.053	0.306	0.81	1	1	0	0	95233.1	-16.5
SNOO_031570	SNOO_031570A_1	0.0366835	0.102688	0.0104611	0.125026	0.0513404	0.538462	0.128064	0.538462	0.112282	0.120591	0.538462	0.0668799	0.0474745	0.0455484	0.025998	0.0104611	0.319	487	2	-1.782	3.178	.		.	.	.	0	0	0	.	.	0	.	0	0	0.075	.	.	0.928	0.426	0.422	0.78	1	1	0	0	47969.3	-4.5
SNOO_049780	SNOO_049780A_5	0.176916	0.0155682	0.176916	0.00355493	0.216156	0.367879	0.00918621	0.367879	0.000328849	0.200509	0.367879	0.197028	0.213022	0.201912	0.213022	0.000328849	0.318	122	0	-1.365	2.999	.		.	.	.	0	0	0	.	.	0	.	0	0.023	0.034	.	.	0.662	0.989	0.601	0.6	1	1	0	0	12230.8	-1.5
SNOO_446050	SNOO_446050A_1	0.0402365	0.0268018	0.0229526	0.04528	0.085827	0.18394	0.0753741	0.18394	0.00749224	0.115187	0.18394	0.13528	0.07789	0.136671	0.0481895	0.00749224	0.315	159	3	2.044	3.105	.		.	.	.	0	0	0	.	.	0	.	0	0.972	0.496	.	.	0.625	0.75	0.372	0.24	1	1	0	0	18002.8	10.5
SNOO_101460	SNOO_101460A_1	0.111356	0.154071	0.152717	0.123703	0.121114	0.18394	0.143736	0.18394	0.170397	0.127241	0.18394	0.165077	0.0332404	0.0438125	0.140194	0.0332404	0.315	124	7	3.349	-0.262	.		.	.	.	0	0	0	PF04828	Domain:GFA	0	.	0	0.999	0.949	0.768	0.962	.	0.511	0.448	0.79	0	0	0	0	13379.2	2
SNOO_612740	SNOO_612740_1	0.167957	0.105014	0.167957	0.130882	0.00196029	0.367879	0.207733	0.367879	0.152273	0.102622	0.367879	0.0878064	0.107939	0.0743968	0.00286699	0.00196029	0.314	75	1	0.841	-0.159	.		.	.	.	0	0	0	.	.	0	.	0	0.971	0.87	.	.	0.509	0.257	0.489	0.46	0	0	0	0	8210.22	0.5
SNOO_618010	SNOO_618010_1	0.131229	0.0853541	0.0276719	0.113662	0.00996796	0.0142774	0.125829	0.356935	0.112347	0.079269	0.128497	0.0658437	0.1456	0.0575052	0.126314	0.00996796	0.313	301	12	-0.975	2.799	.		.	.	.	0	0	0	.	.	0	.	0	0.098	0.275	.	.	0.923	0.802	0.357	0.04	1	1	0	0	32914.7	-5
SNOO_084610	SNOO_084610A_2	0.128243	0.133812	0.11289	0.131472	0.0655034	0.356935	0.132281	0.356935	0.128014	0.133888	0.356935	0.134512	0.139399	0.0998198	0.142102	0.0655034	0.312	370	2	-3.106	1.987	.		.	.	.	0	0	0	PF04389	Family:Peptidase_M28	0	.	0	0	0.009	.	.	0.892	0.962	0.326	0.2	1	1	0	0	41068.6	-20.5
SNOO_138570	SNOO_138570A_2	0.367879	0.367879	0.367879	0.367879	0.367879	0.367879	0.367879	0.367879	0.367879	0.367879	0.367879	0.367879	0.367879	0.367879	0.367879	0.367879	0.311	546	5	-2.719	2.35	.		.	.	.	0	0	0	PF00246	Domain:Peptidase_M14	0	.	0	0	0.011	.	.	0.846	0.453	0.363	0.01	1	1	0	0	61119.9	-7
SNOO_130420	SNOO_130420A_1	0.334074	0.439878	0.412679	0.0518011	0.0812183	0.367879	0.374949	0.367879	0.0459786	0.0738405	0.367879	0.0913082	0.086867	0.0861284	0.086867	0.0459786	0.31	271	0	-1.072	-1.31	.		.	.	.	0	0	0	PF00106	Domain:adh_short	0	.	0	0.468	0.515	0.573	.	.	0.041	0.443	0.42	0	0	0	0	28880.8	-3
SNOO_500950	SNOO_500950_1	0.367879	0.367879	0.367879	0.367879	0.367879	0.367879	0.367879	0.367879	0.367879	0.367879	0.367879	0.367879	0.367879	0.367879	0.367879	0.367879	0.308	95	1	1.414	2.469	.		.	.	.	0	0	0	.	.	0	.	0	0.988	0.483	.	.	0.596	0.662	0.428	0.29	1	1	0	0	10041.5	0.5
SNOO_103830	SNOO_103830A_3	0.104078	0.00687699	0.066651	0.0354961	0.0670328	0.244755	0.0224	0.440559	0.151358	0.15995	0.244755	0.14999	0.16783	0.137427	0.0898385	0.00687699	0.307	535	5	-2.937	2.255	.		.	.	.	0	0	0	PF00135	Domain:COesterase	0	.	0	0	0.013	.	.	0.937	0.928	0.617	0.47	1	1	0	0	60043.7	-4.5
SNOO_438280	SNOO_438280A_1	0.219078	0.227924	0.231792	0.0586779	0.217159	0.367879	0.231796	0.367879	0.231796	0.24581	0.367879	0.162126	0.149489	0.147111	0.149489	0.0586779	0.306	105	3	0.122	3.091	.		.	.	.	0	0	0	.	.	0	.	0	0.494	0.325	.	.	0.801	0.076	0.406	0.37	1	1	0	0	11620.5	8.5
SNOO_401920	SNOO_401920A_2	0.132698	0.0837363	0.0543997	0.124206	0.12088	0.538462	0.122118	0.538462	0.099356	0.017327	0.538462	0.0108598	0.0657447	0.0190014	0.098098	0.0108598	0.304	128	6	0.857	1.731	.		.	.	.	0	0	0	.	.	0	.	0	0.915	0.568	.	.	0.672	0.753	0.27	0.62	1	1	0	0	14078.3	16
SNOO_436990	SNOO_436990A_2	0.0741647	0.0100902	0.0230597	0.127585	0.132095	0.403846	0.12632	0.403846	0.120158	0.122564	0.403846	0.0542918	0.130305	0.108548	0.105183	0.0100902	0.304	59	2	-0.419	3.312	.		.	.	.	0	0	0	.	.	0	.	0	0.157	0.153	.	.	0.664	0.532	0.613	0.64	1	1	0	0	6271.16	0.5
SNOO_138990	SNOO_138990A_1	0.197642	0.342455	0.371685	0.0266102	0.398285	0.367879	0.0226744	0.367879	0.0226744	0.335987	0.367879	0.377698	0.387021	0.366451	0.0482371	0.0226744	0.304	299	6	0.872	3.097	MoCDIP4,MoCDIP11		.	.	.	0	0	0	PF03067	Domain:LPMO_10	0	AA16	0	0.008	0.135	.	.	0.734	0.135	0.463	0.6	1	1	0	0	30973.7	-0.5
SNOO_117760	SNOO_117760A_2	0.0325059	0.136299	0.111356	0.144964	0.0337956	0.538462	0.123523	0.538462	0.157211	0.150557	0.538462	0.14638	0.0247553	0.185911	0.0247553	0.0247553	0.304	292	9	-1.482	2.94	.		.	.	.	0	0	0	PF00141	Domain:peroxidase	0	AA2	0	0.002	0.105	.	.	0.795	0.695	0.455	0.39	1	1	0	0	31158	-5
SNOO_067950	SNOO_067950A_2	0.367879	0.367879	0.367879	0.367879	0.367879	0.367879	0.367879	0.367879	0.367879	0.367879	0.367879	0.367879	0.367879	0.367879	0.367879	0.367879	0.304	157	4	-0.911	3.283	.		.	.	.	0	0	0	.	.	0	.	0	0.188	0.052	.	.	0.617	0.005	0.338	0.64	1	1	0	0	16367.4	2
SNOO_640260	SNOO_640260_1	0.111479	0.137137	0.111479	0.100194	0.10182	0.367879	0.0925871	0.367879	0.503356	0.498561	0.367879	0.503597	0.0956961	0.0861284	0.0956961	0.0861284	0.301	198	0	3.547	2.928	GiSP7		.	.	.	0	0	0	.	.	0	.	0	0.145	0.21	0.809	.	.	0.596	0.438	0.18	1	1	0	0	22722.5	4
SNOO_501980	SNOO_501980_1	0.0500735	0.118008	0.118751	0.129581	0.0152849	0.122378	0.0302079	0.367133	0.110416	0.134559	0.122378	0.118611	0.00727248	0.116597	0.00281886	0.00281886	0.3	107	1	-1.381	3.312	.		.	.	.	0	0	0	.	.	0	.	0	0.128	0.094	.	.	0.878	0.022	0.315	0.33	1	1	0	0	11630.5	7.5
SNOO_132630	SNOO_132630A_3	0.497835	0.478128	0.497835	0.502267	0.502452	0.367879	0.503356	0.367879	0.503356	0.110628	0.367879	0.503597	0.503742	0.503186	0.503742	0.110628	0.298	608	2	0.314	3.069	MoCDIP8		.	.	.	0	0	0	.	.	0	.	0	0	0.067	.	.	0.802	0.077	0.266	0.57	1	1	0	0	66058.3	-4.5
SNOO_105240	SNOO_105240A_1	0.121383	0.0760427	0.0604988	0.128673	0.0326682	0.367879	0.1437	0.367879	0.1437	0.0394997	0.367879	0.0338235	0.153641	0.0236005	0.081871	0.0236005	0.296	260	6	-0.197	2.496	.		.	.	.	0	0	0	.	.	0	.	0	0	0.029	.	0.519	.	0.013	0.45	0.86	1	1	0	0	26570.6	-4
SNOO_090310	SNOO_090310A_2	0.132355	0.132541	0.107085	0.160342	0.0250379	0.122378	0.0922105	0.367133	0.139676	0.191184	0.367133	0.190258	0.140194	0.180059	0.140194	0.0250379	0.296	301	5	-4.509	-1.813	.		.	.	.	0	0	0	.	.	0	.	0	0.032	0.441	.	.	0.736	0.034	0.415	0.32	0	1	0	1	32956	1
SNOO_144600	SNOO_144600A_2	0.0949851	0.125338	0.0949851	0.133726	0.0022066	0.407925	0.113947	0.244755	0.105507	0.130616	0.407925	0.09593	0.113684	0.084892	0.079622	0.0022066	0.296	456	8	1.148	3.261	.		.	.	.	0	0	0	PF18647	Domain:Fungal_lectin_2	0	.	0	0	0.139	0.547	.	.	0.092	0.485	0.35	1	1	0	0	50144.2	-0.5
SNOO_145940	SNOO_145940A_1	0.178412	0.12642	0.0892583	0.0275283	0.229166	0.367879	0.0186529	0.367879	0.00541823	0.117268	0.367879	0.121824	0.225267	0.137603	0.213615	0.00541823	0.296	552	4	-0.988	3.274	.		.	.	.	0	0	0	PF00135	Domain:COesterase	0	CE1	0	0	0.026	.	.	0.585	0.851	0.213	0.67	1	1	0	0	59039.2	-1
SNOO_406060	SNOO_406060A_1	0.367879	0.367879	0.367879	0.367879	0.367879	0.367879	0.367879	0.367879	0.367879	0.367879	0.367879	0.367879	0.367879	0.367879	0.367879	0.367879	0.295	54	5	4.104	1.093	.		.	.	.	0	0	0	.	.	0	.	0	1	0.873	0.688	0.795	.	0.022	0.419	0.27	0	0	0	0	6093.74	-3.5
SNOO_110520	SNOO_110520A_1	0.0589212	0.0690714	0.0297885	0.0703054	0.0856661	0.367133	0.0930075	0.367133	0.0537003	0.12398	0.122378	0.138526	0.0614124	0.123006	0.0116116	0.0116116	0.294	533	1	-2.161	3.139	.		.	.	.	0	0	0	PF00246	Domain:Peptidase_M14	0	.	0	0	0.03	.	.	0.949	0.112	0.402	0.39	1	1	0	0	58134.1	-11
SNOO_105020	SNOO_105020A_1	0.106759	0.152796	0.155575	7.21968e-05	0.0841364	0.18394	0.00284144	0.18394	0.000811083	0.114	0.18394	0.134269	0.163168	0.149754	0.0621843	7.21968e-05	0.294	410	1	-0.641	2.746	.		.	.	.	0	0	0	PF00190	Domain:Cupin_1	0	.	0	0	0.293	.	.	0.78	0.992	0.588	0.48	1	1	0	0	45065.4	-1
SNOO_126470	SNOO_126470A_3	0.0411235	0.135301	0.0411235	0.137526	0.0880152	0.367879	0.231796	0.367879	0.0222352	0.24581	0.367879	0.234069	0.198907	0.240228	0.0334717	0.0222352	0.293	407	5	-1.455	2.285	.		.	.	.	0	0	0	PF00150	Domain:Cellulase	0	GH5_16,GH5_11,GH5,GH5_1,GH5_51,GH5_24,GH5_46,GH5_20,GH5_53	0	0	0.288	.	.	0.858	0.324	0.577	0.73	1	1	0	0	45596.4	0.5
SNOO_502520	SNOO_502520_6	0.268396	0.22257	0.268396	0.278484	0.278582	0.367879	0.281008	0.367879	0.281008	0.199467	0.367879	0.0220036	0.262244	0.0195436	0.262244	0.0195436	0.293	411	5	-1.891	2.986	.		.	.	.	0	0	0	.	.	0	.	0	0	0.059	.	.	0.839	0.126	0.254	0.12	1	1	0	0	46755.9	-2
SNOO_000020	SNOO_000020A_3	0.061726	0.109461	0.00138653	0.15511	0.00599449	0.403846	0.151358	0.403846	0.146396	0.140438	0.403846	0.0762303	0.128718	0.164679	0.153844	0.00138653	0.292	778	3	-2.339	2.833	.		.	.	.	0	0	0	PF18961	Domain:DUF5703_N	0	GH139	0	0	0.029	.	.	0.887	0.005	0.257	0.49	1	1	0	0	89367.2	-11.5
SNOO_077760	SNOO_077760A_1	0.0604988	0.0183296	0.0604988	0.113633	0.0146573	0.244755	0.134369	0.440559	0.134369	0.0978173	0.244755	0.0965922	0.00944419	0.0471476	0.00944419	0.00944419	0.292	387	15	1.248	3.172	.		.	.	.	0	0	0	.	.	0	.	0	0	0.174	.	0.591	.	0.054	0.525	0.66	1	1	0	0	40748.5	4
SNOO_508120	SNOO_508120_2	0.126591	0.0900753	0.0301215	0.0790441	0.0636752	0.356935	0.112774	0.356935	0.072933	0.0988713	0.356935	0.0947814	0.127349	0.123404	0.099845	0.0301215	0.289	76	2	2.921	3.018	.		.	.	.	0	0	0	.	.	0	.	0	0.997	0.344	0.525	.	.	0.12	0.591	0.14	1	1	0	0	8357.64	-0.5
SNOO_442110	SNOO_442110A_2	0.497835	0.478128	0.497835	0.100194	0.173639	0.367879	0.503356	0.367879	0.0925871	0.202334	0.367879	0.18394	0.179525	0.189195	0.188354	0.0925871	0.287	99	0	0.871	3.189	.		.	.	.	0	0	0	.	.	0	.	0	0.314	0.378	.	.	0.648	0.992	0.316	0.35	1	1	0	0	11290.3	6.5
SNOO_410070	SNOO_410070A_1	0.334074	0.277314	0.334074	0.100194	0.502452	0.18394	0.0925871	0.18394	0.0925871	0.498561	0.18394	0.0913082	0.086867	0.0861284	0.503742	0.0861284	0.286	72	5	1.709	3.172	.		.	.	.	0	0	0	.	.	0	.	0	0.999	0.406	.	.	0.563	0.08	0.399	0.47	1	1	0	0	8191.64	5
SNOO_140670	SNOO_140670A_1	0.497835	0.478128	0.497835	0.100194	0.19424	0.18394	0.0925871	0.18394	0.0925871	0.0738405	0.18394	0.0913082	0.179525	0.0861284	0.188354	0.0738405	0.285	547	5	-2.263	2.771	.		.	.	.	0	0	0	PF06824	Repeat:Glyco_hydro_125	0	GH125	0	0	0.014	.	.	0.828	0.329	0.456	0.23	1	1	0	0	60758.6	-3.5
SNOO_156940	SNOO_156940A_2	0.226351	0.232808	0.136164	0.182616	0.0341538	0.367879	0.219953	0.367879	0.219953	0.123252	0.367879	0.234069	0.22831	0.176954	0.240541	0.0341538	0.282	787	6	-2.068	2.973	.		.	.	.	0	0	0	PF01915,PF00933,PF14310	Domain:Glyco_hydro_3_C,Domain:Glyco_hydro_3,Family:Fn3-like	0	GH3	0	0	0.009	.	.	0.873	0.982	0.406	0.37	1	1	0	0	85578.7	-13.5
SNOO_024040	SNOO_024040A_1	0.126438	0.123021	0.126438	0.0365135	0.141259	0.0128629	0.0737852	0.244755	0.0493191	0.110314	0.0128629	0.127529	0.127402	0.134975	0.127402	0.0128629	0.282	596	4	-2.359	3.047	.		.	.	.	0	0	0	PF00144	Domain:Beta-lactamase	0	.	0	0	0.009	.	.	0.949	0.106	0.48	0.56	1	1	0	0	64383.7	-20
SNOO_004670	SNOO_004670A_2	0.0678474	0.0632229	0.0387699	0.0189262	6.10231e-05	0.538462	0.0318745	0.0848953	0.0148704	0.084374	0.0848953	0.132401	0.00251002	0.157647	0.00799941	6.10231e-05	0.282	491	6	-1.535	3.209	.		.	.	.	0	0	0	.	.	0	.	0	0	0.053	.	.	0.766	0.031	0.577	0.68	1	1	0	0	51113.5	0
SNOO_098240	SNOO_098240A_4	0.0682533	0.1176	0.00961245	0.0174673	0.000457719	0.538462	0.0629206	0.0848953	0.00789237	0.0986354	0.0848953	0.0910509	0.0177608	0.189292	0.000728263	0.000457719	0.282	462	4	-1.389	3.303	.		.	.	.	0	0	0	.	.	0	.	0	0	0.066	.	.	0.779	0.128	0.529	0.46	1	1	0	0	48656.7	1
SNOO_011960	SNOO_011960A_1	0.0655739	0.0618877	0.00267227	0.0739714	0.0152849	0.128497	0.126244	0.128497	0.0870632	0.124517	0.128497	0.127208	0.115555	0.10935	0.0324719	0.00267227	0.282	508	4	-1.465	2.889	.		.	.	.	0	0	0	PF04389,PF02225	Family:Peptidase_M28,Family:PA	0	.	0	0	0.106	.	.	0.716	0.03	0.196	0.73	1	1	0	0	53517.9	-2
SNOO_401770	SNOO_401770A_1	0.164829	0.142795	0.164829	0.192581	0.19424	0.18394	0.185174	0.18394	0.185174	0.165546	0.18394	0.18394	0.179525	0.178684	0.188354	0.142795	0.282	45	3	4.221	0.818	.		.	.	.	0	0	0	.	.	0	.	0	1	0.913	0.667	0.828	.	0.949	0.42	0.59	0	0	0	0	5133.74	4.5
SNOO_159480	SNOO_159480A_2	0.0608732	0.0208424	0.412679	0.394639	0.502452	0.367879	0.374949	0.367879	0.380085	0.411855	0.367879	0.377698	0.503742	0.388328	0.0956961	0.0208424	0.282	896	7	-0.174	3.266	FoSep1		.	.	.	0	0	0	PF00082,PF06280	Domain:Peptidase_S8,Domain:fn3_5	0	.	0	0	0.009	.	.	0.956	0.024	0.319	0.61	1	1	0	0	95701.6	-11
SNOO_080100	SNOO_080100A_3	0.367879	0.367879	0.367879	0.367879	0.367879	0.367879	0.367879	0.367879	0.367879	0.367879	0.367879	0.367879	0.367879	0.367879	0.367879	0.367879	0.282	436	3	-1.911	2.532	.		.	.	.	0	0	0	PF01328	Family:Peroxidase_2	0	.	0	0	0.133	.	.	0.862	0.738	0.292	0.65	1	1	0	0	47064.5	-6.5
SNOO_101400	SNOO_101400A_1	0.014481	0.0702957	0.0459058	0.0340743	0.00891973	0.048951	0.062269	0.048951	0.0393506	0.107808	0.048951	0.127946	0.0603127	0.111123	0.0181791	0.00891973	0.281	269	0	-1.554	0.02	.		.	.	.	0	0	0	PF03896	Family:TRAP_alpha	0	.	0	0.493	0.542	.	.	0.681	0.126	0.194	0.35	1	1	1	0	29071.2	4.5
SNOO_435490	SNOO_435490A_1	0.367879	0.367879	0.367879	0.367879	0.367879	0.367879	0.367879	0.367879	0.367879	0.367879	0.367879	0.367879	0.367879	0.367879	0.367879	0.367879	0.28	83	3	2.891	3.312	.		.	.	.	0	0	0	.	.	0	.	0	0.935	0.25	0.708	.	.	0.699	0.454	0.27	1	1	0	0	9748.45	5
SNOO_403190	SNOO_403190A_1	0.367879	0.367879	0.367879	0.367879	0.367879	0.367879	0.367879	0.367879	0.367879	0.367879	0.367879	0.367879	0.367879	0.367879	0.367879	0.367879	0.28	55	4	3.912	1.25	.		.	.	.	0	0	0	.	.	0	.	0	0.999	0.836	.	0.77	.	0.99	0.403	0.46	0	0	0	0	6232.11	1.5
SNOO_023230	SNOO_023230A_2	0.148374	0.0309149	0.00532168	0.0411321	0.131176	0.407925	0.0830378	0.407925	0.0830378	0.158283	0.244755	0.159256	0.111912	0.132199	0.0701316	0.00532168	0.28	405	1	-1.139	3.194	.		.	.	.	0	0	0	.	.	0	GH93,GH33	0	0	0.105	.	.	0.704	0.009	0.295	0.66	1	1	0	0	44158.6	-7.5
SNOO_150480	SNOO_150480A_3	0.119582	0.174325	0.198377	0.0174673	0.116522	0.18394	0.0629206	0.18394	0.0257214	0.0234987	0.18394	0.0269802	0.213022	0.0114292	0.168696	0.0114292	0.279	764	38	1.393	3.312	PesCDA,VdPDA1,VnaChtBP		.	.	.	0	0	0	PF01522,PF00187	Family:Polysacc_deac_1,Domain:Chitin_bind_1	1	CE4,CBM18	0	0	0.091	.	.	0.586	0.958	0.687	0.85	1	1	0	0	78590.6	-6
SNOO_060180	SNOO_060180A_4	0.0411235	0.135301	0.195801	0.032854	0.278886	0.18394	0.0792864	0.18394	0.0245935	0.166471	0.18394	0.255348	0.210739	0.196292	0.233304	0.0245935	0.279	1899	20	-1.133	3.051	.		Bcpme2,BCPME2,Bcpme1,BCPME1	increased_virulence_(hypervirulence),unaffected_pathogenicity,reduced_virulence	PHI:9527,PHI:1029,PHI:540,PHI:9526,PHI:278,PHI:1028	1	1	0	PF01095	Repeat:Pectinesterase	0	CE8	0	0	0.009	.	.	0.857	0.068	0.649	0.79	1	1	0	0	198429	14
SNOO_003100	SNOO_003100A_1	0.126997	0.132023	0.11449	0.0619295	0.141477	0.122378	0.11977	0.367133	0.0498935	0.0821106	0.122378	0.0672003	0.128488	0.024426	0.128488	0.024426	0.278	410	3	-1.623	2.927	.		.	.	.	0	0	0	.	.	0	.	0	0	0.108	.	.	0.864	0.845	0.736	0.37	1	1	0	0	46091.8	-4
SNOO_003610	SNOO_003610A_1	0.367879	0.367879	0.367879	0.367879	0.367879	0.367879	0.367879	0.367879	0.367879	0.367879	0.367879	0.367879	0.367879	0.367879	0.367879	0.367879	0.278	399	3	-2.086	1.959	.		.	.	.	0	0	0	PF10282	Repeat:Lactonase	0	.	0	0	0.19	.	.	0.764	0.077	0.44	0.71	1	1	0	0	42913.4	-5
SNOO_083350	SNOO_083350A_2	0.157323	0.28833	0.268396	0.242445	0.19176	0.18394	0.109281	0.18394	0.224806	0.262784	0.18394	0.221895	0.28677	0.280611	0.272666	0.109281	0.276	244	6	-0.294	-1.162	.		.	.	.	0	0	0	PF00403,PF00080	Domain:HMA,Domain:Sod_Cu	0	.	0	0.962	0.862	.	.	0.523	0.016	0.409	0.1	0	0	0	0	25955.5	-2.5
SNOO_080060	SNOO_080060A_2	0.216811	0.0662469	0.0287088	0.187104	0.333838	0.0848953	0.281008	0.0848953	0.166263	0.281712	0.0848953	0.236023	0.325096	0.318589	0.309365	0.0287088	0.275	437	0	0.402	2.941	.		.	.	.	0	0	0	PF10281	Repeat:Ish1	0	.	0	0	0.032	0.529	.	.	0.684	0.552	0.57	1	1	0	0	45942.3	10
SNOO_201760	SNOO_201760A_1	0.282963	0.219819	0.308268	0.330574	0.221392	0.367879	0.318922	0.367879	0.318922	0.278667	0.367879	0.317046	0.237671	0.140625	0.237671	0.140625	0.273	296	1	-1.104	-1.295	.		.	.	.	0	0	0	PF05368	Family:NmrA	0	.	0	0.063	0.542	0.651	.	.	0.962	0.454	0.38	0	0	0	0	32150.3	-3.5
SNOO_023520	SNOO_023520A_2	0.0178508	0.272281	0.206674	0.226069	0.378697	0.367879	0.380085	0.367879	0.380085	0.199467	0.367879	0.249961	0.380677	0.235384	0.380677	0.0178508	0.272	114	1	0.781	2.939	.		.	.	.	0	0	0	.	.	0	.	0	0.735	0.387	.	.	0.742	0.636	0.387	0.36	1	1	0	0	13059.1	7
SNOO_139240	SNOO_139240A_2	0.140351	0.189973	0.178412	0.184611	0.165031	0.048951	0.172016	0.048951	0.166803	0.180668	0.048951	0.18161	0.177	0.185911	0.187412	0.048951	0.271	411	2	-2.044	0.278	CfTom1		.	.	.	0	0	0	.	.	0	GH17	0	0	0.078	.	.	0.723	0.973	0.653	0.86	1	1	1	0	42119.1	0
SNOO_163740	SNOO_163740A_3	0.0140615	0.0054144	0.0140615	0.199023	0.317146	0.18394	0.103293	0.18394	0.103293	0.0576889	0.18394	0.236023	0.22429	0.0799999	0.22429	0.0054144	0.268	458	12	-1.196	3.235	.		.	.	.	0	0	0	.	.	0	.	0	0	0.027	.	.	0.591	0.057	0.446	0.44	1	1	0	0	50027.1	3
SNOO_125400	SNOO_125400A_1	0.063249	0.0883089	0.063249	0.0262767	0.0286551	0.407925	0.122448	0.407925	0.0753741	0.134387	0.244755	0.133331	0.01247	0.121448	0.01247	0.01247	0.267	355	7	-1.797	2.93	.		.	.	.	0	0	0	PF00264	Domain:Tyrosinase	0	.	0	0	0.091	.	.	0.901	0.852	0.428	0.18	1	1	0	0	41057.1	-3.5
SNOO_077160	SNOO_077160A_3	0.0902138	0.0560817	0.126597	0.00132542	0.0642496	0.367879	0.0421987	0.367879	0.00829482	0.114	0.367879	0.0971032	0.151513	0.118467	0.126311	0.00132542	0.267	445	3	-1.958	2.661	.		.	.	.	0	0	0	PF03659	Family:Glyco_hydro_71	0	GH71,GH99	0	0	0.137	.	.	0.938	0.705	0.568	0.29	1	1	0	0	49038.3	-1
SNOO_523380	SNOO_523380_2	0.132698	0.127133	0.107004	0.028625	0.089541	0.122378	0.0137897	0.367133	0.0466615	0.0852672	0.367133	0.0951047	0.0383875	0.115371	0.098098	0.0137897	0.266	109	2	-1.565	3.075	.		.	.	.	0	0	0	.	.	0	.	0	0.161	0.062	.	.	0.835	0.382	0.404	0.42	1	1	0	0	12256.1	12.5
SNOO_106900	SNOO_106900A_1	0.12867	0.0207185	0.0949824	0.00901057	0.0954282	0.407925	0.0223938	0.244755	0.0880612	0.0959949	0.407925	0.0946487	0.0912401	0.0711342	0.0912401	0.00901057	0.266	537	22	0.247	2.791	.		.	.	.	0	0	0	PF09362,PF01822	Domain:DUF1996,Domain:WSC	0	.	0	0	0.042	.	0.546	.	0.367	0.407	0.86	1	1	0	0	56943.8	0
SNOO_019010	SNOO_019010A_4	0.0732574	0.0548485	0.0732574	0.502267	0.502452	0.18394	0.503356	0.18394	0.503356	0.0738405	0.18394	0.0913082	0.086867	0.0861284	0.503742	0.0548485	0.266	335	11	0.747	3.248	.		.	.	.	0	0	0	PF01083	Domain:Cutinase	1	CE5	0	0	0.055	.	.	0.704	0.422	0.623	0.67	1	1	0	0	34256.7	-4
SNOO_060840	SNOO_060840A_2	0.134744	0.0938234	0.113936	0.13241	0.15417	0.407925	0.137394	0.407925	0.13211	0.131577	0.244755	0.111223	0.00234234	0.121344	0.0633296	0.00234234	0.264	368	4	-4.168	-1.289	.		LeuB,LeuB_(PXO_02610),Leu2A_(MGG_05223),IPMDH,LEU2,Leu2B_(MGG_09813)	reduced_virulence,loss_of_pathogenicity,unaffected_pathogenicity	PHI:9319,PHI:8963,PHI:9979,PHI:8862,PHI:9353,PHI:415,PHI:504,PHI:9354	1	1	0	PF00180	Domain:Iso_dh	0	.	0	0	0.241	.	.	0.87	0.954	0.572	0.29	0	0	0	0	39800.4	-5
SNOO_429240	SNOO_429240A_2	0.00961069	0.0357561	0.0271361	0.178283	0.152538	0.035373	0.0683949	0.403846	0.161715	0.189272	0.035373	0.188698	0.134957	0.163404	0.070984	0.00961069	0.264	368	5	-5.016	-1.303	.		.	.	.	0	0	0	PF00107,PF08240	Domain:ADH_zinc_N,Domain:ADH_N	0	.	0	0	0.319	.	.	0.901	0.218	0.488	0.17	0	0	0	0	39393.3	-2
SNOO_438160	SNOO_438160A_2	0.0689747	0.0632682	0.0350587	0.144551	0.00901241	0.440559	0.100777	0.244755	0.130014	0.149274	0.244755	0.151683	0.0016715	0.154593	0.00542167	0.0016715	0.264	72	5	4.347	3.08	.		.	.	.	0	0	0	.	.	0	.	0	1	0.571	.	0.679	.	0.867	0.265	0.5	1	1	0	0	7823.36	5.5
SNOO_106670	SNOO_106670A_1	0.114392	0.0547652	0.0941708	0.0248488	0.141259	0.0848953	0.0749569	0.0848953	0.0502061	0.115762	0.0848953	0.0944464	0.0912401	0.0446517	0.120271	0.0248488	0.263	365	6	0.717	3.163	.		.	.	.	0	0	0	PF11327	Family:Egh16-like	1	.	0	0	0.1	.	.	0.77	0.394	0.476	0.78	1	1	0	0	35004.6	-3
SNOO_446260	SNOO_446260A_5	0.276699	0.219819	0.00611606	0.132523	0.00785288	0.538462	0.1509	0.0848953	0.1509	0.278667	0.0848953	0.317046	0.00933167	0.307211	0.00933167	0.00611606	0.263	85	3	3.047	-0.284	.		.	.	.	0	0	0	.	.	0	.	0	0.999	0.984	0.91	.	.	0.284	0.44	0.63	0	0	0	0	9296.37	1
SNOO_305120	SNOO_305120A_2	0.111225	0.163346	0.111225	0.109621	1.68828e-05	0.538462	0.0930908	0.0848953	0.0930908	0.0199214	0.0848953	0.0543601	0.000249119	0.0421562	0.000249119	1.68828e-05	0.26	426	4	-1.85	3.286	.		.	.	.	0	0	0	.	.	0	.	0	0	0.035	.	.	0.887	0.033	0.365	0.07	1	1	0	0	47277.2	-7.5
SNOO_056910	SNOO_056910A_3	0.113041	0.275051	0.298895	0.29077	0.00712593	0.367879	0.277105	0.367879	0.281008	0.00492602	0.367879	0.00245558	0.00588014	0.0591573	0.0991542	0.00245558	0.26	494	6	-1.377	3.117	.		.	.	.	0	0	0	PF01266	Domain:DAO	0	.	0	0	0.069	.	.	0.767	0.895	0.391	0.07	1	1	0	0	54671.7	-2.5
SNOO_139090	SNOO_139090A_1	0.367879	0.367879	0.367879	0.367879	0.367879	0.367879	0.367879	0.367879	0.367879	0.367879	0.367879	0.367879	0.367879	0.367879	0.367879	0.367879	0.259	158	4	-1.76	-1.887	.		.	.	.	0	0	0	.	.	0	.	0	0.034	0.565	0.695	.	.	0.104	0.628	0.3	0	1	0	1	16848.9	-0.5
SNOO_016170	SNOO_016170AB_2	0.0580797	0.0566918	0.108939	0.127364	0.0170195	0.00385888	0.0218852	0.122378	0.113329	0.103484	0.00385888	0.10825	0.0667946	0.048531	0.00913262	0.00385888	0.258	885	5	-2.094	3.225	.		.	.	.	0	0	0	PF00326	Domain:Peptidase_S9	0	CE1	0	0	0.01	.	.	0.984	0.954	0.286	0.42	1	1	0	0	96151	-9.5
SNOO_054340	SNOO_054340A_1	0.0655739	0.131583	0.0706865	0.129633	0.137316	0.407925	0.12624	0.407925	0.12624	0.0917786	0.244755	0.126843	0.0882432	0.12648	0.137053	0.0655739	0.258	252	7	-0.779	3.311	.		.	.	.	0	0	0	.	.	0	.	0	0.002	0.193	.	.	0.792	0.112	0.56	0.74	1	1	0	0	25217.7	-3
SNOO_401430	SNOO_401430A_1	0.367879	0.367879	0.367879	0.367879	0.367879	0.367879	0.367879	0.367879	0.367879	0.367879	0.367879	0.367879	0.367879	0.367879	0.367879	0.367879	0.257	126	6	5.488	3.012	.		.	.	.	0	0	0	.	.	0	.	0	0.996	0.823	0.582	.	.	0.868	0.401	0.26	1	1	0	0	13980	3.5
SNOO_045350	SNOO_045350A_4	0.244751	0.194068	0.195801	0.137526	0.0372933	0.367879	0.235156	0.367879	0.158573	0.107251	0.367879	0.253414	0.00201271	0.178806	0.150406	0.00201271	0.257	1408	6	-7.454	-1.304	.		Pex6,MgPex6,PEX6,VPS4,GzOB006,MSP1	reduced_virulence,loss_of_pathogenicity,lethal	PHI:11695,PHI:2033,PHI:593,PHI:226,PHI:2553,PHI:4644,PHI:1566,PHI:860	1	1	1	PF00004	Domain:AAA	0	.	0	0	0.011	.	.	0.92	0.971	0.242	0.02	0	0	0	0	151084	-7.5
SNOO_504150	SNOO_504150_2	0.148297	0.186507	0.148297	0.123995	0.164474	0.403846	0.0435235	0.403846	0.145642	0.0718356	0.403846	0.190147	0.180238	0.105921	0.107939	0.0435235	0.256	62	2	0.327	2.407	.		.	.	.	0	0	0	.	.	0	.	0	0.916	0.406	.	.	0.791	0.257	0.582	0.36	1	1	0	0	6684.68	2
SNOO_048360	SNOO_048360A_1	0.111479	0.137137	0.111479	0.502267	0.10182	0.367879	0.0901181	0.367879	0.503356	0.110628	0.367879	0.0913082	0.503742	0.0966392	0.0956961	0.0901181	0.254	102	4	-0.739	2.328	.		.	.	.	0	0	0	.	.	0	.	0	0.923	0.238	.	.	0.866	0.421	0.364	0.6	1	1	0	0	10752.5	7
SNOO_080180	SNOO_080180A_1	0.131223	0.0518177	0.026473	0.114116	0.144233	0.0142774	0.124837	0.356935	0.134969	0.107883	0.128497	0.121516	0.113552	0.102957	0.138828	0.0142774	0.254	248	2	-2.591	-1.311	.		.	.	.	0	0	0	PF05368	Family:NmrA	0	.	0	0.717	0.449	.	.	0.53	0.915	0.449	0.38	0	0	0	0	26821.7	-4
SNOO_123540	SNOO_123540A_4	0.0100744	0.0575518	0.0100744	0.0586779	0.00957165	0.367879	0.158573	0.367879	0.0737804	0.110438	0.367879	0.162126	0.0575217	0.147111	0.0575217	0.00957165	0.254	616	11	-2.195	3.215	.		.	.	.	0	0	0	PF07519	Family:Tannase	0	.	0	0	0.009	.	.	0.958	0.199	0.37	0.22	1	1	0	0	67104.1	-20
SNOO_012780	SNOO_012780A_1	0.0424591	0.0327801	0.102751	0.206786	0.233145	0.367879	0.18688	0.367879	0.192458	0.24581	0.367879	0.162126	0.198907	0.240228	0.255737	0.0327801	0.254	337	2	-1.163	-1.293	.		GAPDH	reduced_virulence	PHI:6904	0	1	0	PF02800,PF00044	Domain:Gp_dh_C,Domain:Gp_dh_N	0	.	0	0.046	0.587	0.6	0.524	.	0.936	0.239	0.49	0	0	0	0	36491.5	1
SNOO_515590	SNOO_515590_2	0.308268	0.272157	0.134823	0.109208	0.333838	0.367879	0.0930553	0.367879	0.00539711	0.11	0.367879	0.153928	0.325096	0.140625	0.142406	0.00539711	0.253	554	5	-0.492	2.729	MoCDIP10		.	.	.	0	0	0	.	.	0	.	0	0	0.011	.	.	0.885	0.18	0.285	0.8	1	1	0	0	55475.1	-9.5
SNOO_510430	SNOO_510430_1	0.0229526	0.121605	0.0229526	0.0574707	0.00891973	0.122378	0.129405	0.122378	0.0390651	0.0833854	0.122378	0.0807212	0.0181791	0.0855044	0.0181791	0.00891973	0.253	112	11	3.575	-0.077	.		.	.	.	0	0	0	.	.	0	.	0	1	0.963	0.686	0.929	.	0.649	0.44	0.58	0	0	0	0	12510.5	10.5
SNOO_428700	SNOO_428700A_1	0.111479	0.137137	0.497835	0.502267	0.19424	0.367879	0.503356	0.367879	0.503356	0.0738405	0.367879	0.0913082	0.179525	0.0861284	0.188354	0.0738405	0.253	134	4	4.146	3.133	.		.	.	.	0	0	0	PF09056	Domain:Phospholip_A2_3	0	.	0	0.884	0.552	0.645	.	.	0.732	0.551	0.27	1	1	0	0	15434.7	-1.5
SNOO_551960	SNOO_551960_2	0.0831061	0.0034403	0.138728	0.146347	0.147256	0.440559	0.146115	0.244755	0.100949	0.155892	0.440559	0.14462	0.0925699	0.131328	0.157311	0.0034403	0.251	74	5	4.947	2.51	.		.	.	.	0	0	0	.	.	0	.	0	1	0.807	.	0.673	.	0.83	0.319	0.43	1	1	0	0	8073.42	-2.5
SNOO_044070	SNOO_044070A_1	0.114184	0.0913024	0.114184	0.129979	0.0598317	0.356935	0.12183	0.356935	0.127497	0.137415	0.356935	0.13528	0.0667946	0.136671	0.00913262	0.00913262	0.25	474	7	-0.58	2.074	.		Thioredoxin_1	reduced_virulence	PHI:2644	0	1	0	PF00085	Domain:Thioredoxin	0	.	0	0	0.119	0.7	.	.	0.008	0.372	0.24	1	1	0	0	50755	3
SNOO_020450	SNOO_020450A_1	0.164829	0.142795	0.164829	0.192581	0.19424	0.18394	0.185174	0.18394	0.185174	0.165546	0.18394	0.18394	0.179525	0.178684	0.188354	0.142795	0.25	446	14	0.771	3.292	MoCDIP4		.	.	.	0	0	0	.	.	0	AA11	0	0	0.011	.	.	0.596	0.069	0.384	0.18	1	1	0	0	47982	-33.5
SNOO_100090	SNOO_100090A_1	0.164829	0.142795	0.164829	0.175298	0.173639	0.367879	0.182705	0.367879	0.182705	0.202334	0.367879	0.18394	0.188354	0.189195	0.179525	0.142795	0.249	262	5	-0.994	1.56	.		.	.	.	0	0	0	.	.	0	.	0	0	0.048	.	0.573	.	0.101	0.344	0.8	1	1	0	0	27550.7	-6
SNOO_417690	SNOO_417690A_2	0.121227	0.11791	0.082769	0.10565	0.00473337	0.244755	0.151358	0.440559	0.0814544	0.0978476	0.244755	0.0772289	0.132574	0.13311	0.0235565	0.00473337	0.249	93	6	2.945	0.363	.		.	.	.	0	0	0	.	.	0	.	0	0.999	0.877	.	0.591	.	0.012	0.403	0.39	0	0	0	0	10290.8	1.5
SNOO_091470	SNOO_091470A_1	0.263516	0.226776	0.170202	0.0864178	0.00157388	0.538462	0.103293	0.0848953	0.218562	0.0665862	0.0848953	0.106053	0.00201271	0.0936998	0.00201271	0.00157388	0.249	91	4	3.03	3.22	.		.	.	.	0	0	0	.	.	0	.	0	0.53	0.416	0.57	.	.	0.076	0.353	0.19	1	1	0	0	10405.9	6
SNOO_066080	SNOO_066080A_2	0.138739	0.0560817	0.0866622	0.147305	0.130879	0.18394	0.14581	0.18394	0.140868	0.15799	0.18394	0.132401	0.166665	0.146387	0.147811	0.0560817	0.247	427	6	-0.342	2.885	CfTom1		.	.	.	0	0	0	PF00150	Domain:Cellulase	0	GH5_9,GH5_45,GH5,GH5_14,GH5_50,GH5_44,GH5_15,GH5_54,GH5_49,GH5_22,GH5_47,GH5_46,GH5_33,GH5_23,GH5_36,GH5_25,GH5_52,GH5_39,GH5_8	0	0	0.01	.	.	0.947	0.952	0.319	0.63	1	1	0	0	48413.4	-11.5
SNOO_121180	SNOO_121180A_2	0.1596	0.160712	0.1596	0.159102	0.046275	0.403846	0.155089	0.403846	0.155089	0.152726	0.403846	0.161444	0.0295568	0.164875	0.0295568	0.0295568	0.247	611	8	-1.818	3.285	.		.	.	.	0	0	0	PF00728,PF14845	Domain:Glyco_hydro_20,Domain:Glycohydro_20b2	0	GH20	0	0	0.01	.	.	0.898	0.963	0.684	0.47	1	1	0	0	67638.2	-9
SNOO_509610	SNOO_509610_2	0.0424591	0.169112	0.175758	0.0115632	0.217159	0.18394	0.0864479	0.18394	0.0864479	0.0879008	0.18394	0.048846	0.174829	0.234642	0.240541	0.0115632	0.247	281	13	1.097	2.267	.		.	.	.	0	0	0	.	.	0	.	0	0.58	0.556	.	.	0.651	0.991	0.598	0.1	1	1	0	0	32125.9	2.5
SNOO_037110	SNOO_037110A_4	0.0892583	0.105314	0.140351	0.167304	0.0424254	0.367879	0.0521881	0.367879	0.149347	0.180668	0.367879	0.14638	0.0208818	0.173917	0.00596622	0.00596622	0.245	402	2	-1.929	2.053	.		.	.	.	0	0	0	PF07687,PF01546	Domain:M20_dimer,Family:Peptidase_M20	0	.	0	0	0.139	.	.	0.633	0.028	0.414	0	1	1	0	0	44215.3	-5
SNOO_085190	SNOO_085190A_1	0.0402365	0.000953375	1.95881e-05	0.0136271	0.00231434	0.403846	0.0297639	0.403846	0.0297639	0.0891429	0.403846	0.080675	0.07789	0.059043	0.00176854	1.95881e-05	0.243	306	3	-2.158	3.11	.		.	.	.	0	0	0	.	.	0	.	0	0.001	0.007	.	.	0.959	0.965	0.362	0.48	1	1	0	0	30575.3	-13.5
SNOO_029300	SNOO_029300A_2	0.014481	0.0969102	0.0272035	0.0935828	0.0189175	0.367133	0.0502014	0.367133	0.100762	0.065413	0.122378	0.0422823	0.00111258	0.0704414	0.0032184	0.00111258	0.241	244	6	5.731	3.307	MoCDIP4,ChNIS1,CoNIS1		GzOB015,Plegl1,GzOB021	unaffected_pathogenicity	PHI:1575,PHI:3378,PHI:1581	0	0	0	PF03443	Family:AA9	1	AA9	0	0.222	0.552	.	0.697	.	0.966	0.38	0.76	1	1	0	0	25756	3.5
SNOO_149550	SNOO_149550A_1	0.085434	0.0357561	0.167774	0.0704691	0.176403	0.367879	0.0468158	0.367879	0.142559	0.191184	0.367879	0.121421	0.162183	0.188481	0.194553	0.0357561	0.241	47	5	4.794	1.201	.		.	.	.	0	0	0	.	.	0	.	0	1	0.966	0.727	0.752	.	0.617	0.51	0.47	0	0	0	0	5311.83	-4
SNOO_419300	SNOO_419300A_1	0.20305	0.225084	0.20305	0.192581	0.367879	0.367879	0.185174	0.367879	0.185174	0.367879	0.367879	0.367879	0.367879	0.367879	0.367879	0.185174	0.241	92	4	2.95	0.79	.		.	.	.	0	0	0	.	.	0	.	0	0.987	0.774	.	0.537	.	0.672	0.4	0.76	0	0	0	0	9717.85	5
SNOO_079260	SNOO_079260A_2	0.108703	0.00291106	0.108703	0.0135804	0.278582	0.18394	0.0111026	0.18394	0.0111026	0.342623	0.18394	0.317046	0.380677	0.307211	0.262244	0.00291106	0.239	496	4	0.343	3.309	MoCDIP10		.	.	.	0	0	0	PF13668	Domain:Ferritin_2	0	.	0	0	0.009	.	.	0.772	0.096	0.456	0.68	1	1	0	0	53282.2	-21
SNOO_651450	SNOO_651450_2	0.139518	0.0574914	0.0313328	0.119376	0.00362617	0.048951	0.118171	0.407925	0.0907325	0.125023	0.244755	0.126391	0.0633296	0.139231	0.0633296	0.00362617	0.238	68	2	3.952	2.57	.		.	.	.	0	0	0	.	.	0	.	0	0.991	0.517	0.876	0.567	.	0.921	0.215	0.33	1	1	0	0	7578.8	0.5
SNOO_049610	SNOO_049610A_2	0.183368	0.12642	0.100814	0.0115826	0.180127	0.367879	0.00176607	0.367879	0.000320601	0.191184	0.367879	0.170126	0.16538	0.157748	0.103328	0.000320601	0.237	795	9	-1.795	3.268	.		.	.	.	0	0	0	PF07971,PF17678	Repeat:Glyco_hydro_92,Domain:Glyco_hydro_92N	0	GH92	0	0	0.029	.	.	0.917	0.923	0.373	0.72	1	1	0	0	87427.6	-18
SNOO_144640	SNOO_144640A_2	0.138739	0.149185	0.138739	0.0280666	0.086185	0.538462	0.016694	0.538462	0.016694	0.101733	0.538462	0.116066	0.171327	0.0956388	0.171327	0.016694	0.237	503	7	-1.825	3.262	.		.	.	.	0	0	0	PF00135	Domain:COesterase	0	.	0	0	0.021	.	.	0.865	0.355	0.345	0.48	1	1	0	0	54329.2	-8.5
SNOO_060400	SNOO_060400A_1	0.0735948	0.194068	0.240301	0.187151	0.247013	0.18394	0.206272	0.18394	0.206272	0.107251	0.18394	0.1639	0.233304	0.178806	0.233304	0.0735948	0.237	432	1	-0.957	3.288	.		.	.	.	0	0	0	PF03022	Repeat:MRJP	0	.	0	0	0.103	.	.	0.668	0.053	0.41	0.47	1	1	0	0	47461.8	-9
SNOO_147160	SNOO_147160A_2	0.282963	0.322291	0.308268	0.3168	0.278582	0.367879	0.239191	0.367879	0.239191	0.132677	0.367879	0.236023	0.380677	0.101413	0.262244	0.101413	0.237	747	3	-2.189	3.249	.		.	.	.	0	0	0	PF02065,PF16875,PF16874	Family:Melibiase,Domain:Glyco_hydro_36N,Domain:Glyco_hydro_36C	0	GH36	0	0	0.009	.	.	0.962	0.108	0.418	0.32	1	1	0	0	82654.2	-13
SNOO_447040	SNOO_447040A_2	0.131822	0.15814	0.1596	0.0229007	0.126734	0.18394	0.161449	0.18394	0.0620605	0.16554	0.18394	0.0749697	0.15918	0.169488	0.108122	0.0229007	0.236	100	2	1.6	2.5	.		.	.	.	0	0	0	.	.	0	.	0	0.215	0.282	0.791	.	.	0.902	0.463	0.36	1	1	0	0	11053	8.5
SNOO_587210	SNOO_587210_2	0.129882	0.110561	0.0919988	0.00955661	0.144481	0.403846	0.0622728	0.403846	0.0622728	0.0366155	0.403846	0.0531558	0.107856	0.059043	0.133125	0.00955661	0.233	67	4	1.508	2.794	.		.	.	.	0	0	0	.	.	0	.	0	0.998	0.45	.	.	0.647	0.917	0.353	0.4	1	1	0	0	7015.18	-4.5
SNOO_161070	SNOO_161070A_1	0.023545	0.0661086	0.00573885	0.109962	0.143096	0.122378	0.110706	0.367133	0.0497348	0.12366	0.122378	0.132595	0.142695	0.132082	0.085326	0.00573885	0.232	534	6	-2.429	2.89	.		.	.	.	0	0	0	PF01565	Domain:FAD_binding_4	0	AA7	0	0	0.009	.	.	0.922	0.206	0.257	0.21	1	1	0	0	58454.3	-15.5
SNOO_029070	SNOO_029070A_1	0.107136	0.10967	0.0155218	0.00142325	0.0222014	0.244755	0.0615881	0.244755	0.00371656	0.101633	0.244755	0.110596	0.0954534	0.119713	0.0359083	0.00142325	0.229	483	3	-2.53	2.686	.		.	.	.	0	0	0	.	.	0	GH5_7,GH5_41,GH5_19,GH5_18,GH5_31,GH5_42	0	0	0.03	.	.	0.945	0.483	0.638	0.32	1	1	0	0	54762.1	-16
SNOO_073790	SNOO_073790A_2	0.246463	0.258758	0.246463	0.188281	0.293826	0.367879	0.0687573	0.367879	0.251114	0.268756	0.367879	0.253414	0.28677	0.056585	0.272666	0.056585	0.229	783	5	-2.354	3.052	.		.	.	.	0	0	0	PF01179,PF09248	Domain:Cu_amine_oxid,Domain:DUF1965	0	.	0	0	0.009	.	.	0.962	0.27	0.376	0.26	1	1	0	0	87451.4	-22
SNOO_075590	SNOO_075590A_1	0.133132	0.133665	0.0136495	0.113846	0.0436231	0.128497	0.134969	0.356935	0.0897333	0.122626	0.356935	0.080578	0.147384	0.045288	0.127895	0.0136495	0.227	633	4	-1.593	3.199	.		.	.	.	0	0	0	PF09423,PF16655	Domain:PhoD,Domain:PhoD_N	0	.	0	0	0.081	.	.	0.893	0.675	0.296	0.18	1	1	0	0	71272	-26
SNOO_074960	SNOO_074960A_1	0.208092	0.21253	0.208092	0.198136	0.0547225	0.367879	0.179221	0.367879	0.125454	0.0718356	0.367879	0.0558768	0.149489	0.0140456	0.149489	0.0140456	0.224	267	4	-0.735	2.791	.		.	.	.	0	0	0	.	.	0	.	0	0.034	0.35	.	.	0.893	0.11	0.611	0.49	1	1	0	0	28782.1	4
SNOO_308290	SNOO_308290A_1	0.111479	0.137137	0.111479	0.502267	0.10182	0.367879	0.503356	0.367879	0.503356	0.498561	0.367879	0.503597	0.0956961	0.503186	0.0956961	0.0956961	0.223	226	4	3.03	2.555	PgShr9		.	.	.	0	0	0	PF20238	Domain:DUF6595	0	.	0	0.022	0.251	.	0.591	.	0.01	0.41	0.69	1	1	0	0	23193	0.5
SNOO_106990	SNOO_106990A_3	0.112744	0.0376452	0.112744	0.0743288	0.0735941	0.407925	0.143436	0.407925	0.0836079	0.124032	0.244755	0.061829	0.0277872	0.0466401	0.00411368	0.00411368	0.223	561	5	-2.171	2.665	.		.	.	.	0	0	0	PF00135	Domain:COesterase	0	CE1	0	0	0.012	.	.	0.75	0.397	0.363	0.65	1	1	0	0	60487.7	-4.5
SNOO_044760	SNOO_044760A_2	0.0411517	0.0771124	0.073259	0.141488	0.0632024	0.244755	0.161449	0.440559	0.151358	0.0621821	0.244755	0.0749697	0.166665	0.102169	0.172446	0.0411517	0.223	489	5	-2.123	3.049	.		CTB5	reduced_virulence	PHI:1046	0	1	0	PF01565	Domain:FAD_binding_4	0	AA7	0	0	0.01	.	.	0.721	0.903	0.301	0.64	1	1	0	0	53014.7	-11
SNOO_060320	SNOO_060320A_1	0.128792	0.130189	0.124725	0.102654	0.000117292	0.407925	0.12676	0.244755	0.12676	0.0480216	0.407925	0.132595	0.0431121	0.132082	0.00162491	0.000117292	0.223	494	2	-1.882	2.908	.		.	.	.	0	0	0	PF04389	Family:Peptidase_M28	0	.	0	0	0.035	.	.	0.824	0.974	0.384	0.45	1	1	0	0	53053.7	-7.5
SNOO_071010	SNOO_071010A_4	0.158291	0.00750713	0.000141931	0.143221	0.0272364	0.538462	0.161715	0.0848953	0.161715	0.0466033	0.0848953	0.0490131	0.0364618	0.0384072	0.00331952	0.000141931	0.223	381	4	-1.757	2.24	.		.	.	.	0	0	0	.	.	0	.	0	0	0.13	.	.	0.698	0.991	0.425	0	1	1	0	0	42586	1.5
SNOO_081960	SNOO_081960A_3	0.111225	0.15814	0.111225	0.107238	0.0312247	0.18394	0.157718	0.18394	0.130113	0.165708	0.18394	0.136307	0.00626806	0.149511	0.00171206	0.00171206	0.222	462	3	-2.405	2.358	.		.	.	.	0	0	0	PF13450	Domain:NAD_binding_8	0	AA3	0	0	0.061	.	.	0.794	0.086	0.211	0.49	1	1	0	0	49957.6	-4
SNOO_122170	SNOO_122170A_1	0.00536904	0.0268018	0.11289	0.13023	0.0513404	0.0142774	0.0598559	0.356935	0.110968	0.128407	0.128497	0.107669	0.0474745	0.0846836	0.0474745	0.00536904	0.222	749	8	-1.12	3.264	.		.	.	.	0	0	0	PF00264,PF18132	Domain:Tyrosinase,Domain:Tyosinase_C	0	.	0	0	0.151	.	.	0.888	0.904	0.424	0.63	1	1	0	0	82619.6	-2
SNOO_009200	SNOO_009200A_4	0.0647368	0.00750713	0.0302666	0.0501777	0.0424254	0.403846	0.0321859	0.403846	0.116857	0.189899	0.403846	0.188698	0.0208818	0.134209	0.0208818	0.00750713	0.222	637	0	-1.523	3.282	.		.	.	.	0	0	0	.	.	0	.	0	0	0.01	.	.	0.773	0.889	0.358	0.46	1	1	0	0	67726.6	-28.5
SNOO_578100	SNOO_578100_1	0.109449	0.264302	0.216588	0.263078	0.262897	0.035373	0.254701	0.403846	0.254701	0.0831709	0.035373	0.0511051	0.00588014	0.00301753	0.00588014	0.00301753	0.222	144	15	4.099	0.452	.		.	.	.	0	0	0	PF01485	Domain:IBR	0	.	0	1	0.973	0.989	0.654	.	0.307	0.429	0.28	0	0	0	0	16272.3	5
SNOO_647320	SNOO_647320_3	0.00597824	0.134931	0.00597824	0.0246619	0.0268587	0.407925	0.0447628	0.407925	0.0710219	0.142453	0.244755	0.095708	0.00678711	0.0857889	3.76249e-05	3.76249e-05	0.222	78	2	-1.354	2.968	.		.	.	.	0	0	0	.	.	0	.	0	0.033	0.075	.	.	0.653	0.013	0.474	0.65	1	1	0	0	7780.74	-4
SNOO_111030	SNOO_111030A_1	0.108812	0.102437	0.108812	0.0144178	0.124443	0.0128629	0.0866174	0.244755	0.0385976	0.0836377	0.0128629	0.127529	0.0225648	0.125851	0.0225648	0.0128629	0.222	596	3	-2.641	2.817	.		.	.	.	0	0	0	PF00732,PF05199	Domain:GMC_oxred_N,Domain:GMC_oxred_C	0	AA3_2,AA3,AA3_3	0	0	0.009	.	.	0.962	0.008	0.409	0.55	1	1	0	0	64647.8	-16
SNOO_405570	SNOO_405570A_2	0.094862	0.116325	0.118051	0.0156945	0.141964	0.367879	0.0992475	0.367879	0.0065536	0.11324	0.367879	0.136175	0.123557	0.13772	0.14412	0.0065536	0.221	66	1	-0.669	2.998	.		.	.	.	0	0	0	.	.	0	.	0	0.045	0.241	.	.	0.803	0.951	0.388	0.21	1	1	0	0	7607.86	6
SNOO_500610	SNOO_500610_2	0.12525	0.130819	0.12525	0.124908	0.170831	0.403846	0.101199	0.035373	0.157718	0.0537397	0.035373	0.153142	0.0443351	0.02595	0.161249	0.02595	0.219	148	18	3.164	-0.423	.		.	.	.	0	0	0	PF04749	Family:PLAC8	0	.	0	1	0.974	0.762	0.762	.	0.275	0.433	0.42	0	0	0	0	16404.8	1.5
SNOO_031730	SNOO_031730AB_2	0.0163831	0.0926445	0.00102444	0.112735	0.0510971	0.407925	0.113359	0.407925	0.13327	0.090072	0.244755	0.0513779	0.00678711	0.0700318	0.000708911	0.000708911	0.219	732	2	-0.649	3.299	.		BCCAT2,Cpcat1,KatE,KatA,PiCAT2_(PITG_15248),CAT1,Cat1	unaffected_pathogenicity,increased_virulence_(hypervirulence),reduced_virulence	PHI:542,PHI:1034,PHI:6090,PHI:11380,PHI:10648,PHI:10662,PHI:11513,PHI:7253,PHI:7209,PHI:106	1	1	0	PF00199,PF18011,PF06628	Domain:Catalase,Domain:Catalase_C,Family:Catalase-rel	0	.	0	0	0.044	.	.	0.9	0.911	0.63	0.28	1	1	0	0	80866.7	-7.5
SNOO_088640	SNOO_088640A_1	0.216588	0.264302	0.216588	0.263078	0.0672263	0.18394	0.254701	0.18394	0.251114	0.0302724	0.18394	0.0150905	0.174978	0.018586	0.0573539	0.0150905	0.219	783	2	-1.706	3.078	.		.	.	.	0	0	0	PF00930,PF00326	Repeat:DPPIV_N,Domain:Peptidase_S9	0	.	0	0	0.045	.	.	0.775	0.142	0.408	0.48	1	1	0	0	87651.7	-19.5
SNOO_588690	SNOO_588690_1	0.137398	0.0940223	0.0982646	0.0524133	0.0974667	0.367879	0.114591	0.367879	0.0317864	0.148967	0.367879	0.112638	0.0475162	0.144939	0.0811253	0.0317864	0.218	206	0	3.249	2.812	GiSP7		.	.	.	0	0	0	.	.	0	.	0	0.057	0.188	0.842	.	.	0.596	0.438	0.19	1	1	0	0	23678.5	2
SNOO_596370	SNOO_596370_1	0.208092	0.21253	0.188499	0.0968914	0.164474	0.538462	0.118182	0.0848953	0.0589374	0.204392	0.0848953	0.190147	0.107939	0.219383	0.180238	0.0589374	0.218	222	0	3.148	2.752	GiSP7		.	.	.	0	0	0	.	.	0	.	0	0.017	0.184	0.88	.	.	0.596	0.438	0.2	1	1	0	0	25588.5	2
SNOO_604690	SNOO_604690_1	0.00467849	0.0622512	0.0939927	0.130681	0.171196	0.538462	0.149617	0.0848953	0.113845	0.135081	0.538462	0.153142	0.10593	0.164679	0.027884	0.00467849	0.218	206	0	3.421	2.868	GiSP7		.	.	.	0	0	0	.	.	0	.	0	0.088	0.205	0.842	.	.	0.596	0.438	0.18	1	1	0	0	23677.5	4
SNOO_591060	SNOO_591060_1	0.111479	0.137137	0.111479	0.502267	0.10182	0.18394	0.0901181	0.18394	0.503356	0.498561	0.18394	0.0913082	0.503742	0.503186	0.503742	0.0901181	0.218	214	0	3.334	2.824	GiSP7		.	.	.	0	0	0	.	.	0	.	0	0.048	0.201	0.876	.	.	0.596	0.438	0.19	1	1	0	0	24632.5	4
SNOO_598060	SNOO_598060_1	0.202271	0.169112	0.102751	0.226341	0.211262	0.035373	0.162574	0.403846	0.216765	0.219631	0.403846	0.190147	0.133752	0.201248	0.133752	0.035373	0.218	198	0	3.334	2.858	GiSP7		.	.	.	0	0	0	.	.	0	.	0	0.098	0.191	0.809	.	.	0.596	0.438	0.19	1	1	0	0	22723.4	2
SNOO_655920	SNOO_655920_1	0.334074	0.439878	0.334074	0.358762	0.502452	0.367879	0.374949	0.367879	0.374949	0.411855	0.367879	0.377698	0.503742	0.0490199	0.503742	0.0490199	0.218	182	0	3.49	2.954	GiSP7		.	.	.	0	0	0	.	.	0	.	0	0.082	0.203	0.839	.	.	0.596	0.438	0.18	1	1	0	0	20871.3	0
SNOO_637360	SNOO_637360_1	0.20305	0.225084	0.164829	0.192581	0.173639	0.367879	0.185174	0.367879	0.185174	0.202334	0.367879	0.18394	0.188354	0.189195	0.188354	0.164829	0.218	198	0	3.328	2.851	GiSP7		.	.	.	0	0	0	.	.	0	.	0	0.098	0.191	0.809	.	.	0.596	0.438	0.19	1	1	0	0	22723.4	2
SNOO_116880	SNOO_116880A_3	0.0460877	0.0146321	0.00537167	0.0104956	4.2251e-05	0.538462	0.0435235	0.0848953	0.000938014	0.150803	0.0848953	0.188698	0.00438981	0.193273	0.000728263	4.2251e-05	0.217	808	4	-2.486	2.816	.		.	.	.	0	0	0	PF08760,PF16335,PF17168	Domain:DUF1793,Family:DUF4965,Family:DUF5127	0	.	0	0	0.009	.	.	0.9	0.018	0.595	0.23	1	1	0	0	90404.3	-19
SNOO_154170	SNOO_154170A_3	0.187843	0.00407169	0.150357	0.193544	0.00629814	0.367879	0.186351	0.367879	0.186351	0.0431836	0.367879	0.149409	0.202966	0.0227835	0.103328	0.00407169	0.217	360	0	-2.097	2.829	.		.	.	.	0	0	0	PF13343	Family:SBP_bac_6	0	.	0	0	0.072	.	.	0.915	0.509	0.27	0.18	1	1	0	0	40569.9	-6
SNOO_059010	SNOO_059010A_1	0.00240745	0.0822685	0.128244	0.127585	0.093655	0.00385888	0.12632	0.122378	0.129929	0.101242	0.00385888	0.132595	0.12754	0.0410383	0.12754	0.00240745	0.212	520	13	-2.693	3.003	.		FAEC2_(VM1G_00022)	unaffected_pathogenicity,reduced_virulence	PHI:10222	0	1	0	PF07519	Family:Tannase	0	.	0	0	0.012	.	.	0.901	0.482	0.673	0.6	1	1	0	0	56333.6	-8
SNOO_555350	SNOO_555350_1	0.0322911	0.277314	0.0322911	0.394639	0.398285	0.367879	0.380085	0.367879	0.380085	0.411855	0.367879	0.377698	0.387021	0.366451	0.387021	0.0322911	0.212	401	3	-0.365	1.197	.		.	.	.	0	0	0	.	.	0	.	0	0	0.182	0.886	.	.	0.925	0.353	0.11	1	1	0	0	46631.7	5.5
SNOO_425970	SNOO_425970A_1	0.0864489	0.121605	0.0608344	0.0136271	0.133473	0.538462	0.101524	0.538462	0.015806	0.108111	0.538462	0.107669	0.0471193	0.0767828	0.0471193	0.0136271	0.212	583	11	-1.653	3.291	.		.	.	.	0	0	0	PF01565,PF08031	Domain:FAD_binding_4,Domain:BBE	0	AA7	0	0	0.086	.	.	0.915	0.063	0.413	0.71	1	1	0	0	62191	13.5
SNOO_599760	SNOO_599760_1	0.334074	0.439878	0.334074	0.0389176	0.173639	0.367879	0.0441395	0.367879	0.374949	0.411855	0.367879	0.377698	0.188354	0.366451	0.188354	0.0389176	0.211	501	2	-2.276	2.296	.		.	.	.	0	0	0	.	.	0	.	0	0	0.011	.	.	0.688	0.963	0.488	0.73	1	1	0	0	40091.9	-18.5
SNOO_585140	SNOO_585140_1	0.497835	0.478128	0.497835	0.0829113	0.173639	0.367879	0.0901181	0.367879	0.0901181	0.165546	0.367879	0.18394	0.179525	0.178684	0.179525	0.0829113	0.211	519	2	-2.19	2.404	.		.	.	.	0	0	0	.	.	0	.	0	0	0.011	.	.	0.697	0.963	0.488	0.71	1	1	0	0	41345.1	-21
SNOO_445940	SNOO_445940A_3	0.0647368	0.182308	0.158291	0.0704691	0.00730014	0.367879	0.142559	0.367879	0.0468158	0.0678816	0.367879	0.0687903	0.0332404	0.105371	0.0104409	0.00730014	0.211	311	4	-3.935	0.959	.		.	.	.	0	0	0	.	.	0	.	0	0	0.088	.	.	0.923	0.366	0.608	0.67	1	1	1	0	29760.6	19
SNOO_643740	SNOO_643740_1	0.168582	0.0177436	0.102381	0.0915086	0.139642	0.18394	0.170397	0.18394	0.153203	0.12966	0.18394	0.140938	0.175098	0.125529	0.0589128	0.0177436	0.211	503	2	-2.308	2.249	.		.	.	.	0	0	0	.	.	0	.	0	0	0.011	.	.	0.682	0.963	0.488	0.71	1	1	0	0	40054.8	-19
SNOO_420170	SNOO_420170A_2	0.0406152	0.0822685	0.0630236	0.109048	0.135445	0.048951	0.129747	0.407925	0.0739714	0.130481	0.244755	0.134635	0.130305	0.125985	0.130305	0.0406152	0.211	110	11	3.759	0.314	.		.	.	.	0	0	0	PF05495	Domain:zf-CHY	0	.	0	1	0.953	0.584	0.77	.	0.517	0.458	0.6	0	0	0	0	12194	2
SNOO_138020	SNOO_138020A_1	0.0179546	0.0182088	0.0330392	0.0139511	0.0548706	0.440559	0.0498054	0.244755	0.01531	0.0760336	0.244755	0.0410358	0.0122237	0.0465917	0.026007	0.0122237	0.201	538	10	-1.183	3.305	.		.	.	.	0	0	0	PF07519	Family:Tannase	0	.	0	0	0.047	.	.	0.652	0.032	0.2	0.76	1	1	0	0	57882.6	-17
SNOO_011510	SNOO_011510A_1	0.302449	0.050253	0.302449	0.273904	0.278582	0.367879	0.0226744	0.367879	0.25339	0.372774	0.367879	0.380455	0.262244	0.379825	0.262244	0.0226744	0.199	564	5	-2.695	2.388	.		.	.	.	0	0	0	PF00144	Domain:Beta-lactamase	0	.	0	0	0.009	.	.	0.859	0.602	0.294	0.1	1	1	0	0	62780.7	-20.5
SNOO_029870	SNOO_029870A_2	0.133308	0.127405	0.152628	0.0748202	0.0119693	0.403846	0.146435	0.403846	0.024773	0.170097	0.403846	0.165077	0.177	0.174715	0.15918	0.0119693	0.198	231	4	-3.078	1.98	.		.	.	.	0	0	0	.	.	0	.	0	0	0.004	.	.	0.856	0.808	0.52	0.65	1	1	0	0	22708.3	-8
SNOO_429200	SNOO_429200A_1	0.0423816	0.0450228	0.0240544	0.102298	0.0450562	0.244755	0.133955	0.244755	0.0721132	0.132659	0.244755	0.137203	0.146372	0.08743	0.0516863	0.0240544	0.196	168	1	-0.776	2.981	.		.	.	.	0	0	0	.	.	0	.	0	0.001	0.184	.	.	0.638	0.087	0.335	0.71	1	1	0	0	17939.3	0.5
SNOO_124650	SNOO_124650A_5	0.276699	0.0669015	0.276699	0.330574	0.297324	0.18394	0.318922	0.18394	0.157277	0.11	0.18394	0.0106782	0.142406	0.00919698	0.309365	0.00919698	0.193	644	5	-2.456	2.048	.		.	.	.	0	0	0	PF09423,PF16655	Domain:PhoD,Domain:PhoD_N	0	.	0	0	0.119	.	.	0.879	0.99	0.601	0.65	1	1	0	0	71935.8	1.5
SNOO_420490	SNOO_420490A_1	0.367879	0.367879	0.367879	0.367879	0.367879	0.367879	0.367879	0.367879	0.367879	0.367879	0.367879	0.367879	0.367879	0.367879	0.367879	0.367879	0.191	87	2	0.726	1.662	.		.	.	.	0	0	0	.	.	0	.	0	0.995	0.591	.	.	0.745	0.381	0.25	0.39	1	1	0	0	9506.17	8.5
SNOO_518090	SNOO_518090_1	0.0293135	0.0850766	0.0939927	0.0817622	0.151918	0.18394	0.10089	0.18394	0.10089	0.133135	0.18394	0.156666	0.183808	0.169488	0.175098	0.0293135	0.189	317	2	-1.198	2.276	.		.	.	.	0	0	0	PF13561	Domain:adh_short_C2	0	.	0	0.017	0.323	.	.	0.804	0.024	0.546	0.39	1	1	0	0	33149.1	2.5
SNOO_127950	SNOO_127950A_4	0.298895	0.275051	0.298895	0.21259	0.378697	0.0848953	0.0880253	0.0848953	0.318922	0.132677	0.0848953	0.00514137	0.237671	0.249803	0.237671	0.00514137	0.189	509	3	0.884	3.312	.		.	.	.	0	0	0	.	.	0	.	0	0	0.045	.	0.511	.	0.958	0.405	0.69	1	1	0	0	51833.2	4
SNOO_054110	SNOO_054110A_5	0.0128478	0.0167524	0.000286635	0.021013	2.33788e-05	0.538462	0.08036	0.0848953	0.00693851	0.106634	0.0848953	0.159222	0.0103201	0.144128	3.63803e-05	2.33788e-05	0.188	606	5	-5.445	-0.157	.		GEL2,Gel2,Gas1	reduced_virulence,unaffected_pathogenicity	PHI:434,PHI:6712,PHI:6530	0	1	0	PF03198	Domain:Glyco_hydro_72	0	GH72	0	0	0.044	.	.	0.833	0.872	0.284	0.38	1	1	1	0	66221.7	-6.5
SNOO_615490	SNOO_615490_1	0.367879	0.367879	0.367879	0.367879	0.367879	0.367879	0.367879	0.367879	0.367879	0.367879	0.367879	0.367879	0.367879	0.367879	0.367879	0.367879	0.188	59	0	0.861	3.312	.		.	.	.	0	0	0	.	.	0	.	0	0	0.041	.	0.513	.	0.934	0.47	0.62	1	1	0	0	6330.38	3
SNOO_530840	SNOO_530840_1	0.125554	0.258758	0.212476	0.186098	0.0871475	0.367879	0.165569	0.367879	0.165569	0.246189	0.367879	0.209566	0.0743496	0.221802	0.0743496	0.0743496	0.187	237	3	4.439	3.044	.		.	.	.	0	0	0	.	.	0	.	0	0.374	0.719	.	0.871	.	0.449	0.409	0.77	1	1	0	0	24861.6	-3.5
SNOO_129230	SNOO_129230A_1	0.125539	0.0134592	0.00352411	0.127014	0.0979542	0.244755	0.05002	0.440559	0.0869035	0.0285663	0.440559	0.0807438	0.141711	0.0563096	0.12754	0.00352411	0.182	641	13	-2.117	3.283	.		.	.	.	0	0	0	.	.	0	.	0	0	0.01	.	.	0.946	0.08	0.44	0.29	1	1	0	0	69621.5	-8.5
SNOO_056970	SNOO_056970A_2	0.137938	0.0987508	0.0155218	0.138683	0.0037429	0.440559	0.099991	0.244755	0.136154	0.138772	0.244755	0.14118	0.00711637	0.131858	0.00711637	0.0037429	0.182	191	6	-0.683	3.011	.		.	.	.	0	0	0	.	.	0	.	0	0.245	0.096	.	.	0.532	0.057	0.438	0.5	1	1	0	0	19939.3	-7.5
SNOO_431610	SNOO_431610A_2	0.150734	0.11791	0.14418	0.15511	0.155825	0.122378	0.151358	0.122378	0.0736969	0.114	0.122378	0.157808	0.13182	0.149754	0.13182	0.0736969	0.182	70	0	1.102	3.312	.		.	.	.	0	0	0	.	.	0	.	0	0.027	0.112	0.509	.	.	0.241	0.533	0.36	1	1	0	0	7758.73	-6
SNOO_558130	SNOO_558130_2	0.0908029	0.123956	0.0636511	0.100547	0.12088	0.356935	0.136113	0.356935	0.12351	0.040079	0.128497	0.00677687	0.00859205	0.0121933	0.0657447	0.00677687	0.182	88	5	2.892	0.306	.		.	.	.	0	0	0	.	.	0	.	0	0.997	0.838	0.621	.	.	0.945	0.329	0.55	0	0	0	0	9456.65	7
SNOO_021770	SNOO_021770A_2	0.0289087	0.00993945	0.000311143	0.124241	0.0306554	0.367133	0.136113	0.367133	0.12351	0.140364	0.367133	0.0805	0.0185716	0.101207	0.0185716	0.000311143	0.182	354	8	1.323	3.269	MoAVR_Pita,MoAVR_Pita2,BghBEC1019		AVR-Pita_(AVR2-YAMO),AVR-Pita,AVR-Pita1JA,AVR-Pita1,AVR-Pita1JB	effector_(plant_avirulence_determinant)	PHI:201,PHI:5537,PHI:5568,PHI:2829,PHI:2850,PHI:2830,PHI:2150	1	0	0	PF02102	Family:Peptidase_M35	0	.	0	0	0.143	.	.	0.689	0.807	0.439	0.72	1	1	0	0	37581.9	-2
SNOO_059460	SNOO_059460A_2	0.111479	0.137137	0.111479	0.502267	0.10182	0.367879	0.503356	0.367879	0.503356	0.110628	0.367879	0.0913082	0.0956961	0.0966392	0.0956961	0.0913082	0.18	527	5	-0.97	3.291	.		.	.	.	0	0	0	PF09284,PF14683,PF14686	Domain:RhgB_N,Domain:CBM-like,Domain:fn3_3	0	PL4_1,PL4	0	0	0.03	.	.	0.58	0.694	0.737	0.72	1	1	0	0	55973.5	0.5
SNOO_064050	SNOO_064050A_2	0.102796	0.121917	0.129674	0.100547	0.14991	0.538462	0.071425	0.538462	0.00567283	0.138879	0.538462	0.132664	0.140521	0.118202	0.150978	0.00567283	0.18	572	6	-2.188	3.309	.		FgAP2s_(FGSG_02015),LIP1,VTL1,FGSG_03243	reduced_virulence,unaffected_pathogenicity	PHI:9144,PHI:541,PHI:2032,PHI:6121	0	1	0	PF00135	Domain:COesterase	0	CE1	0	0	0.012	.	.	0.787	0.051	0.486	0.73	1	1	0	0	60933.4	-1
SNOO_051640	SNOO_051640A_4	0.113041	0.0129614	0.113041	0.187104	0.0035338	0.367879	0.166263	0.367879	0.166263	0.0831709	0.367879	0.27947	0.22429	0.287087	0.319677	0.0035338	0.18	478	4	-2.246	2.565	.		.	.	.	0	0	0	PF01565,PF08031	Domain:FAD_binding_4,Domain:BBE	0	AA7	0	0	0.041	.	.	0.846	0.995	0.534	0.46	1	1	0	0	50968.8	-4.5
[truncated: 23,359 more rows]
[truncated: 58 more columns]

## Sheet: phenotype-C-isoform
Supplementary Data 8B: Complete protein-isoform dataset with functional annotation, Predector effector prediction results, and EffectorFisher p-values, for P. nodorum versus the Phenotype-C dataset.
[truncated: 113,400 more rows]
[truncated: 58 more columns]

## Sheet: final_list
Supplementary Data 8C: Complete protein-isoform dataset with functional annotation, Predector effector prediction results, and EffectorFisher p-values, for P. nodorum versus the Phenotype-C dataset.
[truncated: 120 more rows]
[truncated: 58 more columns]
