# Supplementary material for: EffectorFisher: association of disease phenotype with pangenomic protein-isoform profiles for improved prediction of fungal pathogenicity effectors
Source: Sci Rep. 2026 Mar 11;16:13077. doi: 10.1038/s41598-026-43646-x (PMC13100121; doi:10.1038/s41598-026-43646-x)
Supplement: Supplementary file 14 — Supplementary Material 14 [file 41598_2026_43646_MOESM14_ESM.xlsx]

## Sheet: 3A-isoform
Supplementary Data 9C: Complete protein-isoform dataset with functional annotation, Predector effector prediction results, and EffectorFisher p-values, for Z. tritici versus the Phenotype-D dataset.
locus_id	isoform	1011	1204	4391	5254	ArinaLr34	Chinese_Spring	Drifter	Gene	Greina	Runal	Titlis	Toronit	p-value_lowest	effector_score	residue_number	aa_c_number	effector_matches	known_effector	residue_number.1	aa_c_number.1	effector_matches.1	manual_effector_score	manual_secretion_score	phibase_genes	phibase_phenotypes	phibase_ids	has_phibase_effector_match	has_phibase_virulence_match	has_phibase_lethal_match	pfam_ids	pfam_names	has_pfam_virulence_match	dbcan_matches	has_dbcan_virulence_match	effectorp1	effectorp2	effectorp3_cytoplasmic	effectorp3_apoplastic	effectorp3_noneffector	deepredeff_fungi	deepredeff_oomycete	apoplastp	is_secreted	any_signal_peptide	single_transmembrane	multiple_transmembrane	molecular_weight	charge
zym_gene_12046	zym_gene_12046_2	0.00175071	1.79e-05	0.0117827	0.112742	0.000110061	1.2e-05	3.32e-07	0.0259623	0.00317238	1.05e-12	0.0814244	0.00945073	1.05e-12	-3.042	106	2	.		106	2	.	-0.518	-1.23	.	.	.	0	0	0	.	.	0	.	0	0.952	0.459	0.88	.	.	0.622	0.265	0.05	0	0	0	0	12127.7	2.5
zym_gene_04420	zym_gene_04420_1	7.73e-05	0.000231869	0.0216551	0.142638	0.00264184	3.34e-05	1.13e-12	0.0266284	0.0918323	2.02e-05	0.101602	0.0918323	1.13e-12	-2.35	104	3	.		104	3	.	-2.083	0.327	.	.	.	0	0	0	.	.	0	.	0	0.978	0.336	.	.	0.792	0.061	0.544	0.24	1	1	1	0	11460.1	6
zym_gene_06032	zym_gene_06032_1	7.73e-05	2.9e-08	0.00129585	0.0592919	0.000844738	6.33e-06	1.13e-12	0.000136867	0.0169819	3.65e-06	0.145808	0.0918323	1.13e-12	-2.788	246	0	.		246	0	.	-4.474	-1.285	.	.	.	0	0	0	.	.	0	.	0	0.05	0.22	.	.	0.571	0.942	0.552	0.25	0	0	0	0	28481.5	4
zym_gene_08882	zym_gene_08882_2	1.97e-06	1.1e-09	7.25e-05	0.0473743	0.0473743	7.23e-06	1.78e-12	2.44e-06	0.0640815	7.25e-05	0.0588589	0.0640815	1.78e-12	-3.338	748	4	.		748	4	.	-6.32	-1.306	.	.	.	0	0	0	PF00005,PF12848	Domain:ABC_tran,Domain:ABC_tran_Xtn	0	.	0	0	0.011	.	.	0.816	0.357	0.272	0	0	0	0	0	82876.7	-3
zym_gene_09936	zym_gene_09936_1	8.84e-08	9.72e-12	1.44e-05	0.0133423	0.00592269	6.79e-06	2.7e-12	3.2e-06	0.0585909	2.92e-06	0.0880177	0.0350814	2.7e-12	-2.117	476	11	.		476	11	.	-5.535	-1.298	.	.	.	0	0	0	PF00670,PF05221	Domain:AdoHcyase_NAD,Domain:AdoHcyase	0	.	0	0	0.049	.	.	0.58	0.34	0.425	0.03	0	0	0	0	52281	-4.5
zym_gene_00722	zym_gene_00722_2	0.000101329	1.94e-05	0.00847093	0.0570881	0.000104694	1.25e-05	6.15e-12	0.000916369	0.0637384	7.91e-06	0.101882	0.0349586	6.15e-12	-1.03	519	5	.		519	5	.	-4.824	0.664	.	.	.	0	0	0	PF00067	Domain:p450	0	.	0	0	0.013	.	.	0.986	0.064	0.314	0.11	1	1	0	0	57150.1	10.5
zym_gene_14833	zym_gene_14833_3	0.00175071	0.000535315	0.0280881	0.163894	0.00672613	1.2e-05	6.49e-12	0.00357454	0.125058	0.00027958	0.153651	0.125058	6.49e-12	-3.052	310	3	.		310	3	.	-4.899	-2.218	.	.	.	0	0	0	PF17784	Domain:Sulfotransfer_4	0	.	0	0.001	0.378	.	.	0.623	0.428	0.331	0.05	0	0	1	0	35314.7	3
zym_gene_09312	zym_gene_09312_1	1.88e-08	3.54e-09	0.000141329	0.0361936	0.0192937	6.82e-05	7.57e-12	5.87e-06	0.128469	0.000493366	0.0261398	0.0775517	7.57e-12	-0.781	374	7	Zt89160	Zt89160	374	7	Zt89160	-4.298	-1.259	.	.	.	0	0	0	PF00415,PF13540	Repeat:RCC1,Repeat:RCC1_2	0	.	0	0	0.031	.	.	0.905	0.839	0.449	0.09	0	0	0	0	40203.9	-19.5
zym_gene_13693	zym_gene_13693_1	2.71e-09	1.33e-06	0.000137917	0.0193086	0.036162	6.81e-05	8.83e-12	0.00361478	0.104495	0.00147648	0.0731155	0.104495	8.83e-12	-2.432	102	2	.		102	2	.	-1.819	-0.925	.	.	.	0	0	0	.	.	0	.	0	0.926	0.715	.	.	0.949	0.385	0.328	0.29	0	0	0	0	11295.8	0
zym_gene_09348	zym_gene_09348_1	2.72e-08	3.18e-08	0.000132927	0.0360761	0.00380744	6.7e-05	9.72e-12	2.11e-07	0.0479029	0.000465244	0.0265824	0.0745985	9.72e-12	-3.347	251	5	.		251	5	.	-3.03	-1.745	.	.	.	0	0	0	PF01521	Family:Fe-S_biosyn	0	.	0	0.11	0.276	0.646	.	.	0.01	0.365	0.04	0	0	0	0	28060.5	18
zym_gene_09951	zym_gene_09951_1	0.174259	0.185323	0.177025	0.185323	0.185323	0.188089	0.182557	0.179791	0.193621	0.190855	0.182557	0.193621	0.174259	3.949	84	7	.		84	7	.	6.685	3.312	.	.	.	0	0	0	.	.	0	.	0	1	0.981	.	0.77	.	0.911	0.425	0.88	1	1	0	0	9121.21	-2
zym_gene_11941	zym_gene_11941_1	2.19e-07	2.21e-07	0.00044511	0.0596463	0.00139492	6.5e-05	1.01e-11	2.23e-07	0.0731155	0.00137552	0.0735638	0.101613	1.01e-11	-2.972	368	10	.		368	10	.	-5.599	-1.403	.	.	.	0	0	0	.	.	0	.	0	0	0.215	.	.	0.938	0.872	0.42	0.36	0	0	0	0	41427.4	13
zym_gene_12889	zym_gene_12889_1	3.63e-05	8.24e-08	0.000460863	0.0180602	0.0600271	1.07e-05	1.2e-11	0.000799803	0.0867407	0.000460863	0.0708012	0.0867407	1.2e-11	-3.378	388	3	.		388	3	.	-5.458	-1.484	.	.	.	0	0	0	PF01553	Family:Acyltransferase	0	.	0	0	0.127	.	.	0.681	0.966	0.381	0.02	0	0	0	0	44323.6	5.5
zym_gene_04463	zym_gene_04463_1	6.56e-07	4.85e-05	0.000530575	0.00527261	0.000661421	8.61e-05	1.68e-11	1.42e-05	0.0510887	0.00446579	0.135468	0.0790882	1.68e-11	-0.089	70	1	.		70	1	.	-4.004	1.053	.	.	.	0	0	0	.	.	0	.	0	0.106	0.021	.	.	0.946	0.983	0.517	0.29	1	1	0	0	8249.56	11
zym_gene_08469	zym_gene_08469_2	8.72e-06	4.73e-07	0.0025823	0.103118	0.0267318	0.000131758	2e-11	0.000194709	0.120605	0.00027274	0.0348323	0.0217887	2e-11	-1.944	81	3	.		81	3	.	0.009	-0.787	.	.	.	0	0	0	.	.	0	.	0	0.975	0.905	.	.	0.662	0.257	0.286	0.49	0	0	0	0	9376.21	6
zym_gene_11970	zym_gene_11970_1	0.000607378	2.68e-05	0.0418003	0.0918587	0.00195098	2.68e-06	2.64e-11	0.000292474	0.0349127	0.00324437	0.133837	0.0975204	2.64e-11	-3.168	143	3	.		143	3	.	-3.681	-2.251	.	.	.	0	0	0	.	.	0	.	0	0.974	0.413	.	.	0.548	0.004	0.376	0.03	0	0	1	0	16364.5	-0.5
zym_gene_10645	zym_gene_10645_1	1.36e-08	5.71e-05	0.0693873	0.137827	0.0258356	1.51e-07	2.71e-11	0.000253942	0.138626	0.0117099	0.137827	0.131406	2.71e-11	-3.346	481	10	.		481	10	.	-3.718	-1.309	.	.	.	0	0	0	PF03105	Domain:SPX	0	.	0	0	0.036	0.695	.	.	0.82	0.557	0	0	0	0	0	55227.1	4
zym_gene_03708	zym_gene_03708_1	3.94e-07	1.21e-09	0.000868158	0.026838	0.000807515	3.36e-05	2.99e-11	0.000223215	0.0627333	0.000265527	0.114516	0.0627333	2.99e-11	-2.995	165	1	.		165	1	.	-0.579	-1.364	.	.	.	0	0	0	.	.	0	.	0	0.978	0.467	0.756	.	.	0.966	0.234	0.04	0	0	0	0	18590.7	12.5
zym_gene_16426	zym_gene_16426_2	4.79e-08	4.93e-06	0.000492298	0.0186997	0.0186997	2.54e-06	3.2e-11	0.000973567	0.0548182	0.000137275	0.0716221	0.0835743	3.2e-11	-3.057	277	3	.		277	3	.	-0.986	-1.315	.	.	.	0	0	0	PF12589,PF08241	Family:WBS_methylT,Domain:Methyltransf_11	0	.	0	0.234	0.542	0.785	.	.	0.463	0.446	0.03	0	0	0	0	30422.3	5
zym_gene_08882	zym_gene_08882_1	2.65e-06	1.27e-09	1.62e-05	0.0268073	0.0737638	7.28e-06	3.35e-11	1.44e-05	0.0613716	6.91e-05	0.0357431	0.0372079	3.35e-11	-3.338	748	4	.		748	4	.	-6.32	-1.306	.	.	.	0	0	0	PF00005,PF12848	Domain:ABC_tran,Domain:ABC_tran_Xtn	0	.	0	0	0.011	.	.	0.816	0.357	0.272	0	0	0	0	0	82876.7	-3
zym_gene_09936	zym_gene_09936_2	6.22e-07	1.1e-10	1.33e-05	0.0263885	0.00584743	6.38e-06	3.47e-11	1.59e-05	0.0571631	2.65e-06	0.0882428	0.0571631	3.47e-11	-2.117	476	11	.		476	11	.	-5.535	-1.298	.	.	.	0	0	0	PF00670,PF05221	Domain:AdoHcyase_NAD,Domain:AdoHcyase	0	.	0	0	0.049	.	.	0.58	0.34	0.425	0.03	0	0	0	0	52281	-4.5
zym_gene_09559	zym_gene_09559_2	3.82e-11	0.00266475	0.0528316	0.148707	0.0075607	0.0035953	4.4e-06	0.00435521	0.150495	0.0528316	0.125806	0.13052	3.82e-11	-3.346	95	1	.		95	1	.	-1.978	-1.439	.	.	.	0	0	0	.	.	0	.	0	0.426	0.333	0.902	.	.	0.094	0.424	0.4	0	0	0	0	11054.8	13
zym_gene_08053	zym_gene_08053_2	4.49e-05	0.000248144	0.0137595	0.00824407	0.00824407	0.00133076	3.94e-11	0.00010873	0.129688	0.0137595	0.124392	0.0639042	3.94e-11	-2.236	113	2	.		113	2	.	0.609	-1.315	.	.	.	0	0	0	.	.	0	.	0	0.779	0.736	0.742	.	.	0.971	0.447	0.07	0	0	0	0	12610	-1.5
zym_gene_07958	zym_gene_07958_2	0.00129308	0.000403047	0.0557695	0.0376533	0.00171711	0.0013051	4.78e-11	0.0505434	0.00883927	4.66e-07	0.167946	0.00883927	4.78e-11	-1.303	68	3	.		68	3	.	-1.365	-0.531	.	.	.	0	0	0	.	.	0	.	0	0.99	0.543	.	.	0.614	0.482	0.366	0.28	0	0	0	0	7471.41	-3
zym_gene_13406	zym_gene_13406_2	5.79e-07	1.34e-05	0.00995534	0.120851	0.0028458	1.31e-06	5.47e-11	0.000166086	0.0338276	0.00137027	0.129283	0.0900798	5.47e-11	-3.346	528	5	.		528	5	.	-6.391	-1.326	.	.	.	0	0	0	.	.	0	.	0	0	0.027	.	.	0.915	0.934	0.483	0.02	0	0	0	0	59079.8	17
zym_gene_02762	zym_gene_02762_1	5.52e-11	1.04e-06	0.00397997	0.0140707	0.000628111	5.79e-05	5.52e-10	0.000279869	0.052288	0.00132666	0.140869	0.116006	5.52e-11	-2.388	654	9	.		654	9	.	-7.399	-2.093	.	.	.	0	0	0	PF00172	Domain:Zn_clus	0	.	0	0	0.044	.	.	0.987	0.206	0.414	0.06	0	0	1	0	71897.1	-8
zym_gene_05608	zym_gene_05608_2	1.75e-05	1.11e-06	0.00155087	0.116353	0.0360893	6.56e-05	6.28e-11	0.0031906	0.131056	0.00420046	0.134772	0.131056	6.28e-11	-2.855	65	1	.		65	1	.	-4.37	-2.198	.	.	.	0	0	0	.	.	0	.	0	0	0.524	.	.	0.684	0.09	0.4	0.37	0	0	1	0	7550.7	7
zym_gene_07464	zym_gene_07464_2	3.63e-05	0.000156133	0.00460186	0.121761	0.0814244	0.0259623	0.000110061	0.0333624	0.145655	0.0607445	0.112742	0.125058	3.63e-05	3.798	83	12	ZtAvrStb6	AvrStb6	83	12	ZtAvrStb6	8.802	3.312	.	.	.	0	0	0	.	.	0	.	0	1	0.983	.	0.961	.	0.97	0.705	0.73	1	1	0	0	8881.03	1.5
zym_gene_04710	zym_gene_04710_1	0.000260561	9.36e-06	0.00531594	0.0740981	0.00900967	0.00696202	7.34e-11	0.0145717	0.154722	0.00531594	0.0261103	0.11621	7.34e-11	-2.356	103	5	.		103	5	.	-2.633	-1.246	.	.	.	0	0	0	.	.	0	.	0	0.106	0.222	0.653	.	.	0.854	0.441	0.21	0	0	0	0	11084	-15
zym_gene_17190	zym_gene_17190_2	0.00343577	0.000252121	0.0136439	0.109939	0.00324348	0.000701353	7.34e-11	0.00569914	0.080486	0.000115439	0.119295	0.080486	7.34e-11	-3.346	520	10	PiCRN8		520	10	PiCRN8	-2.809	-1.318	(Sc_Sat4),FGSG_00337,AflBck1,UvPmk1_(KDB_16903.1),MAP1_(related:_GPMK1),Fmk1_(FOXG_08140),CPMK1,Fmk1,FMK1,MaMk1,Mero-Fus3,KPP2,Kpp2,UBC3	reduced_virulence,unaffected_pathogenicity,loss_of_pathogenicity	PHI:1180,PHI:1244,PHI:9913,PHI:9480,PHI:1189,PHI:4245,PHI:5479,PHI:309,PHI:3517,PHI:10249,PHI:245,PHI:2285,PHI:6315,PHI:2827,PHI:215,PHI:7240,PHI:3889,PHI:5426,PHI:151,PHI:10044,PHI:2230,PHI:406	1	1	0	PF00069	Domain:Pkinase	0	.	0	0	0.046	0.738	.	.	0.048	0.225	0	0	0	0	0	58277.5	8
zym_gene_08258	zym_gene_08258_2	0.0116817	4.64e-05	0.0100159	0.0705547	0.00134957	0.000210538	6.5e-05	0.132067	0.00812785	7.36e-11	0.154402	0.0219099	7.36e-11	-0.666	211	2	.		211	2	.	-3.754	-1.276	.	.	.	0	0	0	.	.	0	.	0	0.009	0.046	0.604	.	.	0.407	0.254	0.06	0	0	0	0	22672.3	-19.5
zym_gene_12009	zym_gene_12009_1	1.65e-05	2.1e-09	9.43e-05	0.00051752	0.0110692	0.000228515	7.36e-11	0.000719054	0.074046	2.1e-05	0.0901106	0.0119512	7.36e-11	-3.041	671	6	.		671	6	.	-6.648	-1.308	.	.	.	0	0	0	PF08568	Repeat:Kinetochor_Ybp2	0	.	0	0	0.009	.	.	0.988	0.924	0.278	0.07	0	0	0	0	73788.5	-37.5
zym_gene_13889	zym_gene_13889_1	4.12e-05	0.000165429	0.105637	0.146452	0.000654197	5.22e-07	8.14e-11	0.00408965	0.0619476	0.001113	0.101775	0.127703	8.14e-11	0.199	727	11	.		727	11	.	-2.182	3.184	.	.	.	0	0	0	PF00450	Domain:Peptidase_S10	0	.	0	0	0.009	.	.	0.925	0.012	0.283	0.48	1	1	0	0	79585.2	-20.5
zym_gene_11711	zym_gene_11711_1	9.45e-11	2.02e-07	0.00154226	0.0148015	0.00071939	0.000301108	1.01e-09	7.76e-05	0.0544223	0.00154226	0.145808	0.116787	9.45e-11	-3.28	876	15	.		876	15	.	-6.843	-1.336	.	.	.	0	0	0	PF08501,PF01487,PF18317,PF01202,PF01488	Domain:Shikimate_dh_N,Domain:DHquinase_I,Domain:SDH_C,Domain:SKI,Family:Shikimate_DH	0	.	0	0	0.009	.	.	0.988	0.093	0.403	0.1	0	0	0	0	97556.5	20.5
zym_gene_15736	zym_gene_15736_1	4.94e-06	2.09e-07	0.000141329	0.0601132	0.0601132	1.59e-05	9.63e-11	2.75e-05	0.0775517	0.000493366	0.046373	0.128469	9.63e-11	-2.233	471	2	.		471	2	.	-6.171	-1.217	.	.	.	0	0	0	PF00296	Domain:Bac_luciferase	0	.	0	0	0.06	.	.	0.923	0.771	0.433	0.06	0	0	0	0	52588.5	-3.5
zym_gene_13727	zym_gene_13727_1	1.45e-09	1.1e-10	5.78e-05	0.0132112	0.00584743	2.96e-05	3.93e-10	3.25e-06	0.0339653	0.000220032	0.115161	0.0571631	1.1e-10	-3.464	497	9	.		497	9	.	-8.041	-2.535	.	.	.	0	0	0	PF07690	Family:MFS_1	0	.	0	0	0.011	.	.	0.987	0.035	0.331	0.18	0	0	0	1	54283.9	6
zym_gene_08761	zym_gene_08761_2	1.13e-10	0.00432464	0.0380209	0.154317	0.00137224	0.00569914	9.36e-06	0.000701353	0.113259	0.0380209	0.140348	0.144473	1.13e-10	-2.626	953	18	CgEP1		953	18	CgEP1	-4.587	-1.288	.	.	.	0	0	0	.	.	0	.	0	0	0.01	.	.	0.961	0.768	0.259	0	0	0	0	0	105468	-12
zym_gene_13051	zym_gene_13051_1	0.00447837	0.000297645	0.010082	0.119881	0.00102075	9.23e-06	0.00012256	0.0140672	0.00285682	1.14e-10	0.101437	0.00285682	1.14e-10	-3.181	149	1	.		149	1	.	-1.367	-1.309	.	.	.	0	0	0	.	.	0	.	0	0.838	0.328	0.733	.	.	0.986	0.465	0.1	0	0	0	0	16461.4	-9
zym_gene_07464	zym_gene_07464_3	0.00662388	0.0216901	0.061463	0.232564	0.00433801	0.150267	0.000125295	0.00500889	0.0993582	0.181684	0.0791035	0.189254	0.000125295	3.798	83	12	ZtAvrStb6	AvrStb6	83	12	ZtAvrStb6	8.802	3.312	.	.	.	0	0	0	.	.	0	.	0	1	0.983	.	0.961	.	0.97	0.705	0.73	1	1	0	0	8881.03	1.5
zym_gene_07403	zym_gene_07403_1	1.45e-06	1.3e-06	0.00131205	0.00137552	0.00374236	6.22e-05	1.22e-10	0.00925383	0.100208	0.000421504	0.125669	0.0453866	1.22e-10	-2.193	294	4	.		294	4	.	-4.746	-1.368	.	.	.	0	0	0	.	.	0	.	0	0.001	0.364	.	.	0.851	0.139	0.424	0.38	0	0	0	0	32883.1	18.5
zym_gene_12997	zym_gene_12997_1	2.19e-07	1.34e-06	0.00898166	0.00378559	0.019185	3.09e-06	1.24e-10	1.35e-06	0.101613	0.00898166	0.0735638	0.0466606	1.24e-10	-3.064	543	3	.		543	3	.	-5.148	-1.323	.	.	.	0	0	0	PF09347	Domain:DUF1989	0	.	0	0	0.103	.	.	0.553	0.715	0.45	0.13	0	0	0	0	58065.8	18
zym_gene_07464	zym_gene_07464_4	0.00237111	0.0243078	0.092331	0.232564	0.0243078	0.0855756	0.0729235	0.067042	0.0336623	0.00576773	0.158207	0.0336623	0.00237111	3.798	83	12	ZtAvrStb6	AvrStb6	83	12	ZtAvrStb6	8.802	3.312	.	.	.	0	0	0	.	.	0	.	0	1	0.983	.	0.961	.	0.97	0.705	0.73	1	1	0	0	8881.03	1.5
zym_gene_16681	zym_gene_16681_1	0.00219786	0.000745957	0.0747742	0.135066	0.0094711	0.000106253	1.27e-10	0.0341684	0.148932	0.00177647	0.164836	0.169783	1.27e-10	-0.608	747	3	.		747	3	.	-2.362	3.137	.	.	.	0	0	0	PF02065,PF16875,PF16874	Family:Melibiase,Domain:Glyco_hydro_36N,Domain:Glyco_hydro_36C	0	GH36	0	0	0.009	.	.	0.986	0.104	0.396	0.29	1	1	0	0	82198.7	-19
zym_gene_16558	zym_gene_16558_2	0.000506404	0.00296761	0.0747742	0.167946	0.0245766	0.000106253	1.27e-10	0.0141974	0.148932	7.58e-05	0.167946	0.148932	1.27e-10	-2.76	382	1	.		382	1	.	-5.51	-1.353	.	.	.	0	0	0	.	.	0	.	0	0	0.094	.	.	0.675	0.803	0.312	0.21	0	0	0	0	42268.3	32.5
zym_gene_06539	zym_gene_06539_2	0.00751669	0.000745957	0.0393627	0.135066	0.00296761	1.25e-07	1.27e-10	0.0675328	0.0337248	1.06e-05	0.167946	0.148932	1.27e-10	-3.056	91	5	.		91	5	.	-3.263	-0.887	.	.	.	0	0	0	.	.	0	.	0	0.872	0.336	.	.	0.736	0.06	0.426	0.25	0	0	0	0	10289.8	-2.5
zym_gene_06793	zym_gene_06793_1	0.00219786	0.000745957	0.0393627	0.164836	0.0523633	0.00230569	1.27e-10	0.0141974	0.148932	0.00611894	0.101299	0.109046	1.27e-10	-3.346	343	4	.		343	4	.	-3.16	-1.315	.	.	.	0	0	0	.	.	0	.	0	0	0.164	0.81	.	.	0.151	0.428	0	0	0	0	0	39376.3	-5
zym_gene_09180	zym_gene_09180_1	1.06e-06	1.12e-05	0.000542723	0.00666396	0.000809771	0.00903407	1.29e-10	1.93e-05	0.117531	0.0255155	0.138231	0.117531	1.29e-10	-2.083	438	8	.		438	8	.	-6.172	-1.323	.	.	.	0	0	0	PF01214	Domain:CK_II_beta	0	.	0	0	0.011	.	.	0.723	0.018	0.444	0.05	0	0	0	0	47510	-31
zym_gene_07464	zym_gene_07464_1	0.0395818	0.160314	0.0633309	0.0823611	0.0190875	0.0344154	0.0475864	0.138195	0.0485323	0.00455616	0.0732098	0.144626	0.00455616	3.798	83	12	ZtAvrStb6	AvrStb6	83	12	ZtAvrStb6	8.802	3.312	.	.	.	0	0	0	.	.	0	.	0	1	0.983	.	0.961	.	0.97	0.705	0.73	1	1	0	0	8881.03	1.5
zym_gene_07464	zym_gene_07464_6	0.0664023	0.048936	0.143789	0.048936	0.277546	0.0451513	0.166527	0.0571912	0.262116	0.182132	0.277546	0.292696	0.0451513	3.798	83	12	ZtAvrStb6	AvrStb6	83	12	ZtAvrStb6	8.802	3.312	.	.	.	0	0	0	.	.	0	.	0	1	0.983	.	0.961	.	0.97	0.705	0.73	1	1	0	0	8881.03	1.5
zym_gene_04391	zym_gene_04391_1	0.0059591	0.000542507	0.0159337	0.169416	0.000542507	8.41e-06	8.87e-08	0.0648997	0.0132112	2.04e-10	0.172554	0.0329186	2.04e-10	-2	329	0	.		329	0	.	-2.607	0.628	.	.	.	0	0	0	PF13460	Domain:NAD_binding_10	0	.	0	0.017	0.388	.	.	0.844	0.089	0.416	0.03	1	1	0	0	36087.5	-1.5
zym_gene_10669	zym_gene_10669_2	0.0177299	0.00822853	0.0749354	0.172554	0.00238549	0.00040812	1.57e-06	0.152385	0.00428722	2.04e-10	0.145214	0.0329186	2.04e-10	-2.6	525	4	.		525	4	.	-7.907	-2.537	.	.	.	0	0	0	PF00230	Family:MIP	0	.	0	0	0.011	.	.	0.987	0.713	0.398	0.2	0	0	0	1	58361.5	-4
zym_gene_07358	zym_gene_07358_2	0.00157197	0.000542507	0.0159337	0.137435	0.00238549	6.83e-05	1.57e-06	0.152385	0.00428722	2.04e-10	0.172554	0.0132112	2.04e-10	-3.049	117	2	.		117	2	.	-0.009	-1.316	.	.	.	0	0	0	.	.	0	.	0	0.881	0.593	0.729	.	.	0.985	0.453	0.03	0	0	0	0	13106.8	3.5
zym_gene_09245	zym_gene_09245_1	0.00157197	0.00238549	0.0382483	0.169416	9.43e-05	7.15e-07	8.87e-08	0.0648997	0.00428722	2.04e-10	0.172554	0.0329186	2.04e-10	-3.346	1696	28	.		1696	28	.	-6.371	-1.322	.	.	.	0	0	0	PF15446,PF00176,PF00271,PF18585	Domain:zf-PHD-like,Domain:SNF2-rel_dom,Domain:Helicase_C,Domain:zf-CCCH_6	0	.	0	0	0.029	.	.	0.914	0.953	0.382	0	0	0	0	0	191961	5.5
zym_gene_09006	zym_gene_09006_1	2.09e-10	2.52e-06	0.0019871	0.0560692	0.00705366	0.000408063	2.46e-08	0.00124734	0.0583851	0.0019871	0.130911	0.0886897	2.09e-10	-3.28	1043	9	.		1043	9	.	-6.647	-1.312	.	.	.	0	0	0	PF10367,PF10366,PF00780	Domain:Vps39_2,Repeat:Vps39_1,Family:CNH	0	.	0	0	0.011	.	.	0.921	0.066	0.44	0	0	0	0	0	116315	-9
zym_gene_04531	zym_gene_04531_1	1.44e-05	2.54e-07	0.000138195	0.0437788	0.0437788	8.08e-06	2.23e-10	0.00221377	0.0475049	4.92e-06	0.0842908	0.0790418	2.23e-10	-1.445	429	19	MoCDIP2,MoCDIP11,BghBEC4		429	19	MoCDIP2,MoCDIP11,BghBEC4	-5.365	-2.528	.	.	.	0	0	0	PF05730	Domain:CFEM	1	.	0	0	0.021	.	.	0.764	0.338	0.501	0.28	0	1	0	1	46861.1	18
zym_gene_07415	zym_gene_07415_1	1.64e-06	2.75e-06	0.0289178	0.0267318	0.00227524	0.000131758	2.44e-10	4.99e-05	0.120605	0.000895663	0.114575	0.0401443	2.44e-10	0.983	202	6	.		202	6	.	3.566	3.312	.	.	.	0	0	0	.	.	0	.	0	0.997	0.395	0.573	.	.	0.476	0.44	0.49	1	1	0	0	20942.5	1.5
zym_gene_15981	zym_gene_15981_1	4.02e-05	9.56e-10	1.69e-05	0.0473719	0.0267318	3.25e-05	2.44e-10	4.99e-05	0.0654203	1.69e-05	0.0348323	0.0943779	2.44e-10	-1.993	85	0	.		85	0	.	-2.905	-1.342	.	.	.	0	0	0	.	.	0	.	0	0.003	0.193	0.757	.	.	0.954	0.217	0.58	0	0	0	0	9335.92	4
zym_gene_00001	zym_gene_00001_1	4.02e-05	2.75e-06	0.000895663	0.103118	0.0267318	0.000131758	2.44e-10	0.00521771	0.13706	0.0025823	0.138319	0.13706	2.44e-10	-2.406	359	2	.		359	2	.	-2.525	0.164	.	.	.	0	0	0	PF13561	Domain:adh_short_C2	0	.	0	0.012	0.505	.	.	0.879	0.358	0.463	0.49	1	1	0	0	38283.3	1
zym_gene_09348	zym_gene_09348_2	2.65e-07	6.99e-08	0.00027274	0.103118	0.0133312	3.25e-05	2.44e-10	2.15e-06	0.0654203	7.27e-05	0.0183304	0.0943779	2.44e-10	-3.347	251	5	.		251	5	.	-3.03	-1.745	.	.	.	0	0	0	PF01521	Family:Fe-S_biosyn	0	.	0	0.11	0.276	0.646	.	.	0.01	0.365	0.04	0	0	0	0	28060.5	18
zym_gene_07464	zym_gene_07464_5	0.0860357	0.255786	0.262409	0.251726	0.159951	0.175691	0.255786	0.152121	0.0860357	0.0799299	0.255786	0.0860357	0.0799299	3.798	83	12	ZtAvrStb6	AvrStb6	83	12	ZtAvrStb6	8.802	3.312	.	.	.	0	0	0	.	.	0	.	0	1	0.983	.	0.961	.	0.97	0.705	0.73	1	1	0	0	8881.03	1.5
zym_gene_12997	zym_gene_12997_2	2.83e-10	3.18e-06	0.0161526	0.021193	0.00949828	0.000532673	2.52e-07	0.00186501	0.129827	0.00685092	0.0910182	0.129827	2.83e-10	-3.064	543	3	.		543	3	.	-5.148	-1.323	.	.	.	0	0	0	PF09347	Domain:DUF1989	0	.	0	0	0.103	.	.	0.553	0.715	0.45	0.13	0	0	0	0	58065.8	18
zym_gene_13013	zym_gene_13013_1	3.77e-06	6.48e-08	0.000186392	0.0725927	0.0258356	0.000378898	3.2e-10	0.000253942	0.0316218	0.00191399	0.0601988	0.0822167	3.2e-10	-2.488	1054	11	.		1054	11	.	-6.64	-1.363	.	.	.	0	0	0	PF04192,PF00400	Domain:Utp21,Repeat:WD40	0	.	0	0	0.009	.	.	0.955	0.829	0.353	0.18	0	0	0	0	114557	5
zym_gene_09526	zym_gene_09526_1	6.71e-07	5.71e-05	0.0117099	0.125542	0.0128177	0.00820919	3.2e-10	0.000253942	0.107526	0.0239753	0.115885	0.138626	3.2e-10	-3.27	319	5	.		319	5	.	-7.086	-2.532	.	.	.	0	0	0	PF11710,PF11970	Domain:Git3,Domain:GPR_Gpa2_C	0	.	0	0	0.107	.	.	0.871	0.942	0.384	0.15	0	1	0	1	36159.5	5
zym_gene_16380	zym_gene_16380_2	1.87e-05	3.29e-10	0.000250118	0.074709	0.074709	2.49e-05	7.76e-10	0.000462471	0.0707541	6.35e-05	0.0862027	0.0707541	3.29e-10	-3.346	310	3	.		310	3	.	-5.245	-1.3	.	.	.	0	0	0	PF02811	Family:PHP	0	.	0	0.001	0.08	.	.	0.543	0.558	0.545	0.06	0	0	0	0	35878.1	-8
zym_gene_05080	zym_gene_05080_1	0.00365822	0.00500448	0.09676	0.160228	0.000286084	3.29e-05	3.31e-10	0.0874944	0.0878937	2.56e-06	0.123521	0.0219099	3.31e-10	-2.201	556	1	.		556	1	.	-5.732	-1.304	.	.	.	0	0	0	.	.	0	.	0	0	0.032	.	.	0.641	0.574	0.478	0.02	0	0	0	0	61526.7	2
zym_gene_14503	zym_gene_14503_3	0.00365822	4.64e-05	0.0100159	0.114699	0.00134957	3.29e-05	3.31e-10	0.047791	0.0483416	9.2e-09	0.123521	0.0219099	3.31e-10	-2.885	218	1	.		218	1	.	-1.398	-1.318	.	.	.	0	0	0	.	.	0	.	0	0.729	0.334	0.866	.	.	0.943	0.424	0.05	0	0	0	0	23997.7	5.5
zym_gene_04115	zym_gene_04115_1	0.00365822	0.000286084	0.0259988	0.114699	0.00500448	0.000210538	3.31e-10	0.0213802	0.0483416	0.000153652	0.160228	0.0483416	3.31e-10	-3.346	430	11	.		430	11	.	-3.966	0.631	.	.	.	0	0	0	.	.	0	.	0	0	0.01	.	.	0.62	0.017	0.355	0.08	1	1	0	0	48739.8	26.5
zym_gene_07274	zym_gene_07274_32	3.44e-10	9.13e-08	0.000236964	0.0171473	0.00306333	0.000142865	4.87e-09	0.000425258	0.0620132	0.000236964	0.104419	0.0917513	3.44e-10	-2.193	53	3	.		53	3	.	3.225	0.815	.	.	.	0	0	0	.	.	0	.	0	0.999	0.794	0.911	.	.	0.429	0.375	0.46	0	0	0	0	6200.02	7.5
zym_gene_06367	zym_gene_06367_1	3.44e-10	9.13e-08	0.000236964	0.0171473	0.00306333	0.000142865	4.87e-09	0.000425258	0.0620132	0.000236964	0.104419	0.0917513	3.44e-10	-2.31	131	1	.		131	1	.	1.076	-1.37	.	.	.	0	0	0	.	.	0	.	0	0.985	0.783	0.898	.	.	0.981	0.385	0.28	0	0	0	0	15120.8	8
zym_gene_07833	zym_gene_07833_1	6.87e-08	8.52e-08	0.000843703	0.047232	0.00598777	3.33e-05	3.81e-10	2.92e-06	0.0372079	0.000257674	0.0594208	0.0897477	3.81e-10	-2.235	64	0	.		64	0	.	-1.579	-1.237	.	.	.	0	0	0	.	.	0	.	0	0.836	0.667	.	.	0.607	0.526	0.367	0.27	0	0	0	0	7199.17	4.5
zym_gene_16972	zym_gene_16972_1	1.47e-05	0.0002469	0.0268073	0.101964	0.00596959	0.00140376	4.03e-10	6.5e-05	0.0599922	0.00598777	0.125463	0.0599922	4.03e-10	-2.66	432	4	.		432	4	.	-4.342	-1.241	Gib2,VGB,GzGPB1,Fgb1,FGB1,MGB1,Bcgb1_(Bcin08g01420),MoPEX7,MGG_01481,Asc1,AfcpcB,CpcB,PiGPB1	reduced_virulence,loss_of_pathogenicity	PHI:4182,PHI:2310,PHI:1015,PHI:300,PHI:2826,PHI:311,PHI:11615,PHI:2155,PHI:797,PHI:772,PHI:3514,PHI:4677,PHI:6111,PHI:4606,PHI:316	1	1	0	PF12265,PF00400	Family:CAF1C_H4-bd,Repeat:WD40	0	.	0	0	0.133	.	.	0.682	0.194	0.595	0.08	0	0	0	0	48604.1	-2
zym_gene_08459	zym_gene_08459_1	3.54e-07	8.63e-07	0.00154167	0.0895276	0.00860838	0.000788391	4.04e-10	0.000973567	0.133788	0.000492298	0.0446851	0.112504	4.04e-10	-1.898	279	5	.		279	5	.	-1.919	-1.289	.	.	.	0	0	0	PF00149	Domain:Metallophos	0	.	0	0.066	0.404	0.71	.	.	0.142	0.432	0.03	0	0	0	0	31095.3	-3.5
zym_gene_09654	zym_gene_09654_1	0.000218677	8.63e-07	0.000492298	0.035748	0.035748	2.54e-06	4.04e-10	0.0028322	0.112504	0.00154167	0.0118998	0.112504	4.04e-10	-2.995	182	4	.		182	4	.	-2.21	-1.371	.	.	.	0	0	0	.	.	0	.	0	0.523	0.254	0.554	.	.	0.957	0.341	0.28	0	0	0	0	20055.3	17.5
zym_gene_11240	zym_gene_11240_2	0.22813	0.217679	0.178557	0.217679	0.0863108	0.213423	0.163259	0.17101	0.0441227	0.00158012	0.217679	0.0441227	0.00158012	3.735	96	6	FolSix14		96	6	FolSix14	8.942	3.312	.	.	.	0	0	0	.	.	0	.	0	1	0.985	0.613	0.758	.	0.595	0.383	0.86	1	1	0	0	10113.2	1
zym_gene_13580	zym_gene_13580_2	4.37e-10	4.22e-06	0.00284069	0.101515	0.0220115	3.8e-05	2.37e-06	0.00199158	0.102201	0.00284069	0.0907155	0.129909	4.37e-10	-1.316	763	4	.		763	4	.	-5.371	-1.303	.	.	.	0	0	0	PF00658,PF00076	Family:PABP,Domain:RRM_1	0	.	0	0	0.061	.	.	0.546	0.461	0.437	0.07	0	0	0	0	82517.7	-9
zym_gene_13926	zym_gene_13926_1	4.37e-10	2.28e-05	0.00284069	0.0697812	0.00399951	0.00199389	2.37e-06	0.000624598	0.102201	0.0172877	0.120851	0.129909	4.37e-10	-1.794	210	7	.		210	7	.	-5.944	-1.314	.	.	.	0	0	0	.	.	0	.	0	0.123	0.063	.	.	0.843	0.701	0.32	0.49	0	0	0	0	22338.5	10.5
zym_gene_12981	zym_gene_12981_1	4.83e-10	0.000133751	0.00349681	0.117896	0.0132807	0.000781076	2.9e-06	0.00288288	0.0815798	0.00349681	0.149568	0.141032	4.83e-10	-3.088	445	0	PsPNPi		445	0	PsPNPi	-2.268	-2.229	.	.	.	0	0	0	.	.	0	.	0	0	0.156	0.551	.	.	0.027	0.39	0	0	0	1	0	49931.5	5.5
zym_gene_12312	zym_gene_12312_1	3.97e-07	2.46e-08	0.000824438	0.012148	0.00185159	7.08e-07	4.95e-10	4.61e-06	0.0113376	3.63e-07	0.0859728	0.0113376	4.95e-10	-2.124	459	7	.		459	7	.	-6.149	-1.306	.	.	.	0	0	0	PF01979	Domain:Amidohydro_1	0	.	0	0	0.134	.	.	0.969	0.044	0.397	0.13	0	0	0	0	49607.3	5
zym_gene_06278	zym_gene_06278_3	5.27e-06	6.31e-06	0.0294349	0.110839	0.00286887	3.99e-06	5.33e-10	8.78e-05	0.00376792	9.32e-05	0.120075	0.11894	5.33e-10	-2.212	182	7	.		182	7	.	-0.137	-1.302	.	.	.	0	0	0	.	.	0	.	0	0.984	0.591	0.637	.	.	0.039	0.431	0.15	0	0	0	0	20132.4	3
zym_gene_16480	zym_gene_16480_1	0.000801679	8e-07	0.00495737	0.0418646	0.000199891	3.99e-06	5.33e-10	0.00498675	0.00376792	2.89e-07	0.157139	0.0482916	5.33e-10	-2.836	290	1	.		290	1	.	-3.868	-0.657	.	.	.	0	0	0	.	.	0	.	0	0.101	0.224	.	.	0.534	0.013	0.455	0.22	1	1	1	0	31336.6	13.5
zym_gene_13723	zym_gene_13723_1	0.000448903	0.00129911	0.00590199	0.108272	0.00394603	0.00288288	5.45e-10	0.00709497	0.00147436	9.91e-10	0.142446	0.00438038	5.45e-10	0.182	367	15	.		367	15	.	-1.108	3.307	.	.	.	0	0	0	.	.	0	.	0	0	0.009	.	.	0.558	0.177	0.289	0.65	1	1	0	0	38677.6	-8
zym_gene_07581	zym_gene_07581_2	2.14e-05	1.74e-05	0.00590199	0.0745661	8.68e-05	2.22e-07	5.45e-10	0.000781076	0.0469908	6.39e-06	0.142446	0.0469908	5.45e-10	-0.408	87	0	.		87	0	.	0.632	2.247	.	.	.	0	0	0	.	.	0	.	0	0.766	0.071	0.719	.	.	0.022	0.495	0.07	1	1	0	0	9954.32	-0.5
zym_gene_13660	zym_gene_13660_3	0.0094933	0.00411696	0.054453	0.177824	0.00100652	1.67e-06	2.11e-07	0.0854227	0.00204447	5.55e-10	0.164146	0.0208343	5.55e-10	-2.22	167	0	.		167	0	.	-1.672	-1.311	.	.	.	0	0	0	.	.	0	.	0	0.689	0.296	0.778	.	.	0.909	0.432	0.05	0	0	0	0	18177.6	-8.5
zym_gene_07948	zym_gene_07948_2	0.0262537	0.00411696	0.054453	0.177824	0.00100652	1.83e-05	2.11e-07	0.13288	0.00731437	5.55e-10	0.164146	0.0208343	5.55e-10	-2.257	33	0	.		33	0	.	-4.222	0.2	.	.	.	0	0	0	.	.	0	.	0	0	0.04	.	.	0.686	0.966	0.366	0.25	1	1	0	0	3871.53	4
zym_gene_01864	zym_gene_01864_2	0.00268776	0.00100652	0.0246043	0.158283	0.000187725	1.67e-06	2.11e-07	0.0854227	0.00731437	5.55e-10	0.124365	0.0208343	5.55e-10	-2.565	168	5	.		168	5	.	-1.388	-1.358	.	.	.	0	0	0	.	.	0	.	0	0.955	0.703	.	.	0.622	0.772	0.464	0.08	0	0	0	0	18341.7	6
zym_gene_13110	zym_gene_13110_1	0.00268776	0.00100652	0.0246043	0.158283	0.000187725	1.67e-06	2.11e-07	0.0854227	0.00731437	5.55e-10	0.124365	0.0208343	5.55e-10	-3.115	478	7	.		478	7	.	-6.261	-1.343	.	.	.	0	0	0	.	.	0	.	0	0	0.04	.	.	0.818	0.138	0.518	0.01	0	0	0	0	52433.5	-12
zym_gene_16413	zym_gene_16413_3	0.00268776	0.00411696	0.054453	0.177824	0.00100652	1.83e-05	2.11e-07	0.13288	0.00731437	5.55e-10	0.177824	0.0478417	5.55e-10	-3.304	489	6	.		489	6	.	-7.415	-2.187	.	.	.	0	0	0	PF01244	Domain:Peptidase_M19	0	.	0	0	0.021	.	.	0.918	0.31	0.337	0.02	0	0	1	0	55198.4	3.5
zym_gene_11195	zym_gene_11195_1	4.45e-06	0.000557784	0.0418003	0.148707	0.00577362	0.00435521	5.97e-10	0.000292474	0.13052	0.00889082	0.0377042	0.0975204	5.97e-10	-1.897	754	13	.		754	13	.	-6.622	-1.303	.	.	.	0	0	0	PF05794	Family:Tcp11	0	.	0	0	0.01	.	.	0.952	0.557	0.477	0.01	0	0	0	0	84272.9	-11.5
zym_gene_11240	zym_gene_11240_5	0.317036	0.0929625	0.104901	0.239784	0.239784	0.00587256	0.232406	0.0819173	0.261165	0.104901	0.232406	0.111206	0.00587256	3.735	96	6	FolSix14		96	6	FolSix14	8.942	3.312	.	.	.	0	0	0	.	.	0	.	0	1	0.985	0.613	0.758	.	0.595	0.383	0.86	1	1	0	0	10113.2	1
zym_gene_01272	zym_gene_01272_1	6.23e-10	0.00012256	0.00317534	0.101437	0.0227558	0.000196838	1.62e-05	0.00210335	0.103471	0.00317534	0.059847	0.143406	6.23e-10	-3.042	134	1	.		134	1	.	-1.986	-1.344	.	.	.	0	0	0	.	.	0	.	0	0.21	0.337	0.747	.	.	0.946	0.256	0.05	0	0	0	0	15465.4	11.5
zym_gene_13477	zym_gene_13477_1	7.24e-10	0.000199209	0.027797	0.151805	0.00266475	0.000292474	4.4e-06	0.00141059	0.0962223	0.00479287	0.133837	0.150495	7.24e-10	-2.942	912	12	.		912	12	.	-8.128	-2.663	.	.	.	0	0	0	PF00005,PF12698	Domain:ABC_tran,Family:ABC2_membrane_3	0	.	0	0	0.009	.	.	0.988	0.302	0.45	0.04	0	0	0	1	100529	10
zym_gene_03150	zym_gene_03150_1	7.24e-10	0.000199209	0.00155489	0.101843	0.000794842	0.000292474	4.4e-06	8.89e-05	0.0337077	0.00155489	0.133837	0.129606	7.24e-10	-3.182	1420	23	.		1420	23	.	-6.004	-1.326	.	.	.	0	0	0	PF13532	Domain:2OG-FeII_Oxy_2	0	.	0	0	0.026	.	.	0.752	0.86	0.467	0	0	0	0	0	156224	-2.5
zym_gene_08854	zym_gene_08854_1	8.47e-05	9.16e-06	0.0302336	0.074709	4.36e-05	8.51e-07	7.76e-10	0.000124686	0.00171494	1.4e-05	0.115437	0.0112431	7.76e-10	-3.099	609	0	.		609	0	.	-5.947	-1.359	.	.	.	0	0	0	PF08598	Family:Sds3	0	.	0	0	0.065	.	.	0.778	0.661	0.255	0.05	0	0	0	0	66052.1	-2.5
zym_gene_12215	zym_gene_12215_2	2.64e-07	5.04e-06	0.000302787	0.0344133	0.00829197	0.000178271	7.94e-10	3.13e-05	0.0399155	0.000302787	0.127443	0.121133	7.94e-10	-0.406	144	6	.		144	6	.	-0.479	-1.108	.	.	.	0	0	0	.	.	0	.	0	1	0.472	.	0.634	.	0.262	0.322	0.74	0	0	0	0	14670.3	1
zym_gene_02726	zym_gene_02726_2	3.85e-06	4.35e-08	4.41e-06	0.0342401	0.0596047	7.77e-06	7.95e-10	0.000166086	0.0900798	7.05e-07	0.0220115	0.0169379	7.95e-10	-0.908	123	6	.		123	6	.	1.744	-0.98	.	.	.	0	0	0	.	.	0	.	0	0.989	0.888	.	0.519	.	0.677	0.401	0.47	0	0	0	0	13442.1	2
zym_gene_11240	zym_gene_11240_4	0.0382337	0.166527	0.289543	0.158841	0.277546	0.285956	0.158841	0.285956	0.262116	0.267608	0.277546	0.136455	0.0382337	3.735	96	6	FolSix14		96	6	FolSix14	8.942	3.312	.	.	.	0	0	0	.	.	0	.	0	1	0.985	0.613	0.758	.	0.595	0.383	0.86	1	1	0	0	10113.2	1
zym_gene_00653	zym_gene_00653_2	0.00157197	0.00238549	0.0382483	0.169416	9.43e-05	8.41e-06	8.51e-10	0.0648997	0.0329186	4.76e-07	0.169416	0.111764	8.51e-10	-2.605	264	1	.		264	1	.	-1.164	-1.318	.	.	.	0	0	0	.	.	0	.	0	0.451	0.446	0.866	.	.	0.704	0.459	0.02	0	0	0	0	28907.8	1.5
zym_gene_08626	zym_gene_08626_3	0.0059591	1.21e-05	0.0382483	0.137435	0.00822853	7.15e-07	8.51e-10	0.0313447	0.0329186	5.82e-06	0.137435	0.174981	8.51e-10	-2.629	149	0	.		149	0	.	2.409	0.27	.	.	.	0	0	0	PF09084	Family:NMT1	0	.	0	0.977	0.726	0.943	.	.	0.8	0.298	0.13	1	1	0	0	16474	4
zym_gene_09136	zym_gene_09136_1	0.00157197	0.0226704	0.0749354	0.172554	0.00238549	6.83e-05	8.51e-10	0.0648997	0.0669345	5.82e-06	0.172554	0.0669345	8.51e-10	-2.957	252	4	.		252	4	.	-3.797	-1.297	.	.	.	0	0	0	PF19327,PF09830	Domain:Ap4A_phos_N,Domain:ATP_transf	0	.	0	0.214	0.357	.	.	0.634	0.931	0.367	0.09	0	0	0	0	28018.6	-5.5
zym_gene_09385	zym_gene_09385_1	0.0059591	0.000542507	0.0382483	0.169416	0.00238549	7.15e-07	8.51e-10	0.0648997	0.0132112	2.39e-08	0.145214	0.0329186	8.51e-10	-2.971	402	10	PiCRN8		402	10	PiCRN8	-3.83	-1.441	.	.	.	0	0	0	PF00069	Domain:Pkinase	0	.	0	0	0.104	.	.	0.798	0.933	0.406	0.01	0	0	0	0	45730	2.5
zym_gene_09249	zym_gene_09249_2	8.01e-05	0.000535315	0.0117827	0.112742	0.00672613	7.68e-05	9.19e-10	0.0259623	0.0849205	7.96e-06	0.153651	0.125058	9.19e-10	-1.082	226	3	.		226	3	.	-4.973	-1.277	.	.	.	0	0	0	PF13649	Domain:Methyltransf_25	0	.	0	0.065	0.207	.	.	0.754	0.949	0.371	0.18	0	0	0	0	24935.3	-11
zym_gene_10158	zym_gene_10158_2	0.00175071	1.79e-05	0.0041146	0.163894	0.0178096	1.2e-05	9.19e-10	0.000219361	0.0234316	0.00027958	0.153651	0.125058	9.19e-10	-2.497	502	9	.		502	9	.	-2.348	0.326	.	.	.	0	0	0	.	.	0	.	0	0	0.011	0.639	.	.	0.258	0.174	0.08	1	1	0	0	53738.9	-33.5
zym_gene_04458	zym_gene_04458_1	0.0365416	1.79e-05	0.0560745	0.147852	0.0392707	7.68e-05	9.19e-10	0.0259623	0.163766	0.00027958	0.0458159	0.155627	9.19e-10	-2.971	154	5	.		154	5	.	-2.614	-1.304	.	.	.	0	0	0	.	.	0	.	0	0.977	0.57	.	.	0.887	0.905	0.353	0.14	0	0	0	0	17497.9	10
zym_gene_15379	zym_gene_15379_1	1.65e-05	3.3e-05	0.000363867	0.0434679	0.0234295	0.00641509	9.27e-10	0.000719054	0.137086	0.0373827	0.127712	0.104689	9.27e-10	-1.855	589	7	.		589	7	.	-8.492	-2.503	PHO89	reduced_virulence	PHI:3528	0	1	0	PF01384	Family:PHO4	0	.	0	0	0.01	.	.	0.986	0.13	0.175	0.15	0	1	0	1	64166.9	3
zym_gene_03789	zym_gene_03789_1	9.55e-10	0.000480545	0.00362706	0.0241616	0.0548283	0.000626462	5.44e-06	0.017344	0.126272	0.0328116	0.14778	0.167476	9.55e-10	-3.338	398	2	.		398	2	.	-3.694	-1.302	.	.	.	0	0	0	.	.	0	.	0	0	0.035	0.718	.	.	0.872	0.457	0.03	0	0	0	0	45245.4	19.5
zym_gene_13660	zym_gene_13660_1	1.63e-06	0.000397858	0.0551276	0.133708	0.0034887	0.000664344	9.56e-10	0.00946199	0.13657	0.0322698	0.138319	0.0943779	9.56e-10	-2.22	167	0	.		167	0	.	-1.672	-1.311	.	.	.	0	0	0	.	.	0	.	0	0.689	0.296	0.778	.	.	0.909	0.432	0.05	0	0	0	0	18177.6	-8.5
zym_gene_08358	zym_gene_08358_1	2.69e-07	5.61e-06	0.00108135	0.0348323	0.00851714	0.00521771	9.56e-10	0.000131758	0.0669954	0.00306091	0.126851	0.0413457	9.56e-10	-2.455	165	10	.		165	10	.	-2.582	-2.493	.	.	.	0	0	0	PF00097	Domain:zf-C3HC4	0	.	0	0.992	0.699	.	.	0.659	0.856	0.338	0.18	0	0	0	1	18418.3	0
zym_gene_06197	zym_gene_06197_1	1.04e-09	2.19e-07	0.000418967	0.0115064	0.00483064	0.000260488	1.29e-08	0.000757129	0.0757873	0.000418967	0.0898152	0.105867	1.04e-09	-1.5	449	0	.		449	0	.	-3.813	-1.317	.	.	.	0	0	0	.	.	0	.	0	0	0.047	0.68	.	.	0.145	0.426	0.24	0	0	0	0	47243	-2
zym_gene_07363	zym_gene_07363_1	1.04e-09	3.83e-05	0.00945963	0.0441115	0.00177452	0.00263489	7.29e-07	0.000219235	0.0757873	0.00945963	0.0601521	0.105867	1.04e-09	-2.193	74	1	.		74	1	.	0.246	0.842	.	.	.	0	0	0	.	.	0	.	0	0.674	0.284	0.817	.	.	0.008	0.462	0.06	1	1	0	0	8397.65	3.5
zym_gene_12215	zym_gene_12215_1	2.66e-07	1.14e-06	0.000365891	0.0186203	0.00359337	5.45e-05	1.1e-09	3.33e-05	0.0235604	0.000365891	0.126361	0.0685668	1.1e-09	-0.406	144	6	.		144	6	.	-0.479	-1.108	.	.	.	0	0	0	.	.	0	.	0	1	0.472	.	0.634	.	0.262	0.322	0.74	0	0	0	0	14670.3	1
zym_gene_11240	zym_gene_11240_1	0.135375	0.0712327	0.122043	0.0601521	0.0441115	0.0828004	0.118218	0.112231	0.141418	0.0387025	0.140599	0.135375	0.0387025	3.735	96	6	FolSix14		96	6	FolSix14	8.942	3.312	.	.	.	0	0	0	.	.	0	.	0	1	0.985	0.613	0.758	.	0.595	0.383	0.86	1	1	0	0	10113.2	1
zym_gene_14859	zym_gene_14859_1	2.35e-05	3.12e-07	0.000877777	0.074632	0.00548175	2.74e-05	1.13e-09	0.0107072	0.12547	0.00258415	0.0333873	0.12547	1.13e-09	-2.786	425	7	.		425	7	.	-5.523	-1.294	.	.	.	0	0	0	.	.	0	.	0	0	0.051	.	.	0.629	0.941	0.435	0.1	0	0	0	0	47708.5	-4
zym_gene_01302	zym_gene_01302_2	1.18e-09	1.75e-07	0.000502983	0.0360893	0.00892831	3e-06	3.87e-07	0.0031906	0.0027757	0.000142953	0.10134	0.0303927	1.18e-09	-1.173	77	4	.		77	4	.	-4.437	-2.008	.	.	.	0	0	0	PF06842	Family:DUF1242	0	.	0	0.511	0.299	.	.	0.613	0.987	0.366	0.2	0	1	0	1	8765.37	5.5
zym_gene_04833	zym_gene_04833_1	1.18e-05	1.21e-09	7.12e-05	0.026838	0.0739487	0.000134218	2.8e-08	0.00217901	0.134826	0.000265527	0.0354954	0.117764	1.21e-09	-1.726	92	5	.		92	5	.	-0.764	-0.92	.	.	.	0	0	0	.	.	0	.	0	0.999	0.809	.	.	0.795	0.994	0.513	0.27	0	0	0	0	10177.4	4.5
zym_gene_08949	zym_gene_08949_1	1.23e-09	3.7e-08	0.00150324	0.0118998	0.0118998	0.0028322	1.29e-07	5.94e-05	0.0494527	0.000474842	0.0602277	0.0494527	1.23e-09	-3.379	593	12	.		593	12	.	-6.745	-1.387	.	.	.	0	0	0	PF01494	Family:FAD_binding_3	0	.	0	0	0.011	.	.	0.984	0.734	0.197	0.01	0	0	0	0	66176.1	2.5
zym_gene_13546	zym_gene_13546_1	3.26e-09	2.23e-07	3.33e-05	0.0360761	0.0598366	3.2e-06	1.24e-09	0.00136684	0.0745985	0.000132927	0.0733481	0.0745985	1.24e-09	-1.878	244	2	.		244	2	.	-4.194	-1.303	.	.	.	0	0	0	.	.	0	.	0	0.287	0.203	.	.	0.514	0.96	0.256	0.13	0	0	0	0	26991.7	3
zym_gene_14021	zym_gene_14021_1	3.25e-06	1.24e-09	1.44e-05	0.000802151	0.00592269	6.79e-06	1.35e-06	0.000821763	0.00132043	7.77e-08	0.0598366	0.0350814	1.24e-09	-2.209	511	12	.		511	12	.	-6.704	-1.299	.	.	.	0	0	0	PF00282	Domain:Pyridoxal_deC	0	.	0	0	0.012	.	.	0.959	0.167	0.399	0.05	0	0	0	0	57184.9	-4.5
zym_gene_11240	zym_gene_11240_3	0.0491014	0.0685504	0.183543	0.255786	0.167817	0.175691	0.159951	0.0582802	0.264932	0.262409	0.167817	0.264932	0.0491014	3.735	96	6	FolSix14		96	6	FolSix14	8.942	3.312	.	.	.	0	0	0	.	.	0	.	0	1	0.985	0.613	0.758	.	0.595	0.383	0.86	1	1	0	0	10113.2	1
zym_gene_03957	zym_gene_03957_1	1.26e-09	8.86e-06	0.0111645	0.0854358	0.000194835	1.5e-05	8.08e-07	7.76e-05	0.116787	0.0111645	0.106795	0.116787	1.26e-09	0.296	130	11	.		130	11	.	1.546	1.028	.	.	.	0	0	0	.	.	0	.	0	1	0.856	.	.	0.681	0.203	0.46	0.57	0	0	0	0	14722.7	6
zym_gene_14121	zym_gene_14121_2	1.26e-09	8.86e-06	0.00154226	0.0546296	0.00624485	0.00321704	5.13e-06	0.00109414	0.0544223	0.00446579	0.106795	0.116787	1.26e-09	-1.823	277	6	.		277	6	.	-3.625	0.88	.	.	.	0	0	0	.	.	0	.	0	0	0.06	.	.	0.722	0.5	0.373	0.29	1	1	0	0	30844.7	-20.5
zym_gene_13323	zym_gene_13323_1	0.000137917	6.85e-06	0.000118875	0.0594208	0.0357431	1.44e-05	1.27e-09	0.000132927	0.137066	0.00359389	0.0268073	0.137066	1.27e-09	-2.481	131	4	.		131	4	.	-0.6	0.78	.	.	.	0	0	0	.	.	0	.	0	0.618	0.518	.	.	0.667	0.896	0.407	0.25	1	1	0	0	14928.1	6.5
zym_gene_07524	zym_gene_07524_1	1.45e-06	3.02e-08	0.000118875	0.0190473	0.0190473	0.000776089	1.27e-09	3.33e-05	0.0126584	0.000421504	0.0737638	0.0716202	1.27e-09	-2.561	598	5	.		598	5	.	-6.236	-1.262	.	.	.	0	0	0	PF08530,PF02129	Domain:PepX_C,Family:Peptidase_S15	0	.	0	0	0.045	.	.	0.917	0.971	0.538	0.06	0	0	0	0	67619.9	-7
zym_gene_11972	zym_gene_11972_1	8.84e-09	1.27e-09	6.91e-05	0.00598777	0.0268073	0.000132927	3.67e-09	0.000234632	0.0613716	0.000843703	0.0357431	0.0613716	1.27e-09	-3.28	173	2	.		173	2	.	-2.431	-1.386	.	.	.	0	0	0	.	.	0	.	0	0.961	0.476	.	.	0.548	0.423	0.408	0.05	0	0	0	0	19309.7	4.5
zym_gene_12327	zym_gene_12327_1	1.33e-06	0.00139492	0.00898166	0.133067	0.00378559	0.00592269	1.28e-09	0.00380744	0.115161	0.0357431	0.101964	0.13722	1.28e-09	-0.385	543	7	.		543	7	.	-3.86	1.436	.	.	.	0	0	0	PF06824	Repeat:Glyco_hydro_125	0	GH125	0	0	0.009	.	.	0.972	0.944	0.251	0.28	1	1	0	0	61210.6	-11
zym_gene_03637	zym_gene_03637_1	3.1e-08	3.85e-09	0.00137552	0.019185	0.00045265	1.52e-05	1.28e-09	3.18e-08	0.0466606	0.000126517	0.101964	0.0263885	1.28e-09	-1.662	525	14	.		525	14	.	-3.133	1.828	.	.	.	0	0	0	.	.	0	.	0	0	0.063	.	.	0.873	0.033	0.392	0.6	1	1	0	0	54759	-1.5
zym_gene_13507	zym_gene_13507_2	0.00472748	0.000403047	0.0109551	0.0716739	0.000403047	7.17e-06	1.55e-05	0.0891942	0.00883927	1.3e-09	0.167946	0.00883927	1.3e-09	-2.959	576	6	.		576	6	.	-6.153	-1.318	.	.	.	0	0	0	PF11905	Family:DUF3425	0	.	0	0	0.009	.	.	0.786	0.921	0.461	0.09	0	0	0	0	63750.5	12.5
zym_gene_16134	zym_gene_16134_1	8.26e-08	8e-06	0.0204263	0.0441115	0.00177452	1.46e-05	1.32e-09	0.00599809	0.0757873	0.00135856	0.127085	0.141418	1.32e-09	-2.61	530	8	.		530	8	.	-8.297	-2.538	FgMFS1_(FGSG_03725),FVEG_12533,CgTpo1_2,CgTpo1_1,CaNAG4,CgTPO4_(CAGL0L10912g),CaMDR1,CTB4	reduced_virulence,unaffected_pathogenicity	PHI:11594,PHI:3381,PHI:6626,PHI:6625,PHI:511,PHI:11183,PHI:26,PHI:2329,PHI:737	0	1	0	PF07690	Family:MFS_1	0	.	0	0	0.01	.	.	0.952	0.854	0.522	0.18	0	0	0	1	56697.8	16
zym_gene_11050	zym_gene_11050_1	0.000481023	4.67e-07	0.000437665	0.00783544	0.00102075	4.49e-05	1.35e-09	0.000710224	0.0168309	2.64e-05	0.101437	0.0579984	1.35e-09	-1.528	483	3	.		483	3	.	-6.084	-1.177	.	.	.	0	0	0	PF00884	Family:Sulfatase	0	.	0	0	0.016	.	.	0.759	0.05	0.448	0.05	0	0	0	0	55629.3	-1.5
zym_gene_09559	zym_gene_09559_1	1.39e-09	0.0122495	0.041149	0.138941	0.0122495	0.00301799	5.53e-06	0.00616441	0.130759	0.0670183	0.126125	0.110775	1.39e-09	-3.346	95	1	.		95	1	.	-1.978	-1.439	.	.	.	0	0	0	.	.	0	.	0	0.426	0.333	0.902	.	.	0.094	0.424	0.4	0	0	0	0	11054.8	13
zym_gene_12202	zym_gene_12202_1	0.00033684	1.8e-06	0.0027184	0.0127565	0.0014548	5.3e-05	1.39e-09	0.00782235	0.0160107	5.53e-06	0.0645841	0.0348856	1.39e-09	-3.346	297	4	.		297	4	.	-2.588	-1.338	.	.	.	0	0	0	PF00651	Domain:BTB	0	.	0	0.025	0.267	0.602	.	.	0.941	0.487	0.02	0	0	0	0	33729.2	13
zym_gene_00487	zym_gene_00487_1	0.0118362	0.00665136	0.0666842	0.0794607	0.155359	0.213423	0.00772033	0.00132571	0.203178	0.226557	0.221307	0.185847	0.00132571	3.692	79	9	.		79	9	.	7.201	3.312	.	.	.	0	0	0	.	.	0	.	0	1	0.984	0.842	0.896	.	0.996	0.658	0.7	1	1	0	0	8644.02	3
zym_gene_00487	zym_gene_00487_2	0.209803	0.0873284	0.076728	0.00487489	0.319712	0.224937	0.232406	0.319265	0.209803	0.076728	0.239784	0.00364552	0.00364552	3.692	79	9	.		79	9	.	7.201	3.312	.	.	.	0	0	0	.	.	0	.	0	1	0.984	0.842	0.896	.	0.996	0.658	0.7	1	1	0	0	8644.02	3
zym_gene_15380	zym_gene_15380_3	0.00450113	0.00182607	0.0368228	0.174649	0.00036613	3.92e-05	5.39e-09	0.108756	0.00366671	1.49e-09	0.177824	0.0121258	1.49e-09	0.525	469	0	.		469	0	.	-2.612	2.938	Ss-odc1,Ss-odc2	unaffected_pathogenicity,reduced_virulence	PHI:4508,PHI:4509	0	1	0	PF00190	Domain:Cupin_1	0	.	0	0	0.052	.	.	0.885	0.012	0.393	0.32	1	1	0	0	51466.6	-6
zym_gene_00876	zym_gene_00876_2	0.0147773	0.00182607	0.0368228	0.174649	0.00036613	3.82e-06	4.94e-07	0.108756	0.0318302	1.49e-09	0.177824	0.0318302	1.49e-09	-1.24	94	1	.		94	1	.	-0.308	-1.088	.	.	.	0	0	0	.	.	0	.	0	0.001	0.713	0.571	.	.	0.142	0.43	0.47	0	0	0	0	10608.3	3.5
zym_gene_01482	zym_gene_01482_3	0.00450113	0.00182607	0.0748729	0.174649	0.00036613	3.92e-05	5.39e-09	0.108756	0.0121258	1.49e-09	0.177824	0.0318302	1.49e-09	-1.824	232	6	.		232	6	.	-3.681	-1.281	.	.	.	0	0	0	PF02458	Family:Transferase	0	.	0	0.72	0.387	.	.	0.86	0.976	0.359	0.18	0	0	0	0	25853.8	-1
zym_gene_12976	zym_gene_12976_2	0.0147773	0.00693162	0.0368228	0.174649	0.00036613	3.92e-05	4.94e-07	0.108756	0.0121258	1.49e-09	0.177824	0.0318302	1.49e-09	-1.912	215	4	.		215	4	.	-3.851	-1.345	.	.	.	0	0	0	.	.	0	.	0	0.096	0.395	.	.	0.604	0.164	0.416	0.26	0	0	0	0	23878.8	-1.5
zym_gene_15736	zym_gene_15736_3	0.00450113	0.00693162	0.0748729	0.177824	0.00036613	3.82e-06	5.39e-09	0.108756	0.0121258	1.49e-09	0.177824	0.0671248	1.49e-09	-2.233	471	2	.		471	2	.	-6.171	-1.217	.	.	.	0	0	0	PF00296	Domain:Bac_luciferase	0	.	0	0	0.06	.	.	0.923	0.771	0.433	0.06	0	0	0	0	52588.5	-3.5
zym_gene_02762	zym_gene_02762_2	0.0147773	0.00693162	0.0748729	0.177824	0.00036613	3.82e-06	4.94e-07	0.155026	0.0121258	1.49e-09	0.14778	0.0671248	1.49e-09	-2.388	654	9	.		654	9	.	-7.399	-2.093	.	.	.	0	0	0	PF00172	Domain:Zn_clus	0	.	0	0	0.044	.	.	0.987	0.206	0.414	0.06	0	0	1	0	71897.1	-8
zym_gene_06251	zym_gene_06251_1	0.00450113	0.00182607	0.0368228	0.174649	0.00036613	3.82e-06	4.94e-07	0.108756	0.0121258	1.49e-09	0.14778	0.0318302	1.49e-09	-2.448	259	4	.		259	4	.	-5.011	-1.305	.	.	.	0	0	0	PF17645	Family:Amdase	0	.	0	0.132	0.302	.	.	0.918	0.233	0.329	0.24	0	0	0	0	28266.1	-6.5
zym_gene_09122	zym_gene_09122_2	0.00450113	0.00182607	0.0368228	0.174649	0.00182607	3.92e-05	4.94e-07	0.155026	0.0121258	1.49e-09	0.177824	0.0318302	1.49e-09	-2.636	222	3	.		222	3	.	0.325	-1.313	.	.	.	0	0	0	PF05916	Family:Sld5	0	.	0	0.616	0.722	0.632	.	.	0.981	0.415	0.09	0	0	0	0	24607.5	-1.5
zym_gene_00203	zym_gene_00203_2	0.00450113	0.00182607	0.0368228	0.174649	0.00182607	3.92e-05	4.94e-07	0.155026	0.0121258	1.49e-09	0.177824	0.0318302	1.49e-09	-2.664	74	2	.		74	2	.	-2.869	-1.101	.	.	.	0	0	0	.	.	0	.	0	0	0.154	0.727	.	.	0.991	0.322	0.22	0	0	0	0	7737.31	-15
zym_gene_04691	zym_gene_04691_2	0.0147773	0.00182607	0.0368228	0.174649	0.00182607	3.92e-05	4.94e-07	0.155026	0.0121258	1.49e-09	0.177824	0.0671248	1.49e-09	-2.724	141	2	.		141	2	.	0.451	0.432	.	.	.	0	0	0	.	.	0	.	0	0.969	0.358	0.513	.	.	0.519	0.361	0.38	1	1	0	0	16312.5	11
zym_gene_03850	zym_gene_03850_1	0.00450113	0.00182607	0.0368228	0.174649	0.00182607	3.92e-05	4.94e-07	0.155026	0.0121258	1.49e-09	0.177824	0.0318302	1.49e-09	-2.761	314	3	.		314	3	.	-7.214	-2.549	.	.	.	0	0	0	PF00153	Repeat:Mito_carr	0	.	0	0	0.03	.	.	0.743	0.71	0.464	0.56	0	0	0	1	33139.8	13
zym_gene_06378	zym_gene_06378_2	0.00450113	0.00182607	0.0368228	0.174649	0.00036613	3.82e-06	4.94e-07	0.108756	0.0121258	1.49e-09	0.177824	0.0318302	1.49e-09	-2.989	427	9	.		427	9	.	-5.921	-1.205	.	.	.	0	0	0	.	.	0	.	0	0	0.118	.	.	0.956	0.921	0.44	0.22	0	0	0	0	48385.2	5.5
zym_gene_09790	zym_gene_09790_3	0.0147773	0.00693162	0.0748729	0.177824	0.00036613	3.92e-05	7.68e-06	0.155026	0.0121258	1.49e-09	0.177824	0.114649	1.49e-09	-3.038	1298	7	.		1298	7	.	-6.33	-1.339	.	.	.	0	0	0	.	.	0	.	0	0	0.03	.	.	0.818	0.019	0.4	0.15	0	0	0	0	141529	5.5
zym_gene_12009	zym_gene_12009_2	0.00104397	0.00036613	0.0145509	0.0913806	0.00693162	3.92e-05	4.94e-07	0.108756	0.0121258	1.49e-09	0.14778	0.0318302	1.49e-09	-3.041	671	6	.		671	6	.	-6.648	-1.308	.	.	.	0	0	0	PF08568	Repeat:Kinetochor_Ybp2	0	.	0	0	0.009	.	.	0.988	0.924	0.278	0.07	0	0	0	0	73788.5	-37.5
zym_gene_14798	zym_gene_14798_2	0.00104397	0.00693162	0.0748729	0.174649	0.00182607	3.92e-05	4.94e-07	0.155026	0.0121258	1.49e-09	0.174649	0.0671248	1.49e-09	-3.044	399	12	.		399	12	.	-3.806	-1.404	.	.	.	0	0	0	.	.	0	.	0	0	0.076	0.565	.	.	0.177	0.345	0.01	0	0	0	0	44376.4	3
zym_gene_11233	zym_gene_11233_3	0.00450113	0.00693162	0.0748729	0.177824	0.00036613	3.82e-06	5.39e-09	0.108756	0.0121258	1.49e-09	0.177824	0.0671248	1.49e-09	-3.045	122	0	.		122	0	.	-5.578	-2.417	.	.	.	0	0	0	PF02656	Family:DUF202	0	.	0	0.723	0.259	.	.	0.838	0.078	0.435	0.15	0	0	0	1	13375.9	8.5
zym_gene_08979	zym_gene_08979_2	0.0147773	0.00182607	0.0368228	0.174649	0.00036613	3.82e-06	4.94e-07	0.108756	0.0318302	1.49e-09	0.177824	0.0318302	1.49e-09	-3.088	141	0	.		141	0	.	-1.59	-1.488	.	.	.	0	0	0	.	.	0	.	0	0.917	0.295	0.815	.	.	0.99	0.42	0.02	0	0	0	0	16376.4	5.5
zym_gene_00989	zym_gene_00989_1	0.0147773	0.00182607	0.0368228	0.174649	0.00182607	3.92e-05	4.94e-07	0.155026	0.0121258	1.49e-09	0.177824	0.0671248	1.49e-09	-3.093	194	3	.		194	3	.	-4.908	-2.232	.	.	.	0	0	0	.	.	0	.	0	0.605	0.295	.	.	0.684	0.273	0.462	0.3	0	0	1	0	21708.1	12.5
zym_gene_16909	zym_gene_16909_1	0.0378815	0.0205374	0.0368228	0.14778	0.00693162	0.00143345	7.68e-06	0.179941	0.00366671	1.49e-09	0.177824	0.0318302	1.49e-09	-3.122	707	6	PiCRN8		707	6	PiCRN8	-6.421	-1.307	FGSG_07409,GzHMG024,FGSG_05406,FGSG_05393,Cdc2B,FGSG_03132,(Sc_Cdc28),Cdc2A,FGSG_07423,FGSG_08729,CPK2,CgSlt2,VdHog1,Mero-Hog1,AaSLT2,CPMK2,HOG1,Mps1,CpMK1,Hog1,SakA,Cpk2,Slt2,MgSlt2,OSM1,MhSlt2_(XP_011115715),Hog1_(FOXG_06318),MPK1,FgHOG1,CgHog1,Cghog1,Mero-Slt2,Bbslt2,CpSlt2,(Mgv1),Hog1_(PDIG_79560),MGV1,AoSlt2_(XP_011126279),MPS1,FoSlt2,Cshog1,MAF1,BcSAK1,CEK1,Cek1,Bmp3,BcBmp3,MgHog1,ChMK1,CMK…	lethal,unaffected_pathogenicity,reduced_virulence,loss_of_pathogenicity,increased_virulence_(hypervirulence)	PHI:1231,PHI:1492,PHI:1268,PHI:1223,PHI:4942,PHI:1266,PHI:4941,PHI:1178,PHI:1232,PHI:1240,PHI:3088,PHI:4626,PHI:5536,PHI:5427,PHI:2318,PHI:246,PHI:497,PHI:2367,PHI:342,PHI:6084,PHI:9769,PHI:10024,PHI:11021,PHI:149,PHI:7724,PHI:8002,PHI:1042,PHI:153,PHI:9454,PHI:6317,PHI:10250,PHI:313,PHI:2810,PHI:1005,PHI:2327,PHI:8395,PHI:4625,PHI:5428,PHI:5045,PHI:2429,PHI:7447,PHI:1196,PHI:8735,PHI:7280,PHI:26…	1	1	1	PF00069	Domain:Pkinase	0	.	0	0	0.116	.	.	0.641	0.043	0.294	0.02	0	0	0	0	79967.5	24
zym_gene_10444	zym_gene_10444_1	2.55e-08	2.29e-06	0.000657965	0.0684859	0.00335503	0.000447649	1.49e-09	0.00172486	0.0994334	0.00616641	0.1231	0.0994334	1.49e-09	-3.156	557	12	.		557	12	.	-7.629	-2.532	.	.	.	0	0	0	PF07690	Family:MFS_1	0	.	0	0	0.048	.	.	0.93	0.441	0.46	0.3	0	0	0	1	60037.9	8.5
zym_gene_17820	zym_gene_17820_2	0.00450113	0.00182607	0.0368228	0.174649	0.00182607	3.92e-05	4.94e-07	0.155026	0.0121258	1.49e-09	0.14778	0.0318302	1.49e-09	-3.162	362	11	.		362	11	.	-2.009	-1.324	.	.	.	0	0	0	.	.	0	.	0	0.003	0.406	0.619	.	.	0.36	0.25	0.28	0	0	0	0	39521.8	13
zym_gene_10702	zym_gene_10702_2	0.00450113	0.00693162	0.0748729	0.177824	0.00036613	3.82e-06	5.39e-09	0.108756	0.0121258	1.49e-09	0.177824	0.0671248	1.49e-09	-3.182	407	10	.		407	10	.	-3.21	-1.334	.	.	.	0	0	0	PF02926	Domain:THUMP	0	.	0	0	0.183	0.608	.	.	0.022	0.414	0.02	0	0	0	0	44999.7	-5
zym_gene_13003	zym_gene_13003_2	0.00450113	0.00693162	0.0748729	0.177824	0.00036613	3.82e-06	5.39e-09	0.108756	0.0121258	1.49e-09	0.177824	0.0671248	1.49e-09	-3.183	471	5	.		471	5	.	-5.704	-1.321	.	.	.	0	0	0	.	.	0	.	0	0	0.099	.	.	0.767	0.698	0.37	0.22	0	0	0	0	51593.3	8.5
zym_gene_01354	zym_gene_01354_2	0.0147773	0.00182607	0.0368228	0.174649	0.00182607	3.92e-05	4.94e-07	0.155026	0.0318302	1.49e-09	0.100001	0.0671248	1.49e-09	-3.287	225	2	.		225	2	.	-5.128	-1.477	.	.	.	0	0	0	.	.	0	.	0	0.038	0.308	.	.	0.852	0.005	0.402	0.16	0	0	0	0	25160.9	18.5
zym_gene_12333	zym_gene_12333_2	0.00450113	0.00693162	0.0748729	0.177824	0.00036613	3.82e-06	5.39e-09	0.108756	0.0121258	1.49e-09	0.177824	0.0671248	1.49e-09	-3.346	351	3	.		351	3	.	-3.811	-1.325	.	.	.	0	0	0	.	.	0	.	0	0	0.339	.	.	0.508	0.944	0.428	0	0	0	0	0	39454.7	8.5
zym_gene_04553	zym_gene_04553_1	0.00450113	0.00182607	0.0368228	0.174649	0.00182607	3.82e-06	4.94e-07	0.155026	0.0121258	1.49e-09	0.14778	0.0318302	1.49e-09	-3.378	856	14	.		856	14	.	-6.71	-1.354	.	.	.	0	0	0	PF05729	Domain:NACHT	0	.	0	0	0.009	.	.	0.957	0.457	0.258	0.07	0	0	0	0	96919.8	15
zym_gene_05490	zym_gene_05490_2	0.00450113	0.00182607	0.0748729	0.174649	0.00036613	3.92e-05	5.39e-09	0.108756	0.0121258	1.49e-09	0.177824	0.0318302	1.49e-09	-3.464	426	8	.		426	8	.	-7.438	-2.479	.	.	.	0	0	0	PF01699	Family:Na_Ca_ex	0	.	0	0	0.058	.	.	0.935	0.94	0.445	0.06	0	0	0	1	47427.1	5
zym_gene_09890	zym_gene_09890_1	1.5e-09	5.58e-08	0.000168106	0.0125554	0.000701101	8.29e-07	2.74e-09	1.51e-05	0.0303921	0.000585257	0.134772	0.0526722	1.5e-09	-1.381	424	1	.		424	1	.	-3.974	0.258	.	.	.	0	0	0	PF01145,PF16200	Family:Band_7,Family:Band_7_C	0	.	0	0	0.07	.	.	0.594	0.014	0.454	0.04	1	1	0	0	45678.6	4
zym_gene_13271	zym_gene_13271_1	1.56e-07	1.18e-05	0.00260157	0.0472107	0.0472107	0.000122677	1.55e-09	0.000568353	0.123754	0.00260157	0.00803238	0.0227957	1.55e-09	-3.337	644	3	.		644	3	.	-3.934	-1.322	.	.	.	0	0	0	PF17004,PF08492	Repeat:SRP_TPR_like,Domain:SRP72	0	.	0	0	0.029	0.684	.	.	0.004	0.397	0	0	0	0	0	70229.8	16.5
zym_gene_09325	zym_gene_09325_2	5.39e-05	0.000252121	0.0136439	0.0740981	0.000987052	7.92e-07	1.57e-09	0.0018851	0.0479432	0.000115439	0.119295	0.0479432	1.57e-09	-2.973	328	1	.		328	1	.	-2.808	-1.317	.	.	.	0	0	0	.	.	0	.	0	0.003	0.213	0.779	.	.	0.757	0.453	0.02	0	0	0	0	36151.7	9.5
zym_gene_05092	zym_gene_05092_2	0.0108005	0.0277755	0.0190208	0.157231	0.000288663	3.79e-05	1.28e-05	0.14574	0.00182279	1.73e-09	0.138733	0.140518	1.73e-09	-2.211	59	0	.		59	0	.	-1.324	-1.376	.	.	.	0	0	0	.	.	0	.	0	0.46	0.476	0.506	.	.	0.292	0.26	0.27	0	0	0	0	6678.73	1.5
zym_gene_13984	zym_gene_13984_1	1.62e-06	2.02e-09	6.4e-07	0.000374894	0.0868133	0.00187396	4.24e-07	0.00391993	0.00426501	3.72e-06	0.0744114	0.0215055	2.02e-09	-2.205	366	9	.		366	9	.	-5.124	-1.466	.	.	.	0	0	0	PF00172	Domain:Zn_clus	0	.	0	0.001	0.341	.	.	0.921	0.191	0.422	0.02	0	0	0	0	39979.4	3
zym_gene_12059	zym_gene_12059_2	3.43e-05	1.29e-05	0.014837	0.127443	0.00576833	0.00945497	2.02e-09	0.00187396	0.137579	0.000271788	0.13415	0.137579	2.02e-09	-2.522	343	2	.		343	2	.	-2.146	-1.308	.	.	.	0	0	0	PF01370	Family:Epimerase	0	.	0	0.003	0.38	0.703	.	.	0.035	0.299	0.11	0	0	0	0	38000.8	0.5
zym_gene_13819	zym_gene_13819_2	7.26e-06	2.52e-06	0.000897869	0.0744114	0.127443	0.000128016	2.02e-09	0.00187396	0.0959851	0.000271788	0.00336486	0.0223135	2.02e-09	-3.362	425	4	.		425	4	.	-2.742	0.131	.	.	.	0	0	0	PF00676	Family:E1_dh	0	.	0	0	0.277	.	.	0.526	0.785	0.43	0.06	1	1	0	0	47717.5	1
zym_gene_04935	zym_gene_04935_1	0.000685284	0.00159293	0.0547301	0.0747563	0.000479593	0.00109414	2.11e-09	0.00321704	0.106895	4.77e-05	0.0854358	0.0748263	2.11e-09	-2.235	22	0	.		22	0	.	1.406	-0.631	.	.	.	0	0	0	.	.	0	.	0	0.987	0.636	0.895	0.667	.	0.945	0.38	0.41	0	0	0	0	2740.09	2.5
zym_gene_08228	zym_gene_08228_1	7.83e-06	8.08e-07	4.77e-05	0.106795	0.0243789	0.00109414	2.11e-09	0.0643258	0.133559	4.77e-05	0.0148015	0.106895	2.11e-09	-2.497	831	4	MoCDIP2,MoCDIP11		831	4	MoCDIP2,MoCDIP11	-4.911	-2.239	.	.	.	0	0	0	.	.	0	.	0	0	0.09	.	.	0.821	0.156	0.399	0.19	0	0	1	0	89898.1	4.5
zym_gene_09898	zym_gene_09898_1	1.25e-06	0.000479593	0.0305845	0.0243789	0.0243789	0.00109414	2.11e-09	0.0084138	0.0457761	0.000202661	0.145808	0.0457761	2.11e-09	-3.365	511	11	.		511	11	.	-6.993	-1.798	.	.	.	0	0	0	PF00266	Domain:Aminotran_5	0	.	0	0	0.035	.	.	0.918	0.122	0.321	0.01	0	0	0	0	56216.8	7
zym_gene_05131	zym_gene_05131_1	2.15e-09	0.00378598	0.00970316	0.133746	0.0884782	0.0483393	6.05e-05	0.0181972	0.0837397	0.117458	0.0728644	0.131812	2.15e-09	-3.088	131	0	.		131	0	.	-3.143	-1.425	.	.	.	0	0	0	.	.	0	.	0	0.472	0.1	0.812	.	.	0.021	0.447	0.13	0	0	0	0	15136.1	6.5
zym_gene_07395	zym_gene_07395_3	0.000279166	8.11e-08	0.000213523	0.0164007	0.167946	0.0321056	1.55e-05	2.56e-06	0.146709	0.164016	0.0438007	0.167433	8.11e-08	3.571	99	12	.		99	12	.	6.801	3.312	.	.	.	0	0	0	.	.	0	.	0	1	0.97	0.538	0.742	.	0.495	0.349	0.85	1	1	0	0	11181.9	4.5
zym_gene_03483	zym_gene_03483_2	0.000580829	0.00411696	0.054453	0.177824	0.00100652	1.67e-06	2.16e-09	0.0854227	0.0478417	1.14e-06	0.177824	0.089337	2.16e-09	0.417	90	0	.		90	0	.	-0.651	3.097	.	.	.	0	0	0	.	.	0	.	0	0.075	0.194	.	.	0.756	0.987	0.388	0.49	1	1	0	0	10041.4	3
zym_gene_10861	zym_gene_10861_2	0.0094933	0.00100652	0.0246043	0.158283	0.00100652	1.67e-06	2.16e-09	0.0446783	0.0478417	1.14e-06	0.177824	0.089337	2.16e-09	-1.146	386	1	.		386	1	.	-7.748	-2.507	.	.	.	0	0	0	.	.	0	.	0	0	0.048	.	.	0.961	0.112	0.359	0.05	0	1	0	1	42270.8	11.5
zym_gene_01123	zym_gene_01123_2	0.00268776	0.0131791	0.0980155	0.164146	0.000187725	1.83e-05	2.16e-09	0.16912	0.0478417	1.14e-06	0.164146	0.089337	2.16e-09	-1.671	157	6	.		157	6	.	-0.591	0.536	.	.	.	0	0	0	.	.	0	.	0	0.305	0.601	.	.	0.61	0.943	0.473	0.83	0	0	0	0	16785.9	-2.5
zym_gene_12669	zym_gene_12669_2	0.00268776	0.00100652	0.0246043	0.177824	0.000187725	0.000773653	2.16e-09	0.0446783	0.0478417	1.14e-06	0.164146	0.089337	2.16e-09	-1.685	229	5	.		229	5	.	-2.821	-1.531	.	.	.	0	0	0	PF01521	Family:Fe-S_biosyn	0	.	0	0.657	0.656	.	.	0.852	0.014	0.371	0.22	0	0	0	0	24985.9	5.5
zym_gene_00550	zym_gene_00550_1	0.0094933	0.00100652	0.054453	0.177824	0.00100652	1.83e-05	2.16e-09	0.0854227	0.0478417	6.1e-08	0.124365	0.00731437	2.16e-09	-2.747	131	2	.		131	2	.	0.573	-1.344	.	.	.	0	0	0	.	.	0	.	0	0.936	0.754	0.613	.	.	0.024	0.403	0.13	0	0	0	0	15140	7
zym_gene_16785	zym_gene_16785_1	0.0094933	0.00411696	0.0246043	0.158283	0.00100652	1.67e-06	2.16e-09	0.13288	0.0478417	1.14e-06	0.164146	0.136442	2.16e-09	-2.971	442	10	PiCRN8		442	10	PiCRN8	-7.754	-1.535	Mps1,CpSlt2,(Mgv1),MGV1,FoSlt2,CPMK2,AaSLT2,MPS1,MAF1,KPP2,Kpp2,UBC3,MgSlt2,Slt2,PdMpkB,Kss1_(PDIG_75030),Fus3,UvPmk1_(KDB_16903.1),Fmk1_(FOXG_08140),MaMk1,Mero-Fus3,PMK1,MAP1_(related:_GPMK1),MgFus3,VMK1,Lf_pmk1,BMP1,Fmk1,FMK1,CPMK1,ChMK1,CMK1,AaFUS3,MAK2,Mak2,AMK1,PTK1,Bbmpk1,SsuA,(Gsk3),Fgk3,Chk1,CHK1,Cek2,(Sc_Cdc28),Cdc2A,FGSG_00132,CgSlt2,FGSG_05393,FGSG_07409,GzHMG024,FGSG_02488,MoCKa1_(MGG…	reduced_virulence,loss_of_pathogenicity,unaffected_pathogenicity,increased_virulence_(hypervirulence),lethal	PHI:2367,PHI:7447,PHI:1196,PHI:266,PHI:4679,PHI:246,PHI:2318,PHI:113,PHI:263,PHI:151,PHI:10044,PHI:2230,PHI:406,PHI:1042,PHI:8002,PHI:6730,PHI:8736,PHI:8001,PHI:9480,PHI:10249,PHI:3889,PHI:5426,PHI:2163,PHI:1189,PHI:4245,PHI:5479,PHI:309,PHI:3517,PHI:2438,PHI:483,PHI:2330,PHI:161,PHI:545,PHI:2285,PHI:6315,PHI:2827,PHI:215,PHI:7240,PHI:690,PHI:56,PHI:245,PHI:6622,PHI:170,PHI:2303,PHI:448,PHI:2268,…	1	1	1	PF00069	Domain:Pkinase	0	.	0	0	0.033	.	.	0.978	0.807	0.329	0.11	0	0	0	0	49991.8	4.5
zym_gene_03743	zym_gene_03743_2	0.0094933	0.00411696	0.0246043	0.158283	0.00411696	1.67e-06	2.16e-09	0.0854227	0.0478417	1.14e-06	0.164146	0.0478417	2.16e-09	-3.042	257	4	.		257	4	.	-3.826	-1.047	.	.	.	0	0	0	.	.	0	.	0	0.065	0.373	.	.	0.695	0.641	0.301	0.12	0	0	0	0	29561	16.5
zym_gene_11778	zym_gene_11778_2	0.00268776	0.00411696	0.054453	0.158283	0.00100652	1.83e-05	2.16e-09	0.13288	0.089337	1.14e-06	0.077092	0.089337	2.16e-09	-3.115	1197	12	FolSix3		1197	12	FolSix3	-4.642	-1.319	.	.	.	0	0	0	PF00501,PF07993,PF00550	Family:AMP-binding,Family:NAD_binding_4,Domain:PP-binding	0	.	0	0	0.011	.	.	0.988	0.956	0.299	0	0	0	0	0	133320	-6.5
zym_gene_10783	zym_gene_10783_1	2.31e-09	0.00108621	0.0313442	0.144437	0.00108621	0.00458013	8.38e-06	0.0267937	0.019046	0.00616641	0.0913146	0.0994334	2.31e-09	-1.469	971	17	.		971	17	.	-7.916	-2.531	.	.	.	0	0	0	.	.	0	.	0	0	0.012	.	.	0.965	0.338	0.427	0.14	0	1	0	1	105020	32
zym_gene_13581	zym_gene_13581_2	2.31e-09	7.04e-05	0.00616641	0.131307	0.00335503	0.00154955	4.44e-05	0.000510872	0.0661761	0.00217951	0.147577	0.0994334	2.31e-09	-1.964	1152	4	.		1152	4	.	-6.351	-1.309	.	.	.	0	0	0	PF10650	Domain:zf-C3H1	0	.	0	0	0.031	.	.	0.862	0.288	0.438	0.17	0	0	0	0	123843	-44
zym_gene_05168	zym_gene_05168_1	2.31e-09	1.39e-05	3.64e-05	0.0684859	0.00108621	0.00458013	1.79e-08	0.000510872	0.0381785	0.00217951	0.144437	0.129757	2.31e-09	-2.843	287	3	.		287	3	.	-1.38	-1.345	.	.	.	0	0	0	.	.	0	.	0	0.126	0.535	0.512	.	.	0.037	0.426	0.01	0	0	0	0	32026.3	8
zym_gene_04538	zym_gene_04538_2	0.00074533	3.69e-05	0.0068078	0.0262724	0.00355687	0.000152171	2.37e-09	0.0160719	0.106482	0.00210452	0.101618	0.144511	2.37e-09	-1.915	187	2	.		187	2	.	1.418	-1.355	.	.	.	0	0	0	PF00171	Family:Aldedh	0	.	0	0.963	0.891	0.678	.	.	0.578	0.418	0.03	0	0	0	0	20649.3	4.5
zym_gene_01103	zym_gene_01103_1	0.00074533	0.000970055	0.0181541	0.163894	0.00355687	2.54e-05	2.37e-09	0.069798	0.0659842	2.12e-06	0.140701	0.0659842	2.37e-09	-2.971	325	3	PiCRN8		325	3	PiCRN8	-2.147	-1.28	.	.	.	0	0	0	PF00069	Domain:Pkinase	0	.	0	0.001	0.278	.	.	0.515	0.65	0.487	0	0	0	0	0	36906.1	-0.5
zym_gene_16345	zym_gene_16345_1	0.00074533	3.69e-05	0.0181541	0.0538882	0.000212956	3.08e-07	2.37e-09	0.0160719	0.00537091	2.12e-06	0.160802	0.0342969	2.37e-09	-2.973	1053	10	.		1053	10	.	-5.751	-1.299	FUM6,CysJ_(Dda3937_00209),CaErg11,ERG11,Erg11	reduced_virulence,loss_of_pathogenicity,unaffected_pathogenicity	PHI:9266,PHI:8574,PHI:10625,PHI:8030,PHI:8187,PHI:11160	1	1	0	PF00067,PF00667,PF00258,PF00175	Domain:p450,Domain:FAD_binding_1,Domain:Flavodoxin_1,Domain:NAD_binding_1	0	.	0	0	0.01	.	.	0.987	0.325	0.409	0	0	0	0	0	117577	-1.5
zym_gene_09901	zym_gene_09901_3	0.00074533	0.000212956	0.0402189	0.132885	0.000970055	3.08e-07	2.37e-09	0.0367358	0.0148921	2.12e-06	0.101618	0.0148921	2.37e-09	-3.115	328	2	.		328	2	.	-4.239	-1.821	.	.	.	0	0	0	.	.	0	.	0	0.022	0.483	.	.	0.706	0.048	0.528	0.12	0	0	0	0	35810	5.5
zym_gene_10508	zym_gene_10508_1	2.4e-09	1.38e-05	0.00542761	0.0320866	0.000258963	2.4e-05	1.99e-07	9.84e-05	0.0583851	0.000631197	0.137145	0.0583851	2.4e-09	-3.464	467	8	.		467	8	.	-7.303	-2.522	.	.	.	0	0	0	PF07690	Family:MFS_1	0	.	0	0	0.042	.	.	0.801	0.558	0.42	0.12	0	0	0	1	50666.5	6
zym_gene_11132	zym_gene_11132_1	1.64e-06	8.86e-09	1.69e-05	0.00586736	0.00227524	0.000131758	2.5e-09	4.99e-05	0.0654203	1.69e-05	0.0348323	0.0401443	2.5e-09	-2.729	1120	18	.		1120	18	.	-6.597	-1.305	.	.	.	0	0	0	PF02141,PF03456,PF03455	Family:DENN,Domain:uDENN,Domain:dDENN	0	.	0	0	0.009	.	.	0.907	0.157	0.418	0.01	0	0	0	0	124373	23.5
zym_gene_03665	zym_gene_03665_1	1.64e-06	6.99e-08	0.0025823	0.00586736	0.0133312	3.25e-05	2.5e-09	4.99e-05	0.13657	0.00027274	0.114575	0.0217887	2.5e-09	-2.887	123	1	.		123	1	.	-3.388	-2.136	.	.	.	0	0	0	.	.	0	.	0	0.965	0.542	.	.	0.809	0.977	0.466	0.16	0	0	1	0	13739.4	6.5
zym_gene_08053	zym_gene_08053_1	0.000246584	0.000354245	0.0329782	0.00368468	0.00368468	0.00177162	2.69e-09	0.00014931	0.100861	0.0161526	0.0910182	0.0402641	2.69e-09	-2.236	113	2	.		113	2	.	0.609	-1.315	.	.	.	0	0	0	.	.	0	.	0	0.779	0.736	0.742	.	.	0.971	0.447	0.07	0	0	0	0	12610	-1.5
zym_gene_16489	zym_gene_16489_1	1.02e-05	6.34e-05	0.00254709	0.10277	0.0741187	0.00394192	2.96e-09	5.45e-05	0.135655	0.0144149	0.0588589	0.122689	2.96e-09	-1.685	153	1	.		153	1	.	1.156	-1.25	.	.	.	0	0	0	.	.	0	.	0	0.837	0.88	0.509	.	.	0.071	0.474	0.2	0	0	0	0	16713.8	1
zym_gene_10762	zym_gene_10762_1	0.000660413	4.29e-06	0.000131732	0.0898152	0.035481	5.52e-05	3.07e-09	0.000260488	0.055897	3.14e-05	0.140599	0.055897	3.07e-09	-3.28	468	6	.		468	6	.	-6.075	-1.723	.	.	.	0	0	0	PF00561	Domain:Abhydrolase_1	0	.	0	0	0.057	.	.	0.692	0.964	0.317	0.03	0	0	0	0	53476.4	3
zym_gene_17075	zym_gene_17075_1	3.26e-09	7.1e-06	0.0195359	0.0880177	0.00140376	1.57e-05	8.36e-08	0.000442059	0.0745985	0.0038737	0.10177	0.126306	3.26e-09	-3.121	124	1	.		124	1	.	-4.516	-1.339	.	.	.	0	0	0	.	.	0	.	0	0.043	0.202	.	.	0.522	0.876	0.42	0.46	0	0	0	0	13678.6	10
zym_gene_08469	zym_gene_08469_1	1.18e-05	5.4e-07	0.000868158	0.102462	0.0739487	0.00144693	3.36e-09	0.00217901	0.0912668	7.12e-05	0.0354954	0.00984182	3.36e-09	-1.944	81	3	.		81	3	.	0.009	-0.787	.	.	.	0	0	0	.	.	0	.	0	0.975	0.905	.	.	0.662	0.257	0.286	0.49	0	0	0	0	9376.21	6
zym_gene_07834	zym_gene_07834_1	0.000506404	0.00014766	0.00611894	0.135066	0.000745957	1.55e-05	1.5e-08	0.0675328	0.0141288	3.48e-09	0.0596941	0.0337248	3.48e-09	0.522	91	2	.		91	2	.	2.541	2.545	.	.	.	0	0	0	.	.	0	.	0	0.429	0.481	0.518	.	.	0.017	0.501	0.4	1	1	0	0	9727.09	-0.5
zym_gene_09602	zym_gene_09602_2	0.00219786	0.000745957	0.00611894	0.0922546	0.00014766	1.55e-05	3.01e-07	0.0341684	0.0337248	3.48e-09	0.101299	0.0141288	3.48e-09	-2.105	72	3	.		72	3	.	-2.54	-0.684	.	.	.	0	0	0	.	.	0	.	0	0.047	0.149	0.512	.	.	0.982	0.352	0.47	0	0	0	0	7886.07	-1
zym_gene_09579	zym_gene_09579_2	0.00219786	0.00014766	0.0171301	0.0922546	0.00296761	0.00230569	3.21e-05	0.169831	0.00485752	3.48e-09	0.135066	0.0337248	3.48e-09	-3.037	531	2	.		531	2	.	-7.774	-2.448	.	.	.	0	0	0	.	.	0	.	0	0	0.01	.	.	0.981	0.885	0.442	0.08	0	0	0	1	59472.4	7
zym_gene_14828	zym_gene_14828_3	0.0460739	0.00296761	0.0171301	0.167946	0.000745957	0.000106253	3.74e-06	0.11039	0.00485752	3.48e-09	0.164836	0.00135702	3.48e-09	-3.138	557	7	.		557	7	.	-6.623	-1.301	.	.	.	0	0	0	PF00155	Domain:Aminotran_1_2	0	.	0	0	0.011	.	.	0.987	0.954	0.349	0.05	0	0	0	0	62119.4	2.5
zym_gene_11982	zym_gene_11982_2	3.54e-09	4.65e-07	0.000788658	0.0410482	0.00123286	0.00506178	2.52e-07	0.000569675	0.0206114	0.00250753	0.142638	0.129827	3.54e-09	-1.191	362	9	.		362	9	.	-5.733	-1.268	.	.	.	0	0	0	PF00459	Family:Inositol_P	0	.	0	0	0.203	.	.	0.955	0.037	0.419	0.08	0	0	0	0	39473.5	-7
zym_gene_11524	zym_gene_11524_2	3.54e-09	3.18e-06	0.00685092	0.101602	0.021193	0.000532673	2.52e-07	0.00526234	0.068309	0.00250753	0.142638	0.145848	3.54e-09	-2.365	410	4	.		410	4	.	-6.378	-1.341	.	.	.	0	0	0	PF07859	Domain:Abhydrolase_3	0	.	0	0	0.054	.	.	0.952	0.866	0.294	0.03	0	0	0	0	45034.8	-8
zym_gene_07804	zym_gene_07804_1	3.54e-09	8.7e-05	0.00685092	0.0410482	0.0410482	0.0124773	1.81e-06	0.00526234	0.129827	0.0329782	0.0910182	0.143099	3.54e-09	-2.372	53	1	.		53	1	.	-4.358	-1.383	.	.	.	0	0	0	.	.	0	.	0	0.759	0.151	.	.	0.558	0.029	0.499	0.05	0	0	0	0	5818.56	-0.5
zym_gene_11911	zym_gene_11911_1	1.4e-07	3.54e-09	0.000493366	0.0361936	0.00909506	6.82e-05	4.85e-07	0.000403228	0.0503023	0.00407941	0.046373	0.105987	3.54e-09	-3.197	388	5	.		388	5	.	-6.197	-1.298	.	.	.	0	0	0	PF04909	Domain:Amidohydro_2	0	.	0	0	0.013	.	.	0.788	0.53	0.345	0.05	0	0	0	0	43479	-14
zym_gene_09967	zym_gene_09967_1	6.54e-07	2.79e-06	0.00203779	0.046373	0.00574425	0.000403228	3.54e-09	0.0138686	0.138152	0.00531061	0.0601132	0.131812	3.54e-09	-3.364	365	3	.		365	3	.	-4.261	-1.82	.	.	.	0	0	0	PF00106	Domain:adh_short	0	.	0	0.001	0.426	.	.	0.663	0.929	0.359	0.11	0	0	0	0	39681.7	5
zym_gene_07395	zym_gene_07395_1	0.0529902	0.0277755	0.0190208	0.157231	0.00414076	0.000204774	0.000402785	0.161995	0.0346734	3.59e-06	0.138733	0.0653164	3.59e-06	3.571	99	12	.		99	12	.	6.801	3.312	.	.	.	0	0	0	.	.	0	.	0	1	0.97	0.538	0.742	.	0.495	0.349	0.85	1	1	0	0	11181.9	4.5
zym_gene_01234	zym_gene_01234_1	1.09e-05	1.07e-06	0.00241744	0.0249297	0.0117599	0.00117538	3.56e-09	3.54e-06	0.073456	0.000785596	0.138231	0.0450907	3.56e-09	-2.807	86	1	.		86	1	.	-6.163	-1.828	.	.	.	0	0	0	.	.	0	.	0	0.097	0.057	.	.	0.725	0.977	0.262	0.17	0	0	1	0	9947.52	7
zym_gene_08781	zym_gene_08781_2	5.39e-05	1.49e-07	0.00241744	0.0461586	0.000534755	3.6e-06	3.56e-09	0.00035395	0.0450907	1.11e-05	0.0553903	0.0450907	3.56e-09	-3.338	1078	5	.		1078	5	.	-6.033	-1.315	.	.	.	0	0	0	PF00176,PF09111,PF00271,PF09110	Domain:SNF2-rel_dom,Domain:SLIDE,Domain:Helicase_C,Domain:HAND	0	.	0	0	0.046	.	.	0.816	0.96	0.405	0	0	0	0	0	123239	-2.5
zym_gene_08479	zym_gene_08479_1	0.0070714	3.95e-06	0.000349506	0.111776	0.00248516	0.000489852	3.57e-09	0.0119706	0.0485323	1.61e-07	0.1209	0.00348831	3.57e-09	-2.093	100	0	.		100	0	.	-3.094	-1.326	.	.	.	0	0	0	.	.	0	.	0	0.928	0.308	.	.	0.528	0.919	0.389	0.08	0	0	0	0	10923.3	-5
zym_gene_15760	zym_gene_15760_2	0.000126606	0.000152142	0.00138666	0.0732098	0.0190875	2.52e-06	3.57e-09	0.0280162	0.0485323	1.59e-06	0.1209	0.0485323	3.57e-09	-3.434	115	0	.		115	0	.	-3.747	-1.369	.	.	.	0	0	0	.	.	0	.	0	0	0.09	0.535	.	.	0.018	0.469	0.25	0	0	0	0	13084.5	-31.5
zym_gene_12302	zym_gene_12302_1	3.59e-09	1.92e-05	0.00635166	0.0572178	0.00306333	0.000516212	3.12e-07	0.00136037	0.0193195	0.000813665	0.104419	0.119676	3.59e-09	-2.681	360	9	.		360	9	.	-6.048	-1.297	.	.	.	0	0	0	PF01261	Domain:AP_endonuc_2	0	.	0	0	0.01	.	.	0.724	0.544	0.495	0.01	0	0	0	0	40969.2	-17
zym_gene_07395	zym_gene_07395_2	4.02e-05	0.0133312	0.0289178	0.126851	0.138319	0.117626	0.00851714	0.00198639	0.13657	0.0833039	0.114575	0.13706	4.02e-05	3.571	99	12	.		99	12	.	6.801	3.312	.	.	.	0	0	0	.	.	0	.	0	1	0.97	0.538	0.742	.	0.495	0.349	0.85	1	1	0	0	11181.9	4.5
zym_gene_01038	zym_gene_01038_1	0.000734217	3.14e-06	0.000843703	0.047232	0.0737638	0.000132927	3.67e-09	0.00225703	0.116437	0.000257674	0.0594208	0.0372079	3.67e-09	-3.362	327	4	VdPDA1,PesCDA		327	4	VdPDA1,PesCDA	-0.307	-1.292	.	.	.	0	0	0	PF01522	Family:Polysacc_deac_1	1	CE4	0	0.002	0.329	0.615	.	.	0.652	0.454	0.12	0	0	0	0	37233.8	-5
zym_gene_12030	zym_gene_12030_1	2.15e-06	6.95e-05	0.00563085	0.0743742	0.00114409	0.000806521	3.72e-09	0.00640412	0.0475049	2.86e-05	0.0842908	0.0475049	3.72e-09	-1.26	304	2	.		304	2	.	-4.14	-1.286	.	.	.	0	0	0	PF09084	Family:NMT1	0	.	0	0.009	0.349	.	.	0.633	0.373	0.361	0.05	0	0	0	0	33829.8	-7
zym_gene_09969	zym_gene_09969_1	3.49e-06	1.47e-05	0.00555736	0.0132112	0.0263885	0.00872533	3.78e-09	0.0272618	0.112734	0.000734217	0.115161	0.0852464	3.78e-09	-1.48	381	8	.		381	8	.	-6.301	-2.543	.	.	.	0	0	0	PF06687	Family:SUR7	0	.	0	0	0.257	.	.	0.784	0.083	0.304	0.5	0	1	0	1	41171.7	4
zym_gene_12899	zym_gene_12899_2	3.78e-09	0.000449464	0.0198054	0.151805	0.0124315	0.000648318	1.31e-05	0.00265221	0.114264	0.0083792	0.151805	0.141396	3.78e-09	-2.497	1077	6	.		1077	6	.	-7.353	-2.159	.	.	.	0	0	0	PF16016,PF02893	Domain:VASt,Domain:GRAM	0	.	0	0	0.009	.	.	0.886	0.382	0.423	0.07	0	0	1	0	116492	6
zym_gene_07285	zym_gene_07285_2	3.78e-09	2.08e-05	0.000923215	0.0842908	0.00483448	0.000648318	2.54e-07	0.000806521	0.0476522	0.000923215	0.0842908	0.114264	3.78e-09	-2.917	81	2	.		81	2	.	-4.825	0.59	.	.	.	0	0	0	.	.	0	.	0	0	0.001	.	.	0.93	0.025	0.571	0.18	1	1	0	0	9280.62	-2.5
zym_gene_12699	zym_gene_12699_1	3.78e-09	0.000449464	0.0400823	0.0842908	0.0124315	0.000648318	1.31e-05	0.00265221	0.079488	0.0198054	0.109082	0.114264	3.78e-09	-2.971	399	15	.		399	15	.	-5.868	-1.324	.	.	.	0	0	0	.	.	0	.	0	0	0.111	.	.	0.867	0.844	0.34	0.1	0	0	0	0	44976	15
zym_gene_16426	zym_gene_16426_1	9.59e-08	6.32e-05	0.00555736	0.0466606	0.0263885	2.96e-05	3.78e-09	0.000834532	0.137761	0.00555736	0.13722	0.112734	3.78e-09	-3.057	277	3	.		277	3	.	-0.986	-1.315	.	.	.	0	0	0	PF12589,PF08241	Family:WBS_methylT,Domain:Methyltransf_11	0	.	0	0.234	0.542	0.785	.	.	0.463	0.446	0.03	0	0	0	0	30422.3	5
zym_gene_11961	zym_gene_11961_1	7.23e-05	5.21e-07	0.000220032	0.0263885	0.0263885	0.000424424	3.78e-09	1.59e-05	0.00340981	0.000220032	0.115161	0.0571631	3.78e-09	-3.346	788	6	PGTG_10537.2		788	6	PGTG_10537.2	-4.18	-1.339	.	.	.	0	0	0	PF12738	Family:PTCB-BRCT	0	.	0	0	0.009	.	.	0.787	0.909	0.252	0.01	0	0	0	0	87584.5	7.5
zym_gene_16491	zym_gene_16491_1	6.32e-05	3.15e-06	0.00598777	0.0735638	0.0735638	0.00911183	3.85e-09	0.00232161	0.115161	0.00598777	0.114709	0.13722	3.85e-09	-3.122	699	8	PiCRN8		699	8	PiCRN8	-6.883	-1.313	FGSG_07121,CgMEK1_(EMK1),FGSG_00786,Rck2,(Sc_Ste7),FgSte7,STE7,AbSte7_(MH559277),ChSte7,FGSG_00337,Rad53,CpkB,Fuz7,FUZ7,FGSG_06959,CpkA,Aapk1,PKAc,(Sc_Cmk1/Cmk2),PKAC1,MoCMK1,MgTpk2,ADR1,CaTpk2_(CTRG_01736),TPK2,TPK1,CaTpk1_(CTRG_03315),Chk1,FGSG_08729,CPK2,UvPmk1_(KDB_16903.1),Lf_pmk1,MaMk1,Mero-Fus3,PMK1,Fmk1_(FOXG_08140),MAK2,MAP1_(related:_GPMK1),Mak2,AMK1,PTK1,BMP1,Fmk1,FMK1,MgFus3,Fus3,ChMK…	unaffected_pathogenicity,loss_of_pathogenicity,reduced_virulence,lethal,increased_virulence_(hypervirulence),effector_(plant_avirulence_determinant)	PHI:1257,PHI:165,PHI:1249,PHI:2554,PHI:1179,PHI:1004,PHI:3377,PHI:9220,PHI:6716,PHI:1244,PHI:8767,PHI:1083,PHI:2272,PHI:402,PHI:2224,PHI:6068,PHI:1230,PHI:2271,PHI:1082,PHI:2317,PHI:11323,PHI:1183,PHI:371,PHI:2158,PHI:1044,PHI:100,PHI:7811,PHI:428,PHI:427,PHI:7810,PHI:8768,PHI:1240,PHI:3088,PHI:9480,PHI:2330,PHI:3889,PHI:5426,PHI:690,PHI:56,PHI:10249,PHI:448,PHI:2163,PHI:1189,PHI:4245,PHI:5479,PH…	1	1	1	PF00069,PF00498	Domain:Pkinase,Family:FHA	0	.	0	0	0.011	.	.	0.675	0.815	0.361	0.01	0	0	0	0	78570.3	-2.5
zym_gene_07796	zym_gene_07796_1	6.81e-05	1.52e-05	0.00578364	0.0468989	0.0265824	0.000125585	3.89e-09	0.000821763	0.126306	0.00578364	0.0880177	0.0867449	3.89e-09	-2.531	86	0	.		86	0	.	-3.741	-1.374	.	.	.	0	0	0	.	.	0	.	0	0.455	0.42	.	.	0.736	0.091	0.4	0.39	0	0	0	0	10013.8	7
zym_gene_17339	zym_gene_17339_1	0.0024073	0.000802151	0.0463298	0.137099	0.0133423	0.00372083	3.89e-09	0.00603511	0.0867449	0.000234632	0.114902	0.0186024	3.89e-09	-3.042	71	0	.		71	0	.	-0.36	-1.31	.	.	.	0	0	0	.	.	0	.	0	0.982	0.517	0.904	.	.	0.152	0.425	0.18	0	0	0	0	7818.22	9.5
zym_gene_07395	zym_gene_07395_4	0.0385465	0.0266318	0.000831074	0.0266318	0.00107843	0.000947716	0.00122466	0.232396	0.0837499	0.000831074	0.281951	0.0197671	0.000831074	3.571	99	12	.		99	12	.	6.801	3.312	.	.	.	0	0	0	.	.	0	.	0	1	0.97	0.538	0.742	.	0.495	0.349	0.85	1	1	0	0	11181.9	4.5
zym_gene_08100	zym_gene_08100_2	0.011824	0.00130802	0.0745051	0.180673	0.00560355	0.000169321	2.59e-06	0.186148	0.0108617	1.03e-08	0.150561	0.067032	1.03e-08	3.56	115	6	.		115	6	.	4.654	3.309	.	.	.	0	0	0	.	.	0	.	0	0.999	0.948	.	.	0.544	0.331	0.556	0.26	1	1	0	0	12257.6	0
zym_gene_08100	zym_gene_08100_1	0.02506	0.0351442	0.0675568	0.127712	0.00109973	0.00219946	0.0234295	0.142548	0.116225	0.00148171	0.0901106	0.137086	0.00109973	3.56	115	6	.		115	6	.	4.654	3.309	.	.	.	0	0	0	.	.	0	.	0	0.999	0.948	.	.	0.544	0.331	0.556	0.26	1	1	0	0	12257.6	0
zym_gene_08100	zym_gene_08100_3	0.209803	0.0929625	0.254184	0.319712	0.232406	0.319265	0.0873284	0.224937	0.111206	0.00643185	0.232406	0.317036	0.00643185	3.56	115	6	.		115	6	.	4.654	3.309	.	.	.	0	0	0	.	.	0	.	0	0.999	0.948	.	.	0.544	0.331	0.556	0.26	1	1	0	0	12257.6	0
zym_gene_01429	zym_gene_01429_2	0.00163346	0.125122	0.141824	0.0672728	0.0748886	0.0828733	0.116493	0.0267852	0.177532	0.177901	0.183899	0.090706	0.00163346	3.54	137	10	.		137	10	.	6.918	3.305	.	.	.	0	0	0	.	.	0	.	0	1	0.978	0.514	0.823	.	0.773	0.629	0.79	1	1	0	0	14796.7	2.5
zym_gene_01429	zym_gene_01429_1	0.142681	0.0560692	0.108117	0.0560692	0.0160879	0.0972198	0.105512	0.140498	0.0583851	0.0019871	0.115806	0.00749867	0.0019871	3.54	137	10	.		137	10	.	6.918	3.305	.	.	.	0	0	0	.	.	0	.	0	1	0.978	0.514	0.823	.	0.773	0.629	0.79	1	1	0	0	14796.7	2.5
zym_gene_01429	zym_gene_01429_3	0.131284	0.0863108	0.0396794	0.163259	0.217679	0.0934479	0.00665136	0.0934479	0.108498	0.178557	0.217679	0.203178	0.00665136	3.54	137	10	.		137	10	.	6.918	3.305	.	.	.	0	0	0	.	.	0	.	0	1	0.978	0.514	0.823	.	0.773	0.629	0.79	1	1	0	0	14796.7	2.5
zym_gene_14448	zym_gene_14448_3	0.0664023	0.0023031	0.0415862	0.048936	0.048936	0.151257	0.166527	0.0571912	0.136455	0.267608	0.166527	0.136455	0.0023031	3.521	122	15	.		122	15	.	6.463	3.312	.	.	.	0	0	0	.	.	0	.	0	1	0.97	.	0.774	.	0.068	0.228	0.67	1	1	0	0	13578.2	4
zym_gene_12964	zym_gene_12964_2	0.00737757	0.00323735	0.0533129	0.183899	0.000699427	8.23e-05	1.14e-06	0.133602	0.0195067	3.94e-09	0.183899	0.090706	3.94e-09	0.942	272	22	Mg3LysM,CfEcp6,MoSlp1,RiSLM,MgxLysM,Mg1LysM		272	22	Mg3LysM,CfEcp6,MoSlp1,RiSLM,MgxLysM,Mg1LysM	7.451	3.275	.	.	.	0	0	0	.	.	0	.	0	0.999	0.757	.	0.692	.	0.728	0.433	0.37	1	1	0	0	29882	-10
zym_gene_16618	zym_gene_16618_2	0.00737757	0.00323735	0.0533129	0.183899	0.000699427	8.6e-06	1.33e-08	0.133602	0.0195067	3.94e-09	0.168574	0.047025	3.94e-09	0.852	255	4	BghBEC1019,MoAVR_Pita,MoAVR_Pita2		255	4	BghBEC1019,MoAVR_Pita,MoAVR_Pita2	1.774	2.119	.	.	.	0	0	0	PF14521	Domain:Aspzincin_M35	1	.	0	0.337	0.433	.	.	0.778	0.992	0.44	0.44	1	1	0	0	27636.7	-7.5
zym_gene_14720	zym_gene_14720_2	0.00737757	0.00323735	0.0533129	0.183899	0.000699427	8.6e-06	1.33e-08	0.133602	0.0195067	3.94e-09	0.168574	0.047025	3.94e-09	0.753	303	19	.		303	19	.	1.906	3.273	.	.	.	0	0	0	.	.	0	.	0	0	0.25	.	0.574	.	0.983	0.433	0.78	1	1	0	0	31393.3	7
zym_gene_11384	zym_gene_11384_3	0.00737757	0.00323735	0.0533129	0.183899	0.000699427	8.6e-06	1.33e-08	0.133602	0.0195067	3.94e-09	0.168574	0.047025	3.94e-09	0.432	238	5	.		238	5	.	1.626	3.308	.	.	.	0	0	0	PF07452	Domain:CHRD	0	.	0	0.065	0.186	.	0.561	.	0.712	0.57	0.72	1	1	0	0	24273.1	-7.5
zym_gene_13860	zym_gene_13860_2	0.00737757	0.00323735	0.0533129	0.183899	0.000699427	8.6e-06	1.33e-08	0.133602	0.0195067	3.94e-09	0.168574	0.047025	3.94e-09	0.417	345	6	.		345	6	.	-2.334	0.984	.	.	.	0	0	0	.	.	0	.	0	0	0.344	.	.	0.838	0.783	0.554	0.36	1	1	1	0	37294.8	-11.5
zym_gene_13535	zym_gene_13535_2	0.00737757	0.00323735	0.0533129	0.183899	0.000699427	8.6e-06	1.33e-08	0.133602	0.0195067	3.94e-09	0.168574	0.047025	3.94e-09	0.337	672	7	.		672	7	.	-2.399	3.117	.	.	.	0	0	0	PF01593	Domain:Amino_oxidase	0	.	0	0	0.009	.	.	0.985	0.008	0.465	0.23	1	1	0	0	74220.7	-11.5
zym_gene_02755	zym_gene_02755_2	0.00737757	0.00323735	0.0533129	0.183899	0.000699427	8.6e-06	1.33e-08	0.133602	0.0195067	3.94e-09	0.168574	0.047025	3.94e-09	0.262	333	8	.		333	8	.	-0.207	0.845	.	.	.	0	0	0	.	.	0	.	0	0	0.318	.	0.537	.	0.948	0.29	0.76	1	1	0	0	36446.5	-7.5
zym_gene_16689	zym_gene_16689_2	0.00737757	0.00323735	0.0533129	0.183899	0.000699427	8.6e-06	1.33e-08	0.133602	0.0195067	3.94e-09	0.168574	0.047025	3.94e-09	0.237	803	8	.		803	8	.	-1.182	2.929	TOM1,BcBGL1_(BCIN_09g02640),Avenacinase,BcBGL3_(BCIN_10g05590),BcBGL2_(BCIN_09g05460),BcBGL4_(BCIN_03g08710)	unaffected_pathogenicity,reduced_virulence,loss_of_pathogenicity	PHI:191,PHI:10365,PHI:24,PHI:10367,PHI:10366,PHI:10368	1	1	0	PF01915,PF00933,PF14310	Domain:Glyco_hydro_3_C,Domain:Glyco_hydro_3,Family:Fn3-like	0	GH3	0	0	0.074	.	.	0.961	0.106	0.174	0.41	1	1	0	0	87114.4	-26
zym_gene_17284	zym_gene_17284_1	0.00737757	0.00323735	0.0533129	0.183899	0.000699427	8.6e-06	1.33e-08	0.133602	0.0195067	3.94e-09	0.168574	0.047025	3.94e-09	0.208	386	2	.		386	2	.	-0.592	3.096	.	.	.	0	0	0	PF12697	Domain:Abhydrolase_6	0	.	0	0	0.238	.	.	0.782	0.882	0.304	0.29	1	1	0	0	42975.7	-3
zym_gene_12819	zym_gene_12819_1	0.00737757	0.00323735	0.0533129	0.183899	0.000699427	8.6e-06	1.33e-08	0.133602	0.0195067	3.94e-09	0.168574	0.047025	3.94e-09	-0.05	757	15	.		757	15	.	-1.664	3.308	.	.	.	0	0	0	PF00135	Domain:COesterase	0	.	0	0	0.04	.	.	0.885	0.704	0.22	0.6	1	1	0	0	80795.5	-2
zym_gene_08096	zym_gene_08096_2	0.00737757	0.00323735	0.0533129	0.183899	0.000699427	8.6e-06	1.33e-08	0.133602	0.0195067	3.94e-09	0.168574	0.047025	3.94e-09	-0.078	579	9	.		579	9	.	-1.687	3.212	.	.	.	0	0	0	PF09286	Domain:Pro-kuma_activ	0	.	0	0	0.044	.	.	0.884	0.953	0.409	0.41	1	1	0	0	64012.8	-11.5
zym_gene_17012	zym_gene_17012_2	0.00737757	0.000699427	0.0229303	0.162659	0.000699427	8.6e-06	1.66e-05	0.0828733	0.00640063	3.94e-09	0.168574	0.00640063	3.94e-09	-0.099	254	3	.		254	3	.	-3.621	1.334	.	.	.	0	0	0	.	.	0	.	0	0	0.006	.	.	0.817	0.786	0.608	0.65	1	1	0	0	25401.5	-11.5
zym_gene_16697	zym_gene_16697_2	0.00737757	0.00323735	0.0533129	0.183899	0.000699427	8.6e-06	1.33e-08	0.133602	0.0195067	3.94e-09	0.168574	0.047025	3.94e-09	-0.111	500	4	.		500	4	.	-2.732	2.482	.	.	.	0	0	0	PF01565,PF08031	Domain:FAD_binding_4,Domain:BBE	0	AA7	0	0	0.036	.	.	0.923	0.071	0.544	0.38	1	1	0	0	54806.4	-4
zym_gene_07797	zym_gene_07797_2	0.00737757	0.00323735	0.0533129	0.183899	0.000699427	8.6e-06	1.33e-08	0.133602	0.0195067	3.94e-09	0.168574	0.047025	3.94e-09	-0.176	97	13	.		97	13	.	3.781	1.098	.	.	.	0	0	0	.	.	0	.	0	1	0.858	.	0.744	.	0.605	0.501	0.34	0	0	0	0	10767.7	2
zym_gene_05065	zym_gene_05065_2	0.00737757	0.00323735	0.0533129	0.183899	0.000699427	8.6e-06	1.33e-08	0.133602	0.0195067	3.94e-09	0.168574	0.047025	3.94e-09	-0.22	127	2	.		127	2	.	-2.569	2.486	.	.	.	0	0	0	.	.	0	.	0	0.003	0.005	.	.	0.806	0.16	0.41	0.42	1	1	0	0	14164.7	10.5
zym_gene_15323	zym_gene_15323_3	0.00737757	0.00323735	0.0533129	0.183899	0.000699427	8.6e-06	1.33e-08	0.133602	0.0195067	3.94e-09	0.168574	0.047025	3.94e-09	-0.246	343	5	.		343	5	.	-3.022	-1.299	AdhT,ADH1,Xdh1,MoADH1,Fdh3,SsFdh1_(SS1G_10135),GNO1,MGG_04556,MoSFA1,GnoA,VEDA_05198,Abd1,FadD6_(PA14_13110)	reduced_virulence,unaffected_pathogenicity,increased_virulence_(hypervirulence)	PHI:6517,PHI:9524,PHI:2256,PHI:5034,PHI:4903,PHI:9519,PHI:668,PHI:881,PHI:4616,PHI:3277,PHI:7708,PHI:2255,PHI:10607	1	1	0	PF08240,PF00107	Domain:ADH_N,Domain:ADH_zinc_N	0	.	0	0.154	0.346	.	.	0.678	0.94	0.23	0.18	0	0	0	0	36185.6	-4
zym_gene_10009	zym_gene_10009_1	0.00737757	0.00323735	0.0533129	0.183899	0.000699427	8.6e-06	1.33e-08	0.133602	0.0195067	3.94e-09	0.168574	0.047025	3.94e-09	-0.36	1010	13	PpCBEL		1010	13	PpCBEL	-0.529	2.81	.	.	.	0	0	0	.	.	0	.	0	0	0.01	.	.	0.99	0.928	0.491	0.63	1	1	0	0	104843	-29
zym_gene_01298	zym_gene_01298_1	0.00737757	0.00323735	0.0533129	0.183899	0.000699427	8.6e-06	1.33e-08	0.133602	0.0195067	3.94e-09	0.168574	0.047025	3.94e-09	-0.414	376	5	.		376	5	.	-2.174	2.409	.	.	.	0	0	0	PF03663	Repeat:Glyco_hydro_76	0	GH76	0	0	0.12	.	.	0.902	0.86	0.391	0.47	1	1	0	0	40986.9	-8
zym_gene_08056	zym_gene_08056_2	0.00737757	0.00323735	0.0533129	0.183899	0.000699427	8.6e-06	1.33e-08	0.133602	0.0195067	3.94e-09	0.168574	0.047025	3.94e-09	-0.631	126	5	.		126	5	.	-0.94	-1.407	.	.	.	0	0	0	.	.	0	.	0	0.988	0.759	.	.	0.563	0.956	0.411	0.45	0	0	0	0	13615.8	2.5
zym_gene_17417	zym_gene_17417_3	0.00737757	0.00323735	0.0533129	0.183899	0.000699427	8.6e-06	1.33e-08	0.133602	0.0195067	3.94e-09	0.168574	0.047025	3.94e-09	-0.648	124	4	.		124	4	.	-1.513	0.745	.	.	.	0	0	0	.	.	0	.	0	0.658	0.471	.	.	0.9	0.392	0.337	0.37	1	1	0	0	13874.6	6
zym_gene_02756	zym_gene_02756_2	0.00737757	0.00323735	0.0533129	0.183899	0.000699427	8.6e-06	1.33e-08	0.133602	0.0195067	3.94e-09	0.168574	0.047025	3.94e-09	-0.752	350	3	MoCDIP11,BghBEC4		350	3	MoCDIP11,BghBEC4	-2.877	-0.243	.	.	.	0	0	0	.	.	0	.	0	0	0.059	.	.	0.792	0.757	0.487	0.62	1	1	1	0	36434.5	9.5
zym_gene_17421	zym_gene_17421_3	0.00737757	0.00323735	0.0533129	0.183899	0.000699427	8.6e-06	1.33e-08	0.133602	0.0195067	3.94e-09	0.168574	0.047025	3.94e-09	-0.851	758	29	.		758	29	.	-3.642	1.718	GzC2H056	unaffected_pathogenicity	PHI:1393	0	0	0	PF01485	Domain:IBR	0	.	0	0	0.01	.	.	0.928	0.049	0.243	0.02	1	1	0	0	84874.6	-9.5
zym_gene_02598	zym_gene_02598_2	0.00737757	0.00323735	0.0533129	0.183899	0.000699427	8.6e-06	1.33e-08	0.133602	0.0195067	3.94e-09	0.168574	0.047025	3.94e-09	-0.902	745	6	.		745	6	.	-6.573	-1.304	.	.	.	0	0	0	PF00225	Domain:Kinesin	0	.	0	0	0.011	.	.	0.958	0.851	0.394	0	0	0	0	0	82366.8	1.5
zym_gene_12722	zym_gene_12722_1	0.00737757	0.00323735	0.0533129	0.183899	0.000699427	8.6e-06	1.33e-08	0.133602	0.0195067	3.94e-09	0.168574	0.047025	3.94e-09	-0.972	371	1	.		371	1	.	-0.726	0.194	.	.	.	0	0	0	PF08450	Repeat:SGL	0	.	0	0	0.348	.	0.557	.	0.806	0.365	0.82	0	0	0	0	41041.8	-11.5
zym_gene_14157	zym_gene_14157_1	0.00737757	0.00323735	0.0533129	0.183899	0.000699427	8.6e-06	1.33e-08	0.133602	0.0195067	3.94e-09	0.168574	0.047025	3.94e-09	-0.996	398	8	.		398	8	.	-5.505	-1.296	.	.	.	0	0	0	PF04303	Family:PrpF	0	.	0	0	0.228	.	.	0.922	0.276	0.413	0.13	0	0	0	0	43549.9	-4.5
zym_gene_10585	zym_gene_10585_2	0.00737757	0.00323735	0.0533129	0.183899	0.000699427	8.6e-06	1.33e-08	0.133602	0.0195067	3.94e-09	0.168574	0.047025	3.94e-09	-1	238	4	.		238	4	.	-3.706	-1.303	.	.	.	0	0	0	PF00300	Domain:His_Phos_1	0	.	0	0.196	0.364	.	.	0.606	0.976	0.469	0.03	0	0	0	0	26160.2	-8
zym_gene_09465	zym_gene_09465_1	0.00737757	0.00323735	0.0533129	0.183899	0.000699427	8.6e-06	1.33e-08	0.133602	0.0195067	3.94e-09	0.168574	0.047025	3.94e-09	-1.016	502	3	.		502	3	.	-7.653	-2.535	.	.	.	0	0	0	PF16010,PF03188	Family:CDH-cyt,Family:Cytochrom_B561	0	AA8	0	0	0.027	.	.	0.929	0.848	0.299	0.28	0	1	0	1	55599.2	9.5
zym_gene_13364	zym_gene_13364_3	0.00737757	0.00323735	0.0533129	0.183899	0.000699427	8.6e-06	1.33e-08	0.133602	0.0195067	3.94e-09	0.168574	0.047025	3.94e-09	-1.142	554	9	.		554	9	.	-4.594	0.482	.	.	.	0	0	0	PF00128,PF09260	Domain:Alpha-amylase,Domain:A_amylase_dom_C	0	GH13_1,GH13,GH13_2,GH13_20,GH13_41,GH13_12,GH13_14,GH13_6,GH13_36,GH13_32,GH13_7,GH13_28,GH13_19,GH13_13,GH13_37,GH13_10,GH13_39,GH13_11,GH13_21,GH13_9,GH13_3,GH13_15,GH13_5,GH13_26	0	0	0.009	.	.	0.885	0.961	0.334	0.4	1	1	0	0	62518.6	-23
zym_gene_10754	zym_gene_10754_2	0.00737757	0.00323735	0.0533129	0.183899	0.000699427	8.6e-06	1.33e-08	0.133602	0.0195067	3.94e-09	0.168574	0.047025	3.94e-09	-1.157	2201	34	FolSix3		2201	34	FolSix3	-5.03	-1.994	.	.	.	0	0	0	PF16073,PF00109,PF00698,PF02801,PF00975,PF00550,PF14765	Family:SAT,Domain:ketoacyl-synt,Domain:Acyl_transf_1,Domain:Ketoacyl-synt_C,Domain:Thioesterase,Domain:PP-binding,Domain:PS-DH	1	.	0	0	0.063	.	.	0.973	0.911	0.353	0.07	0	0	1	0	239889	-10.5
zym_gene_01088	zym_gene_01088_1	0.00737757	0.00323735	0.0533129	0.183899	0.000110436	8.6e-06	1.14e-06	0.0828733	0.047025	3.94e-09	0.183899	0.047025	3.94e-09	-1.205	62	1	.		62	1	.	-2.525	-0.801	.	.	.	0	0	0	.	.	0	.	0	0.865	0.36	.	.	0.583	0.846	0.346	0.48	0	0	0	0	6587.62	3
zym_gene_14156	zym_gene_14156_3	0.00737757	0.00323735	0.0533129	0.183899	0.000699427	8.6e-06	1.33e-08	0.133602	0.0195067	3.94e-09	0.168574	0.047025	3.94e-09	-1.218	233	5	.		233	5	.	-2.044	-1.33	.	.	.	0	0	0	PF03061	Domain:4HBT	0	.	0	0.419	0.752	.	.	0.787	0.874	0.43	0.3	0	0	0	0	25889.6	6.5
zym_gene_11421	zym_gene_11421_2	0.00737757	0.00323735	0.0533129	0.183899	0.000699427	8.6e-06	1.33e-08	0.133602	0.0195067	3.94e-09	0.168574	0.047025	3.94e-09	-1.245	502	6	.		502	6	.	-6.674	-1.309	.	.	.	0	0	0	PF01593	Domain:Amino_oxidase	0	.	0	0	0.022	.	.	0.963	0.163	0.413	0.15	0	0	0	0	55706.2	-2.5
zym_gene_06569	zym_gene_06569_3	0.00737757	0.00323735	0.0533129	0.183899	0.000699427	8.6e-06	1.33e-08	0.133602	0.0195067	3.94e-09	0.168574	0.047025	3.94e-09	-1.322	171	2	.		171	2	.	-6.02	-2.506	.	.	.	0	0	0	.	.	0	.	0	0.489	0.128	.	.	0.696	0.983	0.547	0.22	0	1	0	1	19310.8	5.5
zym_gene_10536	zym_gene_10536_3	0.00737757	0.00323735	0.0533129	0.183899	0.000699427	8.6e-06	1.33e-08	0.133602	0.0195067	3.94e-09	0.168574	0.047025	3.94e-09	-1.337	553	7	.		553	7	.	-7.704	-2.398	.	.	.	0	0	0	PF00067	Domain:p450	0	.	0	0	0.01	.	.	0.976	0.921	0.381	0.15	0	1	0	1	61854.7	2.5
zym_gene_00940	zym_gene_00940_1	0.00737757	0.00323735	0.0533129	0.183899	0.000699427	8.6e-06	1.33e-08	0.133602	0.0195067	3.94e-09	0.168574	0.047025	3.94e-09	-1.345	201	7	BghBEC4,MoCDIP11		201	7	BghBEC4,MoCDIP11	-4.313	-1.263	.	.	.	0	0	0	.	.	0	.	0	0.045	0.049	.	.	0.897	0.01	0.338	0.55	0	0	0	0	22044.4	3
zym_gene_15571	zym_gene_15571_2	0.00737757	0.00323735	0.0533129	0.183899	0.000699427	8.6e-06	1.33e-08	0.133602	0.0195067	3.94e-09	0.168574	0.047025	3.94e-09	-1.416	1075	7	PiCRN8		1075	7	PiCRN8	-7.366	-1.302	(Sc_Swe1),FGSG_05586,FGSG_07855,SakA,Hog1,Hog1_(PDIG_79560),Cshog1,HOG1,MgHog1,BcSAK1,Hog1_(FOXG_06318),Mero-Hog1,VdHog1,FgHOG1,CpMK1,OSM1,MpkC,FGSG_08729,CPK2,Fg08731	reduced_virulence,lethal,unaffected_pathogenicity,loss_of_pathogenicity,increased_virulence_(hypervirulence)	PHI:1185,PHI:1213,PHI:1233,PHI:6084,PHI:8735,PHI:4779,PHI:2365,PHI:497,PHI:1043,PHI:1031,PHI:6317,PHI:10250,PHI:5427,PHI:5536,PHI:1005,PHI:2327,PHI:7280,PHI:342,PHI:153,PHI:7568,PHI:6085,PHI:9769,PHI:10024,PHI:11021,PHI:149,PHI:1240,PHI:3088,PHI:9823	1	1	1	PF00069	Domain:Pkinase	0	.	0	0	0.012	.	.	0.876	0.828	0.46	0.1	0	0	0	0	117217	2.5
zym_gene_14342	zym_gene_14342_4	0.00737757	0.00323735	0.0533129	0.183899	0.000699427	8.6e-06	1.33e-08	0.133602	0.0195067	3.94e-09	0.168574	0.047025	3.94e-09	-1.468	358	4	.		358	4	.	-5.539	-1.292	.	.	.	0	0	0	PF00400	Repeat:WD40	0	.	0	0	0.164	.	.	0.789	0.031	0.423	0.15	0	0	0	0	38539.8	-1.5
zym_gene_04286	zym_gene_04286_1	0.00737757	0.00323735	0.0533129	0.183899	0.000699427	8.6e-06	1.33e-08	0.133602	0.0195067	3.94e-09	0.168574	0.047025	3.94e-09	-1.493	109	0	.		109	0	.	-0.379	1.369	.	.	.	0	0	0	PF05699	Domain:Dimer_Tnp_hAT	0	.	0	0.621	0.58	.	.	0.917	0.618	0.534	0.27	1	1	0	0	12573	-0.5
zym_gene_03252	zym_gene_03252_1	0.00737757	0.00323735	0.0533129	0.183899	0.000699427	8.6e-06	1.33e-08	0.133602	0.0195067	3.94e-09	0.168574	0.047025	3.94e-09	-1.512	197	7	.		197	7	.	-0.799	-0.762	.	.	.	0	0	0	.	.	0	.	0	0.977	0.685	.	.	0.612	0.954	0.492	0.3	0	0	0	0	21713.8	9.5
zym_gene_03378	zym_gene_03378_2	0.00737757	0.00323735	0.0533129	0.183899	0.000699427	8.6e-06	1.33e-08	0.133602	0.0195067	3.94e-09	0.168574	0.047025	3.94e-09	-1.543	258	9	.		258	9	.	-6.079	-1.275	.	.	.	0	0	0	.	.	0	.	0	0.019	0.11	.	.	0.983	0.919	0.39	0.19	0	0	0	0	28419.8	18
zym_gene_17878	zym_gene_17878_3	0.00737757	0.00323735	0.0533129	0.183899	0.000699427	8.6e-06	1.33e-08	0.133602	0.0195067	3.94e-09	0.168574	0.047025	3.94e-09	-1.568	343	4	.		343	4	.	-3.752	-1.836	.	.	.	0	0	0	PF03446,PF14833	Domain:NAD_binding_2,Domain:NAD_binding_11	0	.	0	0.005	0.66	.	.	0.849	0.007	0.541	0.35	0	0	0	0	36632.6	4
zym_gene_00720	zym_gene_00720_3	0.00737757	0.00323735	0.0533129	0.183899	0.000699427	8.6e-06	1.33e-08	0.133602	0.0195067	3.94e-09	0.168574	0.047025	3.94e-09	-1.571	203	7	BghBEC1019,MoAVR_Pita,MoAVR_Pita2		203	7	BghBEC1019,MoAVR_Pita,MoAVR_Pita2	1.284	-1.541	.	.	.	0	0	0	.	.	0	.	0	0.979	0.887	.	.	0.6	0.056	0.439	0.47	0	0	0	0	21990.8	5.5
zym_gene_06309	zym_gene_06309_2	0.00737757	0.00323735	0.0533129	0.183899	0.000699427	8.6e-06	1.33e-08	0.133602	0.0195067	3.94e-09	0.168574	0.047025	3.94e-09	-1.587	81	2	.		81	2	.	-4.131	-1.268	.	.	.	0	0	0	.	.	0	.	0	0.952	0.171	.	.	0.705	0.962	0.423	0.37	0	0	0	0	8802.21	-1
zym_gene_15903	zym_gene_15903_1	0.00737757	0.00323735	0.0533129	0.183899	0.000699427	8.6e-06	1.33e-08	0.133602	0.0195067	3.94e-09	0.168574	0.047025	3.94e-09	-1.612	575	14	.		575	14	.	-5.743	-1.25	LeuC_(AFUB_014560),Leu4_(MGG_13485),Fgleu4_(FGSG_12952)	loss_of_pathogenicity,reduced_virulence	PHI:9565,PHI:9356,PHI:9359	1	1	0	PF00682	Domain:HMGL-like	0	.	0	0	0.01	.	.	0.984	0.084	0.421	0.04	0	0	0	0	63336.1	-7
zym_gene_15816	zym_gene_15816_2	0.00737757	0.00323735	0.0533129	0.183899	0.000699427	8.6e-06	1.33e-08	0.133602	0.0195067	3.94e-09	0.168574	0.047025	3.94e-09	-1.626	357	3	.		357	3	.	-3.826	-1.353	VEDA_05198,MoADH1,AdhT,MGG_04556,FadD6_(PA14_13110)	unaffected_pathogenicity,increased_virulence_(hypervirulence),reduced_virulence	PHI:7708,PHI:5034,PHI:6517,PHI:881,PHI:10607	1	1	0	PF13602	Domain:ADH_zinc_N_2	0	.	0	0.001	0.366	.	.	0.896	0.182	0.391	0.14	0	0	0	0	39223	-0.5
zym_gene_04470	zym_gene_04470_2	0.00737757	0.00323735	0.0533129	0.183899	0.000699427	8.6e-06	1.33e-08	0.133602	0.0195067	3.94e-09	0.168574	0.047025	3.94e-09	-1.626	94	1	.		94	1	.	-0.829	-1.133	.	.	.	0	0	0	.	.	0	.	0	0.939	0.406	.	0.508	.	0.905	0.5	0.36	0	0	0	0	9805.12	1.5
zym_gene_08337	zym_gene_08337_1	0.00737757	0.00323735	0.0533129	0.183899	0.000699427	8.6e-06	1.33e-08	0.133602	0.0195067	3.94e-09	0.168574	0.047025	3.94e-09	-1.755	457	28	.		457	28	.	-3.34	-1.308	.	.	.	0	0	0	PF00098	Domain:zf-CCHC	0	.	0	0	0.155	0.573	.	.	0.034	0.406	0.18	0	0	0	0	49698.7	-21
zym_gene_10568	zym_gene_10568_2	0.00737757	0.00323735	0.0533129	0.183899	0.000699427	8.6e-06	1.33e-08	0.133602	0.0195067	3.94e-09	0.168574	0.047025	3.94e-09	-1.775	279	5	.		279	5	.	-3.884	-1.105	.	.	.	0	0	0	PF01636	Family:APH	0	.	0	0.016	0.467	.	.	0.851	0.488	0.468	0.29	0	0	0	0	31958.4	6.5
zym_gene_09946	zym_gene_09946_2	0.00737757	0.00323735	0.0533129	0.183899	0.000699427	8.6e-06	1.33e-08	0.133602	0.0195067	3.94e-09	0.168574	0.047025	3.94e-09	-1.782	185	4	.		185	4	.	-1.188	-1.136	.	.	.	0	0	0	.	.	0	.	0	0.899	0.857	.	.	0.88	0.32	0.341	0.06	0	0	0	0	20710.2	3.5
zym_gene_17124	zym_gene_17124_3	0.00737757	0.00323735	0.0533129	0.183899	0.000699427	8.6e-06	1.33e-08	0.133602	0.0195067	3.94e-09	0.168574	0.047025	3.94e-09	-1.807	348	2	.		348	2	.	-2.548	-1.296	.	.	.	0	0	0	PF01370	Family:Epimerase	0	.	0	0	0.275	0.618	.	.	0.816	0.522	0	0	0	0	0	38829.5	-2
zym_gene_01081	zym_gene_01081_2	0.00737757	0.00323735	0.0533129	0.183899	0.000699427	8.6e-06	1.33e-08	0.133602	0.0195067	3.94e-09	0.168574	0.047025	3.94e-09	-1.808	88	3	.		88	3	.	-1.466	-1.267	.	.	.	0	0	0	.	.	0	.	0	0.894	0.695	.	.	0.644	0.708	0.31	0.17	0	0	0	0	9716.3	-6
zym_gene_08978	zym_gene_08978_3	0.00737757	0.00323735	0.0533129	0.183899	0.000699427	8.6e-06	1.33e-08	0.133602	0.0195067	3.94e-09	0.168574	0.047025	3.94e-09	-1.812	82	1	.		82	1	.	-0.799	-0.308	.	.	.	0	0	0	.	.	0	.	0	0.873	0.68	.	.	0.727	0.766	0.331	0.25	0	0	0	0	9252.05	-2.5
zym_gene_13148	zym_gene_13148_2	0.00184092	0.00323735	0.0229303	0.162659	0.000699427	8.23e-05	1.14e-06	0.173682	0.00640063	3.94e-09	0.125122	0.0195067	3.94e-09	-1.857	532	5	.		532	5	.	-6.424	-1.274	.	.	.	0	0	0	PF08244,PF00251	Domain:Glyco_hydro_32C,Domain:Glyco_hydro_32N	0	GH32	0	0	0.044	.	.	0.986	0.972	0.472	0.09	0	0	0	0	59265.8	-13.5
zym_gene_02554	zym_gene_02554_1	0.00737757	0.00323735	0.0533129	0.183899	0.000699427	8.6e-06	1.33e-08	0.133602	0.0195067	3.94e-09	0.168574	0.047025	3.94e-09	-1.901	583	8	.		583	8	.	-6.706	-1.323	.	.	.	0	0	0	PF01425	Family:Amidase	0	.	0	0	0.01	.	.	0.985	0.649	0.481	0.06	0	0	0	0	63446.3	5.5
zym_gene_08271	zym_gene_08271_2	0.00737757	0.00323735	0.0533129	0.183899	0.000699427	8.6e-06	1.14e-06	0.133602	0.0195067	3.94e-09	0.125122	0.047025	3.94e-09	-1.922	547	5	.		547	5	.	-4.556	0.748	.	.	.	0	0	0	PF12937	Domain:F-box-like	0	.	0	0	0.01	.	.	0.947	0.567	0.316	0.06	1	1	0	0	61366.4	1.5
zym_gene_08678	zym_gene_08678_3	0.00737757	0.00323735	0.0533129	0.183899	0.000699427	8.6e-06	1.33e-08	0.133602	0.0195067	3.94e-09	0.168574	0.047025	3.94e-09	-1.944	247	7	.		247	7	.	-3.525	-1.304	.	.	.	0	0	0	PF01177	Family:Asp_Glu_race	0	.	0	0.666	0.446	.	.	0.839	0.403	0.425	0.15	0	0	0	0	26285.7	-5
zym_gene_10939	zym_gene_10939_2	0.00737757	0.00323735	0.0533129	0.183899	0.000699427	8.6e-06	1.33e-08	0.133602	0.0195067	3.94e-09	0.168574	0.047025	3.94e-09	-1.953	1041	5	FolSix3		1041	5	FolSix3	-5.449	-1.996	.	.	.	0	0	0	PF00501,PF07993,PF00550	Family:AMP-binding,Family:NAD_binding_4,Domain:PP-binding	0	.	0	0	0.01	.	.	0.988	0.335	0.416	0.01	0	0	1	0	115207	-8.5
zym_gene_07380	zym_gene_07380_2	0.00737757	0.00323735	0.0533129	0.183899	0.000699427	8.6e-06	1.33e-08	0.133602	0.0195067	3.94e-09	0.168574	0.047025	3.94e-09	-1.964	63	3	.		63	3	.	1.281	-0.687	.	.	.	0	0	0	.	.	0	.	0	1	0.692	0.832	.	.	0.961	0.467	0.33	0	0	0	0	6827.86	7.5
zym_gene_13811	zym_gene_13811_2	0.00737757	0.00323735	0.0533129	0.183899	0.000699427	8.6e-06	1.33e-08	0.133602	0.0195067	3.94e-09	0.168574	0.047025	3.94e-09	-1.976	749	4	.		749	4	.	-5.888	-1.307	.	.	.	0	0	0	PF03370	Domain:CBM_21	0	CBM21	0	0	0.05	.	.	0.765	0.908	0.472	0.1	0	0	0	0	82210.1	16.5
zym_gene_00202	zym_gene_00202_2	0.00737757	0.00323735	0.0533129	0.183899	0.000699427	8.6e-06	1.33e-08	0.133602	0.0195067	3.94e-09	0.168574	0.047025	3.94e-09	-2.011	239	3	.		239	3	.	-3.45	-1.266	.	.	.	0	0	0	.	.	0	.	0	0.792	0.442	.	.	0.845	0.132	0.372	0.12	0	0	0	0	26192.8	7
zym_gene_08554	zym_gene_08554_1	0.00737757	0.00323735	0.0533129	0.183899	0.000699427	8.6e-06	1.33e-08	0.133602	0.0195067	3.94e-09	0.168574	0.047025	3.94e-09	-2.043	1050	14	FolSix3		1050	14	FolSix3	-4.631	-1.304	.	.	.	0	0	0	PF00501,PF00668,PF00550	Family:AMP-binding,Family:Condensation,Domain:PP-binding	0	.	0	0	0.01	.	.	0.988	0.966	0.529	0.11	0	0	0	0	115826	-2
zym_gene_12611	zym_gene_12611_1	0.00737757	0.00323735	0.0533129	0.183899	0.000699427	8.6e-06	1.33e-08	0.133602	0.0195067	3.94e-09	0.168574	0.047025	3.94e-09	-2.048	404	7	.		404	7	.	-5.601	-1.386	.	.	.	0	0	0	PF01717	Domain:Meth_synt_2	0	.	0	0	0.215	.	.	0.947	0.889	0.463	0.12	0	0	0	0	44526.4	-2.5
zym_gene_12938	zym_gene_12938_3	0.00737757	0.00323735	0.0533129	0.183899	0.000699427	8.6e-06	1.33e-08	0.133602	0.0195067	3.94e-09	0.168574	0.047025	3.94e-09	-2.077	852	9	.		852	9	.	-6.53	-1.309	.	.	.	0	0	0	PF10257	Repeat:RAI16-like	0	.	0	0	0.054	.	.	0.988	0.397	0.321	0.08	0	0	0	0	94248.8	-24
zym_gene_09389	zym_gene_09389_1	0.00737757	0.00323735	0.0533129	0.183899	0.000699427	8.6e-06	1.33e-08	0.133602	0.0195067	3.94e-09	0.168574	0.047025	3.94e-09	-2.092	325	5	.		325	5	.	-6.928	-2.673	.	.	.	0	0	0	PF03061	Domain:4HBT	0	.	0	0.016	0.21	.	.	0.909	0.261	0.231	0.15	0	0	1	0	34864.4	8.5
zym_gene_03835	zym_gene_03835_2	0.0224515	0.00323735	0.0229303	0.162659	0.000110436	5.5e-07	1.14e-06	0.0828733	0.0195067	3.94e-09	0.183899	0.0195067	3.94e-09	-2.103	159	3	.		159	3	.	-1.856	-1.53	.	.	.	0	0	0	.	.	0	.	0	0.9	0.721	.	.	0.771	0.985	0.317	0.15	0	0	0	0	17722.3	12
zym_gene_12148	zym_gene_12148_2	0.00737757	0.00323735	0.0533129	0.183899	0.000699427	8.6e-06	1.33e-08	0.133602	0.0195067	3.94e-09	0.168574	0.047025	3.94e-09	-2.118	314	4	.		314	4	.	-4.213	-1.292	.	.	.	0	0	0	PF08501	Domain:Shikimate_dh_N	0	.	0	0.009	0.421	.	.	0.824	0.623	0.429	0.11	0	0	0	0	34964.6	-2.5
zym_gene_08915	zym_gene_08915_2	0.00737757	0.00323735	0.0533129	0.183899	0.000699427	8.6e-06	1.33e-08	0.133602	0.0195067	3.94e-09	0.168574	0.047025	3.94e-09	-2.145	701	1	.		701	1	.	-6.185	-1.3	.	.	.	0	0	0	PF00995	Family:Sec1	0	.	0	0	0.047	.	.	0.885	0.963	0.497	0.17	0	0	0	0	77678.7	-7
zym_gene_11519	zym_gene_11519_1	0.00737757	0.00323735	0.0533129	0.183899	0.000699427	8.6e-06	1.33e-08	0.133602	0.0195067	3.94e-09	0.168574	0.047025	3.94e-09	-2.164	401	8	.		401	8	.	-5.452	-1.338	.	.	.	0	0	0	PF00107,PF08240	Domain:ADH_zinc_N,Domain:ADH_N	0	.	0	0	0.222	.	.	0.907	0.717	0.433	0.26	0	0	0	0	42388.7	-2.5
zym_gene_11251	zym_gene_11251_1	0.00737757	0.00323735	0.0533129	0.183899	0.000699427	8.6e-06	1.33e-08	0.133602	0.0195067	3.94e-09	0.168574	0.047025	3.94e-09	-2.181	629	14	.		629	14	.	-6.623	-1.3	.	.	.	0	0	0	PF01487	Domain:DHquinase_I	0	.	0	0	0.01	.	.	0.954	0.56	0.21	0.01	0	0	0	0	68579.2	-7
zym_gene_06530	zym_gene_06530_2	0.00737757	0.000699427	0.0229303	0.162659	0.000699427	8.6e-06	1.14e-06	0.0828733	0.047025	3.94e-09	0.183899	0.047025	3.94e-09	-2.186	70	4	.		70	4	.	-3.99	-0.884	.	.	.	0	0	0	.	.	0	.	0	0.004	0.295	.	.	0.673	0.983	0.288	0.62	0	0	0	0	7874.13	7
zym_gene_01836	zym_gene_01836_2	0.00737757	0.00323735	0.0533129	0.183899	0.000699427	8.6e-06	1.33e-08	0.133602	0.0195067	3.94e-09	0.168574	0.047025	3.94e-09	-2.202	308	5	.		308	5	.	-3.8	-1.327	.	.	.	0	0	0	.	.	0	.	0	0	0.03	0.584	.	.	0.927	0.3	0.03	0	0	0	0	34124.5	-20.5
zym_gene_10571	zym_gene_10571_2	0.00737757	0.00323735	0.0533129	0.183899	0.000699427	8.6e-06	1.33e-08	0.133602	0.0195067	3.94e-09	0.168574	0.047025	3.94e-09	-2.216	609	3	.		609	3	.	-6.34	-1.312	.	.	.	0	0	0	PF00571	Domain:CBS	0	.	0	0	0.009	.	.	0.866	0.957	0.286	0.17	0	0	0	0	66048.8	19.5
zym_gene_14095	zym_gene_14095_2	0.00737757	0.00323735	0.0533129	0.183899	0.000699427	8.6e-06	1.33e-08	0.133602	0.0195067	3.94e-09	0.168574	0.047025	3.94e-09	-2.216	628	0	.		628	0	.	-3.927	-1.309	.	.	.	0	0	0	PF01878	Domain:EVE	0	.	0	0	0.012	0.693	.	.	0.374	0.564	0.08	0	0	0	0	66796.6	4
zym_gene_08389	zym_gene_08389_2	0.00737757	0.00323735	0.0533129	0.183899	0.000699427	8.6e-06	1.33e-08	0.133602	0.0195067	3.94e-09	0.168574	0.047025	3.94e-09	-2.276	499	5	.		499	5	.	-8.003	-2.545	.	.	.	0	0	0	PF00149	Domain:Metallophos	0	.	0	0	0.011	.	.	0.987	0.268	0.594	0.01	0	1	0	1	56198.4	-6
zym_gene_11437	zym_gene_11437_2	0.00737757	0.00323735	0.0533129	0.183899	0.000699427	8.6e-06	1.33e-08	0.133602	0.0195067	3.94e-09	0.168574	0.047025	3.94e-09	-2.278	361	8	.		361	8	.	-5.257	-1.3	.	.	.	0	0	0	.	.	0	.	0	0	0.058	.	.	0.514	0.689	0.382	0.01	0	0	0	0	40818.4	-4.5
zym_gene_14123	zym_gene_14123_1	0.00737757	0.00323735	0.0533129	0.183899	0.000699427	8.6e-06	1.33e-08	0.133602	0.0195067	3.94e-09	0.168574	0.047025	3.94e-09	-2.278	417	9	.		417	9	.	-3.955	-1.303	.	.	.	0	0	0	.	.	0	.	0	0	0.009	0.568	.	.	0.595	0.381	0.03	0	0	0	0	47212.9	37.5
zym_gene_01921	zym_gene_01921_2	0.00737757	0.00323735	0.0533129	0.183899	0.000699427	8.6e-06	1.33e-08	0.133602	0.0195067	3.94e-09	0.168574	0.047025	3.94e-09	-2.285	155	3	.		155	3	.	-0.923	-1.298	.	.	.	0	0	0	.	.	0	.	0	0.86	0.402	0.844	.	.	0.915	0.446	0.12	0	0	0	0	17085.3	-5.5
zym_gene_14293	zym_gene_14293_2	0.00737757	0.00323735	0.0533129	0.183899	0.000699427	8.6e-06	1.33e-08	0.133602	0.0195067	3.94e-09	0.168574	0.047025	3.94e-09	-2.289	371	1	.		371	1	.	-6.587	-1.317	.	.	.	0	0	0	PF10294	Family:Methyltransf_16	0	.	0	0	0.009	.	.	0.909	0.289	0.237	0.03	0	0	0	0	41322.1	-18.5
zym_gene_07366	zym_gene_07366_2	0.00737757	0.00323735	0.0533129	0.183899	0.000699427	8.6e-06	1.33e-08	0.133602	0.0195067	3.94e-09	0.168574	0.047025	3.94e-09	-2.292	116	3	.		116	3	.	0.513	0.715	.	.	.	0	0	0	.	.	0	.	0	0.872	0.332	0.519	.	.	0.533	0.377	0.32	1	1	0	0	13118.1	14.5
zym_gene_01098	zym_gene_01098_1	0.00737757	0.00323735	0.0533129	0.183899	0.000699427	8.6e-06	1.33e-08	0.133602	0.0195067	3.94e-09	0.168574	0.047025	3.94e-09	-2.296	903	5	.		903	5	.	-6.427	-1.307	.	.	.	0	0	0	.	.	0	.	0	0	0.01	.	.	0.904	0.951	0.431	0.15	0	0	0	0	98435.2	-31
zym_gene_01924	zym_gene_01924_1	0.00737757	0.00323735	0.0533129	0.183899	0.000699427	8.6e-06	1.33e-08	0.133602	0.0195067	3.94e-09	0.168574	0.047025	3.94e-09	-2.307	213	2	.		213	2	.	-1.914	-1.304	.	.	.	0	0	0	.	.	0	.	0	0.749	0.277	0.686	.	.	0.066	0.549	0.25	0	0	0	0	23435.2	12.5
zym_gene_06871	zym_gene_06871_2	0.00737757	0.00323735	0.0533129	0.183899	0.000699427	8.6e-06	1.33e-08	0.133602	0.0195067	3.94e-09	0.168574	0.047025	3.94e-09	-2.321	80	4	.		80	4	.	-2.089	-0.974	.	.	.	0	0	0	.	.	0	.	0	0.999	0.603	.	.	0.819	0.095	0.261	0.49	0	0	0	0	8739.79	7
zym_gene_14962	zym_gene_14962_2	0.00737757	0.00323735	0.0533129	0.183899	0.000699427	8.6e-06	1.33e-08	0.133602	0.0195067	3.94e-09	0.168574	0.047025	3.94e-09	-2.322	443	4	.		443	4	.	-6.098	-1.337	.	.	.	0	0	0	.	.	0	.	0	0	0.012	.	.	0.765	0.957	0.292	0.12	0	0	0	0	47085	-12.5
zym_gene_14356	zym_gene_14356_3	0.00737757	0.00323735	0.0533129	0.183899	0.000699427	8.6e-06	1.33e-08	0.133602	0.0195067	3.94e-09	0.168574	0.047025	3.94e-09	-2.34	613	5	.		613	5	.	-6.353	-1.328	.	.	.	0	0	0	.	.	0	.	0	0	0.012	.	.	0.871	0.96	0.288	0.08	0	0	0	0	66581.5	8.5
zym_gene_00224	zym_gene_00224_1	0.00737757	0.00323735	0.0533129	0.183899	0.000699427	8.6e-06	1.33e-08	0.133602	0.0195067	3.94e-09	0.168574	0.047025	3.94e-09	-2.358	230	8	.		230	8	.	-2.492	-1.479	.	.	.	0	0	0	.	.	0	.	0	0.968	0.532	.	.	0.678	0.775	0.319	0.22	0	0	0	0	24813.9	3
zym_gene_14560	zym_gene_14560_1	0.00737757	0.00323735	0.0533129	0.183899	0.000699427	8.6e-06	1.33e-08	0.133602	0.0195067	3.94e-09	0.168574	0.047025	3.94e-09	-2.359	764	3	.		764	3	.	-3.478	-1.323	.	.	.	0	0	0	.	.	0	.	0	0	0.106	0.523	.	.	0.769	0.462	0.01	0	0	0	0	84280.2	3.5
zym_gene_06279	zym_gene_06279_3	0.00737757	0.00323735	0.0533129	0.183899	0.000699427	8.6e-06	1.33e-08	0.133602	0.0195067	3.94e-09	0.168574	0.047025	3.94e-09	-2.366	130	1	.		130	1	.	-2.87	-1.37	.	.	.	0	0	0	.	.	0	.	0	0.67	0.534	.	.	0.766	0.875	0.484	0.48	0	0	0	0	13909.9	9.5
zym_gene_01878	zym_gene_01878_2	0.00737757	0.00323735	0.0533129	0.183899	0.000699427	8.6e-06	1.33e-08	0.133602	0.0195067	3.94e-09	0.168574	0.047025	3.94e-09	-2.372	183	3	.		183	3	.	-1.24	-1.316	.	.	.	0	0	0	.	.	0	.	0	0.834	0.706	.	.	0.553	0.976	0.407	0.02	0	0	0	0	20595.7	-2.5
zym_gene_01001	zym_gene_01001_2	0.00737757	0.00323735	0.0533129	0.183899	0.000699427	8.6e-06	1.33e-08	0.133602	0.0195067	3.94e-09	0.168574	0.047025	3.94e-09	-2.376	228	3	.		228	3	.	0.176	-1.337	.	.	.	0	0	0	PF13460	Domain:NAD_binding_10	0	.	0	0.768	0.703	0.652	.	.	0.018	0.391	0.22	0	0	0	0	25258.8	0.5
zym_gene_04843	zym_gene_04843_2	0.00737757	0.00323735	0.0533129	0.183899	0.000699427	8.6e-06	1.33e-08	0.133602	0.0195067	3.94e-09	0.168574	0.047025	3.94e-09	-2.406	157	5	.		157	5	.	-0.966	-1.277	.	.	.	0	0	0	.	.	0	.	0	0.957	0.772	.	.	0.598	0.443	0.45	0.33	0	0	0	0	17831.1	4.5
zym_gene_14497	zym_gene_14497_2	0.00737757	0.00323735	0.0533129	0.183899	0.000699427	8.6e-06	1.33e-08	0.133602	0.0195067	3.94e-09	0.168574	0.047025	3.94e-09	-2.411	1257	2	.		1257	2	.	-6.176	-1.327	.	.	.	0	0	0	PF00018	Domain:SH3_1	0	.	0	0	0.031	.	.	0.765	0.041	0.412	0.02	0	0	0	0	136727	-25.5
zym_gene_00871	zym_gene_00871_2	0.00737757	0.00323735	0.0533129	0.183899	0.000699427	8.6e-06	1.33e-08	0.133602	0.0195067	3.94e-09	0.168574	0.047025	3.94e-09	-2.414	75	1	.		75	1	.	0.209	0.124	.	.	.	0	0	0	.	.	0	.	0	0.773	0.386	0.753	.	.	0.528	0.458	0.17	0	0	0	0	8331.26	0
zym_gene_17216	zym_gene_17216_1	0.00737757	0.00323735	0.0533129	0.183899	0.000699427	8.6e-06	1.33e-08	0.133602	0.0195067	3.94e-09	0.168574	0.047025	3.94e-09	-2.436	434	2	.		434	2	.	-6.984	-1.752	.	.	.	0	0	0	PF20143	Domain:NAD_kinase_C	0	.	0	0	0.033	.	.	0.981	0.777	0.464	0.02	0	0	0	0	47887.8	8.5
zym_gene_02555	zym_gene_02555_1	0.00737757	0.00323735	0.0533129	0.183899	0.000699427	8.6e-06	1.33e-08	0.133602	0.0195067	3.94e-09	0.168574	0.047025	3.94e-09	-2.437	213	2	.		213	2	.	-1.287	-1.28	.	.	.	0	0	0	PF01432	Family:Peptidase_M3	0	.	0	0.169	0.476	0.705	.	.	0.958	0.37	0.28	0	0	0	0	24213	-6.5
zym_gene_12999	zym_gene_12999_3	0.00737757	0.00323735	0.0533129	0.183899	0.000699427	8.6e-06	1.33e-08	0.133602	0.0195067	3.94e-09	0.168574	0.047025	3.94e-09	-2.441	274	4	.		274	4	.	-5.117	-1.306	.	.	.	0	0	0	.	.	0	.	0	0.018	0.071	.	.	0.51	0.959	0.429	0.01	0	0	0	0	31066.9	-12
zym_gene_14586	zym_gene_14586_2	0.00737757	0.00323735	0.0533129	0.183899	0.000699427	8.6e-06	1.33e-08	0.133602	0.0195067	3.94e-09	0.168574	0.047025	3.94e-09	-2.446	873	15	.		873	15	.	-6.696	-1.316	.	.	.	0	0	0	PF11951,PF00172	Family:Fungal_trans_2,Domain:Zn_clus	0	.	0	0	0.009	.	.	0.986	0.704	0.383	0.02	0	0	0	0	96833.3	8.5
zym_gene_06190	zym_gene_06190_1	0.00737757	0.00323735	0.0533129	0.183899	0.000699427	8.6e-06	1.33e-08	0.133602	0.0195067	3.94e-09	0.168574	0.047025	3.94e-09	-2.449	68	0	.		68	0	.	-3.288	-1.313	.	.	.	0	0	0	.	.	0	.	0	0.003	0.124	0.644	.	.	0.901	0.414	0.24	0	0	0	0	7426.82	-10
zym_gene_13932	zym_gene_13932_2	0.00737757	0.00323735	0.0533129	0.183899	0.000699427	8.6e-06	1.33e-08	0.133602	0.0195067	3.94e-09	0.168574	0.047025	3.94e-09	-2.459	425	2	.		425	2	.	-7.198	-2.404	.	.	.	0	0	0	PF10568,PF17171	Family:Tom37,Domain:GST_C_6	0	.	0	0	0.075	.	.	0.903	0.939	0.368	0.01	0	1	0	1	47458.9	6
zym_gene_10469	zym_gene_10469_1	0.00737757	0.00323735	0.0533129	0.183899	0.000699427	8.6e-06	1.33e-08	0.133602	0.0195067	3.94e-09	0.168574	0.047025	3.94e-09	-2.501	285	7	PpCBEL		285	7	PpCBEL	-3.254	-0.9	.	.	.	0	0	0	.	.	0	.	0	0	0.013	.	.	0.528	0.005	0.406	0.55	0	0	0	0	30595.2	-15
zym_gene_05937	zym_gene_05937_1	0.00737757	0.00323735	0.0533129	0.183899	0.000699427	8.6e-06	1.33e-08	0.133602	0.0195067	3.94e-09	0.168574	0.047025	3.94e-09	-2.52	207	2	.		207	2	.	-6.151	-1.264	.	.	.	0	0	0	.	.	0	.	0	0.123	0.029	.	.	0.823	0.013	0.432	0.48	0	0	0	0	22322.3	-5.5
zym_gene_11100	zym_gene_11100_1	0.00737757	0.00323735	0.0533129	0.183899	0.000699427	8.6e-06	1.33e-08	0.133602	0.0195067	3.94e-09	0.168574	0.047025	3.94e-09	-2.524	667	1	.		667	1	.	-5.951	-1.323	.	.	.	0	0	0	.	.	0	.	0	0	0.016	.	.	0.652	0.107	0.411	0.16	0	0	0	0	72977.7	24.5
zym_gene_05283	zym_gene_05283_3	0.00737757	0.00323735	0.0533129	0.183899	0.000699427	8.6e-06	1.33e-08	0.133602	0.0195067	3.94e-09	0.168574	0.047025	3.94e-09	-2.545	128	3	.		128	3	.	-5.437	-1.309	.	.	.	0	0	0	.	.	0	.	0	0.156	0.144	.	.	0.838	0.953	0.351	0.07	0	0	0	0	14654.2	-5.5
zym_gene_07830	zym_gene_07830_3	0.0224515	0.000699427	0.0533129	0.183899	0.000699427	8.23e-05	1.33e-08	0.133602	0.090706	3.94e-09	0.125122	0.047025	3.94e-09	-2.554	62	0	FolSix3		62	0	FolSix3	-1.521	-1.298	.	.	.	0	0	0	PF00550	Domain:PP-binding	0	.	0	0.024	0.055	0.82	.	.	0.845	0.45	0.13	0	0	0	0	7011.28	-4
zym_gene_02668	zym_gene_02668_1	0.00184092	0.00323735	0.0533129	0.116493	0.00323735	8.6e-06	1.33e-08	0.133602	0.0195067	3.94e-09	0.168574	0.047025	3.94e-09	-2.561	408	1	.		408	1	.	-3.241	0.588	.	.	.	0	0	0	PF01494	Family:FAD_binding_3	0	.	0	0	0.217	.	.	0.741	0.197	0.419	0.01	1	1	0	0	45662.2	4.5
zym_gene_13588	zym_gene_13588_2	0.00737757	0.00323735	0.0533129	0.183899	0.000699427	8.6e-06	1.33e-08	0.133602	0.0195067	3.94e-09	0.168574	0.047025	3.94e-09	-2.562	242	1	.		242	1	.	-5.535	-1.303	.	.	.	0	0	0	.	.	0	.	0	0.064	0.105	.	.	0.739	0.633	0.403	0.2	0	0	0	0	26710.2	10
zym_gene_14610	zym_gene_14610_2	0.00737757	0.00323735	0.0533129	0.183899	0.000699427	8.6e-06	1.33e-08	0.133602	0.0195067	3.94e-09	0.168574	0.047025	3.94e-09	-2.569	710	8	.		710	8	.	-4.465	0.706	.	.	.	0	0	0	PF00400	Repeat:WD40	0	.	0	0	0.05	.	.	0.968	0.493	0.502	0.49	1	1	0	0	75849.3	6
zym_gene_02784	zym_gene_02784_3	0.00737757	0.00323735	0.0533129	0.183899	0.000699427	8.6e-06	1.33e-08	0.133602	0.0195067	3.94e-09	0.168574	0.047025	3.94e-09	-2.575	74	1	.		74	1	.	-3.187	-1.26	.	.	.	0	0	0	.	.	0	.	0	0	0.158	0.634	.	.	0.332	0.324	0.25	0	0	0	0	8372.85	-14
zym_gene_06255	zym_gene_06255_2	0.00737757	0.00323735	0.0533129	0.183899	0.000699427	8.6e-06	1.33e-08	0.133602	0.0195067	3.94e-09	0.168574	0.047025	3.94e-09	-2.585	155	1	.		155	1	.	-2.495	-1.18	.	.	.	0	0	0	.	.	0	.	0	0.969	0.58	.	.	0.885	0.642	0.402	0.1	0	0	0	0	17613.8	5.5
zym_gene_11458	zym_gene_11458_3	0.00737757	0.00323735	0.0533129	0.183899	0.000699427	8.6e-06	1.33e-08	0.133602	0.0195067	3.94e-09	0.168574	0.047025	3.94e-09	-2.586	329	4	.		329	4	.	-7.334	-2.513	.	.	.	0	0	0	PF04143	Family:Sulf_transp	0	.	0	0	0.126	.	.	0.951	0.132	0.4	0.29	0	1	0	1	33670.7	12
zym_gene_14413	zym_gene_14413_2	0.00737757	0.00323735	0.0533129	0.183899	0.000699427	8.6e-06	1.33e-08	0.133602	0.0195067	3.94e-09	0.168574	0.047025	3.94e-09	-2.596	662	15	.		662	15	.	-6.841	-1.329	.	.	.	0	0	0	PF08613	Family:Cyclin	0	.	0	0	0.009	.	.	0.992	0.116	0.339	0.01	0	0	0	0	73422.9	12
zym_gene_13303	zym_gene_13303_2	0.00737757	0.00323735	0.0533129	0.183899	0.000699427	8.6e-06	1.33e-08	0.133602	0.0195067	3.94e-09	0.168574	0.047025	3.94e-09	-2.611	332	7	.		332	7	.	-4.155	-1.308	.	.	.	0	0	0	PF14748,PF03807	Domain:P5CR_dimer,Family:F420_oxidored	0	.	0	0.016	0.348	.	.	0.646	0.558	0.365	0.04	0	0	0	0	35364.5	-3.5
zym_gene_16767	zym_gene_16767_2	0.00737757	0.00323735	0.0533129	0.183899	0.000699427	8.6e-06	1.33e-08	0.133602	0.0195067	3.94e-09	0.168574	0.047025	3.94e-09	-2.611	373	6	.		373	6	.	-3.771	0.721	AflBck1,HOG1,SakA,FGSG_06959,FGSG_06832,OSM1,CpMK1,MgHog1,Hog1_(FOXG_06318),Hog1,FgHOG1,VdHog1,Mero-Hog1,MpkC,FGSG_05393,MST7p,MST7,FGSG_07855,Cdc2B,FGSG_03132,CgSlt2	reduced_virulence,lethal,unaffected_pathogenicity,loss_of_pathogenicity	PHI:9913,PHI:11375,PHI:6084,PHI:1230,PHI:1248,PHI:497,PHI:153,PHI:342,PHI:1043,PHI:6317,PHI:10250,PHI:1005,PHI:2327,PHI:5536,PHI:5427,PHI:7280,PHI:6085,PHI:1223,PHI:2120,PHI:417,PHI:1233,PHI:4942,PHI:1266,PHI:4626	1	1	1	PF00069	Domain:Pkinase	0	.	0	0	0.324	.	.	0.814	0.118	0.438	0.06	1	1	0	0	41898.6	1.5
zym_gene_09515	zym_gene_09515_2	0.00737757	0.00323735	0.0533129	0.183899	0.000699427	8.6e-06	1.33e-08	0.133602	0.0195067	3.94e-09	0.168574	0.047025	3.94e-09	-2.625	376	7	.		376	7	.	-2.756	-1.331	.	.	.	0	0	0	PF12511	Family:DUF3716	0	.	0	0	0.237	0.7	.	.	0.702	0.494	0.05	0	0	0	0	40489.2	4
zym_gene_01201	zym_gene_01201_2	0.00737757	0.00323735	0.0533129	0.183899	0.000699427	8.6e-06	1.33e-08	0.133602	0.0195067	3.94e-09	0.168574	0.047025	3.94e-09	-2.634	201	6	.		201	6	.	-3.794	-2.233	.	.	.	0	0	0	.	.	0	.	0	0.441	0.679	.	.	0.936	0.214	0.428	0.28	0	0	1	0	22156.3	12
zym_gene_03841	zym_gene_03841_1	0.00737757	0.00323735	0.0533129	0.183899	0.000699427	8.6e-06	1.33e-08	0.133602	0.0195067	3.94e-09	0.168574	0.047025	3.94e-09	-2.637	468	4	.		468	4	.	-4.501	0.523	.	.	.	0	0	0	PF00067	Domain:p450	0	.	0	0	0.038	.	.	0.867	0.27	0.45	0.02	1	1	0	0	53197.7	5.5
zym_gene_16698	zym_gene_16698_2	0.00737757	0.00323735	0.0533129	0.183899	0.000699427	8.6e-06	1.33e-08	0.133602	0.0195067	3.94e-09	0.168574	0.047025	3.94e-09	-2.642	388	1	.		388	1	.	-6.94	-2.517	.	.	.	0	0	0	PF07281	Family:INSIG	0	.	0	0	0.203	.	.	0.944	0.111	0.369	0.22	0	0	0	1	42518.3	3.5
zym_gene_04168	zym_gene_04168_1	0.00737757	0.00323735	0.0533129	0.183899	0.000699427	8.6e-06	1.33e-08	0.133602	0.0195067	3.94e-09	0.168574	0.047025	3.94e-09	-2.663	265	4	.		265	4	.	-4.768	-1.323	.	.	.	0	0	0	.	.	0	.	0	0.078	0.365	.	.	0.976	0.955	0.349	0.28	0	0	0	0	30124.4	5.5
zym_gene_17542	zym_gene_17542_1	0.00737757	0.00323735	0.0533129	0.183899	0.000699427	8.6e-06	1.33e-08	0.133602	0.0195067	3.94e-09	0.168574	0.047025	3.94e-09	-2.675	216	4	.		216	4	.	-5.44	-1.384	.	.	.	0	0	0	.	.	0	.	0	0.071	0.237	.	.	0.955	0.877	0.481	0.17	0	0	0	0	24098	-8.5
zym_gene_03174	zym_gene_03174_2	0.00737757	0.00323735	0.0533129	0.183899	0.000699427	8.6e-06	1.33e-08	0.133602	0.0195067	3.94e-09	0.168574	0.047025	3.94e-09	-2.676	139	4	.		139	4	.	-4.241	-1.076	.	.	.	0	0	0	.	.	0	.	0	0.805	0.071	.	.	0.568	0.975	0.469	0.13	0	0	0	0	15242.9	-9
zym_gene_12302	zym_gene_12302_2	0.00737757	0.00323735	0.0533129	0.183899	0.000699427	8.6e-06	1.33e-08	0.133602	0.0195067	3.94e-09	0.168574	0.047025	3.94e-09	-2.681	360	9	.		360	9	.	-6.048	-1.297	.	.	.	0	0	0	PF01261	Domain:AP_endonuc_2	0	.	0	0	0.01	.	.	0.724	0.544	0.495	0.01	0	0	0	0	40969.2	-17
zym_gene_16454	zym_gene_16454_2	0.00737757	0.00323735	0.0533129	0.183899	0.000699427	8.6e-06	1.33e-08	0.133602	0.0195067	3.94e-09	0.168574	0.047025	3.94e-09	-2.691	174	3	.		174	3	.	-4.024	0.447	.	.	.	0	0	0	.	.	0	.	0	0.06	0.125	.	.	0.823	0.009	0.306	0.44	1	1	0	0	18693	0.5
zym_gene_04356	zym_gene_04356_3	0.00737757	0.00323735	0.0533129	0.183899	0.000699427	8.6e-06	1.33e-08	0.133602	0.0195067	3.94e-09	0.168574	0.047025	3.94e-09	-2.713	197	5	.		197	5	.	-1.796	-1.216	.	.	.	0	0	0	.	.	0	.	0	0.278	0.349	0.8	.	.	0.489	0.332	0.26	0	0	0	0	22345.3	15.5
zym_gene_14561	zym_gene_14561_3	0.00737757	0.00323735	0.0533129	0.183899	0.000699427	8.6e-06	1.33e-08	0.133602	0.0195067	3.94e-09	0.168574	0.047025	3.94e-09	-2.719	449	10	.		449	10	.	-7.783	-2.548	.	.	.	0	0	0	.	.	0	.	0	0	0.027	.	.	0.917	0.115	0.453	0.1	0	0	0	1	49207.7	16
zym_gene_07732	zym_gene_07732_1	0.00737757	0.00323735	0.0533129	0.183899	0.000699427	8.6e-06	1.33e-08	0.133602	0.0195067	3.94e-09	0.168574	0.047025	3.94e-09	-2.722	242	3	.		242	3	.	-5.548	-1.348	.	.	.	0	0	0	.	.	0	.	0	0.166	0.22	.	.	0.954	0.094	0.404	0.21	0	0	0	0	27046.6	13
zym_gene_11132	zym_gene_11132_3	0.00737757	0.00323735	0.0533129	0.183899	0.000699427	8.6e-06	1.33e-08	0.133602	0.0195067	3.94e-09	0.168574	0.047025	3.94e-09	-2.729	1120	18	.		1120	18	.	-6.597	-1.305	.	.	.	0	0	0	PF02141,PF03456,PF03455	Family:DENN,Domain:uDENN,Domain:dDENN	0	.	0	0	0.009	.	.	0.907	0.157	0.418	0.01	0	0	0	0	124373	23.5
zym_gene_16589	zym_gene_16589_1	0.00737757	0.00323735	0.0533129	0.183899	0.000699427	8.6e-06	1.33e-08	0.133602	0.0195067	3.94e-09	0.168574	0.047025	3.94e-09	-2.729	815	10	.		815	10	.	-6.595	-1.309	.	.	.	0	0	0	PF07647	Domain:SAM_2	0	.	0	0	0.009	.	.	0.919	0.333	0.326	0	0	0	0	0	89791.6	9.5
zym_gene_00606	zym_gene_00606_2	0.00737757	0.00323735	0.0533129	0.183899	0.000699427	8.6e-06	1.33e-08	0.133602	0.0195067	3.94e-09	0.168574	0.047025	3.94e-09	-2.731	1687	21	.		1687	21	.	-7.544	-2.02	.	.	.	0	0	0	PF16213,PF12783,PF16206	Family:DCB,Domain:Sec7_N,Family:Mon2_C	0	.	0	0	0.009	.	.	0.988	0.006	0.33	0.04	0	0	1	0	184651	-32
zym_gene_06833	zym_gene_06833_3	0.00737757	0.00323735	0.0533129	0.183899	0.000699427	8.6e-06	1.33e-08	0.133602	0.0195067	3.94e-09	0.168574	0.047025	3.94e-09	-2.742	230	0	.		230	0	.	-5.543	-1.32	.	.	.	0	0	0	.	.	0	.	0	0	0.002	.	.	0.507	0.673	0.292	0.5	0	0	0	0	23787.7	-20.5
zym_gene_08945	zym_gene_08945_2	0.00737757	0.00323735	0.0533129	0.183899	0.000699427	8.6e-06	1.33e-08	0.133602	0.0195067	3.94e-09	0.168574	0.047025	3.94e-09	-2.743	123	2	.		123	2	.	-0.165	-1.185	.	.	.	0	0	0	PF00173	Domain:Cyt-b5	0	.	0	0.586	0.585	0.861	.	.	0.892	0.46	0.07	0	0	0	0	14117.5	-3
zym_gene_02610	zym_gene_02610_2	0.00737757	0.00323735	0.0533129	0.183899	0.000699427	8.6e-06	1.33e-08	0.133602	0.0195067	3.94e-09	0.168574	0.047025	3.94e-09	-2.743	218	6	.		218	6	.	0.251	-1.278	.	.	.	0	0	0	PF11807	Family:UstYa	1	.	0	0.708	0.662	.	.	0.579	0.289	0.471	0.11	0	0	0	0	25574.9	-2
zym_gene_03216	zym_gene_03216_2	0.00737757	0.00323735	0.0533129	0.183899	0.000699427	8.6e-06	1.33e-08	0.133602	0.0195067	3.94e-09	0.168574	0.047025	3.94e-09	-2.744	251	5	.		251	5	.	-3.116	-1.33	.	.	.	0	0	0	.	.	0	.	0	0.602	0.562	.	.	0.912	0.909	0.327	0.15	0	0	0	0	27811.9	3.5
zym_gene_01871	zym_gene_01871_2	0.00737757	0.00323735	0.0533129	0.183899	0.000699427	8.6e-06	1.33e-08	0.133602	0.0195067	3.94e-09	0.168574	0.047025	3.94e-09	-2.747	141	5	.		141	5	.	0.088	-1.317	.	.	.	0	0	0	.	.	0	.	0	0.929	0.617	0.714	.	.	0.669	0.404	0.04	0	0	0	0	15862	0.5
zym_gene_01975	zym_gene_01975_2	0.00737757	0.00323735	0.0533129	0.183899	0.000699427	8.6e-06	1.33e-08	0.133602	0.0195067	3.94e-09	0.168574	0.047025	3.94e-09	-2.751	67	2	.		67	2	.	-2.471	-1.06	.	.	.	0	0	0	.	.	0	.	0	0.057	0.21	0.771	.	.	0.984	0.516	0.08	0	0	0	0	7392.23	-2.5
zym_gene_00493	zym_gene_00493_1	0.00737757	0.00323735	0.0533129	0.183899	0.000699427	8.6e-06	1.33e-08	0.133602	0.0195067	3.94e-09	0.168574	0.047025	3.94e-09	-2.752	295	7	.		295	7	.	-7.895	-2.543	.	.	.	0	0	0	.	.	0	.	0	0	0.039	.	.	0.981	0.028	0.477	0.31	0	0	0	1	32682.3	22
zym_gene_09615	zym_gene_09615_3	0.00737757	0.00323735	0.0533129	0.183899	0.000699427	8.6e-06	1.33e-08	0.133602	0.0195067	3.94e-09	0.168574	0.047025	3.94e-09	-2.775	206	0	.		206	0	.	-2.763	-1.317	.	.	.	0	0	0	PF05700	Family:BCAS2	0	.	0	0.377	0.152	0.756	.	.	0.697	0.308	0.04	0	0	0	0	22442.3	-9.5
zym_gene_03424	zym_gene_03424_2	0.0224515	0.00323735	0.0229303	0.183899	0.00323735	8.6e-06	1.66e-05	0.182824	0.00640063	3.94e-09	0.125122	0.047025	3.94e-09	-2.784	179	3	.		179	3	.	-3.667	-1.305	.	.	.	0	0	0	.	.	0	.	0	0.001	0.042	0.675	.	.	0.95	0.399	0.03	0	0	0	0	20125.3	-17
zym_gene_10688	zym_gene_10688_3	0.00737757	0.00323735	0.0533129	0.183899	0.000699427	8.6e-06	1.33e-08	0.133602	0.0195067	3.94e-09	0.168574	0.047025	3.94e-09	-2.785	1392	12	CgEP1		1392	12	CgEP1	-4.633	-1.298	.	.	.	0	0	0	PF18833,PF14559,PF13432	Repeat:TPR_22,Repeat:TPR_19,Repeat:TPR_16	0	.	0	0	0.01	.	.	0.916	0.024	0.302	0.02	0	0	0	0	154351	-32.5
zym_gene_08203	zym_gene_08203_2	0.00737757	0.00323735	0.0533129	0.183899	0.000699427	8.6e-06	1.33e-08	0.133602	0.0195067	3.94e-09	0.168574	0.047025	3.94e-09	-2.802	259	2	.		259	2	.	-7.15	-2.249	.	.	.	0	0	0	.	.	0	.	0	0.005	0.068	.	.	0.904	0.57	0.218	0.31	0	0	1	0	27868.9	12.5
zym_gene_09802	zym_gene_09802_2	0.00737757	0.00323735	0.0533129	0.183899	0.000699427	8.6e-06	1.33e-08	0.133602	0.0195067	3.94e-09	0.168574	0.047025	3.94e-09	-2.804	303	8	.		303	8	.	-4.598	-1.326	.	.	.	0	0	0	PF00106	Domain:adh_short	0	.	0	0.075	0.375	.	.	0.923	0.931	0.206	0.21	0	0	0	0	32817.8	-3.5
zym_gene_08208	zym_gene_08208_2	0.00737757	0.000699427	0.00780267	0.116493	0.00323735	8.6e-06	1.66e-05	0.133602	0.0195067	3.94e-09	0.125122	0.00640063	3.94e-09	-2.819	507	6	.		507	6	.	-5.423	-0.187	.	.	.	0	0	0	PF00067	Domain:p450	0	.	0	0	0.011	.	.	0.955	0.982	0.344	0.01	1	1	1	0	57790.7	9
zym_gene_14612	zym_gene_14612_2	0.00737757	0.00323735	0.0533129	0.183899	0.000699427	8.6e-06	1.33e-08	0.133602	0.0195067	3.94e-09	0.168574	0.047025	3.94e-09	-2.834	359	5	.		359	5	.	-5.761	-1.852	.	.	.	0	0	0	PF13489	Domain:Methyltransf_23	0	.	0	0	0.177	.	.	0.725	0.593	0.591	0.04	0	0	0	0	39594.7	-7.5
zym_gene_12244	zym_gene_12244_3	0.00737757	0.00323735	0.0533129	0.183899	0.000699427	8.6e-06	1.33e-08	0.133602	0.0195067	3.94e-09	0.168574	0.047025	3.94e-09	-2.842	396	3	.		396	3	.	-6.439	-2.527	.	.	.	0	0	0	PF00230	Family:MIP	0	.	0	0	0.288	.	.	0.952	0.64	0.325	0.36	0	0	0	1	42552.9	1.5
zym_gene_01344	zym_gene_01344_4	0.00737757	0.00323735	0.0533129	0.183899	0.000699427	8.6e-06	1.33e-08	0.133602	0.0195067	3.94e-09	0.168574	0.047025	3.94e-09	-2.846	154	3	.		154	3	.	-4.672	-1.984	.	.	.	0	0	0	.	.	0	.	0	0.828	0.254	.	.	0.729	0.682	0.43	0.13	0	0	1	0	17190.9	-6
zym_gene_12486	zym_gene_12486_2	0.00737757	0.00323735	0.0533129	0.183899	0.000699427	8.6e-06	1.33e-08	0.133602	0.0195067	3.94e-09	0.168574	0.047025	3.94e-09	-2.849	284	7	.		284	7	.	-5.897	-1.276	.	.	.	0	0	0	PF00962	Domain:A_deaminase	0	.	0	0.006	0.095	.	.	0.829	0.356	0.271	0.24	0	0	0	0	31324.6	-13.5
zym_gene_06845	zym_gene_06845_1	0.00737757	0.00323735	0.0533129	0.183899	0.000699427	8.6e-06	1.33e-08	0.133602	0.0195067	3.94e-09	0.168574	0.047025	3.94e-09	-2.85	251	5	.		251	5	.	-3.733	-1.313	.	.	.	0	0	0	.	.	0	.	0	0	0.049	0.606	.	.	0.657	0.343	0.15	0	0	0	0	27756.7	-16.5
zym_gene_14745	zym_gene_14745_1	0.00737757	0.00323735	0.0533129	0.183899	0.000699427	8.6e-06	1.33e-08	0.133602	0.0195067	3.94e-09	0.168574	0.047025	3.94e-09	-2.865	811	4	.		811	4	.	-6.965	-2.232	.	.	.	0	0	0	PF01432	Family:Peptidase_M3	0	.	0	0	0.029	.	.	0.714	0.035	0.448	0.04	0	0	1	0	92301.1	6
zym_gene_10005	zym_gene_10005_2	0.00737757	0.000699427	0.0229303	0.183899	0.00323735	8.6e-06	1.14e-06	0.133602	0.0195067	3.94e-09	0.183899	0.090706	3.94e-09	-2.869	179	3	.		179	3	.	-0.398	-1.974	.	.	.	0	0	0	PF03650	Repeat:MPC	0	.	0	0.603	0.75	0.62	.	.	0.063	0.441	0.2	0	0	0	0	19845.8	12
zym_gene_00711	zym_gene_00711_1	0.00737757	0.00323735	0.0533129	0.183899	0.000699427	8.6e-06	1.33e-08	0.133602	0.0195067	3.94e-09	0.168574	0.047025	3.94e-09	-2.875	416	10	.		416	10	.	-6.147	-1.266	.	.	.	0	0	0	.	.	0	.	0	0	0.031	.	.	0.784	0.12	0.473	0.09	0	0	0	0	47761.4	-2.5
zym_gene_11313	zym_gene_11313_2	0.00737757	0.00323735	0.0533129	0.183899	0.000699427	8.6e-06	1.33e-08	0.133602	0.0195067	3.94e-09	0.168574	0.047025	3.94e-09	-2.876	179	2	.		179	2	.	-4.264	-2.484	.	.	.	0	0	0	PF04145	Family:Ctr	0	.	0	0	0.588	.	.	0.665	0.211	0.42	0.26	0	0	0	1	20285.8	0
zym_gene_12564	zym_gene_12564_2	0.0224515	0.0113739	0.0533129	0.183899	0.000699427	8.23e-05	1.14e-06	0.173682	0.00640063	3.94e-09	0.168574	0.047025	3.94e-09	-2.884	554	5	.		554	5	.	-5.593	-1.29	.	.	.	0	0	0	PF02878	Domain:PGM_PMM_I	0	.	0	0	0.03	.	.	0.619	0.975	0.399	0.02	0	0	0	0	61548.9	-3.5
zym_gene_01919	zym_gene_01919_1	0.00737757	0.00323735	0.0533129	0.183899	0.000699427	8.6e-06	1.33e-08	0.133602	0.0195067	3.94e-09	0.168574	0.047025	3.94e-09	-2.886	251	8	.		251	8	.	-1.914	-1.307	.	.	.	0	0	0	.	.	0	.	0	0.651	0.587	.	.	0.516	0.982	0.551	0.09	0	0	0	0	28622.7	7
zym_gene_00627	zym_gene_00627_3	0.00737757	0.00323735	0.0533129	0.183899	0.000699427	8.6e-06	1.33e-08	0.133602	0.0195067	3.94e-09	0.168574	0.047025	3.94e-09	-2.889	91	4	.		91	4	.	-3.082	-0.147	.	.	.	0	0	0	.	.	0	.	0	0	0.251	.	.	0.509	0.914	0.298	0.11	0	0	0	0	10207.5	-7
zym_gene_09369	zym_gene_09369_1	0.00737757	0.00323735	0.0533129	0.183899	0.000699427	8.6e-06	1.33e-08	0.133602	0.0195067	3.94e-09	0.168574	0.047025	3.94e-09	-2.896	537	8	.		537	8	.	-7.365	-2.238	.	.	.	0	0	0	PF00067	Domain:p450	0	.	0	0	0.012	.	.	0.89	0.692	0.408	0.02	0	0	1	0	60723.7	-1
zym_gene_06899	zym_gene_06899_1	0.00737757	0.00323735	0.0533129	0.183899	0.000699427	8.6e-06	1.33e-08	0.133602	0.0195067	3.94e-09	0.168574	0.047025	3.94e-09	-2.9	91	0	.		91	0	.	-2.196	-1.316	.	.	.	0	0	0	.	.	0	.	0	0.58	0.255	0.72	.	.	0.023	0.448	0.04	0	0	0	0	9976.08	0.5
zym_gene_13125	zym_gene_13125_2	0.00737757	0.00323735	0.0533129	0.183899	0.000699427	8.6e-06	1.33e-08	0.133602	0.0195067	3.94e-09	0.168574	0.047025	3.94e-09	-2.905	420	4	.		420	4	.	-5.934	-2.047	.	.	.	0	0	0	PF03435	Family:Sacchrp_dh_NADP	0	.	0	0	0.269	.	.	0.931	0.977	0.382	0.33	0	0	1	0	46443.2	0
zym_gene_11234	zym_gene_11234_2	0.00737757	0.00323735	0.0533129	0.183899	0.000699427	8.6e-06	1.33e-08	0.133602	0.0195067	3.94e-09	0.168574	0.047025	3.94e-09	-2.923	302	0	.		302	0	.	-3.79	-1.354	.	.	.	0	0	0	.	.	0	.	0	0	0.03	0.694	.	.	0.838	0.502	0.03	0	0	0	0	34280.1	-27
zym_gene_17138	zym_gene_17138_2	0.00737757	0.00323735	0.0533129	0.183899	0.000699427	8.6e-06	1.33e-08	0.133602	0.0195067	3.94e-09	0.168574	0.047025	3.94e-09	-2.924	832	3	.		832	3	.	-6.15	-1.332	.	.	.	0	0	0	.	.	0	.	0	0	0.01	.	.	0.768	0.756	0.262	0.03	0	0	0	0	91528.3	-25.5
zym_gene_14400	zym_gene_14400_2	0.0224515	0.0113739	0.0991923	0.183899	0.00323735	8.6e-06	1.14e-06	0.133602	0.0195067	3.94e-09	0.125122	0.047025	3.94e-09	-2.925	376	7	.		376	7	.	-6.512	-2.239	.	.	.	0	0	0	.	.	0	.	0	0	0.083	.	.	0.662	0.336	0.447	0.49	0	0	1	0	40564.2	-9
zym_gene_13488	zym_gene_13488_2	0.00737757	0.00323735	0.0533129	0.183899	0.000699427	8.6e-06	1.33e-08	0.133602	0.0195067	3.94e-09	0.168574	0.047025	3.94e-09	-2.94	503	7	.		503	7	.	-8.136	-2.691	.	.	.	0	0	0	PF01757	Family:Acyl_transf_3	0	.	0	0	0.009	.	.	0.987	0.386	0.197	0.08	0	1	0	1	57254.5	18.5
zym_gene_09884	zym_gene_09884_2	0.00737757	0.00323735	0.0533129	0.183899	0.000699427	8.6e-06	1.33e-08	0.133602	0.0195067	3.94e-09	0.168574	0.047025	3.94e-09	-2.942	978	3	.		978	3	.	-5.954	-1.323	.	.	.	0	0	0	PF06657,PF14197	Domain:Cep57_MT_bd,Coiled-coil:Cep57_CLD_2	0	.	0	0	0.048	.	.	0.735	0.329	0.261	0.01	0	0	0	0	109420	2.5
zym_gene_09899	zym_gene_09899_1	0.00737757	0.00323735	0.0533129	0.183899	0.000699427	8.6e-06	1.33e-08	0.133602	0.0195067	3.94e-09	0.168574	0.047025	3.94e-09	-2.943	352	1	.		352	1	.	-3.158	-1.322	.	.	.	0	0	0	.	.	0	.	0	0	0.155	0.657	.	.	0.804	0.472	0.02	0	0	0	0	38916.3	-1
zym_gene_04933	zym_gene_04933_3	0.00737757	0.00323735	0.0533129	0.183899	0.000699427	8.6e-06	1.33e-08	0.133602	0.0195067	3.94e-09	0.168574	0.047025	3.94e-09	-2.951	181	2	.		181	2	.	-5.717	-2.572	.	.	.	0	0	0	PF08592	Family:Anthrone_oxy	0	.	0	0.425	0.258	.	.	0.756	0.649	0.411	0.06	0	1	0	1	20337	9
zym_gene_14374	zym_gene_14374_2	0.00737757	0.00323735	0.0533129	0.183899	0.000699427	8.6e-06	1.33e-08	0.133602	0.0195067	3.94e-09	0.168574	0.047025	3.94e-09	-2.956	1511	3	.		1511	3	.	-6.578	-1.31	.	.	.	0	0	0	PF09763,PF15277	Family:Sec3_C,Domain:Sec3-PIP2_bind	0	.	0	0	0.009	.	.	0.888	0.038	0.416	0	0	0	0	0	168649	7.5
zym_gene_08595	zym_gene_08595_2	0.00737757	0.00323735	0.0533129	0.183899	0.000699427	8.6e-06	1.33e-08	0.133602	0.0195067	3.94e-09	0.168574	0.047025	3.94e-09	-2.956	288	1	.		288	1	.	-2.368	-1.305	.	.	.	0	0	0	.	.	0	.	0	0.064	0.326	0.679	.	.	0.015	0.409	0.02	0	0	0	0	32928.3	-3.5
zym_gene_02623	zym_gene_02623_1	0.00737757	0.00323735	0.0533129	0.183899	0.000699427	8.6e-06	1.33e-08	0.133602	0.0195067	3.94e-09	0.168574	0.047025	3.94e-09	-2.957	472	5	.		472	5	.	-6.429	-1.306	.	.	.	0	0	0	PF07942	Family:CARME	0	.	0	0	0.012	.	.	0.852	0.234	0.531	0.04	0	0	0	0	52608.7	-10
zym_gene_04134	zym_gene_04134_2	0.00737757	0.00323735	0.0533129	0.183899	0.000699427	8.6e-06	1.33e-08	0.133602	0.0195067	3.94e-09	0.168574	0.047025	3.94e-09	-2.957	358	6	.		358	6	.	-5.74	-1.316	.	.	.	0	0	0	.	.	0	.	0	0	0.063	.	.	0.659	0.04	0.428	0	0	0	0	0	40568.4	-13.5
zym_gene_12271	zym_gene_12271_2	0.00737757	0.00323735	0.0533129	0.183899	0.000699427	8.6e-06	1.33e-08	0.133602	0.0195067	3.94e-09	0.168574	0.047025	3.94e-09	-2.959	707	9	.		707	9	.	-6.402	-1.306	.	.	.	0	0	0	PF13426,PF00615	Domain:PAS_9,Domain:RGS	0	.	0	0	0.029	.	.	0.922	0.816	0.435	0	0	0	0	0	78297.8	14.5
zym_gene_09059	zym_gene_09059_2	0.00737757	0.00323735	0.0533129	0.183899	0.000699427	8.6e-06	1.33e-08	0.133602	0.0195067	3.94e-09	0.168574	0.047025	3.94e-09	-2.969	1861	21	.		1861	21	.	-7.562	-2.043	.	.	.	0	0	0	PF18378,PF10487	Domain:Nup188_C,Family:Nup188	0	.	0	0	0.009	.	.	0.988	0.028	0.249	0.05	0	0	1	0	203344	-31
zym_gene_10666	zym_gene_10666_2	0.00737757	0.00323735	0.0533129	0.183899	0.000699427	8.6e-06	1.33e-08	0.133602	0.0195067	3.94e-09	0.168574	0.047025	3.94e-09	-2.971	108	2	.		108	2	.	-3.157	-1.346	.	.	.	0	0	0	.	.	0	.	0	0.956	0.473	.	.	0.89	0.966	0.335	0.18	0	0	0	0	12218.8	6.5
zym_gene_10131	zym_gene_10131_1	0.00737757	0.00323735	0.0533129	0.183899	0.000699427	8.6e-06	1.33e-08	0.133602	0.0195067	3.94e-09	0.168574	0.047025	3.94e-09	-2.971	233	3	.		233	3	.	-3.385	-1.297	.	.	.	0	0	0	.	.	0	.	0	0.141	0.092	0.524	.	.	0.743	0.459	0	0	0	0	0	27336.2	2
zym_gene_11776	zym_gene_11776_2	0.00737757	0.00323735	0.0533129	0.183899	0.000699427	8.6e-06	1.33e-08	0.133602	0.0195067	3.94e-09	0.168574	0.047025	3.94e-09	-2.971	453	7	.		453	7	.	-5.809	-1.285	.	.	.	0	0	0	PF19086	Domain:Terpene_syn_C_2	0	.	0	0	0.036	.	.	0.717	0.942	0.307	0.02	0	0	0	0	51219.3	-2
zym_gene_14389	zym_gene_14389_2	0.00737757	0.00323735	0.0533129	0.183899	0.000699427	8.6e-06	1.33e-08	0.133602	0.0195067	3.94e-09	0.168574	0.047025	3.94e-09	-2.98	311	3	.		311	3	.	-3.743	-1.324	.	.	.	0	0	0	.	.	0	.	0	0.001	0.051	0.684	.	.	0.417	0.479	0.13	0	0	0	0	35521.4	19
zym_gene_03834	zym_gene_03834_2	0.00737757	0.00323735	0.0533129	0.183899	0.000699427	8.6e-06	1.33e-08	0.133602	0.0195067	3.94e-09	0.168574	0.047025	3.94e-09	-2.994	297	5	.		297	5	.	-6.811	-2.542	.	.	.	0	0	0	.	.	0	.	0	0.044	0.192	.	.	0.872	0.036	0.439	0.06	0	0	0	1	32699.9	10
zym_gene_09654	zym_gene_09654_2	0.00737757	0.00323735	0.0533129	0.183899	0.000699427	8.6e-06	1.33e-08	0.133602	0.0195067	3.94e-09	0.168574	0.047025	3.94e-09	-2.995	182	4	.		182	4	.	-2.21	-1.371	.	.	.	0	0	0	.	.	0	.	0	0.523	0.254	0.554	.	.	0.957	0.341	0.28	0	0	0	0	20055.3	17.5
zym_gene_01115	zym_gene_01115_2	0.00737757	0.00323735	0.0533129	0.183899	0.000699427	8.6e-06	1.33e-08	0.133602	0.0195067	3.94e-09	0.168574	0.047025	3.94e-09	-3.001	323	5	.		323	5	.	-5.371	-0.198	.	.	.	0	0	0	PF04488	Family:Gly_transf_sug	0	GT32	0	0	0.045	.	.	0.95	0.388	0.494	0.38	1	1	1	0	38246.4	5.5
zym_gene_17780	zym_gene_17780_2	0.00737757	0.00323735	0.0533129	0.183899	0.000699427	8.6e-06	1.33e-08	0.133602	0.0195067	3.94e-09	0.168574	0.047025	3.94e-09	-3.018	383	1	.		383	1	.	-3.152	-1.324	.	.	.	0	0	0	PF04921	Family:XAP5	0	.	0	0	0.145	0.7	.	.	0.99	0.26	0.03	0	0	0	0	42174.9	0.5
zym_gene_16501	zym_gene_16501_3	0.00737757	0.00323735	0.0533129	0.183899	0.000699427	8.6e-06	1.33e-08	0.133602	0.0195067	3.94e-09	0.168574	0.047025	3.94e-09	-3.019	177	0	.		177	0	.	-2.951	-2.551	.	.	.	0	0	0	PF10311	Family:Ilm1	0	.	0	0.838	0.292	0.557	.	.	0.616	0.288	0.21	0	1	0	1	19974.3	-3
zym_gene_06145	zym_gene_06145_1	0.00737757	0.00323735	0.0533129	0.183899	0.000699427	8.6e-06	1.33e-08	0.133602	0.0195067	3.94e-09	0.168574	0.047025	3.94e-09	-3.022	582	8	.		582	8	.	-4.025	-1.327	.	.	.	0	0	0	PF00651	Domain:BTB	0	.	0	0	0.025	0.536	.	.	0.044	0.381	0	0	0	0	0	65674.7	-51
zym_gene_12474	zym_gene_12474_2	0.00184092	0.0113739	0.0229303	0.116493	0.000110436	8.6e-06	1.14e-06	0.0828733	0.00640063	3.94e-09	0.183899	0.0195067	3.94e-09	-3.022	512	16	PIIN_08944,MoHTR2		512	16	PIIN_08944,MoHTR2	-1.609	-1.308	.	.	.	0	0	0	.	.	0	.	0	0	0.1	0.589	.	.	0.021	0.373	0.03	0	0	0	0	57570.5	9
zym_gene_03896	zym_gene_03896_2	0.00737757	0.00323735	0.0533129	0.183899	0.000699427	8.6e-06	1.33e-08	0.133602	0.0195067	3.94e-09	0.168574	0.047025	3.94e-09	-3.022	391	11	.		391	11	.	-6.218	-1.317	.	.	.	0	0	0	.	.	0	.	0	0	0.029	.	.	0.854	0.946	0.423	0.2	0	0	0	0	44924.5	45.5
zym_gene_06233	zym_gene_06233_3	0.00737757	0.00323735	0.0533129	0.183899	0.000699427	8.6e-06	1.33e-08	0.133602	0.0195067	3.94e-09	0.168574	0.047025	3.94e-09	-3.034	141	4	.		141	4	.	-1.05	-1.308	.	.	.	0	0	0	.	.	0	.	0	0.972	0.357	0.804	.	.	0.995	0.406	0.5	0	0	0	0	16245.9	11.5
zym_gene_11069	zym_gene_11069_2	0.00184092	0.000699427	0.0229303	0.162659	0.00323735	8.6e-06	1.14e-06	0.133602	0.0195067	3.94e-09	0.168574	0.047025	3.94e-09	-3.038	1485	29	.		1485	29	.	-6.466	-1.357	.	.	.	0	0	0	.	.	0	.	0	0	0.012	.	.	0.832	0.051	0.419	0.06	0	0	0	0	162123	17.5
zym_gene_10417	zym_gene_10417_1	0.00737757	0.00323735	0.0533129	0.183899	0.000699427	8.6e-06	1.33e-08	0.133602	0.0195067	3.94e-09	0.168574	0.047025	3.94e-09	-3.038	566	5	.		566	5	.	-5.431	-1.332	.	.	.	0	0	0	.	.	0	.	0	0	0.012	.	.	0.502	0.983	0.407	0.07	0	0	0	0	60403.7	-8
zym_gene_04273	zym_gene_04273_2	0.00737757	0.00323735	0.0533129	0.183899	0.000699427	8.6e-06	1.33e-08	0.133602	0.0195067	3.94e-09	0.168574	0.047025	3.94e-09	-3.041	295	5	.		295	5	.	-2.81	-1.437	.	.	.	0	0	0	PF00106	Domain:adh_short	0	.	0	0.009	0.242	0.639	.	.	0.938	0.53	0.02	0	0	0	0	33277.3	14
zym_gene_09182	zym_gene_09182_2	0.00737757	0.00323735	0.0533129	0.183899	0.000699427	8.6e-06	1.33e-08	0.133602	0.0195067	3.94e-09	0.168574	0.047025	3.94e-09	-3.042	457	7	.		457	7	.	-6.395	-1.254	.	.	.	0	0	0	.	.	0	.	0	0	0.01	.	.	0.871	0.437	0.462	0.03	0	0	0	0	51852	-14
zym_gene_08891	zym_gene_08891_2	0.00737757	0.00323735	0.0533129	0.183899	0.000699427	8.6e-06	1.33e-08	0.133602	0.0195067	3.94e-09	0.168574	0.047025	3.94e-09	-3.042	76	1	.		76	1	.	-1.363	-1.304	.	.	.	0	0	0	.	.	0	.	0	0.818	0.317	0.926	.	.	0.876	0.276	0.09	0	0	0	0	8751.1	3.5
zym_gene_01905	zym_gene_01905_1	0.00737757	0.00323735	0.0533129	0.183899	0.000699427	8.6e-06	1.33e-08	0.133602	0.0195067	3.94e-09	0.168574	0.047025	3.94e-09	-3.042	491	8	.		491	8	.	-6.439	-1.322	.	.	.	0	0	0	.	.	0	.	0	0	0.029	.	.	0.874	0.116	0.289	0.12	0	0	0	0	55368.1	40
zym_gene_10794	zym_gene_10794_3	0.00737757	0.00323735	0.0533129	0.183899	0.000699427	8.6e-06	1.33e-08	0.133602	0.0195067	3.94e-09	0.168574	0.047025	3.94e-09	-3.047	316	0	.		316	0	.	-4.482	-1.855	.	.	.	0	0	0	PF02330	Domain:MAM33	0	.	0	0	0.032	0.618	.	.	0.019	0.458	0.02	0	0	0	0	35190.7	-20.5
zym_gene_09649	zym_gene_09649_2	0.00737757	0.000699427	0.0229303	0.183899	0.00323735	8.6e-06	1.14e-06	0.133602	0.0195067	3.94e-09	0.183899	0.090706	3.94e-09	-3.048	93	1	.		93	1	.	0.202	-1.447	.	.	.	0	0	0	PF05047	Domain:L51_S25_CI-B8	0	.	0	0.844	0.672	0.99	.	.	0.248	0.483	0.13	0	0	0	0	10592.2	6.5
zym_gene_04473	zym_gene_04473_2	0.00737757	0.00323735	0.0533129	0.183899	0.000699427	8.6e-06	1.33e-08	0.133602	0.0195067	3.94e-09	0.168574	0.047025	3.94e-09	-3.048	92	2	.		92	2	.	0.531	-1.31	.	.	.	0	0	0	.	.	0	.	0	0.985	0.676	0.887	.	.	0.664	0.319	0.3	0	0	0	0	10322	6.5
zym_gene_11176	zym_gene_11176_2	0.00737757	0.00323735	0.0533129	0.183899	0.000699427	8.6e-06	1.33e-08	0.133602	0.0195067	3.94e-09	0.168574	0.047025	3.94e-09	-3.048	132	2	.		132	2	.	0.247	-1.319	.	.	.	0	0	0	.	.	0	.	0	0.996	0.604	0.918	.	.	0.955	0.218	0.04	0	0	0	0	14378.3	3
zym_gene_04352	zym_gene_04352_1	0.00737757	0.00323735	0.0533129	0.183899	0.000699427	8.6e-06	1.33e-08	0.133602	0.0195067	3.94e-09	0.168574	0.047025	3.94e-09	-3.052	197	5	.		197	5	.	-3.74	-1.051	.	.	.	0	0	0	.	.	0	.	0	0.673	0.283	.	.	0.746	0.943	0.429	0.05	0	0	0	0	22646.7	-3
zym_gene_08954	zym_gene_08954_2	0.00737757	0.00323735	0.0533129	0.183899	0.000699427	8.6e-06	1.33e-08	0.133602	0.0195067	3.94e-09	0.168574	0.047025	3.94e-09	-3.057	191	3	.		191	3	.	-0.106	-1.306	.	.	.	0	0	0	PF17832,PF01472	Domain:Pre-PUA,Family:PUA	0	.	0	0.757	0.588	0.921	.	.	0.711	0.538	0.03	0	0	0	0	21318.6	4.5
zym_gene_00841	zym_gene_00841_2	0.00737757	0.00323735	0.0533129	0.183899	0.000699427	8.6e-06	1.33e-08	0.133602	0.0195067	3.94e-09	0.168574	0.047025	3.94e-09	-3.061	161	6	.		161	6	.	-0.881	-1.27	.	.	.	0	0	0	.	.	0	.	0	0.83	0.425	0.86	.	.	0.52	0.399	0.26	0	0	0	0	17608.5	14.5
zym_gene_01255	zym_gene_01255_2	0.00737757	0.00323735	0.0533129	0.183899	0.000699427	8.6e-06	1.33e-08	0.133602	0.0195067	3.94e-09	0.168574	0.047025	3.94e-09	-3.061	467	5	.		467	5	.	-7.868	-2.527	.	.	.	0	0	0	.	.	0	.	0	0	0.01	.	.	0.95	0.421	0.611	0.12	0	1	0	1	52226.7	21
zym_gene_11039	zym_gene_11039_3	0.00737757	0.00323735	0.0533129	0.183899	0.000699427	8.6e-06	1.33e-08	0.133602	0.0195067	3.94e-09	0.168574	0.047025	3.94e-09	-3.074	438	3	.		438	3	.	-3.686	-1.332	.	.	.	0	0	0	PF14479	Domain:HeLo	0	.	0	0	0.052	0.587	.	.	0.965	0.412	0.01	0	0	0	0	49603.7	8
zym_gene_08243	zym_gene_08243_3	0.00737757	0.00323735	0.0533129	0.183899	0.000699427	8.6e-06	1.33e-08	0.133602	0.0195067	3.94e-09	0.168574	0.047025	3.94e-09	-3.081	485	9	.		485	9	.	-7.902	-2.557	.	.	.	0	0	0	PF13641	Domain:Glyco_tranf_2_3	0	GT2_Glyco_tranf_2_3	0	0	0.044	.	.	0.987	0.011	0.315	0.39	0	1	0	1	56530.6	9
zym_gene_06567	zym_gene_06567_2	0.00737757	0.00323735	0.0533129	0.183899	0.000699427	8.6e-06	1.33e-08	0.133602	0.0195067	3.94e-09	0.168574	0.047025	3.94e-09	-3.088	245	0	.		245	0	.	-3.625	-2.155	.	.	.	0	0	0	.	.	0	.	0	0.006	0.235	0.831	.	.	0.169	0.501	0.17	0	0	1	0	28210.8	20
zym_gene_10560	zym_gene_10560_3	0.00737757	0.00323735	0.0533129	0.183899	0.000699427	8.6e-06	1.33e-08	0.133602	0.0195067	3.94e-09	0.168574	0.047025	3.94e-09	-3.088	284	1	.		284	1	.	-3.604	-1.31	.	.	.	0	0	0	.	.	0	.	0	0.011	0.059	0.705	.	.	0.739	0.291	0	0	0	0	0	31960	-6
zym_gene_14487	zym_gene_14487_3	0.00737757	0.00323735	0.0533129	0.183899	0.000699427	8.6e-06	1.33e-08	0.133602	0.0195067	3.94e-09	0.168574	0.047025	3.94e-09	-3.088	754	1	.		754	1	.	-4.883	-2.359	.	.	.	0	0	0	PF03715	Family:Noc2	0	.	0	0	0.011	0.692	.	.	0.879	0.244	0	0	0	0	1	84945.4	-3.5
zym_gene_08609	zym_gene_08609_2	0.00737757	0.00323735	0.0533129	0.183899	0.000699427	8.6e-06	1.33e-08	0.133602	0.0195067	3.94e-09	0.168574	0.047025	3.94e-09	-3.091	1271	7	PGTG_16791		1271	7	PGTG_16791	-4.744	-1.43	.	.	.	0	0	0	PF02204,PF13857	Family:VPS9,Repeat:Ank_5	0	.	0	0	0.009	.	.	0.957	0.67	0.403	0	0	0	0	0	141146	11.5
zym_gene_10620	zym_gene_10620_2	0.00737757	0.00323735	0.0533129	0.183899	0.000699427	8.6e-06	1.33e-08	0.133602	0.0195067	3.94e-09	0.168574	0.047025	3.94e-09	-3.092	379	4	.		379	4	.	-7.571	-2.548	.	.	.	0	0	0	.	.	0	.	0	0	0.094	.	.	0.987	0.369	0.375	0.33	0	0	0	1	42656.4	7
zym_gene_11572	zym_gene_11572_2	0.00737757	0.00323735	0.0533129	0.183899	0.000699427	8.6e-06	1.33e-08	0.133602	0.0195067	3.94e-09	0.168574	0.047025	3.94e-09	-3.094	294	4	.		294	4	.	-2.427	-1.384	.	.	.	0	0	0	PF00378	Domain:ECH_1	0	.	0	0.051	0.298	0.821	.	.	0.528	0.249	0.07	0	0	0	0	32190.6	-2.5
zym_gene_08985	zym_gene_08985_2	0.00737757	0.00323735	0.0229303	0.162659	0.000699427	8.6e-06	1.33e-08	0.0828733	0.0195067	3.94e-09	0.183899	0.0195067	3.94e-09	-3.099	550	2	.		550	2	.	-3.765	-1.371	.	.	.	0	0	0	PF04658	Family:TAFII55_N	0	.	0	0	0.031	0.705	.	.	0.992	0.305	0.01	0	0	0	0	60517	-34.5
zym_gene_01027	zym_gene_01027_2	0.00737757	0.00323735	0.0533129	0.183899	0.000699427	8.6e-06	1.33e-08	0.133602	0.0195067	3.94e-09	0.168574	0.047025	3.94e-09	-3.101	260	1	.		260	1	.	-5.685	-1.33	.	.	.	0	0	0	.	.	0	.	0	0	0.009	.	.	0.595	0.937	0.298	0.27	0	0	0	0	27703.7	-18.5
zym_gene_14630	zym_gene_14630_3	0.00737757	0.00323735	0.0533129	0.183899	0.000699427	8.6e-06	1.33e-08	0.133602	0.0195067	3.94e-09	0.168574	0.047025	3.94e-09	-3.108	295	0	.		295	0	.	-3.368	-1.373	.	.	.	0	0	0	.	.	0	.	0	0.007	0.136	0.706	.	.	0.322	0.22	0.33	0	0	0	0	33528.6	27
zym_gene_08645	zym_gene_08645_1	0.00737757	0.00323735	0.0533129	0.183899	0.000699427	8.6e-06	1.33e-08	0.133602	0.0195067	3.94e-09	0.168574	0.047025	3.94e-09	-3.115	1049	7	.		1049	7	.	-6.601	-1.329	.	.	.	0	0	0	PF03810	Repeat:IBN_N	0	.	0	0	0.009	.	.	0.955	0.857	0.394	0.06	0	0	0	0	117854	-26
zym_gene_03892	zym_gene_03892_1	0.00737757	0.00323735	0.0533129	0.183899	0.000699427	8.6e-06	1.33e-08	0.133602	0.0195067	3.94e-09	0.168574	0.047025	3.94e-09	-3.122	366	5	.		366	5	.	-5.933	-1.306	.	.	.	0	0	0	.	.	0	.	0	0	0.009	.	.	0.706	0.963	0.499	0.12	0	0	0	0	41688.5	35
zym_gene_00719	zym_gene_00719_1	0.00737757	0.000699427	0.0229303	0.162659	0.00323735	8.23e-05	1.14e-06	0.133602	0.0195067	3.94e-09	0.183899	0.090706	3.94e-09	-3.123	538	5	.		538	5	.	-6.357	-1.375	.	.	.	0	0	0	PF13738	Family:Pyr_redox_3	0	.	0	0	0.033	.	.	0.841	0.281	0.439	0.08	0	0	0	0	61505.9	-0.5
zym_gene_09382	zym_gene_09382_2	0.00737757	0.00323735	0.0533129	0.183899	0.000699427	8.6e-06	1.33e-08	0.133602	0.0195067	3.94e-09	0.168574	0.047025	3.94e-09	-3.138	672	6	.		672	6	.	-6.486	-1.308	.	.	.	0	0	0	PF00501,PF13193,PF16177	Family:AMP-binding,Domain:AMP-binding_C,Family:ACAS_N	0	.	0	0	0.01	.	.	0.875	0.302	0.452	0.08	0	0	0	0	74633.4	-3.5
zym_gene_16652	zym_gene_16652_2	0.00737757	0.00323735	0.0533129	0.183899	0.000699427	8.6e-06	1.33e-08	0.133602	0.0195067	3.94e-09	0.168574	0.047025	3.94e-09	-3.142	215	0	.		215	0	.	-4.361	-2.542	.	.	.	0	0	0	.	.	0	.	0	0.293	0.414	.	.	0.511	0.976	0.343	0.13	0	1	0	1	23784.5	2
zym_gene_00678	zym_gene_00678_3	0.00737757	0.00323735	0.0533129	0.183899	0.000699427	8.6e-06	1.33e-08	0.133602	0.0195067	3.94e-09	0.168574	0.047025	3.94e-09	-3.144	259	8	.		259	8	.	-0.555	0.558	.	.	.	0	0	0	PF01636	Family:APH	0	.	0	0.107	0.307	0.579	.	.	0.278	0.241	0.1	1	1	0	0	30395.7	8
zym_gene_04169	zym_gene_04169_1	0.00737757	0.00323735	0.0533129	0.183899	0.000699427	8.6e-06	1.33e-08	0.133602	0.0195067	3.94e-09	0.168574	0.047025	3.94e-09	-3.151	302	2	.		302	2	.	-5.581	-2.194	.	.	.	0	0	0	.	.	0	.	0	0.002	0.334	.	.	0.784	0.009	0.404	0.26	0	0	1	0	35071.4	-2.5
zym_gene_14464	zym_gene_14464_2	0.00184092	0.000699427	0.00780267	0.162659	0.00323735	8.6e-06	1.33e-08	0.0828733	0.00640063	3.94e-09	0.168574	0.0195067	3.94e-09	-3.159	531	6	.		531	6	.	-7.719	-2.492	.	.	.	0	0	0	PF00083	Family:Sugar_tr	0	.	0	0	0.015	.	.	0.919	0.48	0.428	0.05	0	1	0	1	57823.1	3
zym_gene_09723	zym_gene_09723_2	0.00737757	0.00323735	0.0533129	0.183899	0.000699427	8.6e-06	1.33e-08	0.133602	0.0195067	3.94e-09	0.168574	0.047025	3.94e-09	-3.168	517	5	.		517	5	.	-8.034	-2.54	.	.	.	0	0	0	PF01757	Family:Acyl_transf_3	0	.	0	0	0.009	.	.	0.981	0.069	0.399	0.14	0	0	0	1	57678.4	18
zym_gene_13854	zym_gene_13854_2	0.00737757	0.00323735	0.0533129	0.183899	0.000699427	8.6e-06	1.33e-08	0.133602	0.0195067	3.94e-09	0.168574	0.047025	3.94e-09	-3.168	548	12	.		548	12	.	-7.701	-2.506	.	.	.	0	0	0	PF07690	Family:MFS_1	0	.	0	0	0.01	.	.	0.937	0.985	0.506	0.13	0	0	0	1	60092.4	17.5
zym_gene_11686	zym_gene_11686_1	0.00737757	0.00323735	0.0533129	0.183899	0.000699427	8.6e-06	1.33e-08	0.133602	0.0195067	3.94e-09	0.168574	0.047025	3.94e-09	-3.17	493	5	.		493	5	.	-7.708	-2.532	.	.	.	0	0	0	PF07690	Family:MFS_1	0	.	0	0	0.012	.	.	0.888	0.422	0.253	0.21	0	0	0	1	55320.1	13.5
zym_gene_00715	zym_gene_00715_1	0.00737757	0.00323735	0.0533129	0.183899	0.000699427	8.6e-06	1.33e-08	0.133602	0.0195067	3.94e-09	0.168574	0.047025	3.94e-09	-3.173	402	0	.		402	0	.	-3.626	-1.32	.	.	.	0	0	0	.	.	0	.	0	0	0.066	0.549	.	.	0.945	0.403	0.02	0	0	0	0	44485.7	-0.5
zym_gene_12778	zym_gene_12778_1	0.00737757	0.00323735	0.0533129	0.183899	0.000699427	8.6e-06	1.33e-08	0.133602	0.0195067	3.94e-09	0.168574	0.047025	3.94e-09	-3.178	319	2	.		319	2	.	-7.086	-2.533	.	.	.	0	0	0	PF03006	Family:HlyIII	0	.	0	0.001	0.125	.	.	0.85	0.234	0.459	0.15	0	0	0	1	35562.1	10.5
zym_gene_09068	zym_gene_09068_2	0.00737757	0.00323735	0.0533129	0.183899	0.000699427	8.6e-06	1.33e-08	0.133602	0.0195067	3.94e-09	0.168574	0.047025	3.94e-09	-3.18	890	3	.		890	3	.	-6.282	-1.327	.	.	.	0	0	0	PF00566	Family:RabGAP-TBC	0	.	0	0	0.025	.	.	0.795	0.035	0.373	0	0	0	0	0	98879.2	-14.5
zym_gene_17656	zym_gene_17656_2	0.00184092	0.00323735	0.0533129	0.162659	0.00323735	8.23e-05	1.14e-06	0.173682	0.0195067	3.94e-09	0.168574	0.047025	3.94e-09	-3.18	1014	25	.		1014	25	.	-6.674	-1.314	.	.	.	0	0	0	.	.	0	.	0	0	0.01	.	.	0.927	0.039	0.422	0.03	0	0	0	0	113532	-23
zym_gene_14024	zym_gene_14024_1	0.00737757	0.00323735	0.0533129	0.183899	0.000699427	8.6e-06	1.33e-08	0.133602	0.0195067	3.94e-09	0.168574	0.047025	3.94e-09	-3.181	341	4	.		341	4	.	-3.764	-1.303	.	.	.	0	0	0	.	.	0	.	0	0	0.035	0.558	.	.	0.924	0.403	0.02	0	0	0	0	38895.3	-13
zym_gene_11445	zym_gene_11445_2	0.00737757	0.00323735	0.0533129	0.183899	0.000699427	8.6e-06	1.33e-08	0.133602	0.0195067	3.94e-09	0.168574	0.047025	3.94e-09	-3.182	400	5	.		400	5	.	-3.941	-1.338	.	.	.	0	0	0	.	.	0	.	0	0	0.016	0.654	.	.	0.45	0.452	0.02	0	0	0	0	44036.8	-15.5
zym_gene_14026	zym_gene_14026_2	0.0224515	0.00323735	0.0229303	0.162659	0.00323735	8.23e-05	1.14e-06	0.133602	0.0195067	3.94e-09	0.183899	0.0195067	3.94e-09	-3.182	655	5	.		655	5	.	-6.121	-1.349	.	.	.	0	0	0	PF04366	Family:Ysc84	0	.	0	0	0.011	.	.	0.767	0.952	0.299	0.02	0	0	0	0	72553.7	-4.5
zym_gene_01887	zym_gene_01887_1	0.00737757	0.00323735	0.0533129	0.183899	0.000699427	8.6e-06	1.33e-08	0.133602	0.0195067	3.94e-09	0.168574	0.047025	3.94e-09	-3.183	667	16	.		667	16	.	-6.525	-1.349	.	.	.	0	0	0	.	.	0	.	0	0	0.009	.	.	0.851	0.03	0.428	0.08	0	0	0	0	73579.2	30.5
zym_gene_16941	zym_gene_16941_1	0.00737757	0.00323735	0.0533129	0.183899	0.000699427	8.6e-06	1.33e-08	0.133602	0.0195067	3.94e-09	0.168574	0.047025	3.94e-09	-3.188	341	3	.		341	3	.	-3.365	-1.348	.	.	.	0	0	0	PF01035	Domain:DNA_binding_1	0	.	0	0	0.151	0.636	.	.	0.046	0.431	0.04	0	0	0	0	37380.4	20.5
zym_gene_10356	zym_gene_10356_1	0.00737757	0.00323735	0.0533129	0.183899	0.000699427	8.6e-06	1.33e-08	0.133602	0.0195067	3.94e-09	0.168574	0.047025	3.94e-09	-3.188	684	18	.		684	18	.	-4.392	-1.382	.	.	.	0	0	0	PF01363,PF11464	Domain:FYVE,Domain:Rbsn	1	.	0	0	0.009	.	.	0.783	0.012	0.382	0	0	0	0	0	75745.9	13
zym_gene_09882	zym_gene_09882_3	0.00737757	0.00323735	0.0533129	0.183899	0.000699427	8.6e-06	1.33e-08	0.133602	0.0195067	3.94e-09	0.168574	0.047025	3.94e-09	-3.197	539	6	.		539	6	.	-6.55	-1.829	.	.	.	0	0	0	PF01546,PF07687	Family:Peptidase_M20,Domain:M20_dimer	0	.	0	0	0.019	.	.	0.737	0.632	0.443	0	0	0	0	0	60358.3	-1
zym_gene_08279	zym_gene_08279_3	0.00737757	0.00323735	0.0533129	0.183899	0.000699427	8.6e-06	1.33e-08	0.133602	0.0195067	3.94e-09	0.168574	0.047025	3.94e-09	-3.206	359	8	.		359	8	.	-6.507	-2.22	.	.	.	0	0	0	.	.	0	.	0	0	0.193	.	.	0.864	0.04	0.495	0.03	0	0	1	0	40087.1	4
zym_gene_03346	zym_gene_03346_2	0.00737757	0.00323735	0.0533129	0.183899	0.000699427	8.6e-06	1.33e-08	0.133602	0.0195067	3.94e-09	0.168574	0.047025	3.94e-09	-3.215	210	5	.		210	5	.	-6.075	-1.348	.	.	.	0	0	0	.	.	0	.	0	0.089	0.096	.	.	0.939	0.756	0.314	0.17	0	0	0	0	23703.8	15
zym_gene_17288	zym_gene_17288_2	0.0224515	0.0113739	0.0229303	0.183899	0.00323735	0.000540466	1.66e-05	0.182824	0.00640063	3.94e-09	0.0748886	0.0195067	3.94e-09	-3.237	334	4	.		334	4	.	-3.452	-2.547	.	.	.	0	0	0	PF04982	Family:HPP	0	.	0	0.001	0.349	0.528	.	.	0.924	0.452	0.04	0	0	0	1	37369.9	5.5
zym_gene_13918	zym_gene_13918_2	0.00737757	0.00323735	0.0533129	0.183899	0.000699427	8.6e-06	1.33e-08	0.133602	0.0195067	3.94e-09	0.168574	0.047025	3.94e-09	-3.252	473	4	.		473	4	.	-7.884	-2.545	.	.	.	0	0	0	.	.	0	.	0	0	0.009	.	.	0.958	0.556	0.392	0.34	0	0	0	1	50871.3	27.5
zym_gene_12280	zym_gene_12280_2	0.0224515	0.000699427	0.0991923	0.183899	0.00323735	8.23e-05	1.14e-06	0.133602	0.047025	3.94e-09	0.168574	0.047025	3.94e-09	-3.259	827	1	.		827	1	.	-5.578	-1.338	.	.	.	0	0	0	PF10336	Family:DUF2420	0	.	0	0	0.031	.	.	0.52	0.024	0.415	0.23	0	0	0	0	90640.5	-175.5
zym_gene_10773	zym_gene_10773_2	0.00737757	0.00323735	0.0533129	0.183899	0.000699427	8.6e-06	1.33e-08	0.133602	0.0195067	3.94e-09	0.168574	0.047025	3.94e-09	-3.269	859	11	.		859	11	.	-8.051	-2.55	.	.	.	0	0	0	PF13639	Domain:zf-RING_2	0	.	0	0	0.009	.	.	0.987	0.107	0.716	0.09	0	1	0	1	92513.8	-11
zym_gene_03394	zym_gene_03394_3	0.00737757	0.00323735	0.0533129	0.183899	0.000699427	8.6e-06	1.33e-08	0.133602	0.0195067	3.94e-09	0.168574	0.047025	3.94e-09	-3.27	295	3	.		295	3	.	-7.544	-2.531	.	.	.	0	0	0	PF04193	Repeat:PQ-loop	0	.	0	0	0.07	.	.	0.95	0.56	0.323	0.12	0	1	0	1	33375.6	4.5
zym_gene_09867	zym_gene_09867_1	0.00737757	0.00323735	0.0533129	0.183899	0.000699427	8.6e-06	1.33e-08	0.133602	0.0195067	3.94e-09	0.168574	0.047025	3.94e-09	-3.27	320	5	.		320	5	.	-6.544	-2.51	.	.	.	0	0	0	PF04479	Family:RTA1	0	.	0	0.002	0.221	.	.	0.888	0.895	0.26	0.13	0	0	0	1	35565.5	4
zym_gene_01922	zym_gene_01922_2	0.00737757	0.00323735	0.0533129	0.183899	0.000699427	8.6e-06	1.33e-08	0.133602	0.0195067	3.94e-09	0.168574	0.047025	3.94e-09	-3.271	125	4	.		125	4	.	-0.263	-1.322	.	.	.	0	0	0	.	.	0	.	0	0.981	0.531	0.793	.	.	0.635	0.407	0.04	0	0	0	0	14158.9	3
zym_gene_08754	zym_gene_08754_2	0.00184092	0.00323735	0.0991923	0.162659	0.000699427	8.23e-05	1.33e-08	0.133602	0.0195067	3.94e-09	0.183899	0.047025	3.94e-09	-3.271	264	4	.		264	4	.	-0.995	-1.321	.	.	.	0	0	0	PF02390	Family:Methyltransf_4	0	.	0	0.306	0.53	0.75	.	.	0.478	0.342	0.02	0	0	0	0	29966	6
zym_gene_14118	zym_gene_14118_3	0.0224515	0.000699427	0.0991923	0.183899	0.000699427	0.000540466	1.33e-08	0.133602	0.0195067	3.94e-09	0.125122	0.0195067	3.94e-09	-3.272	200	1	.		200	1	.	-0.31	-1.323	.	.	.	0	0	0	.	.	0	.	0	0.683	0.561	0.858	.	.	0.978	0.315	0.11	0	0	0	0	23033.7	-0.5
zym_gene_06846	zym_gene_06846_1	0.00737757	0.00323735	0.0533129	0.183899	0.000699427	8.6e-06	1.33e-08	0.133602	0.0195067	3.94e-09	0.168574	0.047025	3.94e-09	-3.28	138	5	.		138	5	.	-1.246	-2.134	.	.	.	0	0	0	.	.	0	.	0	0.998	0.532	0.632	.	.	0.067	0.351	0.27	0	0	1	0	16146.6	12.5
zym_gene_11711	zym_gene_11711_2	0.00737757	0.00323735	0.0533129	0.183899	0.000699427	8.6e-06	1.33e-08	0.133602	0.0195067	3.94e-09	0.168574	0.047025	3.94e-09	-3.28	876	15	.		876	15	.	-6.843	-1.336	.	.	.	0	0	0	PF08501,PF01487,PF18317,PF01202,PF01488	Domain:Shikimate_dh_N,Domain:DHquinase_I,Domain:SDH_C,Domain:SKI,Family:Shikimate_DH	0	.	0	0	0.009	.	.	0.988	0.093	0.403	0.1	0	0	0	0	97556.5	20.5
zym_gene_09617	zym_gene_09617_1	0.00737757	0.00323735	0.0533129	0.183899	0.000699427	8.6e-06	1.33e-08	0.133602	0.0195067	3.94e-09	0.168574	0.047025	3.94e-09	-3.283	400	3	.		400	3	.	-6.19	-1.564	.	.	.	0	0	0	.	.	0	.	0	0	0.047	.	.	0.706	0.019	0.457	0.04	0	0	0	0	43929.5	3.5
zym_gene_09661	zym_gene_09661_2	0.00737757	0.00323735	0.0533129	0.183899	0.000699427	8.6e-06	1.33e-08	0.133602	0.0195067	3.94e-09	0.168574	0.047025	3.94e-09	-3.338	1637	6	.		1637	6	.	-6.164	-1.32	.	.	.	0	0	0	PF00176,PF13907,PF00271,PF00385	Domain:SNF2-rel_dom,Domain:DUF4208,Domain:Helicase_C,Domain:Chromo	0	.	0	0	0.011	.	.	0.753	0.419	0.413	0	0	0	0	0	185342	-1
zym_gene_11507	zym_gene_11507_3	0.00737757	0.00323735	0.0533129	0.183899	0.000699427	8.6e-06	1.33e-08	0.133602	0.0195067	3.94e-09	0.168574	0.047025	3.94e-09	-3.338	296	0	.		296	0	.	-2.971	-1.327	.	.	.	0	0	0	PF04000	Family:Sas10_Utp3	0	.	0	0.057	0.197	0.799	.	.	0.074	0.408	0.01	0	0	0	0	32751.4	3.5
zym_gene_13987	zym_gene_13987_2	0.00737757	0.00323735	0.0533129	0.183899	0.000699427	8.6e-06	1.33e-08	0.133602	0.0195067	3.94e-09	0.168574	0.047025	3.94e-09	-3.338	324	1	.		324	1	.	-2.473	-1.351	.	.	.	0	0	0	.	.	0	.	0	0.001	0.296	0.78	.	.	0.537	0.306	0	0	0	0	0	36629.8	-1
zym_gene_09313	zym_gene_09313_2	0.00737757	0.00323735	0.0533129	0.183899	0.000699427	8.6e-06	1.33e-08	0.133602	0.0195067	3.94e-09	0.168574	0.047025	3.94e-09	-3.346	654	11	.		654	11	.	-3.91	-1.323	.	.	.	0	0	0	PF00817,PF11799	Family:IMS,Domain:IMS_C	0	.	0	0	0.026	0.692	.	.	0.184	0.406	0	0	0	0	0	74033.6	1.5
zym_gene_14066	zym_gene_14066_2	0.00737757	0.00323735	0.0533129	0.183899	0.000699427	8.6e-06	1.33e-08	0.133602	0.0195067	3.94e-09	0.168574	0.047025	3.94e-09	-3.346	149	1	.		149	1	.	-1.181	-1.301	.	.	.	0	0	0	.	.	0	.	0	0.376	0.448	0.837	.	.	0.932	0.576	0.11	0	0	0	0	16867.1	-2.5
zym_gene_09701	zym_gene_09701_2	0.00737757	0.00323735	0.0991923	0.183899	0.00323735	8.23e-05	1.14e-06	0.0828733	0.00640063	3.94e-09	0.168574	0.0195067	3.94e-09	-3.346	264	2	.		264	2	.	-2.595	-1.387	.	.	.	0	0	0	PF07743	Domain:HSCB_C	0	.	0	0.646	0.189	0.591	.	.	0.03	0.444	0	0	0	0	0	29493.9	-0.5
zym_gene_10645	zym_gene_10645_2	0.00737757	0.00323735	0.0533129	0.183899	0.000699427	8.6e-06	1.33e-08	0.133602	0.0195067	3.94e-09	0.168574	0.047025	3.94e-09	-3.346	481	10	.		481	10	.	-3.718	-1.309	.	.	.	0	0	0	PF03105	Domain:SPX	0	.	0	0	0.036	0.695	.	.	0.82	0.557	0	0	0	0	0	55227.1	4
zym_gene_15799	zym_gene_15799_1	0.00737757	0.00323735	0.0533129	0.183899	0.000699427	8.6e-06	1.33e-08	0.133602	0.0195067	3.94e-09	0.168574	0.047025	3.94e-09	-3.346	941	13	.		941	13	.	-6.529	-1.312	Msh2	unaffected_pathogenicity	PHI:7207	0	0	0	PF00488,PF05192,PF05188,PF05190,PF01624	Domain:MutS_V,Domain:MutS_III,Domain:MutS_II,Domain:MutS_IV,Domain:MutS_I	0	.	0	0	0.01	.	.	0.891	0.307	0.398	0	0	0	0	0	104946	-10.5
zym_gene_15598	zym_gene_15598_3	0.00737757	0.00323735	0.0533129	0.183899	0.000699427	8.6e-06	1.33e-08	0.133602	0.0195067	3.94e-09	0.168574	0.047025	3.94e-09	-3.346	943	7	.		943	7	.	-5.968	-1.308	.	.	.	0	0	0	PF06424,PF14559,PF13181	Domain:PRP1_N,Repeat:TPR_19,Repeat:TPR_8	0	.	0	0	0.051	.	.	0.801	0.938	0.424	0.01	0	0	0	0	107113	2.5
zym_gene_04039	zym_gene_04039_2	0.00737757	0.00323735	0.0533129	0.183899	0.000699427	8.6e-06	1.33e-08	0.133602	0.0195067	3.94e-09	0.168574	0.047025	3.94e-09	-3.346	450	3	.		450	3	.	-3.57	-1.316	.	.	.	0	0	0	.	.	0	.	0	0	0.084	0.836	.	.	0.041	0.479	0.01	0	0	0	0	51227.1	9.5
zym_gene_10279	zym_gene_10279_2	0.00737757	0.00323735	0.0533129	0.183899	0.000699427	8.6e-06	1.33e-08	0.133602	0.0195067	3.94e-09	0.168574	0.047025	3.94e-09	-3.346	285	6	.		285	6	.	-2.989	-1.323	.	.	.	0	0	0	.	.	0	.	0	0.031	0.198	0.732	.	.	0.238	0.291	0.01	0	0	0	0	31789.4	-5
zym_gene_06852	zym_gene_06852_1	0.00737757	0.00323735	0.0533129	0.183899	0.000699427	8.6e-06	1.33e-08	0.133602	0.0195067	3.94e-09	0.168574	0.047025	3.94e-09	-3.346	606	6	.		606	6	.	-6.08	-1.348	.	.	.	0	0	0	.	.	0	.	0	0	0.01	.	.	0.706	0.416	0.404	0	0	0	0	0	68211.5	-18
zym_gene_08632	zym_gene_08632_2	0.00737757	0.00323735	0.0533129	0.183899	0.000699427	8.6e-06	1.33e-08	0.133602	0.0195067	3.94e-09	0.168574	0.047025	3.94e-09	-3.346	1388	13	.		1388	13	.	-7.728	-2.342	.	.	.	0	0	0	PF16016,PF16746,PF00169	Domain:VASt,Domain:BAR_3,Domain:PH	0	.	0	0	0.009	.	.	0.988	0.695	0.389	0	0	0	0	1	154161	18
zym_gene_09316	zym_gene_09316_1	0.00737757	0.00323735	0.0533129	0.183899	0.000699427	8.6e-06	1.33e-08	0.133602	0.0195067	3.94e-09	0.168574	0.047025	3.94e-09	-3.346	1363	17	.		1363	17	.	-6.581	-1.332	.	.	.	0	0	0	PF10441	Family:Urb2	0	.	0	0	0.009	.	.	0.894	0.204	0.387	0.01	0	0	0	0	151003	13
zym_gene_04348	zym_gene_04348_1	0.00737757	0.00323735	0.0533129	0.183899	0.000699427	8.6e-06	1.33e-08	0.133602	0.0195067	3.94e-09	0.168574	0.047025	3.94e-09	-3.346	302	4	.		302	4	.	-3.802	-1.315	.	.	.	0	0	0	.	.	0	.	0	0	0.023	0.614	.	.	0.956	0.252	0	0	0	0	0	34741.2	-42.5
zym_gene_13263	zym_gene_13263_1	0.00184092	0.0113739	0.0229303	0.162659	0.000699427	8.23e-05	1.33e-08	0.133602	0.0195067	3.94e-09	0.125122	0.0195067	3.94e-09	-3.346	752	16	.		752	16	.	-6.533	-1.309	.	.	.	0	0	0	PF14033	Family:DUF4246	0	.	0	0	0.03	.	.	0.93	0.252	0.418	0.04	0	0	0	0	86311.9	-11.5
zym_gene_03653	zym_gene_03653_2	0.00737757	0.00323735	0.0533129	0.183899	0.000699427	8.6e-06	1.33e-08	0.133602	0.0195067	3.94e-09	0.168574	0.047025	3.94e-09	-3.346	338	5	.		338	5	.	-2.704	-1.308	.	.	.	0	0	0	.	.	0	.	0	0.001	0.253	0.695	.	.	0.454	0.422	0.02	0	0	0	0	38824.8	8.5
zym_gene_09133	zym_gene_09133_1	0.00737757	0.00323735	0.0533129	0.183899	0.000699427	8.6e-06	1.33e-08	0.133602	0.0195067	3.94e-09	0.168574	0.047025	3.94e-09	-3.346	207	7	.		207	7	.	-2.374	-1.335	.	.	.	0	0	0	.	.	0	.	0	0.032	0.307	0.837	.	.	0.377	0.485	0.06	0	0	0	0	24119.5	10
zym_gene_01824	zym_gene_01824_1	0.00737757	0.00323735	0.0533129	0.183899	0.000699427	8.6e-06	1.33e-08	0.133602	0.0195067	3.94e-09	0.168574	0.047025	3.94e-09	-3.346	270	5	.		270	5	.	-2.753	-1.307	.	.	.	0	0	0	.	.	0	.	0	0.01	0.206	0.836	.	.	0.984	0.266	0.03	0	0	0	0	31405.5	2.5
zym_gene_11928	zym_gene_11928_2	0.00737757	0.00323735	0.0533129	0.183899	0.000699427	8.6e-06	1.33e-08	0.133602	0.0195067	3.94e-09	0.168574	0.047025	3.94e-09	-3.346	539	6	.		539	6	.	-5.919	-1.323	.	.	.	0	0	0	PF20143,PF01513	Domain:NAD_kinase_C,Domain:NAD_kinase	0	.	0	0	0.013	.	.	0.64	0.195	0.494	0	0	0	0	0	60613.3	-5.5
zym_gene_08480	zym_gene_08480_1	0.00737757	0.00323735	0.0533129	0.183899	0.000699427	8.6e-06	1.33e-08	0.133602	0.0195067	3.94e-09	0.168574	0.047025	3.94e-09	-3.346	277	3	.		277	3	.	-3.668	-1.471	.	.	.	0	0	0	.	.	0	.	0	0.018	0.081	0.59	.	.	0.926	0.336	0.02	0	0	0	0	32309	7.5
zym_gene_11976	zym_gene_11976_2	0.00737757	0.00323735	0.0533129	0.183899	0.000699427	8.6e-06	1.33e-08	0.133602	0.0195067	3.94e-09	0.168574	0.047025	3.94e-09	-3.346	332	2	.		332	2	.	-3.328	-1.31	.	.	.	0	0	0	.	.	0	.	0	0	0.124	0.611	.	.	0.779	0.447	0.06	0	0	0	0	38839.7	-0.5
zym_gene_06565	zym_gene_06565_2	0.00737757	0.00323735	0.0533129	0.183899	0.000699427	8.6e-06	1.33e-08	0.133602	0.0195067	3.94e-09	0.168574	0.047025	3.94e-09	-3.346	230	3	.		230	3	.	-3.153	-1.308	.	.	.	0	0	0	.	.	0	.	0	0.457	0.407	.	.	0.56	0.811	0.282	0.02	0	0	0	0	26630.2	4.5
zym_gene_03654	zym_gene_03654_2	0.00737757	0.00323735	0.0533129	0.183899	0.000699427	8.6e-06	1.33e-08	0.133602	0.0195067	3.94e-09	0.168574	0.047025	3.94e-09	-3.346	288	2	.		288	2	.	-3.511	-1.351	.	.	.	0	0	0	.	.	0	.	0	0	0.112	0.69	.	.	0.174	0.417	0.25	0	0	0	0	32970.9	30
zym_gene_05282	zym_gene_05282_1	0.00737757	0.00323735	0.0533129	0.183899	0.000699427	8.6e-06	1.33e-08	0.133602	0.0195067	3.94e-09	0.168574	0.047025	3.94e-09	-3.346	400	8	.		400	8	.	-3.884	-1.304	.	.	.	0	0	0	.	.	0	.	0	0	0.013	0.52	.	.	0.975	0.446	0.01	0	0	0	0	45796.7	23
zym_gene_00944	zym_gene_00944_2	0.00737757	0.00323735	0.0533129	0.183899	0.000699427	8.6e-06	1.33e-08	0.133602	0.0195067	3.94e-09	0.168574	0.047025	3.94e-09	-3.346	523	11	.		523	11	.	-3.832	-1.311	.	.	.	0	0	0	PF00628	Domain:PHD	0	.	0	0	0.01	0.675	.	.	0.956	0.278	0	0	0	0	0	59629.2	-33.5
zym_gene_16943	zym_gene_16943_2	0.00737757	0.00323735	0.0533129	0.183899	0.000699427	8.6e-06	1.33e-08	0.133602	0.0195067	3.94e-09	0.168574	0.047025	3.94e-09	-3.346	434	5	PiCRN8		434	5	PiCRN8	-6.293	-1.299	(Gsk3),Fgk3,MoGSK1,SakA,HOG1,Hog1,Hog1_(PDIG_79560),MgHog1,OSM1,BcSAK1,Cshog1,CpMK1,CgHog1,Cghog1,VdHog1,FgHOG1,Hog1_(FOXG_06318),Mero-Hog1,ChMK1,CMK1,Chk1,CHK1,MaMk1,Mero-Fus3,Lf_pmk1,UvPmk1_(KDB_16903.1),MgFus3,Fmk1_(FOXG_08140),PMK1,MAP1_(related:_GPMK1),Fmk1,FMK1,CEK1,Cek1,MAK2,Mak2,AMK1,PTK1,VMK1,BMP1,PdMpkB,Kss1_(PDIG_75030),Fus3,AaFUS3,Bbmpk1,SsuA,CPMK1,FGSG_05393,Mpk3,MgSlt2,Slt2,Bbslt2,P…	reduced_virulence,loss_of_pathogenicity,unaffected_pathogenicity,increased_virulence_(hypervirulence),lethal	PHI:1200,PHI:4587,PHI:7117,PHI:6084,PHI:497,PHI:8735,PHI:1043,PHI:2365,PHI:7568,PHI:153,PHI:1031,PHI:4779,PHI:9769,PHI:10024,PHI:11021,PHI:149,PHI:342,PHI:8395,PHI:4625,PHI:5536,PHI:1005,PHI:2327,PHI:7280,PHI:6317,PHI:10250,PHI:5427,PHI:6622,PHI:170,PHI:2398,PHI:142,PHI:2366,PHI:3889,PHI:5426,PHI:2330,PHI:9480,PHI:2438,PHI:10249,PHI:2163,PHI:1189,PHI:4245,PHI:5479,PHI:309,PHI:3517,PHI:2285,PHI:63…	1	1	1	PF00069	Domain:Pkinase	0	.	0	0	0.05	.	.	0.536	0.98	0.414	0.03	0	0	0	0	49684	9.5
zym_gene_17884	zym_gene_17884_2	0.00737757	0.00323735	0.0991923	0.162659	0.000699427	8.23e-05	1.33e-08	0.0828733	0.00640063	3.94e-09	0.183899	0.0195067	3.94e-09	-3.348	497	8	.		497	8	.	-7.682	-2.499	.	.	.	0	0	0	PF07690	Family:MFS_1	0	.	0	0	0.025	.	.	0.892	0.109	0.527	0.19	0	0	0	1	53448	6.5
zym_gene_09746	zym_gene_09746_2	0.00737757	0.000699427	0.00780267	0.116493	0.000699427	8.23e-05	1.66e-05	0.173682	0.00640063	3.94e-09	0.125122	0.0195067	3.94e-09	-3.348	583	6	.		583	6	.	-7.714	-2.502	.	.	.	0	0	0	PF01490	Family:Aa_trans	0	.	0	0	0.01	.	.	0.868	0.037	0.573	0.26	0	0	0	1	64123.2	9.5
zym_gene_01998	zym_gene_01998_1	0.00737757	0.00323735	0.0533129	0.183899	0.000699427	8.6e-06	1.33e-08	0.133602	0.0195067	3.94e-09	0.168574	0.047025	3.94e-09	-3.348	395	3	.		395	3	.	-3.139	-1.367	.	.	.	0	0	0	.	.	0	.	0	0	0.185	0.563	.	.	0.607	0.367	0.03	0	0	0	0	44170.4	4.5
zym_gene_15847	zym_gene_15847_2	0.00737757	0.000699427	0.0533129	0.183899	0.00323735	8.23e-05	1.14e-06	0.133602	0.0195067	3.94e-09	0.162659	0.090706	3.94e-09	-3.362	423	4	.		423	4	.	-3.488	-1.298	.	.	.	0	0	0	PF06500	Family:FrsA-like	0	CE1	0	0	0.094	0.547	.	.	0.833	0.241	0.09	0	0	0	0	48614.8	-1
zym_gene_16490	zym_gene_16490_3	0.00737757	0.00323735	0.0533129	0.183899	0.000699427	8.6e-06	1.33e-08	0.133602	0.0195067	3.94e-09	0.168574	0.047025	3.94e-09	-3.362	563	4	.		563	4	.	-4.999	-1.304	AKT1,AFT1,YbtE,FadD1_(PA14_21370),FadD1,PA0508,FadD,SidI,YdiD,NRPS14_(VM1G_03342),Asbc	loss_of_pathogenicity,reduced_virulence,unaffected_pathogenicity,increased_virulence_(hypervirulence)	PHI:133,PHI:508,PHI:11277,PHI:10606,PHI:10608,PHI:4108,PHI:2321,PHI:9092,PHI:11037,PHI:4080	1	1	0	PF00501,PF13193	Family:AMP-binding,Domain:AMP-binding_C	0	.	0	0	0.015	.	.	0.71	0.524	0.437	0.02	0	0	0	0	62747.5	7.5
zym_gene_01437	zym_gene_01437_2	0.0224515	0.0113739	0.0991923	0.168574	0.000699427	8.6e-06	1.14e-06	0.173682	0.0195067	3.94e-09	0.125122	0.090706	3.94e-09	-3.362	132	2	.		132	2	.	-4.1	-1.358	.	.	.	0	0	0	.	.	0	.	0	0.941	0.232	.	.	0.772	0.936	0.536	0.32	0	0	0	0	15143.7	9.5
zym_gene_01408	zym_gene_01408_2	0.00737757	0.00323735	0.0533129	0.183899	0.000699427	8.6e-06	1.33e-08	0.133602	0.0195067	3.94e-09	0.168574	0.047025	3.94e-09	-3.362	285	3	.		285	3	.	-6.056	-1.683	.	.	.	0	0	0	PF01425	Family:Amidase	0	.	0	0.159	0.182	.	.	0.948	0.141	0.411	0.03	0	0	0	0	32242.7	0.5
zym_gene_09051	zym_gene_09051_2	0.00737757	0.00323735	0.0533129	0.183899	0.000699427	8.6e-06	1.33e-08	0.133602	0.0195067	3.94e-09	0.168574	0.047025	3.94e-09	-3.362	179	1	.		179	1	.	-1.997	-1.588	.	.	.	0	0	0	PF00352	Domain:TBP	0	.	0	0.082	0.426	0.582	.	.	0.938	0.524	0.21	0	0	0	0	20908.1	13
zym_gene_01266	zym_gene_01266_2	0.00737757	0.00323735	0.0533129	0.183899	0.000699427	8.6e-06	1.33e-08	0.133602	0.0195067	3.94e-09	0.168574	0.047025	3.94e-09	-3.365	428	12	.		428	12	.	-6.344	-1.379	.	.	.	0	0	0	PF00172,PF11951	Domain:Zn_clus,Family:Fungal_trans_2	0	.	0	0	0.07	.	.	0.937	0.638	0.375	0.12	0	0	0	0	47749.2	3
zym_gene_01934	zym_gene_01934_2	0.00737757	0.00323735	0.0533129	0.183899	0.000699427	8.6e-06	1.33e-08	0.133602	0.0195067	3.94e-09	0.168574	0.047025	3.94e-09	-3.378	146	4	.		146	4	.	-2.336	-1.38	.	.	.	0	0	0	.	.	0	.	0	0.68	0.223	0.555	.	.	0.357	0.507	0.26	0	0	0	0	16918.6	19.5
zym_gene_10812	zym_gene_10812_2	0.00737757	0.00323735	0.0533129	0.183899	0.000699427	8.6e-06	1.33e-08	0.133602	0.0195067	3.94e-09	0.168574	0.047025	3.94e-09	-3.415	1063	4	.		1063	4	.	-6.139	-1.326	.	.	.	0	0	0	PF01388	Domain:ARID	0	.	0	0	0.093	.	.	0.941	0.876	0.232	0.18	0	0	0	0	117033	3.5
zym_gene_10064	zym_gene_10064_3	0.00737757	0.00323735	0.0533129	0.183899	0.000699427	8.6e-06	1.33e-08	0.133602	0.0195067	3.94e-09	0.168574	0.047025	3.94e-09	-3.448	531	10	.		531	10	.	-7.981	-2.521	.	.	.	0	0	0	PF00083	Family:Sugar_tr	0	.	0	0	0.01	.	.	0.966	0.026	0.441	0.09	0	0	0	1	59422	4.5
zym_gene_11303	zym_gene_11303_2	0.00737757	0.00323735	0.0991923	0.183899	0.000699427	8.23e-05	1.33e-08	0.133602	0.0195067	3.94e-09	0.168574	0.047025	3.94e-09	-3.456	197	2	.		197	2	.	-5.536	-2.504	.	.	.	0	0	0	.	.	0	.	0	0.637	0.266	.	.	0.831	0.894	0.411	0.12	0	0	0	1	21911.7	1
zym_gene_09745	zym_gene_09745_2	0.00737757	0.00323735	0.0533129	0.183899	0.000699427	8.6e-06	1.33e-08	0.133602	0.0195067	3.94e-09	0.168574	0.047025	3.94e-09	-3.464	567	18	.		567	18	.	-7.773	-2.555	.	.	.	0	0	0	PF07690	Family:MFS_1	0	.	0	0	0.009	.	.	0.942	0.963	0.337	0.22	0	0	0	1	62520.1	18.5
zym_gene_13759	zym_gene_13759_3	0.00737757	0.00323735	0.0533129	0.183899	0.000699427	8.6e-06	1.33e-08	0.133602	0.0195067	3.94e-09	0.168574	0.047025	3.94e-09	-3.488	500	6	.		500	6	.	-7.581	-2.549	.	.	.	0	0	0	PF03155	Family:Alg6_Alg8	0	GT57	0	0	0.009	.	.	0.8	0.115	0.325	0.15	0	0	0	1	56782.3	19.5
zym_gene_05059	zym_gene_05059_1	2.55e-06	1.94e-05	0.00847093	0.0570881	0.00525564	7.01e-05	4.02e-09	0.00310287	0.0163921	4.64e-05	0.0171114	0.0349586	4.02e-09	-2.308	70	2	.		70	2	.	-0.774	-1.074	.	.	.	0	0	0	.	.	0	.	0	0.937	0.378	0.788	.	.	0.897	0.287	0.33	0	0	0	0	7936.19	9.5
zym_gene_14448	zym_gene_14448_1	0.147897	0.140869	0.118663	0.140869	0.134875	0.126207	0.134875	0.018033	0.147897	0.0438223	0.134875	0.116006	0.018033	3.521	122	15	.		122	15	.	6.463	3.312	.	.	.	0	0	0	.	.	0	.	0	1	0.97	.	0.774	.	0.068	0.228	0.67	1	1	0	0	13578.2	4
zym_gene_10088	zym_gene_10088_1	1.48e-06	6.35e-07	0.000236964	0.0572178	0.001061	0.00445576	4.87e-09	5.61e-06	0.00357281	5.99e-05	0.140599	0.0917513	4.87e-09	-1.842	380	1	.		380	1	.	-2.065	-0.214	.	.	.	0	0	0	PF01494	Family:FAD_binding_3	0	.	0	0	0.161	0.535	.	.	0.88	0.394	0.01	1	1	1	0	42036.2	2.5
zym_gene_13476	zym_gene_13476_2	5.03e-09	2.28e-05	0.00752661	0.101515	0.0100646	0.000166086	2.37e-06	0.00199158	0.102201	0.00752661	0.141036	0.129909	5.03e-09	-3.346	367	16	.		367	16	.	-2.794	-1.348	.	.	.	0	0	0	PF13445	Domain:zf-RING_UBOX	0	.	0	0	0.251	0.673	.	.	0.31	0.43	0.04	0	0	0	0	41083.8	13.5
zym_gene_16308	zym_gene_16308_2	0.00682409	0.000199209	0.027797	0.0668063	0.0668063	0.00978255	5.08e-09	0.00435521	0.0962223	0.0528316	0.0578132	0.129606	5.08e-09	-3.074	314	4	.		314	4	.	-1.827	-1.309	.	.	.	0	0	0	PF13622	Domain:4HBT_3	0	.	0	0.006	0.452	0.606	.	.	0.067	0.366	0.25	0	0	0	0	35721.4	4.5
zym_gene_03128	zym_gene_03128_1	0.00450113	0.00693162	0.0748729	0.174649	0.00036613	3.82e-06	5.39e-09	0.108756	0.0318302	1.53e-07	0.177824	0.0671248	5.39e-09	0.795	379	8	MpChi,MoChi1,MrChi		379	8	MpChi,MoChi1,MrChi	4.507	3.172	.	.	.	0	0	0	PF00704	Domain:Glyco_hydro_18	1	GH18	0	0	0.422	.	0.606	.	0.114	0.55	0.56	1	1	0	0	41862	9
zym_gene_13961	zym_gene_13961_2	0.0147773	0.00182607	0.12332	0.177824	0.00182607	3.92e-05	5.39e-09	0.061819	0.0318302	1.53e-07	0.14778	0.0671248	5.39e-09	0.118	248	1	.		248	1	.	-0.472	3.027	.	.	.	0	0	0	.	.	0	.	0	0.21	0.164	.	.	0.642	0.88	0.496	0.31	1	1	0	0	26388.4	-5
zym_gene_00832	zym_gene_00832_3	0.0147773	0.00693162	0.0368228	0.174649	0.00036613	3.92e-05	5.39e-09	0.108756	0.0121258	1.53e-07	0.174649	0.0318302	5.39e-09	-1.468	149	2	.		149	2	.	-4.602	-1.402	.	.	.	0	0	0	.	.	0	.	0	0.694	0.238	.	.	0.795	0.02	0.48	0.33	0	0	0	0	15859.6	6.5
zym_gene_04279	zym_gene_04279_3	0.0147773	0.00693162	0.0368228	0.174649	0.00182607	3.82e-06	5.39e-09	0.155026	0.0318302	1.53e-07	0.14778	0.0671248	5.39e-09	-1.824	120	1	.		120	1	.	-1.446	-1.294	.	.	.	0	0	0	.	.	0	.	0	0.471	0.384	0.828	.	.	0.715	0.456	0.06	0	0	0	0	13620.4	-2
zym_gene_14013	zym_gene_14013_2	0.00450113	0.00182607	0.0368228	0.174649	0.00182607	3.92e-05	5.39e-09	0.108756	0.0318302	1.53e-07	0.14778	0.0671248	5.39e-09	-2.238	298	8	.		298	8	.	-3.581	0.156	.	.	.	0	0	0	.	.	0	.	0	0.016	0.211	.	.	0.685	0.02	0.322	0.23	1	1	1	0	32770.3	1.5
zym_gene_10626	zym_gene_10626_3	0.00450113	0.00693162	0.0748729	0.177824	0.00036613	3.82e-06	5.39e-09	0.155026	0.0318302	1.53e-07	0.14778	0.0671248	5.39e-09	-2.48	196	0	.		196	0	.	-1.675	-1.308	.	.	.	0	0	0	PF10685	Family:KGG	0	.	0	0.979	0.276	0.74	.	.	0.018	0.452	0.35	0	0	0	0	20998.9	-0.5
zym_gene_00552	zym_gene_00552_2	0.0147773	0.00182607	0.0748729	0.177824	0.00182607	3.92e-05	5.39e-09	0.108756	0.0671248	1.53e-07	0.100001	0.0121258	5.39e-09	-2.709	78	0	.		78	0	.	-0.208	-1.626	.	.	.	0	0	0	.	.	0	.	0	0.917	0.53	0.923	0.609	.	0.93	0.494	0.39	0	0	0	0	9484.87	6
zym_gene_10033	zym_gene_10033_2	0.0147773	0.0205374	0.0748729	0.174649	0.00036613	3.92e-05	5.39e-09	0.155026	0.0318302	2.66e-06	0.177824	0.0671248	5.39e-09	-3.032	551	3	.		551	3	.	-6.727	-1.869	.	.	.	0	0	0	PF00006,PF00306,PF02874	Domain:ATP-synt_ab,Domain:ATP-synt_ab_C,Domain:ATP-synt_ab_N	0	.	0	0	0.015	.	.	0.737	0.048	0.426	0.02	0	0	0	0	59935.5	13.5
zym_gene_00655	zym_gene_00655_3	0.00450113	5.44e-06	0.004565	0.0483233	0.00693162	2.28e-07	5.39e-09	0.0282449	0.0121258	2.66e-06	0.174649	0.114649	5.39e-09	-3.057	159	4	.		159	4	.	0.527	-1.313	.	.	.	0	0	0	PF09084	Family:NMT1	0	.	0	0.949	0.718	0.747	.	.	0.138	0.347	0.02	0	0	0	0	18081.5	0
zym_gene_05616	zym_gene_05616_1	0.00450113	0.00036613	0.0748729	0.174649	0.00036613	3.82e-06	5.39e-09	0.061819	0.0121258	2.66e-06	0.177824	0.0671248	5.39e-09	-3.088	402	2	.		402	2	.	-2.879	-1.323	.	.	.	0	0	0	.	.	0	.	0	0	0.198	0.712	.	.	0.99	0.411	0	0	0	0	0	45515.2	17
zym_gene_11999	zym_gene_11999_2	0.00104397	0.00036613	0.0145509	0.140002	0.00182607	0.00143345	5.39e-09	0.108756	0.0671248	2.66e-06	0.177824	0.114649	5.39e-09	-3.115	258	2	.		258	2	.	-1.031	-1.299	.	.	.	0	0	0	PF02798,PF14497	Domain:GST_N,Domain:GST_C_3	0	.	0	0.387	0.492	0.874	.	.	0.42	0.23	0.06	0	0	0	0	29071.6	4
zym_gene_12223	zym_gene_12223_2	0.0147773	0.00693162	0.0368228	0.174649	0.00182607	3.82e-06	5.39e-09	0.155026	0.0318302	1.53e-07	0.14778	0.0671248	5.39e-09	-3.118	746	0	.		746	0	.	-6.277	-1.36	.	.	.	0	0	0	.	.	0	.	0	0	0.064	.	.	0.856	0.015	0.297	0.28	0	0	0	0	80422.4	-5
zym_gene_04362	zym_gene_04362_1	0.00450113	0.00693162	0.0748729	0.177824	0.00036613	3.82e-06	5.39e-09	0.155026	0.0318302	1.53e-07	0.14778	0.0671248	5.39e-09	-3.182	342	5	.		342	5	.	-7.805	-2.542	.	.	.	0	0	0	.	.	0	.	0	0	0.041	.	.	0.976	0.362	0.545	0.16	0	0	0	1	38487.6	11
zym_gene_17761	zym_gene_17761_2	0.00450113	0.00693162	0.12332	0.177824	0.00036613	0.000277024	5.39e-09	0.108756	0.0318302	1.53e-07	0.174649	0.0671248	5.39e-09	-3.183	443	12	.		443	12	.	-5.841	-1.344	Sre1,AREB	reduced_virulence	PHI:3837,PHI:3292	0	1	0	PF00320	Domain:GATA	0	.	0	0	0.083	.	.	0.603	0.978	0.259	0.09	0	0	0	0	48804.4	21.5
zym_gene_06540	zym_gene_06540_2	0.0147773	0.00693162	0.0368228	0.174649	0.00182607	3.82e-06	5.39e-09	0.155026	0.0318302	1.53e-07	0.14778	0.0671248	5.39e-09	-3.206	187	4	.		187	4	.	-2.186	-1.31	.	.	.	0	0	0	PF12796	Repeat:Ank_2	0	.	0	0.334	0.285	0.62	.	.	0.775	0.411	0.03	0	0	0	0	21052.8	-9
zym_gene_09992	zym_gene_09992_2	0.00450113	0.00693162	0.0748729	0.177824	0.00036613	3.82e-06	5.39e-09	0.155026	0.0318302	1.53e-07	0.14778	0.0671248	5.39e-09	-3.338	271	1	.		271	1	.	-1.843	-1.322	.	.	.	0	0	0	PF00249	Domain:Myb_DNA-binding	0	.	0	0.002	0.41	0.807	.	.	0.618	0.44	0.2	0	0	0	0	30331.5	10.5
zym_gene_17380	zym_gene_17380_2	0.00450113	0.00693162	0.0748729	0.140002	0.00182607	3.92e-05	5.39e-09	0.061819	0.0121258	2.66e-06	0.140002	0.0318302	5.39e-09	-3.427	550	9	.		550	9	.	-8.163	-2.5	MoST1,Hxs1,CBU_0347,FRT1,Srt1,IolT,FGSG_04610,Itr4_(CNAG_05662),CNAG_06986	unaffected_pathogenicity,reduced_virulence	PHI:4024,PHI:2968,PHI:9510,PHI:538,PHI:2240,PHI:4586,PHI:6381,PHI:1094,PHI:9425,PHI:9423	0	1	0	PF00083	Family:Sugar_tr	0	.	0	0	0.013	.	.	0.855	0.044	0.272	0.17	0	0	0	1	60110.1	0.5
zym_gene_03693	zym_gene_03693_1	0.00349683	0.016622	0.102391	0.142638	5.43e-05	0.00526234	5.48e-09	0.0266284	0.122656	0.000377957	0.142638	0.122656	5.48e-09	-1.515	109	0	.		109	0	.	3.724	0.868	.	.	.	0	0	0	.	.	0	.	0	0.994	0.813	0.916	0.52	.	0.895	0.389	0.1	1	1	0	0	12471.3	3
zym_gene_15036	zym_gene_15036_1	7.73e-05	0.000231869	0.00382757	0.0592919	0.0592919	0.00014931	5.48e-09	0.000532673	0.0600211	0.00129585	0.130235	0.0918323	5.48e-09	-2.333	247	2	.		247	2	.	-4.003	-1.323	.	.	.	0	0	0	.	.	0	.	0	0.007	0.025	0.535	.	.	0.102	0.377	0.02	0	0	0	0	26786.6	-14.5
zym_gene_16366	zym_gene_16366_1	0.00115013	0.000231869	0.0417061	0.142638	0.000844738	0.00186501	5.48e-09	0.0124773	0.0600211	0.000377957	0.121922	0.122656	5.48e-09	-2.347	230	1	.		230	1	.	-1.126	0.76	.	.	.	0	0	0	PF09766	Family:FmiP_Thoc5	0	.	0	0.002	0.126	0.817	.	.	0.868	0.307	0	1	1	0	0	26251.4	-7.5
zym_gene_15214	zym_gene_15214_2	0.000323473	5.43e-05	0.0417061	0.121922	0.00712371	0.00014931	5.48e-09	0.0124773	0.0600211	9.45e-05	0.142638	0.0600211	5.48e-09	-2.734	102	7	.		102	7	.	0.08	1.153	.	.	.	0	0	0	.	.	0	.	0	0.997	0.501	.	.	0.602	0.151	0.456	0.46	1	1	0	0	11456.3	9
zym_gene_14982	zym_gene_14982_1	0.00085234	0.000111255	0.00422618	0.116896	0.00878769	0.000812486	5.51e-09	0.00105517	0.0537205	0.00155247	0.135468	0.0820392	5.51e-09	-0.657	280	5	.		280	5	.	-4.136	-1.312	.	.	.	0	0	0	PF00106	Domain:adh_short	0	.	0	0.668	0.351	.	.	0.912	0.661	0.424	0.25	0	0	0	0	29683.9	-6
zym_gene_03179	zym_gene_03179_1	0.000252959	9.92e-07	0.00155247	0.0359496	0.0359496	6.89e-08	5.51e-09	0.00757242	0.110775	0.000500242	0.10131	0.110775	5.51e-09	-3.046	68	1	.		68	1	.	-5.578	-1.368	.	.	.	0	0	0	.	.	0	.	0	0.038	0.1	.	.	0.671	0.145	0.431	0.49	0	0	0	0	8334.24	3.5
zym_gene_08609	zym_gene_08609_1	9.85e-08	5.51e-09	0.000149366	0.0451938	0.00199437	2e-05	2.02e-08	1.42e-05	0.0790882	3.66e-05	0.116896	0.0146287	5.51e-09	-3.091	1271	7	PGTG_16791		1271	7	PGTG_16791	-4.744	-1.43	.	.	.	0	0	0	PF02204,PF13857	Family:VPS9,Repeat:Ank_5	0	.	0	0	0.009	.	.	0.957	0.67	0.403	0	0	0	0	0	141146	11.5
zym_gene_12775	zym_gene_12775_1	2.62e-06	0.000161241	0.0537122	0.074759	0.0465255	0.00359095	5.54e-09	0.0664335	0.138532	0.0304187	0.0160879	0.0336904	5.54e-09	0.401	608	12	.		608	12	.	-1.8	3.3	.	.	.	0	0	0	PF01565,PF08031	Domain:FAD_binding_4,Domain:BBE	0	AA7	0	0	0.011	.	.	0.824	0.026	0.44	0.79	1	1	0	0	64716.5	-5
zym_gene_07349	zym_gene_07349_1	0.00095885	3.82e-05	0.006565	0.0254019	0.00507863	9.84e-05	5.54e-09	0.00134777	0.0113376	5.89e-05	0.130911	0.12924	5.54e-09	-2.371	232	0	.		232	0	.	0.756	-1.298	.	.	.	0	0	0	.	.	0	.	0	0.831	0.795	0.664	.	.	0.082	0.347	0.18	0	0	0	0	25746.9	6
zym_gene_09783	zym_gene_09783_2	1.45e-05	0.000161241	0.0304187	0.0465255	0.000161241	0.000376555	5.54e-09	0.00386081	0.0239547	0.000236876	0.115806	0.00169737	5.54e-09	-3.338	252	0	.		252	0	.	-2.273	-1.343	.	.	.	0	0	0	PF09420	Family:Nop16	0	.	0	0.008	0.338	0.768	.	.	0.437	0.389	0.01	0	0	0	0	28792.2	9.5
zym_gene_10875	zym_gene_10875_1	0.00129308	0.00587923	0.0557695	0.15675	0.00587923	0.000294701	6.01e-09	0.0891942	0.0864136	3.66e-05	0.122642	0.0485915	6.01e-09	0.702	425	8	.		425	8	.	-0.834	2.612	.	.	.	0	0	0	PF00264	Domain:Tyrosinase	0	.	0	0	0.306	.	.	0.756	0.07	0.363	0.29	1	1	0	0	48112.4	3
zym_gene_02924	zym_gene_02924_1	0.00129308	0.000403047	0.0954665	0.113723	0.0716739	0.0013051	6.01e-09	0.131218	0.128513	0.000983201	0.0802748	0.146709	6.01e-09	-2.1	85	1	.		85	1	.	-3.929	-1.228	.	.	.	0	0	0	.	.	0	.	0	0.964	0.171	.	.	0.603	0.439	0.346	0.27	0	0	0	0	8726.85	-9
zym_gene_14193	zym_gene_14193_2	0.00129308	7.46e-05	0.0271495	0.113723	0.00171711	5.25e-05	6.01e-09	0.0237516	0.022766	3.66e-05	0.15675	0.128513	6.01e-09	-3.346	216	2	.		216	2	.	-2.858	-1.717	.	.	.	0	0	0	PF17254	Family:DUF5321	0	.	0	0.169	0.251	0.749	.	.	0.803	0.319	0.01	0	0	0	0	24773.3	8.5
zym_gene_14448	zym_gene_14448_2	0.0491014	0.0685504	0.0196653	0.167817	0.255786	0.0741011	0.0632773	0.259354	0.0860357	0.0799299	0.251726	0.19134	0.0196653	3.521	122	15	.		122	15	.	6.463	3.312	.	.	.	0	0	0	.	.	0	.	0	1	0.97	.	0.774	.	0.068	0.228	0.67	1	1	0	0	13578.2	4
zym_gene_14144	zym_gene_14144_2	6.32e-09	4.89e-06	0.00111934	0.0285008	0.00532714	0.00254826	2.9e-06	0.00024396	0.0500356	0.00349681	0.149568	0.115171	6.32e-09	-2.829	95	1	.		95	1	.	-5.127	-1.339	.	.	.	0	0	0	.	.	0	.	0	0.002	0.119	.	.	0.575	0.763	0.192	0.35	0	0	0	0	10400.4	-10
zym_gene_13238	zym_gene_13238_2	6.7e-09	5.4e-06	0.00818902	0.0427478	0.0227558	0.00221353	2.99e-06	0.00210335	0.0722284	0.00106807	0.0347326	0.103471	6.7e-09	-1.774	306	9	PpCBEL		306	9	PpCBEL	-2.613	-2.192	.	.	.	0	0	0	.	.	0	.	0	0.044	0.412	.	.	0.649	0.988	0.531	0.17	0	0	1	0	32935.5	3
zym_gene_15644	zym_gene_15644_2	6.7e-09	8.88e-07	0.00317534	0.101437	0.0105884	0.000196838	2.99e-06	0.000674661	0.0110237	0.00317534	0.0904116	0.103471	6.7e-09	-2.484	547	7	.		547	7	.	-6.77	-1.3	BcBOA2	reduced_virulence	PHI:2289	0	1	0	PF00743	Family:FMO-like	0	.	0	0	0.031	.	.	0.862	0.648	0.398	0.1	0	0	0	0	61857.6	-7.5
zym_gene_15865	zym_gene_15865_1	6.7e-09	5.4e-06	7.76e-05	0.0427478	0.00429685	0.00598252	4.67e-07	0.000187406	0.0441672	0.000310442	0.0904116	0.103471	6.7e-09	-2.642	644	1	.		644	1	.	-7.063	-2.028	.	.	.	0	0	0	PF17897	Domain:VCPO_N	0	.	0	0	0.059	.	.	0.96	0.851	0.388	0.37	0	0	1	0	70390.9	-14.5
zym_gene_13060	zym_gene_13060_1	6.7e-09	5.4e-06	0.000310442	0.0703202	0.00151654	0.000196838	6.15e-08	0.000674661	0.0110237	0.000310442	0.119881	0.0441672	6.7e-09	-2.88	190	2	.		190	2	.	0.089	-1.421	.	.	.	0	0	0	PF00639,PF00397	Domain:Rotamase,Domain:WW	0	.	0	0.907	0.643	0.975	.	.	0.003	0.415	0.01	0	0	0	0	21099.3	3.5
zym_gene_03832	zym_gene_03832_1	6.7e-09	8.88e-07	0.000310442	0.0227558	0.00429685	0.00221353	4.67e-07	0.000674661	0.0441672	0.00106807	0.0904116	0.0722284	6.7e-09	-3.048	181	1	.		181	1	.	0.483	-1.318	.	.	.	0	0	0	.	.	0	.	0	0.974	0.671	0.886	.	.	0.649	0.455	0.17	0	0	0	0	20003.3	3.5
zym_gene_11607	zym_gene_11607_1	6.7e-09	8.88e-07	0.00317534	0.0427478	0.0105884	0.000196838	6.15e-08	0.00210335	0.0722284	0.00317534	0.139613	0.130011	6.7e-09	-3.053	463	5	.		463	5	.	-5.3	-1.407	.	.	.	0	0	0	.	.	0	.	0	0	0.084	.	.	0.557	0.897	0.553	0.02	0	0	0	0	51964.7	-4
zym_gene_06246	zym_gene_06246_1	6.7e-09	8.88e-07	0.00106807	0.0427478	0.0105884	0.000196838	6.15e-08	0.00210335	0.0722284	0.000310442	0.139613	0.130011	6.7e-09	-3.346	1015	11	.		1015	11	.	-6.418	-1.326	.	.	.	0	0	0	.	.	0	.	0	0	0.045	.	.	0.92	0.414	0.411	0	0	0	0	0	115302	-34
zym_gene_13345	zym_gene_13345_1	6.7e-09	8.88e-07	0.00317534	0.0105884	0.0105884	0.00598252	2.99e-06	0.0056985	0.0722284	0.00818902	0.059847	0.0722284	6.7e-09	-3.532	608	13	.		608	13	.	-7.114	-2.546	.	.	.	0	0	0	PF01529	Family:DHHC	0	.	0	0	0.138	.	.	0.866	0.033	0.466	0.14	0	0	0	1	67503.2	7.5
zym_gene_08094	zym_gene_08094_2	6.93e-09	0.000217346	0.00552488	0.150884	0.00327589	0.00126568	2.75e-05	0.000105358	0.0720389	0.00552488	0.1209	0.160453	6.93e-09	-0.754	458	7	.		458	7	.	-7.661	-2.339	.	.	.	0	0	0	PF03663	Repeat:Glyco_hydro_76	0	GH76	0	0	0.044	.	.	0.991	0.177	0.452	0.47	0	1	0	1	51512	-23.5
zym_gene_09467	zym_gene_09467_2	6.93e-09	0.000931935	0.0148702	0.0823611	0.00327589	0.000307256	3.95e-06	0.000105358	0.110829	0.0148702	0.150884	0.0720389	6.93e-09	-1.973	648	3	.		648	3	.	-4.672	0.843	.	.	.	0	0	0	PF00933	Domain:Glyco_hydro_3	0	GH3	0	0	0.009	.	.	0.987	0.041	0.287	0.19	1	1	0	0	71328.8	-21.5
zym_gene_06539	zym_gene_06539_1	4.64e-06	0.0020598	0.0227889	0.147577	0.117282	0.00288404	7.03e-09	0.00100466	0.140298	0.0438223	0.117282	0.109022	7.03e-09	-3.056	91	5	.		91	5	.	-3.263	-0.887	.	.	.	0	0	0	.	.	0	.	0	0.872	0.336	.	.	0.736	0.06	0.426	0.25	0	0	0	0	10289.8	-2.5
zym_gene_17219	zym_gene_17219_2	7.24e-09	6.46e-05	0.000409876	0.00749908	0.0342401	0.00549758	4.22e-06	0.000166086	0.140932	0.0217642	0.101515	0.120379	7.24e-09	-2.523	224	4	.		224	4	.	-3.837	-1.307	.	.	.	0	0	0	.	.	0	.	0	0.318	0.333	.	.	0.571	0.071	0.417	0.09	0	0	0	0	25101.3	9
zym_gene_03264	zym_gene_03264_1	0.00158261	8.68e-05	0.00590199	0.0745661	0.00129911	2.22e-07	7.61e-09	0.0169411	0.0246557	3.5e-05	0.142446	0.0776176	7.61e-09	0.302	67	1	.		67	1	.	1.349	3.075	.	.	.	0	0	0	.	.	0	.	0	0.054	0.571	.	.	0.665	0.634	0.51	0.19	1	1	0	0	7594.01	3.5
zym_gene_14448	zym_gene_14448_4	0.0717587	0.0929625	0.318372	0.239784	0.319712	0.319265	0.232406	0.224937	0.261165	0.254184	0.232406	0.261165	0.0717587	3.521	122	15	.		122	15	.	6.463	3.312	.	.	.	0	0	0	.	.	0	.	0	1	0.97	.	0.774	.	0.068	0.228	0.67	1	1	0	0	13578.2	4
zym_gene_14088	zym_gene_14088_1	2.74e-08	8.07e-09	0.000204555	0.00741239	0.00288795	0.000124686	2.54e-07	0.000107711	0.0181797	0.000204555	0.129866	0.0181797	8.07e-09	-1.432	731	5	.		731	5	.	-6.309	-1.301	.	.	.	0	0	0	PF00266	Domain:Aminotran_5	0	.	0	0	0.051	.	.	0.927	0.77	0.358	0.1	0	0	0	0	80441.3	2
zym_gene_15723	zym_gene_15723_1	3.55e-06	3.31e-08	0.000250118	0.0258003	0.0258003	0.000107711	8.07e-09	0.00148773	0.0707541	1.4e-05	0.0327734	0.02362	8.07e-09	-2.322	769	4	.		769	4	.	-6.791	-1.361	.	.	.	0	0	0	PF12634	Family:Inp1	0	.	0	0	0.01	.	.	0.956	0.05	0.418	0.07	0	0	0	0	83604.9	-13
zym_gene_09005	zym_gene_09005_1	5.71e-07	0.000178735	0.000855242	0.074709	0.012484	0.000402831	8.07e-09	0.00416564	0.127294	0.00254791	0.115437	0.127294	8.07e-09	-3.088	226	1	.		226	1	.	-2.543	-1.339	.	.	.	0	0	0	.	.	0	.	0	0.199	0.264	0.747	.	.	0.018	0.399	0.02	0	0	0	0	25438	19.5
zym_gene_10090	zym_gene_10090_3	0.0441227	0.0283079	0.208576	0.0794607	0.221307	0.0251274	0.0863108	0.00132571	0.0607798	0.100852	0.221307	0.203178	0.00132571	3.428	118	7	.		118	7	.	4.288	3.312	.	.	.	0	0	0	.	.	0	.	0	0.993	0.988	.	.	0.763	0.248	0.422	0.48	1	1	0	0	13316.6	-0.5
zym_gene_11653	zym_gene_11653_1	8.42e-09	1.68e-07	0.000363867	0.0234295	0.0234295	0.000799803	8.24e-08	0.000719054	0.0119512	9.43e-05	0.0600271	0.0459983	8.42e-09	0.963	156	2	.		156	2	.	3.066	2.344	.	.	.	0	0	0	.	.	0	.	0	0.971	0.51	0.599	.	.	0.005	0.31	0.48	1	1	0	0	17129.4	-6.5
zym_gene_15559	zym_gene_15559_2	8.42e-09	6.67e-06	2.1e-05	0.0434679	0.00457451	0.000799803	9.59e-09	0.000204304	0.0459983	0.000363867	0.0600271	0.104689	8.42e-09	-2.826	668	10	.		668	10	.	-7.064	-1.289	AOX1,Bab2_0277,VEDA_05195,GOX,GOX2	reduced_virulence,unaffected_pathogenicity	PHI:199,PHI:9126,PHI:7705,PHI:10949,PHI:3865	0	1	0	PF00732,PF05199	Domain:GMC_oxred_N,Domain:GMC_oxred_C	0	AA3_3,AA3_2,AA3,AA3_1	0	0	0.049	.	.	0.984	0.204	0.481	0.07	0	0	0	0	75280.5	9.5
zym_gene_13167	zym_gene_13167_1	3.82e-08	2.67e-05	0.00761584	0.0870058	0.0183304	4.99e-05	8.86e-09	0.000466278	0.0960388	0.00306091	0.103118	0.13706	8.86e-09	-2.399	422	7	.		422	7	.	-7.063	-2.103	.	.	.	0	0	0	PF01137	Domain:RTC	0	.	0	0	0.091	.	.	0.976	0.624	0.41	0.05	0	0	1	0	46565.8	5.5
zym_gene_07331	zym_gene_07331_1	1.63e-06	5.61e-06	0.00306091	0.0034887	0.0034887	0.00198639	8.86e-09	0.0200304	0.121895	0.00306091	0.126851	0.0960388	8.86e-09	-2.757	508	10	.		508	10	.	-5.717	-1.52	.	.	.	0	0	0	.	.	0	.	0	0	0.01	.	.	0.535	0.948	0.393	0.03	0	0	0	0	57393.8	-58.5
zym_gene_03986	zym_gene_03986_1	0.000335887	8.93e-09	6.09e-05	0.00323735	0.125122	0.107818	0.000899263	0.000195056	0.0997197	0.0911723	0.0358788	0.0997197	8.93e-09	-1.766	107	2	.		107	2	.	-3.096	-2.163	.	.	.	0	0	0	.	.	0	.	0	0.926	0.615	.	.	0.778	0.554	0.363	0.19	0	0	1	0	11796.4	3.5
zym_gene_07023	zym_gene_07023_1	0.00368838	0.000288663	0.0739982	0.157231	0.0117413	3.79e-05	8.99e-09	0.00681361	0.0653164	0.000652127	0.101796	0.10406	8.99e-09	0.729	173	7	.		173	7	.	3.082	2.279	.	.	.	0	0	0	.	.	0	.	0	0.962	0.516	.	0.538	.	0.461	0.554	0.46	1	1	0	0	18918.3	-4.5
zym_gene_09926	zym_gene_09926_2	0.00103187	0.000288663	0.0408596	0.13088	0.00120836	3.79e-05	8.99e-09	0.00215167	0.140518	0.000652127	0.138733	0.0653164	8.99e-09	0.702	553	7	.		553	7	.	-0.602	3.309	.	.	.	0	0	0	PF16499,PF17801	Family:Melibiase_2,Domain:Melibiase_C	0	GH27	0	0	0.103	.	.	0.554	0.294	0.469	0.88	1	1	0	0	59262	1
zym_gene_09883	zym_gene_09883_1	4.17e-05	0.00120836	0.00743025	0.13088	0.00120836	3.79e-05	8.99e-09	0.0390695	0.0155149	3.12e-08	0.0330942	0.0346734	8.99e-09	-2.615	478	9	MoHTR1,PIIN_08944,MoHTR2		478	9	MoHTR1,PIIN_08944,MoHTR2	-3.03	-1.311	.	.	.	0	0	0	PF00096	Domain:zf-C2H2	0	.	0	0	0.088	.	.	0.501	0.968	0.451	0.07	0	0	0	0	53617.3	25
zym_gene_10259	zym_gene_10259_2	0.00103187	0.000288663	0.0190208	0.0923702	0.0117413	5.56e-06	8.99e-09	0.0390695	0.00582423	3.59e-06	0.160314	0.0346734	8.99e-09	-2.652	289	1	.		289	1	.	-3.628	-1.286	.	.	.	0	0	0	.	.	0	.	0	0	0.044	0.69	.	.	0.966	0.331	0.07	0	0	0	0	33212	-13.5
zym_gene_06424	zym_gene_06424_1	0.00103187	5.57e-05	0.00242046	0.0923702	0.000288663	5.56e-06	8.99e-09	0.0178603	0.0346734	3.12e-08	0.0632007	0.0653164	8.99e-09	-3.122	255	2	.		255	2	.	-2.603	-1.307	.	.	.	0	0	0	.	.	0	.	0	0.033	0.268	0.746	.	.	0.289	0.447	0.01	0	0	0	0	28629.3	-7
zym_gene_16269	zym_gene_16269_2	9.98e-05	8.99e-09	0.000165399	0.0016203	0.101796	0.0178603	5.57e-05	0.0830569	0.0529902	0.00283027	0.157231	0.0108005	8.99e-09	-3.181	382	4	.		382	4	.	-5.249	-1.301	.	.	.	0	0	0	.	.	0	.	0	0	0.087	.	.	0.571	0.722	0.425	0.02	0	0	0	0	43425.1	-6
zym_gene_10090	zym_gene_10090_1	0.00169737	0.0320866	0.0486357	0.0320866	0.142859	0.140498	0.130911	0.0197622	0.102952	0.0537122	0.130911	0.102952	0.00169737	3.428	118	7	.		118	7	.	4.288	3.312	.	.	.	0	0	0	.	.	0	.	0	0.993	0.988	.	.	0.763	0.248	0.422	0.48	1	1	0	0	13316.6	-0.5
zym_gene_16349	zym_gene_16349_1	0.000100199	0.000265224	0.00995534	0.0907155	0.0342401	0.000168925	9.16e-09	0.00199389	0.0900798	0.003964	0.0220115	0.0338276	9.16e-09	-2.453	503	11	.		503	11	.	-3.894	-1.321	.	.	.	0	0	0	.	.	0	.	0	0	0.011	0.573	.	.	0.927	0.431	0.18	0	0	0	0	54144.8	-22
zym_gene_09992	zym_gene_09992_1	0.00039899	4.35e-08	0.00137027	0.0342401	0.0171689	3.92e-05	9.16e-09	0.00199389	0.0590203	4.41e-06	0.101515	0.0338276	9.16e-09	-3.338	271	1	.		271	1	.	-1.843	-1.322	.	.	.	0	0	0	PF00249	Domain:Myb_DNA-binding	0	.	0	0.002	0.41	0.807	.	.	0.618	0.44	0.2	0	0	0	0	30331.5	10.5
zym_gene_10424	zym_gene_10424_2	0.0298782	0.00500448	0.0259988	0.172554	0.00500448	0.00103164	8.08e-06	0.165084	0.00812785	9.2e-09	0.154402	0.0219099	9.2e-09	-0.378	348	11	.		348	11	.	-5.121	-1.245	.	.	.	0	0	0	PF03446,PF14833	Domain:NAD_binding_2,Domain:NAD_binding_11	0	.	0	0.001	0.193	.	.	0.704	0.092	0.48	0.11	0	0	0	0	37184.3	-8.5
zym_gene_03521	zym_gene_03521_2	0.00090104	0.00134957	0.0100159	0.0705547	0.00500448	3.29e-05	8.08e-06	0.132067	0.00244447	9.2e-09	0.0788552	0.00244447	9.2e-09	-0.524	134	6	.		134	6	.	4.567	1.478	.	.	.	0	0	0	.	.	0	.	0	0.99	0.945	.	0.577	.	0.926	0.249	0.65	1	1	0	0	14484.8	9.5
zym_gene_08354	zym_gene_08354_2	0.00365822	0.000286084	0.00312892	0.0705547	0.000286084	3.29e-05	6.94e-07	0.047791	0.0483416	9.2e-09	0.123521	0.0219099	9.2e-09	-2.453	511	0	.		511	0	.	-6.244	-1.332	.	.	.	0	0	0	PF10310	Family:DUF5427	0	.	0	0	0.011	.	.	0.82	0.916	0.447	0.08	0	0	0	0	54750.8	-15
zym_gene_16183	zym_gene_16183_2	0.0298782	0.00500448	0.0552475	0.172554	0.00500448	0.000210538	6.5e-05	0.171318	0.00812785	9.2e-09	0.123521	0.0483416	9.2e-09	-2.524	625	12	.		625	12	.	-3.288	0.86	SidI,Acs,NRPS14_(VM1G_03342),PqsA	reduced_virulence,increased_virulence_(hypervirulence),unaffected_pathogenicity	PHI:2321,PHI:9838,PHI:11037,PHI:5585,PHI:3291,PHI:5563	1	1	0	PF00501	Family:AMP-binding	0	.	0	0	0.049	.	.	0.921	0.05	0.165	0.05	1	1	0	0	70330.1	6.5
zym_gene_05648	zym_gene_05648_2	0.00090104	0.000286084	0.0100159	0.114699	0.000286084	3.78e-06	6.94e-07	0.047791	0.00812785	9.2e-09	0.123521	0.00812785	9.2e-09	-2.937	332	8	.		332	8	.	-4.248	0.572	.	.	.	0	0	0	.	.	0	.	0	0	0.092	.	.	0.919	0.583	0.415	0.23	1	1	0	0	38072.1	16.5
zym_gene_01338	zym_gene_01338_2	0.0620114	0.0148571	0.0552475	0.172554	4.64e-05	3.78e-06	6.5e-05	0.165084	0.0219099	9.2e-09	0.160228	0.0483416	9.2e-09	-3.041	211	6	.		211	6	.	-1.972	-2.027	.	.	.	0	0	0	.	.	0	.	0	0.539	0.46	0.533	.	.	0.245	0.453	0.14	0	0	1	0	23652	15
zym_gene_09602	zym_gene_09602_1	0.000607378	2.68e-05	0.00100687	0.0313016	0.00577362	8.89e-05	9.41e-09	0.00111854	0.0975204	1.6e-06	0.101843	0.0166703	9.41e-09	-2.105	72	3	.		72	3	.	-2.54	-0.684	.	.	.	0	0	0	.	.	0	.	0	0.047	0.149	0.512	.	.	0.982	0.352	0.47	0	0	0	0	7886.07	-1
zym_gene_14755	zym_gene_14755_1	0.000143943	0.00577362	0.0418003	0.148707	0.000557784	0.000386427	9.41e-09	0.0035953	0.13052	0.00100687	0.148707	0.13052	9.41e-09	-2.182	174	0	.		174	0	.	-3.675	-2.079	.	.	.	0	0	0	PF00179	Domain:UQ_con	0	.	0	0.703	0.501	.	.	0.689	0.093	0.281	0.4	0	0	1	0	19015.7	-1
zym_gene_08617	zym_gene_08617_2	4.45e-06	5.87e-07	5.82e-05	0.0313016	0.0145398	0.000386427	9.41e-09	0.00978255	0.0975204	1.07e-05	0.0377042	0.0628637	9.41e-09	-2.233	120	4	.		120	4	.	-0.435	-1.302	.	.	.	0	0	0	.	.	0	.	0	0.999	0.52	0.677	.	.	0.147	0.382	0.07	0	0	0	0	13393	7
zym_gene_13166	zym_gene_13166_1	0.000143943	2.68e-05	0.00324437	0.0918587	0.00195098	0.000386427	9.41e-09	0.00111854	0.0166703	1.6e-06	0.0668063	0.0349127	9.41e-09	-2.699	409	1	.		409	1	.	-3.534	-1.31	.	.	.	0	0	0	PF13012,PF01398	Family:MitMem_reg,Family:JAB	0	.	0	0	0.106	0.516	.	.	0.441	0.184	0	0	0	0	0	44638.2	-5.5
zym_gene_07003	zym_gene_07003_1	5.15e-07	1.15e-06	2.1e-05	0.00457451	0.0110692	0.000799803	9.59e-09	0.00586522	0.02506	2.1e-05	0.119005	0.02506	9.59e-09	-2.849	63	0	.		63	0	.	-3.086	-1.305	.	.	.	0	0	0	.	.	0	.	0	0.376	0.091	0.756	.	.	0.551	0.41	0.08	0	0	0	0	6977.96	-6.5
zym_gene_10827	zym_gene_10827_1	9.64e-09	1.04e-06	0.00397997	0.0851111	0.0140707	0.00288404	3.94e-06	0.00100466	0.0835241	0.00397997	0.140869	0.0835241	9.64e-09	0.806	319	13	.		319	13	.	-0.283	3.242	.	.	.	0	0	0	.	.	0	.	0	0	0.143	.	.	0.513	0.712	0.388	0.82	1	1	0	0	33971	7.5
zym_gene_03497	zym_gene_03497_2	9.64e-09	3.61e-05	0.00132666	0.0851111	0.0140707	0.0077663	2.22e-05	0.00309349	0.0835241	0.010255	0.107509	0.147897	9.64e-09	-2.101	107	2	.		107	2	.	-2.193	-1.116	.	.	.	0	0	0	.	.	0	.	0	0.865	0.123	0.739	.	.	0.868	0.32	0.19	0	0	0	0	11985.1	6
zym_gene_12148	zym_gene_12148_1	9.64e-09	1.33e-07	9.14e-05	0.0140707	0.0020598	0.00288404	7.12e-08	0.00100466	0.0284033	0.00397997	0.134875	0.116006	9.64e-09	-2.118	314	4	.		314	4	.	-4.213	-1.292	.	.	.	0	0	0	PF08501	Domain:Shikimate_dh_N	0	.	0	0.009	0.421	.	.	0.824	0.623	0.429	0.11	0	0	0	0	34964.6	-2.5
zym_gene_10653	zym_gene_10653_1	9.64e-09	3.61e-05	0.00397997	0.117282	0.000628111	0.000250508	5.84e-07	0.00100466	0.052288	0.00397997	0.134875	0.116006	9.64e-09	-2.332	813	7	.		813	7	.	-7.213	-2.01	.	.	.	0	0	0	.	.	0	.	0	0	0.031	.	.	0.951	0.594	0.449	0.01	0	0	1	0	90367.7	2
zym_gene_13507	zym_gene_13507_1	9.64e-09	6.73e-06	0.00132666	0.0851111	0.0020598	0.00288404	5.84e-07	0.000279869	0.0133529	9.14e-05	0.147577	0.0835241	9.64e-09	-2.959	576	6	.		576	6	.	-6.153	-1.318	.	.	.	0	0	0	PF11905	Family:DUF3425	0	.	0	0	0.009	.	.	0.786	0.921	0.461	0.09	0	0	0	0	63750.5	12.5
zym_gene_11024	zym_gene_11024_1	3.8e-08	6.12e-06	0.000365891	0.0588589	0.0186203	0.00542998	9.95e-09	0.00394192	0.122689	0.0079954	0.0741187	0.136987	9.95e-09	0.228	396	3	.		396	3	.	-1.45	3.15	.	.	.	0	0	0	.	.	0	.	0	0	0.044	.	.	0.754	0.828	0.536	0.71	1	1	0	0	40040	-19.5
zym_gene_04454	zym_gene_04454_1	2.66e-07	2.87e-05	0.0079954	0.0588589	0.0186203	0.000209805	9.95e-09	0.00943002	0.0974294	0.0079954	0.10277	0.11915	9.95e-09	-2.639	165	6	.		165	6	.	-2.252	-1.281	.	.	.	0	0	0	.	.	0	.	0	0.959	0.522	.	.	0.624	0.602	0.428	0.16	0	0	0	0	18429.3	11.5
zym_gene_16380	zym_gene_16380_1	4.61e-05	9.95e-09	0.00254709	0.126361	0.0741187	0.00394192	2.51e-08	0.00542998	0.0640815	0.00027061	0.114515	0.11915	9.95e-09	-3.346	310	3	.		310	3	.	-5.245	-1.3	.	.	.	0	0	0	PF02811	Family:PHP	0	.	0	0.001	0.08	.	.	0.543	0.558	0.545	0.06	0	0	0	0	35878.1	-8
zym_gene_13406	zym_gene_13406_1	3.8e-08	1.14e-06	0.00116391	0.0588589	0.000116981	0.000209805	9.95e-09	3.33e-05	0.0685668	0.000365891	0.126361	0.136987	9.95e-09	-3.346	528	5	.		528	5	.	-6.391	-1.326	.	.	.	0	0	0	.	.	0	.	0	0	0.027	.	.	0.915	0.934	0.483	0.02	0	0	0	0	59079.8	17
zym_gene_03564	zym_gene_03564_3	0.000186634	0.000199891	0.00042105	0.0737182	0.00829728	3.99e-06	1.01e-08	0.00498675	0.0103924	2.48e-06	0.0491454	0.0103924	1.01e-08	-1.767	436	1	.		436	1	.	-5.927	-0.969	.	.	.	0	0	0	.	.	0	.	0	0	0.009	.	.	0.838	0.96	0.431	0.66	0	0	0	0	47913.7	-22
zym_gene_09946	zym_gene_09946_1	0.000186634	0.000830983	0.00495737	0.148409	0.0418646	0.000594962	1.01e-08	0.0299205	0.11894	1.69e-05	0.083129	0.11894	1.01e-08	-1.782	185	4	.		185	4	.	-1.188	-1.136	.	.	.	0	0	0	.	.	0	.	0	0.899	0.857	.	.	0.88	0.32	0.341	0.06	0	0	0	0	20710.2	3.5
zym_gene_01920	zym_gene_01920_2	0.0141506	0.00525564	0.00847093	0.0920856	0.00170393	0.00124101	5.85e-07	0.0749781	0.00654945	1.01e-08	0.127352	0.0163921	1.01e-08	-2.308	127	4	.		127	4	.	-1.645	-1.28	.	.	.	0	0	0	.	.	0	.	0	0.711	0.298	0.814	.	.	0.637	0.476	0.35	0	0	0	0	14217.4	20.5
zym_gene_10311	zym_gene_10311_2	5.27e-06	0.00286887	0.0131213	0.142589	0.000199891	0.000594962	1.01e-08	0.00498675	0.15745	0.00157894	0.157139	0.11894	1.01e-08	-3.375	356	14	.		356	14	.	-7.291	-2.545	.	.	.	0	0	0	PF13923	Domain:zf-C3HC4_2	0	.	0	0	0.039	.	.	0.813	0.959	0.335	0.21	0	0	0	1	40428.5	29
zym_gene_08221	zym_gene_08221_1	0.0313119	0.030274	0.0203395	0.154317	0.030274	0.00398993	0.00065536	0.142258	0.00654945	1.01e-08	0.151231	0.0637384	1.01e-08	-3.378	177	2	.		177	2	.	-6.353	-1.401	.	.	.	0	0	0	.	.	0	.	0	0.038	0.078	.	.	0.917	0.067	0.413	0.25	0	0	0	0	20235.2	23.5
zym_gene_13797	zym_gene_13797_1	1.02e-08	0.000794842	0.00479287	0.151805	0.0182593	0.00111854	2.68e-05	0.00435521	0.061473	0.000424061	0.151805	0.150495	1.02e-08	-1.63	2418	10	.		2418	10	.	-5.467	-1.305	.	.	.	0	0	0	PF00063,PF02736	Domain:Myosin_head,Domain:Myosin_N	0	.	0	0	0.072	.	.	0.589	0.251	0.454	0.01	0	0	0	0	277181	-18
zym_gene_12704	zym_gene_12704_1	1.02e-08	1.1e-07	0.000424061	0.00266475	0.0182593	0.000292474	6.21e-08	0.00435521	0.0158096	0.000424061	0.148707	0.061473	1.02e-08	-2.342	359	7	.		359	7	.	-5.485	-1.29	.	.	.	0	0	0	PF01408,PF02894	Family:GFO_IDH_MocA,Domain:GFO_IDH_MocA_C	0	GH109	0	0	0.209	.	.	0.9	0.549	0.475	0.07	0	0	0	0	39515.5	-3
zym_gene_14396	zym_gene_14396_1	1.02e-08	0.000794842	0.027797	0.133837	0.0075607	0.0226606	2.68e-05	0.000386427	0.0962223	0.027797	0.0918587	0.0975204	1.02e-08	-2.405	140	2	.		140	2	.	-1.599	-1.315	.	.	.	0	0	0	.	.	0	.	0	0.922	0.713	.	.	0.69	0.271	0.444	0.18	0	0	0	0	15595.8	6.5
zym_gene_07547	zym_gene_07547_1	1.02e-08	4.16e-05	0.027797	0.133837	0.0377042	0.0035953	2.68e-05	0.0256807	0.0962223	0.00155489	0.0578132	0.129606	1.02e-08	-2.548	414	9	.		414	9	.	-5.452	-1.064	.	.	.	0	0	0	PF02784,PF00278	Domain:Orn_Arg_deC_N,Domain:Orn_DAP_Arg_deC	0	.	0	0	0.187	.	.	0.965	0.946	0.267	0.06	0	0	0	0	46049.2	0.5
zym_gene_10090	zym_gene_10090_4	0.00804624	0.0138674	0.061554	0.202609	0.0138674	0.0157657	0.00187602	0.0417639	0.146594	0.138496	0.236377	0.219658	0.00187602	3.428	118	7	.		118	7	.	4.288	3.312	.	.	.	0	0	0	.	.	0	.	0	0.993	0.988	.	.	0.763	0.248	0.422	0.48	1	1	0	0	13316.6	-0.5
zym_gene_10090	zym_gene_10090_2	0.0725234	0.0181658	0.0745051	0.0904663	0.0904663	0.176519	0.0988429	0.186148	0.0725234	0.187382	0.0988429	0.124689	0.0181658	3.428	118	7	.		118	7	.	4.288	3.312	.	.	.	0	0	0	.	.	0	.	0	0.993	0.988	.	.	0.763	0.248	0.422	0.48	1	1	0	0	13316.6	-0.5
zym_gene_10096	zym_gene_10096_2	0.000580829	1.41e-07	0.000590282	0.0691169	0.177824	0.106817	0.000251631	4.94e-05	0.148771	0.173115	0.0388783	0.102854	1.41e-07	3.425	67	6	.		67	6	.	6.733	3.312	.	.	.	0	0	0	.	.	0	.	0	1	0.983	.	0.824	.	0.968	0.345	0.63	1	1	0	0	6952.97	0.5
zym_gene_10096	zym_gene_10096_1	0.00095885	3.82e-05	5.89e-05	0.074759	0.115806	0.0197622	6.45e-05	0.00134777	0.138532	0.0304187	0.0160879	0.138532	3.82e-05	3.425	67	6	.		67	6	.	6.733	3.312	.	.	.	0	0	0	.	.	0	.	0	1	0.983	.	0.824	.	0.968	0.345	0.63	1	1	0	0	6952.97	0.5
zym_gene_10096	zym_gene_10096_3	0.114849	0.205732	0.135983	0.209219	0.152144	0.0768602	0.0381475	0.201541	0.127816	0.00126939	0.0912864	0.127816	0.00126939	3.425	67	6	.		67	6	.	6.733	3.312	.	.	.	0	0	0	.	.	0	.	0	1	0.983	.	0.824	.	0.968	0.345	0.63	1	1	0	0	6952.97	0.5
zym_gene_06369	zym_gene_06369_1	0.009122	0.00045265	0.00044511	0.00378559	0.00906493	3.09e-06	6.6e-05	0.114902	0.125323	0.00374236	0.137099	0.0731155	3.09e-06	3.398	58	6	.		58	6	.	6.58	3.312	.	.	.	0	0	0	.	.	0	.	0	1	0.948	.	0.881	.	0.938	0.382	0.9	1	1	0	0	6061.79	-1
zym_gene_06369	zym_gene_06369_2	0.00171494	0.000290445	5.01e-05	0.00288795	0.0566758	0.000124686	9.16e-06	0.00918738	0.13809	0.027994	0.141649	0.0902488	9.16e-06	3.398	58	6	.		58	6	.	6.58	3.312	.	.	.	0	0	0	.	.	0	.	0	1	0.948	.	0.881	.	0.938	0.382	0.9	1	1	0	0	6061.79	-1
zym_gene_06369	zym_gene_06369_3	0.19134	0.159951	0.144355	0.159951	0.167817	0.259354	0.0685504	0.000666217	0.19134	0.0799299	0.251726	0.236833	0.000666217	3.398	58	6	.		58	6	.	6.58	3.312	.	.	.	0	0	0	.	.	0	.	0	1	0.948	.	0.881	.	0.938	0.382	0.9	1	1	0	0	6061.79	-1
zym_gene_12774	zym_gene_12774_2	0.000432504	0.110565	0.0964587	0.206388	0.255786	0.199352	0.0414619	0.125494	0.14108	0.133217	0.117936	0.231459	0.000432504	3.369	103	10	.		103	10	.	7.176	3.312	.	.	.	0	0	0	.	.	0	.	0	1	0.985	0.724	0.967	.	0.964	0.459	0.71	1	1	0	0	10910.5	1
zym_gene_12774	zym_gene_12774_3	0.19134	0.000500394	0.0535562	0.0141415	0.255786	0.259354	0.0158193	0.000666217	0.264932	0.242224	0.167817	0.13668	0.000500394	3.369	103	10	.		103	10	.	7.176	3.312	.	.	.	0	0	0	.	.	0	.	0	1	0.985	0.724	0.967	.	0.964	0.459	0.71	1	1	0	0	10910.5	1
zym_gene_12774	zym_gene_12774_1	0.035995	0.00625938	0.001113	0.00219184	0.0677027	0.111698	0.0389401	0.00408965	0.0978957	0.121095	0.0193203	0.0619476	0.001113	3.369	103	10	.		103	10	.	7.176	3.312	.	.	.	0	0	0	.	.	0	.	0	1	0.985	0.724	0.967	.	0.964	0.459	0.71	1	1	0	0	10910.5	1
zym_gene_04065	zym_gene_04065_1	0.011824	0.00560355	0.0745051	0.183899	0.00130802	1.9e-05	3.24e-08	0.107393	0.0304	1.03e-08	0.150561	0.067032	1.03e-08	0.799	358	16	.		358	16	.	0.501	2.21	.	.	.	0	0	0	.	.	0	.	0	0.001	0.2	0.684	.	.	0.24	0.453	0.16	1	1	0	0	38573.6	0
zym_gene_08099	zym_gene_08099_3	0.011824	0.00560355	0.0745051	0.183899	0.00130802	1.9e-05	3.24e-08	0.157893	0.0304	1.03e-08	0.150561	0.067032	1.03e-08	0.588	410	5	.		410	5	.	-0.143	3.148	.	.	.	0	0	0	PF07992	Domain:Pyr_redox_2	0	.	0	0	0.325	.	.	0.803	0.957	0.246	0.16	1	1	0	0	45359.3	-3
zym_gene_04361	zym_gene_04361_1	0.011824	0.00560355	0.0745051	0.180673	0.00130802	1.9e-05	3.24e-08	0.157893	0.0304	1.03e-08	0.150561	0.067032	1.03e-08	0.536	362	6	.		362	6	.	-1.597	2.737	.	.	.	0	0	0	PF02265	Domain:S1-P1_nuclease	0	.	0	0	0.13	.	.	0.791	0.467	0.415	0.14	1	1	0	0	39154.2	-8
zym_gene_03395	zym_gene_03395_2	0.011824	0.00560355	0.0745051	0.183899	0.00130802	1.9e-05	3.24e-08	0.157893	0.0304	1.03e-08	0.150561	0.067032	1.03e-08	0.513	528	5	.		528	5	.	-0.578	3.067	.	.	.	0	0	0	PF13449	Repeat:Phytase-like	0	.	0	0	0.201	.	.	0.699	0.989	0.558	0.76	1	1	0	0	57153.8	-2.5
zym_gene_07386	zym_gene_07386_4	0.0332505	0.00560355	0.0745051	0.180673	0.00130802	1.9e-05	3.51e-05	0.157893	0.0304	1.03e-08	0.0988429	0.117708	1.03e-08	0.289	81	2	.		81	2	.	2.669	3.166	.	.	.	0	0	0	.	.	0	.	0	0.269	0.373	0.629	.	.	0.774	0.237	0.15	1	1	0	0	9372.51	1
zym_gene_10959	zym_gene_10959_2	0.011824	0.00560355	0.0350208	0.180673	0.000222545	1.31e-06	3.24e-08	0.107393	0.0108617	1.03e-08	0.183899	0.0304	1.03e-08	0.237	754	7	.		754	7	.	-1.955	3.3	.	.	.	0	0	0	PF03572	Family:Peptidase_S41	0	.	0	0	0.009	.	.	0.95	0.879	0.298	0.47	1	1	0	0	83729.9	-18
zym_gene_09941	zym_gene_09941_2	0.011824	0.00560355	0.0745051	0.183899	0.00130802	1.9e-05	3.24e-08	0.107393	0.0108617	1.03e-08	0.183899	0.0304	1.03e-08	0.18	563	7	.		563	7	.	-2.482	2.63	.	.	.	0	0	0	PF00135	Domain:COesterase	0	.	0	0	0.01	.	.	0.841	0.202	0.455	0.56	1	1	0	0	61914.6	-13
zym_gene_00723	zym_gene_00723_2	0.011824	0.00130802	0.0350208	0.180673	0.00130802	1.9e-05	3.24e-08	0.157893	0.0304	1.03e-08	0.183899	0.067032	1.03e-08	0.18	864	10	.		864	10	.	-2.579	2.943	.	.	.	0	0	0	PF00933,PF01915,PF14310	Domain:Glyco_hydro_3,Domain:Glyco_hydro_3_C,Family:Fn3-like	0	GH3	0	0	0.009	.	.	0.987	0.004	0.391	0.28	1	1	0	0	92897.9	-27.5
zym_gene_16259	zym_gene_16259_2	0.011824	0.00560355	0.0745051	0.183899	0.00130802	1.9e-05	3.24e-08	0.107393	0.0108617	1.03e-08	0.183899	0.0304	1.03e-08	0.028	215	5	.		215	5	.	1.562	1.601	.	.	.	0	0	0	.	.	0	.	0	0.067	0.493	0.681	.	.	0.943	0.304	0.33	1	1	0	0	24136.8	17
zym_gene_09777	zym_gene_09777_1	0.011824	0.00130802	0.0745051	0.183899	0.00130802	1.9e-05	3.24e-08	0.107393	0.0304	1.03e-08	0.183899	0.067032	1.03e-08	0.005	882	5	.		882	5	.	-2.315	3.096	.	.	.	0	0	0	PF17753,PF17786	Domain:Ig_mannosidase,Domain:Mannosidase_ig	0	GH2,GH158	0	0	0.028	.	.	0.988	0.095	0.45	0.25	1	1	0	0	99755.3	-32
zym_gene_15436	zym_gene_15436_2	0.011824	0.00560355	0.0350208	0.183899	0.00130802	1.9e-05	3.24e-08	0.157893	0.0108617	1.03e-08	0.150561	0.0304	1.03e-08	0.005	588	4	.		588	4	.	-2.519	3.123	LIP1,FGSG_03243,FgAP2s_(FGSG_02015)	unaffected_pathogenicity,reduced_virulence	PHI:541,PHI:6121,PHI:9144	0	1	0	PF00135	Domain:COesterase	0	CE1	0	0	0.01	.	.	0.916	0.988	0.395	0.36	1	1	0	0	64587.1	-5.5
zym_gene_17080	zym_gene_17080_1	0.011824	0.00560355	0.0745051	0.183899	0.00130802	1.9e-05	3.24e-08	0.157893	0.0304	1.03e-08	0.150561	0.067032	1.03e-08	-0.022	344	1	.		344	1	.	-6.737	-1.3	STM14_RS07765_(orf408),Orf408	reduced_virulence	PHI:10112,PHI:612	0	1	0	PF00294	Domain:PfkB	0	.	0	0	0.047	.	.	0.835	0.081	0.404	0.29	0	0	0	0	36257.6	-11.5
zym_gene_14614	zym_gene_14614_2	0.00318293	0.00130802	0.0745051	0.180673	0.00130802	0.000169321	3.24e-08	0.157893	0.0304	1.03e-08	0.183899	0.0304	1.03e-08	-0.051	200	6	.		200	6	.	-0.726	1.793	.	.	.	0	0	0	.	.	0	.	0	0	0.035	.	0.617	.	0.488	0.326	0.79	1	1	0	0	19405	-4
zym_gene_00924	zym_gene_00924_2	0.011824	0.00560355	0.0350208	0.180673	0.00130802	1.9e-05	3.24e-08	0.107393	0.0304	1.03e-08	0.183899	0.0304	1.03e-08	-0.096	83	1	.		83	1	.	0.862	2.121	.	.	.	0	0	0	.	.	0	.	0	0.059	0.73	.	.	0.808	0.761	0.524	0.4	1	1	0	0	9008.76	2
zym_gene_08123	zym_gene_08123_2	0.00318293	0.00130802	0.0350208	0.180673	0.00130802	1.9e-05	3.24e-08	0.107393	0.0304	1.03e-08	0.183899	0.067032	1.03e-08	-0.126	1042	3	.		1042	3	.	-2.321	3.08	.	.	.	0	0	0	PF15979,PF17829	Family:Glyco_hydro_115,Domain:GH115_C	0	GH115	0	0	0.009	.	.	0.984	0.573	0.463	0.3	1	1	0	0	115700	-42
zym_gene_13682	zym_gene_13682_2	0.011824	0.00560355	0.0745051	0.183899	0.00130802	1.9e-05	3.24e-08	0.107393	0.0304	1.03e-08	0.150561	0.067032	1.03e-08	-0.325	680	26	RsAGLIP1,FGL1		680	26	RsAGLIP1,FGL1	0.482	3.193	.	.	.	0	0	0	PF01764	Family:Lipase_3	1	.	0	0	0.047	.	.	0.815	0.954	0.384	0.46	1	1	0	0	74964.5	3.5
zym_gene_12327	zym_gene_12327_2	0.011824	0.00560355	0.0745051	0.183899	0.00130802	1.9e-05	3.24e-08	0.157893	0.0108617	1.03e-08	0.183899	0.067032	1.03e-08	-0.385	543	7	.		543	7	.	-3.86	1.436	.	.	.	0	0	0	PF06824	Repeat:Glyco_hydro_125	0	GH125	0	0	0.009	.	.	0.972	0.944	0.251	0.28	1	1	0	0	61210.6	-11
zym_gene_01193	zym_gene_01193_1	0.011824	0.00560355	0.0745051	0.183899	0.00130802	1.9e-05	3.24e-08	0.157893	0.0304	1.03e-08	0.150561	0.067032	1.03e-08	-0.528	83	2	.		83	2	.	1.036	0.645	.	.	.	0	0	0	.	.	0	.	0	0.998	0.418	0.671	.	.	0.34	0.41	0.21	0	0	0	0	8918.94	0.5
zym_gene_16572	zym_gene_16572_1	0.011824	0.00560355	0.0745051	0.183899	0.00130802	1.9e-05	3.24e-08	0.107393	0.0304	1.03e-08	0.150561	0.067032	1.03e-08	-0.548	257	2	.		257	2	.	-2.98	-1.303	.	.	.	0	0	0	.	.	0	.	0	0.927	0.365	.	.	0.605	0.918	0.451	0.21	0	0	0	0	27933.5	-2.5
zym_gene_15331	zym_gene_15331_3	0.011824	0.00560355	0.0350208	0.180673	0.000222545	1.31e-06	3.51e-05	0.157893	0.0108617	1.03e-08	0.150561	0.0304	1.03e-08	-0.548	280	6	.		280	6	.	-2.814	-1.115	SuhB	loss_of_pathogenicity	PHI:3915	1	0	0	PF00459	Family:Inositol_P	0	.	0	0.03	0.332	.	.	0.917	0.014	0.401	0.34	0	0	0	0	30949.4	-7.5
zym_gene_01875	zym_gene_01875_1	0.011824	0.00560355	0.0745051	0.183899	0.00130802	1.9e-05	3.24e-08	0.107393	0.0108617	1.03e-08	0.183899	0.0304	1.03e-08	-0.587	180	5	.		180	5	.	-3.617	-2.511	.	.	.	0	0	0	.	.	0	.	0	0.976	0.491	.	.	0.575	0.003	0.338	0.36	0	0	0	1	19685	6
zym_gene_14982	zym_gene_14982_2	0.011824	0.0181658	0.0350208	0.183899	0.00560355	0.000169321	3.24e-08	0.107393	0.0304	1.03e-08	0.0988429	0.0304	1.03e-08	-0.657	280	5	.		280	5	.	-4.136	-1.312	.	.	.	0	0	0	PF00106	Domain:adh_short	0	.	0	0.668	0.351	.	.	0.912	0.661	0.424	0.25	0	0	0	0	29683.9	-6
zym_gene_13295	zym_gene_13295_1	0.011824	0.00560355	0.0745051	0.183899	0.00130802	1.9e-05	3.24e-08	0.157893	0.0304	1.03e-08	0.150561	0.067032	1.03e-08	-0.679	258	2	.		258	2	.	-4.144	-1.3	.	.	.	0	0	0	PF01088	Domain:Peptidase_C12	0	.	0	0.485	0.345	.	.	0.857	0.942	0.371	0.07	0	0	0	0	28345.8	-6.5
zym_gene_09981	zym_gene_09981_1	0.00318293	0.00560355	0.0350208	0.180673	0.000222545	1.9e-05	3.24e-08	0.157893	0.0108617	1.03e-08	0.150561	0.0304	1.03e-08	-0.716	486	6	.		486	6	.	-3.274	1.009	.	.	.	0	0	0	PF03663	Repeat:Glyco_hydro_76	0	GH76	0	0	0.086	.	.	0.72	0.938	0.537	0.48	1	1	1	0	52878.3	-18.5
zym_gene_09061	zym_gene_09061_3	0.011824	0.00560355	0.0350208	0.180673	0.000222545	1.31e-06	3.24e-08	0.107393	0.0108617	1.03e-08	0.183899	0.0304	1.03e-08	-0.743	242	2	.		242	2	.	-1.623	-1.306	.	.	.	0	0	0	PF00106	Domain:adh_short	0	.	0	0.899	0.716	.	.	0.754	0.947	0.567	0.14	0	0	0	0	26429.8	2
zym_gene_16798	zym_gene_16798_1	0.011824	0.00560355	0.0745051	0.180673	0.00130802	1.9e-05	3.24e-08	0.157893	0.0304	1.03e-08	0.150561	0.067032	1.03e-08	-0.847	960	15	.		960	15	.	-4.525	0.692	.	.	.	0	0	0	PF07738	Family:Sad1_UNC	0	.	0	0	0.03	.	.	0.909	0.028	0.332	0.22	1	1	0	0	104754	-11
zym_gene_17748	zym_gene_17748_3	0.011824	0.00560355	0.0350208	0.180673	0.000222545	1.31e-06	3.24e-08	0.107393	0.0108617	1.03e-08	0.183899	0.0304	1.03e-08	-0.939	344	10	.		344	10	.	-5.568	-1.299	.	.	.	0	0	0	PF10609	Family:ParA	0	.	0	0	0.127	.	.	0.771	0.62	0.428	0.27	0	0	0	0	36812.9	-13
zym_gene_16951	zym_gene_16951_2	0.011824	0.00560355	0.0350208	0.180673	0.000222545	1.31e-06	3.24e-08	0.107393	0.0108617	1.03e-08	0.183899	0.0304	1.03e-08	-0.95	276	19	.		276	19	.	-0.188	-1.299	.	.	.	0	0	0	PF01485	Domain:IBR	0	.	0	0.833	0.553	0.535	0.514	.	0.442	0.402	0.16	0	0	0	0	31367.8	-11.5
zym_gene_15699	zym_gene_15699_3	0.011824	0.00560355	0.0745051	0.180673	0.00130802	1.9e-05	3.24e-08	0.157893	0.0304	1.03e-08	0.150561	0.067032	1.03e-08	-0.957	285	4	.		285	4	.	-5.388	-1.275	.	.	.	0	0	0	.	.	0	.	0	0	0.029	.	.	0.524	0.759	0.408	0.07	0	0	0	0	31933.5	-33.5
zym_gene_10035	zym_gene_10035_1	0.011824	0.00560355	0.0745051	0.183899	0.00130802	1.9e-05	3.24e-08	0.107393	0.0108617	1.03e-08	0.183899	0.0304	1.03e-08	-1.02	811	5	.		811	5	.	-4.021	1.348	.	.	.	0	0	0	PF17168,PF16335,PF08760,PF16334	Family:DUF5127,Family:DUF4965,Domain:DUF1793,Family:DUF4964	0	.	0	0	0.01	.	.	0.985	0.716	0.247	0.47	1	1	0	0	89830.6	-5
zym_gene_11514	zym_gene_11514_3	0.00318293	0.00130802	0.0350208	0.180673	0.00130802	1.9e-05	3.24e-08	0.107393	0.0304	1.03e-08	0.183899	0.067032	1.03e-08	-1.087	318	2	.		318	2	.	-4.845	-1.294	.	.	.	0	0	0	PF07859	Domain:Abhydrolase_3	0	.	0	0.01	0.362	.	.	0.909	0.011	0.386	0.1	0	0	0	0	34984.1	-7.5
zym_gene_10132	zym_gene_10132_2	0.011824	0.00560355	0.0745051	0.183899	0.00130802	1.9e-05	3.24e-08	0.157893	0.0108617	1.03e-08	0.183899	0.067032	1.03e-08	-1.11	497	3	.		497	3	.	-3.964	1.236	.	.	.	0	0	0	PF09994	Domain:DUF2235	0	.	0	0	0.022	.	.	0.952	0.85	0.55	0.23	1	1	0	0	55389.8	-7
zym_gene_09684	zym_gene_09684_3	0.00318293	0.00560355	0.0745051	0.180673	0.00130802	1.9e-05	3.24e-08	0.157893	0.0304	1.03e-08	0.183899	0.067032	1.03e-08	-1.136	439	20	BghBEC2,GoEC2,MoCDIP2,MoCDIP11,BghBEC4		439	20	BghBEC2,GoEC2,MoCDIP2,MoCDIP11,BghBEC4	-5.045	-2.522	.	.	.	0	0	0	.	.	0	.	0	0	0.096	.	.	0.841	0.995	0.491	0.2	0	1	0	1	48921.5	12.5
zym_gene_01339	zym_gene_01339_2	0.011824	0.00560355	0.0745051	0.183899	0.00130802	1.9e-05	3.24e-08	0.107393	0.0108617	1.03e-08	0.183899	0.0304	1.03e-08	-1.216	113	1	.		113	1	.	-2.766	-1.406	.	.	.	0	0	0	.	.	0	.	0	0.633	0.698	.	.	0.958	0.059	0.263	0.2	0	0	0	0	12523.7	-0.5
zym_gene_11207	zym_gene_11207_2	0.00318293	0.00560355	0.0745051	0.183899	0.00130802	1.9e-05	3.24e-08	0.157893	0.0304	1.03e-08	0.183899	0.067032	1.03e-08	-1.332	212	0	.		212	0	.	-3.379	-1.303	.	.	.	0	0	0	PF09811	Family:Yae1_N	0	.	0	0.022	0.088	0.851	.	.	0.683	0.493	0.03	0	0	0	0	23012.4	-11.5
zym_gene_07572	zym_gene_07572_2	0.011824	0.00560355	0.0745051	0.183899	0.00130802	1.9e-05	3.24e-08	0.107393	0.0108617	1.03e-08	0.183899	0.0304	1.03e-08	-1.364	63	6	.		63	6	.	2.473	0.136	.	.	.	0	0	0	.	.	0	.	0	1	0.804	0.775	.	.	0.146	0.334	0.24	0	0	0	0	7334.42	6
zym_gene_00699	zym_gene_00699_2	0.011824	0.00130802	0.0350208	0.180673	0.00130802	1.9e-05	3.24e-08	0.157893	0.0304	1.03e-08	0.150561	0.0304	1.03e-08	-1.386	139	5	.		139	5	.	-0.858	-1.307	.	.	.	0	0	0	.	.	0	.	0	0.946	0.42	0.644	.	.	0.903	0.281	0.16	0	0	0	0	14880.3	-5
zym_gene_09181	zym_gene_09181_2	0.011824	0.00560355	0.0350208	0.180673	0.000222545	1.31e-06	3.24e-08	0.107393	0.0108617	1.03e-08	0.183899	0.0304	1.03e-08	-1.404	247	2	.		247	2	.	-5.259	-1.3	.	.	.	0	0	0	PF13419	Family:HAD_2	0	.	0	0.127	0.104	.	.	0.661	0.732	0.375	0.02	0	0	0	0	27137.4	-9.5
zym_gene_11063	zym_gene_11063_1	0.011824	0.00560355	0.0350208	0.183899	0.00130802	1.9e-05	3.24e-08	0.157893	0.0108617	1.03e-08	0.150561	0.0304	1.03e-08	-1.408	444	28	.		444	28	.	-1.598	-0.236	.	.	.	0	0	0	.	.	0	.	0	0	0.258	.	0.528	.	0.919	0.276	0.73	1	1	1	0	46458	-7.5
zym_gene_03851	zym_gene_03851_2	0.011824	0.00560355	0.0745051	0.183899	0.00130802	1.9e-05	3.24e-08	0.157893	0.0108617	1.03e-08	0.183899	0.067032	1.03e-08	-1.421	319	10	.		319	10	.	-1.696	1.288	.	.	.	0	0	0	.	.	0	.	0	0.002	0.332	.	.	0.637	0.231	0.428	0.49	1	1	0	0	34256.9	2.5
zym_gene_09190	zym_gene_09190_3	0.011824	0.00560355	0.0350208	0.180673	0.00130802	1.9e-05	3.24e-08	0.107393	0.0304	1.03e-08	0.183899	0.0304	1.03e-08	-1.5	563	3	.		563	3	.	-6.155	-1.332	.	.	.	0	0	0	.	.	0	.	0	0	0.046	.	.	0.787	0.073	0.478	0.1	0	0	0	0	60589.3	3
zym_gene_11987	zym_gene_11987_2	0.011824	0.00560355	0.0745051	0.180673	0.00130802	1.9e-05	3.24e-08	0.157893	0.0304	1.03e-08	0.150561	0.067032	1.03e-08	-1.53	281	7	.		281	7	.	-3.816	-1.133	.	.	.	0	0	0	PF13561	Domain:adh_short_C2	0	.	0	0.188	0.526	.	.	0.966	0.073	0.461	0.24	0	0	0	0	30502.1	0.5
zym_gene_16574	zym_gene_16574_2	0.011824	0.00130802	0.0350208	0.180673	0.00130802	1.9e-05	3.24e-08	0.157893	0.0304	1.03e-08	0.183899	0.067032	1.03e-08	-1.542	207	1	.		207	1	.	-4.485	-1.314	.	.	.	0	0	0	PF01423	Domain:LSM	0	.	0	0.975	0.107	.	.	0.71	0.971	0.425	0.55	0	0	0	0	20121.9	11.5
zym_gene_12858	zym_gene_12858_2	0.011824	0.00130802	0.0745051	0.183899	0.00130802	1.9e-05	3.24e-08	0.107393	0.0304	1.03e-08	0.183899	0.067032	1.03e-08	-1.569	467	5	.		467	5	.	-3.844	0.709	.	.	.	0	0	0	PF05282	Repeat:AAR2	0	.	0	0	0.01	.	.	0.603	0.019	0.424	0.02	1	1	0	0	52470.9	-41.5
zym_gene_15145	zym_gene_15145_2	0.011824	0.00560355	0.0745051	0.183899	0.00130802	1.9e-05	3.24e-08	0.107393	0.0108617	1.03e-08	0.183899	0.0304	1.03e-08	-1.629	270	1	.		270	1	.	-4.624	-1.292	.	.	.	0	0	0	PF13468	Domain:Glyoxalase_3	0	.	0	0.071	0.199	.	.	0.522	0.035	0.263	0.03	0	0	0	0	30642.7	-5
zym_gene_09386	zym_gene_09386_2	0.00318293	0.00560355	0.0745051	0.183899	0.000222545	1.9e-05	3.24e-08	0.107393	0.0304	1.03e-08	0.183899	0.067032	1.03e-08	-1.63	523	4	.		523	4	.	-5.773	-1.319	.	.	.	0	0	0	PF00320	Domain:GATA	0	.	0	0	0.07	.	.	0.717	0.442	0.41	0.34	0	0	0	0	56757.2	16.5
zym_gene_07068	zym_gene_07068_2	0.00318293	0.00560355	0.0350208	0.180673	0.000222545	1.9e-05	3.24e-08	0.157893	0.0108617	1.03e-08	0.150561	0.0304	1.03e-08	-1.647	159	5	.		159	5	.	-3.22	-1.246	.	.	.	0	0	0	.	.	0	.	0	0.878	0.454	.	.	0.878	0.861	0.471	0.32	0	0	0	0	17210	6
zym_gene_08644	zym_gene_08644_3	0.00318293	0.00130802	0.0350208	0.180673	0.00130802	1.9e-05	3.24e-08	0.107393	0.0304	1.03e-08	0.183899	0.067032	1.03e-08	-1.71	134	0	.		134	0	.	-1.812	-1.301	.	.	.	0	0	0	PF09495	Family:DUF2462	0	.	0	0.333	0.34	0.81	.	.	0.753	0.229	0.22	0	0	0	0	14508.8	23.5
zym_gene_14578	zym_gene_14578_2	0.011824	0.00130802	0.0745051	0.183899	0.00130802	1.9e-05	3.24e-08	0.107393	0.0304	1.03e-08	0.183899	0.067032	1.03e-08	-1.724	134	6	.		134	6	.	0.309	0.505	.	.	.	0	0	0	.	.	0	.	0	0.999	0.636	.	.	0.582	0.9	0.198	0.6	1	1	0	0	14832	10
zym_gene_17652	zym_gene_17652_2	0.011824	0.00560355	0.0745051	0.183899	0.00130802	1.9e-05	3.24e-08	0.157893	0.0304	1.03e-08	0.150561	0.067032	1.03e-08	-1.73	1542	0	.		1542	0	.	-6.216	-1.311	.	.	.	0	0	0	.	.	0	.	0	0	0.047	.	.	0.832	0.198	0.45	0.17	0	0	0	0	162963	38.5
zym_gene_08446	zym_gene_08446_2	0.011824	0.00130802	0.0350208	0.180673	0.00130802	1.9e-05	3.24e-08	0.157893	0.0304	1.03e-08	0.183899	0.067032	1.03e-08	-1.757	268	4	.		268	4	.	-2.897	-1.313	.	.	.	0	0	0	PF05891	Family:Methyltransf_PK	0	.	0	0.213	0.549	.	.	0.621	0.555	0.371	0.05	0	0	0	0	29721.6	-1
zym_gene_08512	zym_gene_08512_2	0.011824	0.00560355	0.0745051	0.183899	0.00130802	1.9e-05	3.24e-08	0.157893	0.0304	1.03e-08	0.150561	0.067032	1.03e-08	-1.769	433	6	.		433	6	.	-3.571	-1.277	.	.	.	0	0	0	PF00026	Family:Asp	0	.	0	0	0.481	.	.	0.717	0.972	0.353	0.44	0	0	0	0	47706.7	1.5
zym_gene_11827	zym_gene_11827_2	0.011824	0.00130802	0.0350208	0.180673	0.00130802	1.9e-05	3.24e-08	0.157893	0.0304	1.03e-08	0.183899	0.067032	1.03e-08	-1.783	331	2	.		331	2	.	-5.039	-1.303	.	.	.	0	0	0	.	.	0	.	0	0.009	0.169	.	.	0.599	0.035	0.434	0.02	0	0	0	0	37248.1	2.5
zym_gene_14038	zym_gene_14038_2	0.011824	0.00130802	0.0745051	0.183899	0.00130802	1.9e-05	3.24e-08	0.107393	0.0304	1.03e-08	0.183899	0.067032	1.03e-08	-1.811	400	0	.		400	0	.	-5.646	-1.324	.	.	.	0	0	0	PF00190	Domain:Cupin_1	0	.	0	0	0.203	.	.	0.896	0.015	0.435	0.25	0	0	0	0	43796.2	-6
zym_gene_01870	zym_gene_01870_2	0.011824	0.00560355	0.0745051	0.183899	0.00130802	1.9e-05	3.24e-08	0.107393	0.0108617	1.03e-08	0.183899	0.0304	1.03e-08	-1.815	175	5	.		175	5	.	0.78	-1.285	.	.	.	0	0	0	.	.	0	.	0	0.883	0.777	0.517	.	.	0.694	0.279	0.17	0	0	0	0	19448.9	9
zym_gene_09730	zym_gene_09730_2	0.011824	0.00560355	0.0350208	0.180673	0.000222545	1.31e-06	3.24e-08	0.107393	0.0108617	1.03e-08	0.183899	0.0304	1.03e-08	-1.82	340	1	.		340	1	.	-3.775	-1.307	.	.	.	0	0	0	PF00107,PF08240	Domain:ADH_zinc_N,Domain:ADH_N	0	.	0	0.082	0.399	.	.	0.608	0.375	0.534	0.56	0	0	0	0	35631.6	-0.5
zym_gene_02723	zym_gene_02723_3	0.00318293	0.00560355	0.0745051	0.180673	0.00130802	1.9e-05	3.24e-08	0.157893	0.0304	1.03e-08	0.183899	0.067032	1.03e-08	-1.857	95	4	.		95	4	.	-1.03	-0.02	.	.	.	0	0	0	.	.	0	.	0	0.895	0.596	.	.	0.785	0.888	0.43	0.65	0	0	0	0	10217.8	-2.5
zym_gene_08507	zym_gene_08507_1	0.011824	0.00560355	0.0745051	0.183899	0.00130802	1.9e-05	3.24e-08	0.157893	0.0304	1.03e-08	0.150561	0.067032	1.03e-08	-1.87	290	1	.		290	1	.	-3.143	-1.315	.	.	.	0	0	0	.	.	0	.	0	0.003	0.181	0.698	.	.	0.074	0.477	0.18	0	0	0	0	32075.7	22
zym_gene_17735	zym_gene_17735_1	0.011824	0.00560355	0.0350208	0.183899	0.00130802	1.9e-05	3.24e-08	0.157893	0.0108617	1.03e-08	0.150561	0.0304	1.03e-08	-1.922	804	4	.		804	4	.	-6.812	-1.311	.	.	.	0	0	0	PF03453,PF00994,PF03454	Family:MoeA_N,Domain:MoCF_biosynth,Domain:MoeA_C	0	.	0	0	0.012	.	.	0.987	0.033	0.457	0.07	0	0	0	0	85871.6	1
zym_gene_12211	zym_gene_12211_2	0.011824	0.00560355	0.0745051	0.183899	0.00130802	1.9e-05	3.24e-08	0.107393	0.0108617	1.03e-08	0.183899	0.0304	1.03e-08	-1.927	526	3	.		526	3	.	-6.068	-1.302	.	.	.	0	0	0	PF14881,PF10644	Domain:Tubulin_3,Domain:Misat_Tub_SegII	0	.	0	0	0.045	.	.	0.829	0.906	0.476	0.04	0	0	0	0	58997.6	-20
zym_gene_08623	zym_gene_08623_2	0.011824	0.00560355	0.0745051	0.180673	0.00130802	1.9e-05	3.24e-08	0.157893	0.0304	1.03e-08	0.150561	0.067032	1.03e-08	-1.928	1773	15	.		1773	15	.	-6.728	-1.304	.	.	.	0	0	0	PF08696,PF13087,PF13086	Family:Dna2,Domain:AAA_12,Domain:AAA_11	0	.	0	0	0.009	.	.	0.967	0.244	0.239	0.01	0	0	0	0	195142	31
zym_gene_00862	zym_gene_00862_3	0.00318293	0.00560355	0.0745051	0.183899	0.00130802	1.9e-05	3.24e-08	0.157893	0.0304	1.03e-08	0.183899	0.067032	1.03e-08	-1.934	171	8	.		171	8	.	0.898	-0.959	.	.	.	0	0	0	.	.	0	.	0	0.99	0.718	0.749	.	.	0.017	0.427	0.16	0	0	0	0	18815.4	2.5
zym_gene_09467	zym_gene_09467_3	0.011824	0.00560355	0.0745051	0.183899	0.00130802	1.9e-05	3.24e-08	0.157893	0.0304	1.03e-08	0.150561	0.067032	1.03e-08	-1.973	648	3	.		648	3	.	-4.672	0.843	.	.	.	0	0	0	PF00933	Domain:Glyco_hydro_3	0	GH3	0	0	0.009	.	.	0.987	0.041	0.287	0.19	1	1	0	0	71328.8	-21.5
zym_gene_10027	zym_gene_10027_3	0.011824	0.00560355	0.0745051	0.180673	0.00130802	1.9e-05	3.24e-08	0.157893	0.0304	1.03e-08	0.150561	0.067032	1.03e-08	-1.976	709	7	PIIN_08944,MoHTR2		709	7	PIIN_08944,MoHTR2	-3.758	-1.32	.	.	.	0	0	0	PF00096	Domain:zf-C2H2	0	.	0	0	0.068	.	.	0.679	0.097	0.363	0.28	0	0	0	0	77942.6	5
zym_gene_09846	zym_gene_09846_2	0.011824	0.00560355	0.0745051	0.180673	0.00130802	1.9e-05	3.24e-08	0.157893	0.0304	1.03e-08	0.150561	0.067032	1.03e-08	-2	532	1	.		532	1	.	-3.439	-1.308	.	.	.	0	0	0	PF08316	Family:Pal1	0	.	0	0	0.092	0.649	.	.	0.926	0.363	0.08	0	0	0	0	59576.8	31.5
zym_gene_07800	zym_gene_07800_2	0.011824	0.00130802	0.0745051	0.183899	0.00130802	1.9e-05	3.24e-08	0.107393	0.0304	1.03e-08	0.183899	0.067032	1.03e-08	-2.027	69	6	.		69	6	.	2.864	0.677	.	.	.	0	0	0	.	.	0	.	0	0.96	0.782	0.512	.	.	0.805	0.354	0.5	0	0	0	0	8081.48	13
zym_gene_01237	zym_gene_01237_3	0.011824	0.00560355	0.0745051	0.180673	0.00130802	1.9e-05	3.24e-08	0.157893	0.0304	1.03e-08	0.150561	0.067032	1.03e-08	-2.1	86	5	.		86	5	.	-1.306	-1.041	.	.	.	0	0	0	.	.	0	.	0	0.991	0.74	.	.	0.746	0.045	0.422	0.71	0	0	0	0	9370.83	0
zym_gene_04214	zym_gene_04214_2	0.00318293	0.00560355	0.0350208	0.180673	0.000222545	1.9e-05	3.24e-08	0.157893	0.0108617	1.03e-08	0.150561	0.0304	1.03e-08	-2.112	225	5	.		225	5	.	-3.153	-1.301	.	.	.	0	0	0	.	.	0	.	0	0.761	0.428	.	.	0.74	0.985	0.408	0.08	0	0	0	0	25507.8	6.5
zym_gene_07539	zym_gene_07539_2	0.011824	0.00560355	0.0745051	0.183899	0.00130802	1.9e-05	3.24e-08	0.107393	0.0108617	1.03e-08	0.183899	0.0304	1.03e-08	-2.136	159	5	.		159	5	.	2.876	1.666	.	.	.	0	0	0	PF11807	Family:UstYa	1	.	0	0.494	0.255	0.832	.	.	0.627	0.418	0.05	1	1	0	0	18475	-2
zym_gene_04123	zym_gene_04123_3	0.011824	0.00560355	0.0745051	0.183899	0.00130802	1.9e-05	3.24e-08	0.107393	0.0304	1.03e-08	0.150561	0.067032	1.03e-08	-2.143	150	0	.		150	0	.	-1.897	-1.22	.	.	.	0	0	0	.	.	0	.	0	0.384	0.295	0.744	.	.	0.956	0.454	0.06	0	0	0	0	17547.6	-4
zym_gene_12744	zym_gene_12744_2	0.00318293	0.00560355	0.0745051	0.183899	0.000222545	1.9e-05	3.24e-08	0.107393	0.0304	1.03e-08	0.183899	0.067032	1.03e-08	-2.149	315	2	.		315	2	.	-3.58	-1.453	.	.	.	0	0	0	PF00106	Domain:adh_short	0	.	0	0.047	0.494	.	.	0.619	0.02	0.379	0.07	0	0	0	0	34417.3	0
zym_gene_09074	zym_gene_09074_2	0.011824	0.00560355	0.0350208	0.180673	0.00130802	1.9e-05	3.24e-08	0.107393	0.0304	1.03e-08	0.183899	0.0304	1.03e-08	-2.158	429	4	.		429	4	.	-5.95	-1.322	.	.	.	0	0	0	PF01053	Domain:Cys_Met_Meta_PP	0	.	0	0	0.16	.	.	0.937	0.075	0.451	0.13	0	0	0	0	45575.2	2.5
zym_gene_01821	zym_gene_01821_2	0.011824	0.00130802	0.0745051	0.183899	0.00130802	1.9e-05	3.24e-08	0.107393	0.0304	1.03e-08	0.183899	0.067032	1.03e-08	-2.168	166	6	.		166	6	.	1.529	-1.338	.	.	.	0	0	0	PF20168	Repeat:PDS5	0	.	0	0.973	0.886	0.75	.	.	0.943	0.55	0.03	0	0	0	0	18758.3	8
zym_gene_11220	zym_gene_11220_1	0.011824	0.00560355	0.0350208	0.183899	0.00130802	1.9e-05	3.24e-08	0.157893	0.0108617	1.03e-08	0.150561	0.0304	1.03e-08	-2.188	337	4	.		337	4	.	-4.673	-1.329	.	.	.	0	0	0	.	.	0	.	0	0.012	0.273	.	.	0.72	0.896	0.327	0.24	0	0	0	0	36383.6	0.5
zym_gene_05457	zym_gene_05457_1	0.00318293	0.00560355	0.0745051	0.183899	0.00130802	1.9e-05	3.24e-08	0.157893	0.0304	1.03e-08	0.183899	0.067032	1.03e-08	-2.198	334	3	.		334	3	.	-4.613	-1.296	.	.	.	0	0	0	.	.	0	.	0	0.003	0.274	.	.	0.696	0.75	0.395	0.14	0	0	0	0	36419	-4
zym_gene_13343	zym_gene_13343_1	0.011824	0.00560355	0.0745051	0.183899	0.00130802	1.9e-05	3.24e-08	0.107393	0.0108617	1.03e-08	0.183899	0.0304	1.03e-08	-2.258	478	7	.		478	7	.	-5.404	-1.298	.	.	.	0	0	0	.	.	0	.	0	0	0.07	.	.	0.547	0.06	0.324	0.08	0	0	0	0	51978.5	17.5
zym_gene_01074	zym_gene_01074_1	0.011824	0.00560355	0.0350208	0.180673	0.000222545	1.31e-06	3.24e-08	0.107393	0.0108617	1.03e-08	0.183899	0.0304	1.03e-08	-2.263	568	7	.		568	7	.	-6.407	-1.287	.	.	.	0	0	0	.	.	0	.	0	0	0.03	.	.	0.898	0.376	0.273	0.25	0	0	0	0	63087.9	6.5
zym_gene_14806	zym_gene_14806_1	0.011824	0.00560355	0.0745051	0.183899	0.00130802	1.9e-05	3.24e-08	0.157893	0.0304	1.03e-08	0.150561	0.067032	1.03e-08	-2.272	616	11	.		616	11	.	-6.216	-1.268	.	.	.	0	0	0	.	.	0	.	0	0	0.01	.	.	0.769	0.125	0.4	0.82	0	0	0	0	63165.1	-33
zym_gene_11777	zym_gene_11777_3	0.00318293	0.00130802	0.0350208	0.180673	0.00130802	1.9e-05	3.24e-08	0.107393	0.0304	1.03e-08	0.183899	0.067032	1.03e-08	-2.299	285	1	.		285	1	.	-7.121	-2.249	.	.	.	0	0	0	.	.	0	.	0	0.196	0.06	.	.	0.909	0.024	0.196	0.45	0	0	1	0	29756.7	0.5
zym_gene_08729	zym_gene_08729_3	0.011824	0.00130802	0.0350208	0.180673	0.00130802	1.9e-05	3.24e-08	0.157893	0.0304	1.03e-08	0.183899	0.067032	1.03e-08	-2.311	149	0	.		149	0	.	0.507	-1.285	.	.	.	0	0	0	.	.	0	.	0	0.334	0.822	0.554	.	.	0.852	0.493	0.39	0	0	0	0	17004.7	-1.5
zym_gene_16330	zym_gene_16330_2	0.011824	0.00130802	0.0745051	0.183899	0.00130802	1.9e-05	3.24e-08	0.107393	0.0304	1.03e-08	0.183899	0.067032	1.03e-08	-2.311	292	1	.		292	1	.	-3.222	-2.289	.	.	.	0	0	0	PF01596	Domain:Methyltransf_3	0	.	0	0.035	0.338	0.787	.	.	0.238	0.488	0.05	0	0	0	1	32029.1	-5
zym_gene_03334	zym_gene_03334_1	0.011824	0.00560355	0.0745051	0.183899	0.00130802	1.9e-05	3.24e-08	0.157893	0.0108617	1.03e-08	0.183899	0.067032	1.03e-08	-2.311	183	4	.		183	4	.	-1.208	-1.256	.	.	.	0	0	0	.	.	0	.	0	0.925	0.848	.	.	0.885	0.979	0.483	0.18	0	0	0	0	20724.4	9.5
zym_gene_13381	zym_gene_13381_2	0.011824	0.00560355	0.0745051	0.183899	0.00130802	1.9e-05	3.24e-08	0.157893	0.0304	1.03e-08	0.150561	0.067032	1.03e-08	-2.322	394	5	.		394	5	.	-2.778	-1.432	.	.	.	0	0	0	PF01412	Domain:ArfGap	0	.	0	0	0.25	0.614	.	.	0.981	0.548	0.11	0	0	0	0	42825.7	5.5
zym_gene_00125	zym_gene_00125_2	0.011824	0.00560355	0.0745051	0.180673	0.00130802	1.9e-05	3.24e-08	0.157893	0.0304	1.03e-08	0.150561	0.067032	1.03e-08	-2.325	414	1	.		414	1	.	-4.58	0.543	.	.	.	0	0	0	PF13460	Domain:NAD_binding_10	0	.	0	0	0.078	.	.	0.966	0.012	0.431	0.14	1	1	0	0	44713.4	4
zym_gene_08798	zym_gene_08798_3	0.00318293	0.00560355	0.0745051	0.180673	0.00130802	1.9e-05	3.24e-08	0.157893	0.0304	1.03e-08	0.183899	0.067032	1.03e-08	-2.339	382	1	.		382	1	.	-5.952	-1.34	.	.	.	0	0	0	.	.	0	.	0	0	0.111	.	.	0.904	0.966	0.392	0.42	0	0	0	0	40263.8	5
zym_gene_09631	zym_gene_09631_2	0.011824	0.00560355	0.0350208	0.183899	0.00130802	1.9e-05	3.24e-08	0.157893	0.0108617	1.03e-08	0.150561	0.0304	1.03e-08	-2.341	402	21	.		402	21	.	-4.109	-1.314	.	.	.	0	0	0	PF01753	Domain:zf-MYND	0	.	0	0.001	0.311	.	.	0.511	0.134	0.439	0.17	0	0	0	0	44040	1.5
zym_gene_01269	zym_gene_01269_2	0.011824	0.00130802	0.0350208	0.180673	0.00130802	1.9e-05	3.24e-08	0.157893	0.0304	1.03e-08	0.183899	0.067032	1.03e-08	-2.345	554	15	.		554	15	.	-6.303	-1.171	.	.	.	0	0	0	.	.	0	.	0	0	0.01	.	.	0.837	0.052	0.377	0.72	0	0	0	0	58052.9	-21
zym_gene_09337	zym_gene_09337_2	0.011824	0.00130802	0.0350208	0.180673	0.00130802	1.9e-05	3.24e-08	0.157893	0.0304	1.03e-08	0.150561	0.0304	1.03e-08	-2.347	617	12	.		617	12	.	-6.682	-1.304	.	.	.	0	0	0	.	.	0	.	0	0	0.01	.	.	0.964	0.41	0.373	0.06	0	0	0	0	67959.9	-4.5
zym_gene_06849	zym_gene_06849_2	0.011824	0.00130802	0.0745051	0.180673	0.00130802	1.9e-05	3.24e-08	0.157893	0.0304	1.03e-08	0.150561	0.067032	1.03e-08	-2.354	147	0	.		147	0	.	-0.576	-1.295	.	.	.	0	0	0	.	.	0	.	0	0.963	0.449	0.846	.	.	0.941	0.41	0.05	0	0	0	0	16055.3	13
zym_gene_15676	zym_gene_15676_2	0.011824	0.00560355	0.0745051	0.183899	0.00130802	1.9e-05	3.24e-08	0.107393	0.0108617	1.03e-08	0.183899	0.0304	1.03e-08	-2.356	572	4	.		572	4	.	-7.397	-2.099	.	.	.	0	0	0	PF02541	Family:Ppx-GppA	0	.	0	0	0.03	.	.	0.982	0.537	0.356	0.01	0	0	1	0	61989.7	8
zym_gene_03015	zym_gene_03015_3	0.011824	0.00130802	0.0350208	0.180673	0.00130802	1.9e-05	3.24e-08	0.157893	0.0304	1.03e-08	0.183899	0.067032	1.03e-08	-2.376	144	1	.		144	1	.	1.059	-1.415	.	.	.	0	0	0	PF00225	Domain:Kinesin	0	.	0	0.961	0.805	0.896	.	.	0.701	0.429	0.22	0	0	0	0	16752.8	9
zym_gene_15664	zym_gene_15664_1	0.011824	0.00130802	0.0350208	0.180673	0.00130802	1.9e-05	2.59e-06	0.107393	0.0108617	1.03e-08	0.180673	0.0304	1.03e-08	-2.377	251	5	.		251	5	.	-6.155	-1.375	.	.	.	0	0	0	.	.	0	.	0	0.029	0.117	.	.	0.925	0.092	0.411	0.21	0	0	0	0	27869.6	6
zym_gene_03315	zym_gene_03315_2	0.011824	0.00560355	0.0350208	0.180673	0.000222545	1.31e-06	3.24e-08	0.107393	0.0108617	1.03e-08	0.183899	0.0304	1.03e-08	-2.42	591	14	.		591	14	.	-5.875	-1.314	.	.	.	0	0	0	PF13639	Domain:zf-RING_2	0	.	0	0	0.01	.	.	0.666	0.769	0.43	0.22	0	0	0	0	63818.9	-87
zym_gene_01409	zym_gene_01409_2	0.011824	0.00130802	0.0745051	0.183899	0.00130802	1.9e-05	3.24e-08	0.107393	0.0304	1.03e-08	0.183899	0.067032	1.03e-08	-2.423	292	15	.		292	15	.	-0.955	-0.58	.	.	.	0	0	0	PF01753	Domain:zf-MYND	0	.	0	0.826	0.696	.	.	0.642	0.123	0.203	0.2	0	0	0	0	32480.8	1.5
zym_gene_09968	zym_gene_09968_3	0.00318293	0.00560355	0.0745051	0.180673	0.00130802	1.9e-05	3.24e-08	0.157893	0.0304	1.03e-08	0.183899	0.067032	1.03e-08	-2.427	131	7	.		131	7	.	2.893	0.644	.	.	.	0	0	0	.	.	0	.	0	1	0.78	0.832	.	.	0.168	0.394	0.17	1	1	0	0	14835.6	8.5
zym_gene_07978	zym_gene_07978_3	0.011824	0.00130802	0.0350208	0.180673	0.00130802	1.9e-05	3.24e-08	0.157893	0.0304	1.03e-08	0.150561	0.0304	1.03e-08	-2.436	68	2	.		68	2	.	-7.497	-2.975	.	.	.	0	0	0	.	.	0	.	0	0	0.116	.	.	0.805	0.052	0.239	0.46	0	1	0	1	7303.56	3
zym_gene_09195	zym_gene_09195_3	0.011824	0.00560355	0.0745051	0.180673	0.00130802	1.9e-05	3.24e-08	0.157893	0.0304	1.03e-08	0.150561	0.067032	1.03e-08	-2.445	554	2	.		554	2	.	-5.532	-1.303	.	.	.	0	0	0	PF12735	Family:Trs65	0	.	0	0	0.094	.	.	0.713	0.918	0.248	0.13	0	0	0	0	61027.6	9
zym_gene_14467	zym_gene_14467_1	0.011824	0.00560355	0.0745051	0.183899	0.00130802	1.9e-05	3.24e-08	0.107393	0.0108617	1.03e-08	0.183899	0.0304	1.03e-08	-2.446	1514	1	.		1514	1	.	-6.197	-1.326	.	.	.	0	0	0	.	.	0	.	0	0	0.051	.	.	0.813	0.035	0.384	0.01	0	0	0	0	170926	-132
zym_gene_09236	zym_gene_09236_2	0.011824	0.00560355	0.0745051	0.183899	0.00130802	1.9e-05	3.24e-08	0.107393	0.0108617	1.03e-08	0.183899	0.0304	1.03e-08	-2.453	439	0	.		439	0	.	-3.733	-1.332	.	.	.	0	0	0	PF01417	Domain:ENTH	0	.	0	0	0.05	0.503	.	.	0.985	0.434	0.22	0	0	0	0	46730.7	-2
zym_gene_08594	zym_gene_08594_2	0.011824	0.00130802	0.0350208	0.180673	0.00130802	1.9e-05	3.24e-08	0.157893	0.0304	1.03e-08	0.183899	0.067032	1.03e-08	-2.455	964	4	.		964	4	.	-6.523	-1.317	.	.	.	0	0	0	PF00179	Domain:UQ_con	0	.	0	0	0.01	.	.	0.936	0.917	0.373	0.03	0	0	0	0	107630	-64.5
zym_gene_02738	zym_gene_02738_2	0.011824	0.00560355	0.0745051	0.183899	0.00130802	1.9e-05	3.24e-08	0.107393	0.0108617	1.03e-08	0.183899	0.0304	1.03e-08	-2.459	174	5	.		174	5	.	0.184	-1.154	.	.	.	0	0	0	.	.	0	.	0	0.996	0.611	0.773	.	.	0.004	0.418	0.05	0	0	0	0	19266.5	3.5
zym_gene_12552	zym_gene_12552_3	0.011824	0.00560355	0.0745051	0.183899	0.00130802	1.9e-05	3.24e-08	0.157893	0.0304	1.03e-08	0.150561	0.067032	1.03e-08	-2.459	202	1	.		202	1	.	-3.385	-1.198	.	.	.	0	0	0	PF12311	Family:DUF3632	0	.	0	0.234	0.421	.	.	0.596	0.321	0.441	0.05	0	0	0	0	23153.5	-0.5
zym_gene_15932	zym_gene_15932_3	0.011824	0.00130802	0.0350208	0.180673	0.00130802	1.9e-05	3.24e-08	0.157893	0.0304	1.03e-08	0.183899	0.067032	1.03e-08	-2.463	1069	13	.		1069	13	.	-8.624	-1.306	GzOB002,GzOB027,GzOB023,GzOB014,GzOB010,GzOB013	lethal,unaffected_pathogenicity	PHI:1562,PHI:1587,PHI:1583,PHI:1574,PHI:1570,PHI:1573	0	0	1	PF00493,PF17207,PF17855,PF14551	Domain:MCM,Domain:MCM_OB,Domain:MCM_lid,Domain:MCM_N	0	.	0	0	0.032	.	.	0.953	0.023	0.419	0	0	0	0	0	117325	-2
zym_gene_09737	zym_gene_09737_3	0.011824	0.00560355	0.0745051	0.183899	0.00130802	1.9e-05	3.24e-08	0.157893	0.0304	1.03e-08	0.150561	0.067032	1.03e-08	-2.471	847	2	.		847	2	.	-6.203	-1.31	.	.	.	0	0	0	PF08642	Family:Rxt3	0	.	0	0	0.05	.	.	0.833	0.199	0.317	0.1	0	0	0	0	92658.6	43.5
zym_gene_03531	zym_gene_03531_2	0.011824	0.00130802	0.0745051	0.183899	0.00130802	1.9e-05	3.24e-08	0.107393	0.0304	1.03e-08	0.183899	0.067032	1.03e-08	-2.504	269	7	.		269	7	.	-5.347	-2.51	.	.	.	0	0	0	.	.	0	.	0	0.344	0.36	.	.	0.8	0.595	0.421	0.25	0	1	0	1	30029	3
zym_gene_09552	zym_gene_09552_2	0.011824	0.00560355	0.0350208	0.180673	0.000222545	1.31e-06	3.24e-08	0.107393	0.0108617	1.03e-08	0.183899	0.0304	1.03e-08	-2.532	335	6	.		335	6	.	-3.708	-1.405	.	.	.	0	0	0	PF02826,PF00389	Domain:2-Hacid_dh_C,Domain:2-Hacid_dh	0	.	0	0.003	0.511	.	.	0.783	0.98	0.422	0.06	0	0	0	0	36446.9	2
zym_gene_07932	zym_gene_07932_1	0.011824	0.00560355	0.0350208	0.180673	0.00130802	1.9e-05	3.24e-08	0.107393	0.0304	1.03e-08	0.183899	0.0304	1.03e-08	-2.532	113	1	.		113	1	.	-1.821	-1.313	.	.	.	0	0	0	.	.	0	.	0	0.989	0.249	0.633	.	.	0.208	0.422	0.22	0	0	0	0	12648.2	6
zym_gene_01336	zym_gene_01336_2	0.011824	0.00560355	0.0350208	0.180673	0.00130802	1.9e-05	3.24e-08	0.107393	0.0304	1.03e-08	0.183899	0.0304	1.03e-08	-2.55	88	3	.		88	3	.	-1.792	-1.085	.	.	.	0	0	0	.	.	0	.	0	0.917	0.655	.	.	0.751	0.393	0.433	0.21	0	0	0	0	9928.03	1
zym_gene_08875	zym_gene_08875_1	0.011824	0.00130802	0.0745051	0.180673	0.00130802	1.9e-05	3.24e-08	0.157893	0.0304	1.03e-08	0.150561	0.067032	1.03e-08	-2.558	913	6	.		913	6	.	-3.677	-1.309	.	.	.	0	0	0	.	.	0	.	0	0	0.076	0.605	.	.	0.249	0.405	0.04	0	0	0	0	101188	11.5
zym_gene_02618	zym_gene_02618_2	0.0332505	0.00560355	0.126245	0.183899	0.00130802	1.9e-05	2.59e-06	0.157893	0.067032	1.03e-08	0.150561	0.117708	1.03e-08	-2.561	2911	12	.		2911	12	.	-5.065	-2.448	.	.	.	0	0	0	PF10351,PF10344,PF10359,PF10347,PF10293,PF10305	Family:Apt1,Family:Fmp27,Domain:Fmp27_WPPW,Domain:Fmp27_GFWDK,Family:DUF2405,Domain:Fmp27_SW	0	.	0	0	0.044	0.5	.	.	0.063	0.312	0.02	0	1	0	1	329770	54.5
zym_gene_14741	zym_gene_14741_2	0.011824	0.00560355	0.0745051	0.183899	0.00130802	1.9e-05	3.24e-08	0.107393	0.0108617	1.03e-08	0.183899	0.0304	1.03e-08	-2.567	886	8	.		886	8	.	-5.419	-0.234	.	.	.	0	0	0	PF00569	Domain:ZZ	0	.	0	0	0.044	.	.	0.956	0.426	0.231	0	1	1	1	0	99427.6	-27.5
zym_gene_00551	zym_gene_00551_2	0.011824	0.00130802	0.0350208	0.180673	0.00130802	1.9e-05	3.24e-08	0.157893	0.0304	1.03e-08	0.150561	0.0304	1.03e-08	-2.574	132	1	.		132	1	.	0.34	-1.457	.	.	.	0	0	0	.	.	0	.	0	0.9	0.711	0.797	.	.	0.218	0.416	0.01	0	0	0	0	14990	8.5
zym_gene_10734	zym_gene_10734_1	0.011824	0.00560355	0.0350208	0.0904663	0.00130802	0.000169321	2.59e-06	0.0581932	0.00300785	1.03e-08	0.0904663	0.0108617	1.03e-08	-2.593	285	1	.		285	1	.	-1.56	0.666	.	.	.	0	0	0	PF03575	Domain:Peptidase_S51	0	.	0	0.078	0.488	.	.	0.722	0.804	0.404	0.33	1	1	0	0	31099.3	-7.5
zym_gene_15739	zym_gene_15739_3	0.011824	0.00560355	0.0745051	0.183899	0.00130802	1.9e-05	3.24e-08	0.157893	0.0108617	1.03e-08	0.183899	0.067032	1.03e-08	-2.595	100	3	.		100	3	.	-0.799	-1.13	.	.	.	0	0	0	.	.	0	.	0	0.96	0.423	0.687	.	.	0.059	0.456	0.34	0	0	0	0	11268.7	11
zym_gene_12790	zym_gene_12790_2	0.011824	0.00560355	0.0350208	0.183899	0.00130802	1.9e-05	3.24e-08	0.157893	0.0108617	1.03e-08	0.150561	0.0304	1.03e-08	-2.597	1171	16	MoHTR1,PIIN_08944,MoHTR2		1171	16	MoHTR1,PIIN_08944,MoHTR2	-4.134	-1.322	.	.	.	0	0	0	PF04082,PF00096	Domain:Fungal_trans,Domain:zf-C2H2	0	.	0	0	0.118	.	.	0.967	0.575	0.204	0.06	0	0	0	0	126990	1
zym_gene_07867	zym_gene_07867_1	0.011824	0.00560355	0.0350208	0.180673	0.000222545	1.31e-06	3.24e-08	0.107393	0.0108617	1.03e-08	0.183899	0.0304	1.03e-08	-2.6	243	4	.		243	4	.	-5.755	-1.3	.	.	.	0	0	0	.	.	0	.	0	0.02	0.187	.	.	0.949	0.316	0.385	0.16	0	0	0	0	27982.8	-1.5
zym_gene_11772	zym_gene_11772_3	0.011824	0.00560355	0.0745051	0.183899	0.00130802	1.9e-05	3.24e-08	0.157893	0.0304	1.03e-08	0.150561	0.067032	1.03e-08	-2.6	167	5	.		167	5	.	-2.139	-1.296	.	.	.	0	0	0	.	.	0	.	0	0.055	0.336	0.65	.	.	0.982	0.446	0.05	0	0	0	0	19327.6	-7.5
zym_gene_14231	zym_gene_14231_1	0.011824	0.00560355	0.0745051	0.180673	0.00130802	1.9e-05	3.24e-08	0.157893	0.0304	1.03e-08	0.150561	0.067032	1.03e-08	-2.603	1189	1	.		1189	1	.	-7.318	-2.174	.	.	.	0	0	0	.	.	0	.	0	0	0.016	.	.	0.867	0.217	0.387	0.02	0	0	1	0	129448	7.5
zym_gene_09810	zym_gene_09810_3	0.011824	0.00560355	0.0745051	0.183899	0.00130802	1.9e-05	3.24e-08	0.107393	0.0108617	1.03e-08	0.183899	0.0304	1.03e-08	-2.618	587	4	.		587	4	.	-6.004	-1.347	.	.	.	0	0	0	PF08550	Domain:DUF1752	0	.	0	0	0.011	.	.	0.683	0.478	0.452	0.06	0	0	0	0	65635.1	-17.5
zym_gene_01837	zym_gene_01837_1	0.011824	0.00560355	0.0745051	0.183899	0.00130802	1.9e-05	3.24e-08	0.107393	0.0304	1.03e-08	0.150561	0.067032	1.03e-08	-2.628	712	15	.		712	15	.	-7.983	-2.53	.	.	.	0	0	0	.	.	0	.	0	0	0.009	.	.	0.962	0.034	0.406	0.31	0	0	0	1	77164.6	15
zym_gene_01949	zym_gene_01949_2	0.011824	0.00560355	0.0745051	0.180673	0.00130802	1.9e-05	3.24e-08	0.157893	0.0304	1.03e-08	0.150561	0.067032	1.03e-08	-2.629	141	0	.		141	0	.	-1.646	-1.292	.	.	.	0	0	0	.	.	0	.	0	0.137	0.418	0.727	.	.	0.779	0.396	0.3	0	0	0	0	15338.2	3
zym_gene_13186	zym_gene_13186_1	0.011824	0.00130802	0.0350208	0.180673	0.00130802	1.9e-05	3.24e-08	0.157893	0.0304	1.03e-08	0.183899	0.067032	1.03e-08	-2.636	1188	8	.		1188	8	.	-6.269	-1.326	.	.	.	0	0	0	.	.	0	.	0	0	0.032	.	.	0.804	0.032	0.468	0.03	0	0	0	0	128365	63
zym_gene_03953	zym_gene_03953_2	0.00318293	0.00560355	0.0350208	0.180673	0.000222545	1.9e-05	3.24e-08	0.157893	0.0108617	1.03e-08	0.150561	0.0304	1.03e-08	-2.647	81	2	.		81	2	.	0.699	-1.094	.	.	.	0	0	0	.	.	0	.	0	0.99	0.66	0.806	.	.	0.996	0.464	0.46	0	0	0	0	9300.4	7
zym_gene_06606	zym_gene_06606_1	0.011824	0.00130802	0.0745051	0.180673	0.00130802	1.9e-05	3.24e-08	0.157893	0.0304	1.03e-08	0.150561	0.067032	1.03e-08	-2.659	76	1	.		76	1	.	-3.814	0.237	.	.	.	0	0	0	.	.	0	.	0	0.001	0.078	.	.	0.593	0.703	0.402	0.06	0	0	0	0	8792.71	0
zym_gene_12230	zym_gene_12230_2	0.00318293	0.00130802	0.0350208	0.180673	0.00130802	1.9e-05	3.24e-08	0.107393	0.0304	1.03e-08	0.183899	0.067032	1.03e-08	-2.686	913	7	.		913	7	.	-6.792	-1.337	.	.	.	0	0	0	.	.	0	.	0	0	0.011	.	.	0.988	0.304	0.474	0	0	0	0	0	100065	-8
zym_gene_03455	zym_gene_03455_1	0.011824	0.00560355	0.0745051	0.180673	0.00130802	1.9e-05	3.24e-08	0.157893	0.0304	1.03e-08	0.150561	0.067032	1.03e-08	-2.69	119	3	.		119	3	.	-2.583	-1.332	.	.	.	0	0	0	.	.	0	.	0	0.795	0.529	.	.	0.714	0.972	0.433	0.1	0	0	0	0	13346.2	3
zym_gene_08092	zym_gene_08092_3	0.00318293	0.00130802	0.0350208	0.180673	0.00130802	1.9e-05	3.24e-08	0.107393	0.0304	1.03e-08	0.183899	0.067032	1.03e-08	-2.693	376	1	.		376	1	.	-5.561	-0.245	.	.	.	0	0	0	.	.	0	.	0	0	0.017	.	.	0.987	0.833	0.241	0.05	1	1	1	0	42844	-8
zym_gene_00782	zym_gene_00782_2	0.011824	0.00560355	0.0745051	0.183899	0.00130802	1.9e-05	3.24e-08	0.107393	0.0108617	1.03e-08	0.183899	0.0304	1.03e-08	-2.7	146	2	.		146	2	.	0.061	-1.306	.	.	.	0	0	0	.	.	0	.	0	0.823	0.628	0.716	.	.	0.73	0.418	0.05	0	0	0	0	16105.8	3
zym_gene_11000	zym_gene_11000_2	0.011824	0.00130802	0.0745051	0.183899	0.00130802	1.9e-05	3.24e-08	0.107393	0.0304	1.03e-08	0.183899	0.067032	1.03e-08	-2.72	266	2	.		266	2	.	-3.726	-2.58	.	.	.	0	0	0	PF20237	Family:DUF6594	0	.	0	0.46	0.614	.	.	0.632	0.023	0.205	0.11	0	0	0	1	29544.4	6
zym_gene_17660	zym_gene_17660_1	0.011824	0.00130802	0.0350208	0.180673	0.00130802	1.9e-05	3.24e-08	0.157893	0.0304	1.03e-08	0.150561	0.0304	1.03e-08	-2.735	300	4	.		300	4	.	-2.758	-1.304	.	.	.	0	0	0	.	.	0	.	0	0.024	0.22	0.721	.	.	0.807	0.346	0.02	0	0	0	0	32808.7	-7
zym_gene_10988	zym_gene_10988_2	0.011824	0.00560355	0.0745051	0.180673	0.00130802	1.9e-05	3.24e-08	0.157893	0.0304	1.03e-08	0.150561	0.067032	1.03e-08	-2.737	707	0	.		707	0	.	-7.045	-2.244	.	.	.	0	0	0	.	.	0	.	0	0	0.032	.	.	0.814	0.869	0.319	0.21	0	0	1	0	77097.8	19
zym_gene_07237	zym_gene_07237_3	0.011824	0.00560355	0.0745051	0.183899	0.00130802	1.9e-05	3.24e-08	0.157893	0.0304	1.03e-08	0.150561	0.067032	1.03e-08	-2.747	166	9	.		166	9	.	0.314	-1.685	.	.	.	0	0	0	.	.	0	.	0	0.998	0.736	0.558	.	.	0.71	0.292	0.33	0	0	1	0	18628.8	12
zym_gene_14551	zym_gene_14551_2	0.011824	0.00560355	0.0350208	0.183899	0.00130802	1.9e-05	3.24e-08	0.157893	0.0108617	1.03e-08	0.150561	0.0304	1.03e-08	-2.751	584	3	.		584	3	.	-5.884	-1.308	.	.	.	0	0	0	PF11702,PF08550	Family:DUF3295,Domain:DUF1752	0	.	0	0	0.012	.	.	0.676	0.767	0.554	0.16	0	0	0	0	63945.8	2
zym_gene_14372	zym_gene_14372_2	0.00318293	0.00130802	0.0350208	0.180673	0.00130802	1.9e-05	3.24e-08	0.107393	0.0304	1.03e-08	0.183899	0.067032	1.03e-08	-2.752	357	7	.		357	7	.	-5.793	-1.31	.	.	.	0	0	0	.	.	0	.	0	0	0.06	.	.	0.749	0.947	0.308	0.09	0	0	0	0	40137	-6.5
zym_gene_07027	zym_gene_07027_2	0.011824	0.00130802	0.0350208	0.180673	0.00130802	1.9e-05	3.24e-08	0.157893	0.0304	1.03e-08	0.183899	0.067032	1.03e-08	-2.755	113	2	.		113	2	.	0.083	-1.383	.	.	.	0	0	0	PF01144	Domain:CoA_trans	0	.	0	0.918	0.621	0.796	.	.	0.724	0.406	0.1	0	0	0	0	12902.6	-3
zym_gene_08177	zym_gene_08177_2	0.00318293	0.00560355	0.0745051	0.180673	0.00130802	1.9e-05	3.24e-08	0.157893	0.0304	1.03e-08	0.183899	0.067032	1.03e-08	-2.758	323	1	.		323	1	.	-5.701	-1.549	.	.	.	0	0	0	PF00153	Repeat:Mito_carr	0	.	0	0.014	0.23	.	.	0.891	0.057	0.439	0.25	0	0	0	0	35307.2	16
zym_gene_16352	zym_gene_16352_1	0.011824	0.00560355	0.0350208	0.180673	0.000222545	1.31e-06	3.24e-08	0.107393	0.0108617	1.03e-08	0.183899	0.0304	1.03e-08	-2.769	218	5	.		218	5	.	-4.059	-1.333	.	.	.	0	0	0	.	.	0	.	0	0.412	0.368	.	.	0.763	0.146	0.417	0.3	0	0	0	0	23931.4	16
zym_gene_11422	zym_gene_11422_2	0.011824	0.00560355	0.0745051	0.183899	0.00130802	1.9e-05	3.24e-08	0.157893	0.0304	1.03e-08	0.150561	0.067032	1.03e-08	-2.775	476	17	.		476	17	.	-6.45	-1.379	.	.	.	0	0	0	PF11951,PF00172	Family:Fungal_trans_2,Domain:Zn_clus	0	.	0	0	0.049	.	.	0.951	0.809	0.451	0.02	0	0	0	0	52881.4	1
zym_gene_01121	zym_gene_01121_1	0.011824	0.00560355	0.0745051	0.183899	0.00130802	1.9e-05	3.24e-08	0.157893	0.0304	1.03e-08	0.150561	0.067032	1.03e-08	-2.784	457	10	.		457	10	.	-5.914	-1.302	.	.	.	0	0	0	.	.	0	.	0	0	0.03	.	.	0.697	0.407	0.48	0.07	0	0	0	0	51968.8	-32.5
zym_gene_15979	zym_gene_15979_2	0.011824	0.00130802	0.0350208	0.180673	0.00130802	1.9e-05	3.24e-08	0.157893	0.0304	1.03e-08	0.183899	0.067032	1.03e-08	-2.79	189	1	.		189	1	.	-0.047	-1.366	.	.	.	0	0	0	PF19834	Family:DUF6314	0	.	0	0.613	0.64	0.869	.	.	0.857	0.224	0.11	0	0	0	0	21581.9	-3
zym_gene_14837	zym_gene_14837_2	0.011824	0.00560355	0.0745051	0.180673	0.00130802	1.9e-05	3.24e-08	0.157893	0.0304	1.03e-08	0.150561	0.067032	1.03e-08	-2.794	292	5	.		292	5	.	-3.064	-2.12	.	.	.	0	0	0	PF11807	Family:UstYa	1	.	0	0.019	0.411	.	.	0.846	0.983	0.539	0.13	0	0	1	0	32798.4	-5.5
zym_gene_08273	zym_gene_08273_2	0.011824	0.00560355	0.0745051	0.183899	0.00130802	1.9e-05	3.24e-08	0.157893	0.0304	1.03e-08	0.150561	0.067032	1.03e-08	-2.795	564	6	.		564	6	.	-6.719	-1.328	.	.	.	0	0	0	PF01425	Family:Amidase	0	.	0	0	0.011	.	.	0.987	0.61	0.6	0.04	0	0	0	0	62411.9	-3
zym_gene_08602	zym_gene_08602_2	0.011824	0.00130802	0.0350208	0.180673	0.00130802	1.9e-05	3.24e-08	0.157893	0.0304	1.03e-08	0.150561	0.0304	1.03e-08	-2.801	465	2	.		465	2	.	-6.426	-1.339	.	.	.	0	0	0	PF03095	Family:PTPA	0	.	0	0	0.062	.	.	0.959	0.501	0.313	0.22	0	0	0	0	51204.7	2
zym_gene_11960	zym_gene_11960_1	0.011824	0.00130802	0.0745051	0.180673	0.00130802	1.9e-05	3.24e-08	0.157893	0.0304	1.03e-08	0.150561	0.067032	1.03e-08	-2.809	935	0	.		935	0	.	-6.003	-1.332	.	.	.	0	0	0	.	.	0	.	0	0	0.027	.	.	0.76	0.971	0.349	0.41	0	0	0	0	95240.9	-2.5
zym_gene_14204	zym_gene_14204_2	0.00318293	0.00560355	0.0745051	0.183899	0.00130802	1.9e-05	3.24e-08	0.157893	0.0304	1.03e-08	0.183899	0.067032	1.03e-08	-2.813	678	2	.		678	2	.	-7.106	-2.057	.	.	.	0	0	0	PF04086,PF00448,PF02881	Family:SRP-alpha_N,Domain:SRP54,Domain:SRP54_N	0	.	0	0	0.011	.	.	0.879	0.97	0.362	0.06	0	0	1	0	73970.6	2.5
zym_gene_16388	zym_gene_16388_2	0.011824	0.00560355	0.0745051	0.183899	0.00130802	1.9e-05	3.24e-08	0.107393	0.0108617	1.03e-08	0.183899	0.0304	1.03e-08	-2.814	107	2	.		107	2	.	-0.427	-1.364	.	.	.	0	0	0	.	.	0	.	0	0.926	0.533	0.792	.	.	0.251	0.249	0.28	0	0	0	0	11632	-1.5
zym_gene_00731	zym_gene_00731_2	0.011824	0.00130802	0.0350208	0.180673	0.00130802	1.9e-05	3.24e-08	0.157893	0.0304	1.03e-08	0.150561	0.0304	1.03e-08	-2.816	260	2	.		260	2	.	-2.587	-1.284	.	.	.	0	0	0	.	.	0	.	0	0.187	0.265	0.541	.	.	0.075	0.44	0.02	0	0	0	0	29400.2	-4
zym_gene_03393	zym_gene_03393_2	0.011824	0.00560355	0.0745051	0.183899	0.00130802	1.9e-05	3.24e-08	0.157893	0.0304	1.03e-08	0.150561	0.067032	1.03e-08	-2.82	356	2	.		356	2	.	-5.538	-1.792	.	.	.	0	0	0	PF02548	Family:Pantoate_transf	0	.	0	0.004	0.28	.	.	0.821	0.009	0.416	0.04	0	0	0	0	38179.8	9.5
zym_gene_08959	zym_gene_08959_2	0.00318293	0.00560355	0.0745051	0.180673	0.00130802	1.9e-05	3.24e-08	0.157893	0.0304	1.03e-08	0.183899	0.067032	1.03e-08	-2.823	450	2	.		450	2	.	-5.887	-1.346	.	.	.	0	0	0	PF00441,PF02770,PF02771	Domain:Acyl-CoA_dh_1,Domain:Acyl-CoA_dh_M,Domain:Acyl-CoA_dh_N	0	.	0	0	0.085	.	.	0.818	0.898	0.377	0.11	0	0	0	0	49388.2	13.5
zym_gene_06590	zym_gene_06590_2	0.011824	0.00560355	0.0745051	0.183899	0.00130802	1.9e-05	3.24e-08	0.157893	0.0108617	1.03e-08	0.183899	0.067032	1.03e-08	-2.849	79	0	.		79	0	.	-1.295	-1.31	.	.	.	0	0	0	.	.	0	.	0	0.837	0.336	0.835	.	.	0.9	0.427	0.35	0	0	0	0	8751.61	2
zym_gene_11180	zym_gene_11180_2	0.011824	0.00560355	0.0745051	0.183899	0.00130802	1.9e-05	3.24e-08	0.157893	0.0108617	1.03e-08	0.183899	0.067032	1.03e-08	-2.854	358	8	.		358	8	.	-5.085	-1.327	.	.	.	0	0	0	PF05093,PF16803	Family:CIAPIN1,Domain:DRE2_N	0	.	0	0	0.097	.	.	0.514	0.708	0.318	0.23	0	0	0	0	37895.4	-17.5
zym_gene_07627	zym_gene_07627_2	0.00318293	0.00560355	0.0745051	0.183899	0.00130802	1.9e-05	3.24e-08	0.157893	0.0304	1.03e-08	0.183899	0.067032	1.03e-08	-2.891	271	4	.		271	4	.	-4.467	-1.296	.	.	.	0	0	0	.	.	0	.	0	0.083	0.233	.	.	0.546	0.23	0.297	0	0	0	0	0	30769.1	-5.5
zym_gene_14910	zym_gene_14910_2	0.011824	0.00560355	0.0745051	0.183899	0.00130802	1.9e-05	3.24e-08	0.107393	0.0108617	1.03e-08	0.183899	0.0304	1.03e-08	-2.892	537	7	.		537	7	.	-5.127	-1.327	.	.	.	0	0	0	PF16275,PF00013,PF00098	Domain:SF1-HH,Domain:KH_1,Domain:zf-CCHC	0	.	0	0	0.088	.	.	0.531	0.94	0.406	0.1	0	0	0	0	58590.6	12
zym_gene_01983	zym_gene_01983_3	0.011824	0.00130802	0.0350208	0.180673	0.00130802	1.9e-05	3.24e-08	0.157893	0.0304	1.03e-08	0.150561	0.0304	1.03e-08	-2.905	101	3	.		101	3	.	-1.635	-1.264	.	.	.	0	0	0	.	.	0	.	0	0.866	0.28	0.808	.	.	0.297	0.316	0.03	0	0	0	0	11405.8	1.5
zym_gene_04344	zym_gene_04344_3	0.011824	0.00560355	0.0745051	0.183899	0.00130802	1.9e-05	3.24e-08	0.157893	0.0304	1.03e-08	0.150561	0.067032	1.03e-08	-2.916	537	7	.		537	7	.	-6.682	-1.326	.	.	.	0	0	0	PF00135	Domain:COesterase	0	CE1	0	0	0.011	.	.	0.981	0.709	0.18	0.12	0	0	0	0	59339	-6
zym_gene_06335	zym_gene_06335_3	0.00318293	0.00130802	0.0350208	0.180673	0.00130802	1.9e-05	3.24e-08	0.107393	0.0304	1.03e-08	0.183899	0.067032	1.03e-08	-2.918	88	0	.		88	0	.	-5.853	-2.157	.	.	.	0	0	0	.	.	0	.	0	0.382	0.179	.	.	0.788	0.483	0.539	0.21	0	0	1	0	10021.5	-1
zym_gene_14149	zym_gene_14149_3	0.011824	0.00130802	0.0350208	0.180673	0.00130802	1.9e-05	3.24e-08	0.157893	0.0304	1.03e-08	0.183899	0.067032	1.03e-08	-2.93	660	3	.		660	3	.	-3.853	-1.357	.	.	.	0	0	0	PF08630,PF07535	Family:Dfp1_Him1_M,Domain:zf-DBF	0	.	0	0	0.044	0.645	.	.	0.305	0.386	0.03	0	0	0	0	74384.4	37
zym_gene_12052	zym_gene_12052_2	0.011824	0.00560355	0.0745051	0.180673	0.00130802	1.9e-05	3.24e-08	0.157893	0.0304	1.03e-08	0.150561	0.067032	1.03e-08	-2.935	363	7	.		363	7	.	-4.937	-0.233	.	.	.	0	0	0	PF11913	Family:DUF3431	0	.	0	0	0.029	.	.	0.773	0.915	0.402	0.06	1	1	1	0	42223.9	-5
zym_gene_13477	zym_gene_13477_2	0.011824	0.00560355	0.0745051	0.183899	0.00130802	1.9e-05	3.24e-08	0.157893	0.0108617	1.03e-08	0.183899	0.067032	1.03e-08	-2.942	912	12	.		912	12	.	-8.128	-2.663	.	.	.	0	0	0	PF00005,PF12698	Domain:ABC_tran,Family:ABC2_membrane_3	0	.	0	0	0.009	.	.	0.988	0.302	0.45	0.04	0	0	0	1	100529	10
zym_gene_09940	zym_gene_09940_1	0.000392187	0.0014019	0.0094949	0.0882428	0.00380763	0.0024073	1.03e-08	0.00361478	0.104495	0.019982	0.133408	0.127353	1.03e-08	-2.948	780	4	.		780	4	.	-8.05	-2.541	.	.	.	0	0	0	PF02366,PF16192,PF02815	Family:PMT,Family:PMT_4TMC,Domain:MIR	0	GT39	0	0	0.009	.	.	0.987	0.066	0.437	0.15	0	0	0	1	89030.4	30
zym_gene_09848	zym_gene_09848_1	0.011824	0.00130802	0.0745051	0.183899	0.00130802	1.9e-05	3.24e-08	0.107393	0.0304	1.03e-08	0.183899	0.067032	1.03e-08	-2.956	613	1	.		613	1	.	-5.999	-1.312	.	.	.	0	0	0	.	.	0	.	0	0	0.049	.	.	0.741	0.099	0.471	0.02	0	0	0	0	69129.7	5
zym_gene_09099	zym_gene_09099_2	0.011824	0.00560355	0.0745051	0.183899	0.00130802	1.9e-05	3.24e-08	0.157893	0.0304	1.03e-08	0.150561	0.067032	1.03e-08	-2.959	853	5	PiCRN8		853	5	PiCRN8	-4.439	-1.306	.	.	.	0	0	0	PF00069,PF08587,PF16579	Domain:Pkinase,Domain:UBA_2,Domain:AdenylateSensor	0	.	0	0	0.029	.	.	0.873	0.024	0.425	0.03	0	0	0	0	94689.5	7
zym_gene_12461	zym_gene_12461_2	0.011824	0.00560355	0.0745051	0.180673	0.00130802	1.9e-05	3.24e-08	0.157893	0.0304	1.03e-08	0.150561	0.067032	1.03e-08	-2.961	525	4	.		525	4	.	-5.673	-1.381	.	.	.	0	0	0	PF03127	Domain:GAT	0	.	0	0	0.075	.	.	0.706	0.986	0.411	0.14	0	0	0	0	56112.8	3
zym_gene_13203	zym_gene_13203_2	0.011824	0.00560355	0.0745051	0.180673	0.00130802	1.9e-05	3.24e-08	0.157893	0.0304	1.03e-08	0.150561	0.067032	1.03e-08	-2.964	310	4	.		310	4	.	-2.973	-1.307	.	.	.	0	0	0	.	.	0	.	0	0.023	0.193	0.654	.	.	0.594	0.419	0.03	0	0	0	0	34698.7	12.5
zym_gene_09418	zym_gene_09418_2	0.011824	0.00560355	0.0745051	0.183899	0.00130802	1.9e-05	3.24e-08	0.107393	0.0304	1.03e-08	0.150561	0.067032	1.03e-08	-2.965	829	9	.		829	9	.	-6.505	-1.315	.	.	.	0	0	0	PF02752	Domain:Arrestin_C	0	.	0	0	0.009	.	.	0.9	0.572	0.393	0.05	0	0	0	0	92626.2	61
zym_gene_08969	zym_gene_08969_2	0.011824	0.00560355	0.0350208	0.180673	0.00130802	1.9e-05	3.24e-08	0.107393	0.0304	1.03e-08	0.183899	0.0304	1.03e-08	-2.967	227	3	.		227	3	.	-0.71	-1.281	.	.	.	0	0	0	PF01323	Domain:DSBA	0	.	0	0.362	0.555	0.687	.	.	0.953	0.53	0.09	0	0	0	0	26087.2	-6
zym_gene_06646	zym_gene_06646_2	0.011824	0.00560355	0.0745051	0.180673	0.00130802	1.9e-05	3.24e-08	0.157893	0.0304	1.03e-08	0.150561	0.067032	1.03e-08	-2.967	94	1	.		94	1	.	-0.751	-1.219	.	.	.	0	0	0	.	.	0	.	0	0.411	0.514	0.865	.	.	0.772	0.471	0.11	0	0	0	0	10783.8	-1.5
zym_gene_04237	zym_gene_04237_2	0.011824	0.0181658	0.0745051	0.183899	0.00560355	0.000169321	3.24e-08	0.0581932	0.0304	1.03e-08	0.150561	0.0304	1.03e-08	-2.967	110	2	.		110	2	.	-0.954	-1.369	.	.	.	0	0	0	.	.	0	.	0	0.304	0.554	0.758	.	.	0.312	0.407	0.03	0	0	0	0	12664.2	2
zym_gene_17078	zym_gene_17078_4	0.00318293	0.00560355	0.0745051	0.180673	0.00130802	1.9e-05	3.24e-08	0.157893	0.0304	1.03e-08	0.183899	0.067032	1.03e-08	-2.971	377	5	.		377	5	.	-2.369	-1.314	.	.	.	0	0	0	PF16897,PF02824,PF01926	Family:MMR_HSR1_Xtn,Domain:TGS,Family:MMR_HSR1	0	.	0	0	0.305	0.65	.	.	0.977	0.468	0.03	0	0	0	0	41998.1	7
zym_gene_03727	zym_gene_03727_2	0.011824	0.00560355	0.0745051	0.180673	0.00130802	1.9e-05	2.59e-06	0.157893	0.0304	1.03e-08	0.180673	0.067032	1.03e-08	-2.972	59	0	.		59	0	.	-0.617	-1.375	.	.	.	0	0	0	.	.	0	.	0	0.731	0.491	0.959	.	.	0.961	0.562	0.45	0	0	0	0	6838.19	5
zym_gene_01974	zym_gene_01974_1	0.011824	0.00560355	0.0745051	0.183899	0.00130802	1.9e-05	3.24e-08	0.107393	0.0108617	1.03e-08	0.183899	0.0304	1.03e-08	-2.977	195	2	.		195	2	.	-2.414	-1.314	.	.	.	0	0	0	.	.	0	.	0	0.231	0.247	0.72	.	.	0.868	0.406	0.05	0	0	0	0	21710.8	-7
zym_gene_08934	zym_gene_08934_2	0.011824	0.00560355	0.0745051	0.183899	0.00130802	1.9e-05	3.24e-08	0.157893	0.0304	1.03e-08	0.150561	0.067032	1.03e-08	-2.995	291	8	.		291	8	.	-1.894	-1.306	.	.	.	0	0	0	PF00097	Domain:zf-C3HC4	0	.	0	0.296	0.368	0.593	.	.	0.395	0.459	0.04	0	0	0	0	32788.8	6.5
zym_gene_15557	zym_gene_15557_1	0.00318293	0.00560355	0.0745051	0.183899	0.00130802	1.9e-05	3.24e-08	0.157893	0.0304	1.03e-08	0.183899	0.067032	1.03e-08	-3	424	3	.		424	3	.	-6.45	-1.304	FgShyC_(FGSG_03657),DEP2	unaffected_pathogenicity,reduced_virulence	PHI:8803,PHI:2376	0	1	0	PF01494	Family:FAD_binding_3	0	.	0	0	0.025	.	.	0.746	0.97	0.53	0	0	0	0	0	47720.1	-6
zym_gene_12793	zym_gene_12793_3	0.00318293	0.00560355	0.0745051	0.183899	0.00130802	1.9e-05	3.24e-08	0.157893	0.0304	1.03e-08	0.183899	0.067032	1.03e-08	-3.007	492	5	.		492	5	.	-7.324	-2.506	.	.	.	0	0	0	PF07690	Family:MFS_1	0	.	0	0	0.029	.	.	0.815	0.873	0.467	0.13	0	0	0	1	54069.4	-3
zym_gene_07737	zym_gene_07737_2	0.011824	0.00560355	0.0745051	0.183899	0.00130802	1.9e-05	3.24e-08	0.157893	0.0304	1.03e-08	0.150561	0.067032	1.03e-08	-3.017	162	2	.		162	2	.	-1.861	-1.34	.	.	.	0	0	0	.	.	0	.	0	0.959	0.234	0.696	.	.	0.509	0.452	0.03	0	0	0	0	18044	-2.5
zym_gene_13694	zym_gene_13694_3	0.011824	0.00560355	0.0745051	0.183899	0.00130802	1.9e-05	3.24e-08	0.107393	0.0304	1.03e-08	0.150561	0.067032	1.03e-08	-3.018	334	3	.		334	3	.	-5.982	-1.331	.	.	.	0	0	0	.	.	0	.	0	0	0.05	.	.	0.741	0.254	0.464	0.37	0	0	0	0	35321.9	-5
zym_gene_08844	zym_gene_08844_3	0.00318293	0.00130802	0.0350208	0.180673	0.00130802	1.9e-05	3.24e-08	0.107393	0.0304	1.03e-08	0.183899	0.067032	1.03e-08	-3.022	732	3	.		732	3	.	-6.695	-1.362	.	.	.	0	0	0	PF03666	Family:NPR3	0	.	0	0	0.011	.	.	0.955	0.499	0.371	0	0	0	0	0	80501.4	-2.5
zym_gene_11307	zym_gene_11307_2	0.011824	0.00560355	0.0745051	0.183899	0.00130802	1.9e-05	3.24e-08	0.107393	0.0108617	1.03e-08	0.183899	0.0304	1.03e-08	-3.033	273	10	PIIN_08944,MoHTR2		273	10	PIIN_08944,MoHTR2	0.368	-1.358	.	.	.	0	0	0	.	.	0	.	0	0.433	0.404	0.687	.	.	0.149	0.425	0.1	0	0	0	0	30146.2	14
zym_gene_14698	zym_gene_14698_2	0.011824	0.00560355	0.0745051	0.183899	0.00130802	1.9e-05	3.24e-08	0.107393	0.0108617	1.03e-08	0.183899	0.0304	1.03e-08	-3.038	497	7	.		497	7	.	-6.276	-1.342	.	.	.	0	0	0	PF00172	Domain:Zn_clus	0	.	0	0	0.014	.	.	0.825	0.793	0.445	0.07	0	0	0	0	54743.7	-1
zym_gene_17781	zym_gene_17781_2	0.011824	0.00560355	0.0745051	0.180673	0.00130802	1.9e-05	3.24e-08	0.157893	0.0304	1.03e-08	0.150561	0.067032	1.03e-08	-3.038	756	5	PiCRN8		756	5	PiCRN8	-7.101	-1.324	FGSG_06206,MgFus3,MAK2,Fus3,Mak2,AMK1,Bbmpk1,SsuA,PTK1,Chk1,CHK1,MaMk1,Mero-Fus3,PdMpkB,Kss1_(PDIG_75030),Lf_pmk1,PMK1,UvPmk1_(KDB_16903.1),Fmk1_(FOXG_08140),ChMK1,CPMK1,BMP1,Fmk1,FMK1,CMK1,MAP1_(related:_GPMK1),AaFUS3,Cek2,Cdc2B,FGSG_03132,MoCMK1,(Sc_Cmk1/Cmk2),Fg08731	unaffected_pathogenicity,loss_of_pathogenicity,reduced_virulence,increased_virulence_(hypervirulence),lethal	PHI:1255,PHI:2438,PHI:448,PHI:8001,PHI:2268,PHI:736,PHI:2346,PHI:4028,PHI:230,PHI:2398,PHI:142,PHI:2366,PHI:3889,PHI:5426,PHI:6730,PHI:8736,PHI:2330,PHI:690,PHI:56,PHI:9480,PHI:10249,PHI:2163,PHI:6622,PHI:245,PHI:161,PHI:545,PHI:2285,PHI:6315,PHI:2827,PHI:215,PHI:7240,PHI:170,PHI:1189,PHI:4245,PHI:5479,PHI:309,PHI:3517,PHI:2303,PHI:10022,PHI:11019,PHI:4942,PHI:1266,PHI:2158,PHI:1183,PHI:9823	1	1	1	PF00069	Domain:Pkinase	0	.	0	0	0.05	.	.	0.849	0.976	0.207	0.06	0	0	0	0	83338.4	32
zym_gene_09153	zym_gene_09153_1	0.011824	0.00560355	0.0745051	0.183899	0.00130802	1.9e-05	3.24e-08	0.157893	0.0304	1.03e-08	0.150561	0.067032	1.03e-08	-3.038	608	5	.		608	5	.	-5.82	-1.322	.	.	.	0	0	0	.	.	0	.	0	0	0.012	.	.	0.65	0.837	0.409	0.07	0	0	0	0	65685.5	30.5
zym_gene_09228	zym_gene_09228_2	0.011824	0.00130802	0.0745051	0.183899	0.00130802	1.9e-05	3.24e-08	0.107393	0.0304	1.03e-08	0.183899	0.067032	1.03e-08	-3.038	544	3	.		544	3	.	-6.219	-1.312	.	.	.	0	0	0	.	.	0	.	0	0	0.01	.	.	0.812	0.863	0.334	0.02	0	0	0	0	60641.6	-53
zym_gene_07055	zym_gene_07055_2	0.011824	0.00560355	0.0745051	0.180673	0.00130802	1.9e-05	3.24e-08	0.157893	0.0304	1.03e-08	0.150561	0.067032	1.03e-08	-3.041	141	2	.		141	2	.	-4.135	-2.547	.	.	.	0	0	0	.	.	0	.	0	0.202	0.171	0.522	.	.	0.972	0.38	0.25	0	1	0	1	16053.5	4
zym_gene_01377	zym_gene_01377_2	0.011824	0.00560355	0.0350208	0.180673	0.00130802	1.9e-05	3.24e-08	0.107393	0.0304	1.03e-08	0.183899	0.0304	1.03e-08	-3.041	397	9	.		397	9	.	-5.737	-1.303	.	.	.	0	0	0	.	.	0	.	0	0	0.076	.	.	0.749	0.794	0.432	0.09	0	0	0	0	44983.6	14
zym_gene_14207	zym_gene_14207_2	0.011824	0.00130802	0.0350208	0.180673	0.00130802	1.9e-05	3.24e-08	0.157893	0.0304	1.03e-08	0.150561	0.0304	1.03e-08	-3.042	115	2	.		115	2	.	-2.679	-1.355	.	.	.	0	0	0	.	.	0	.	0	0.101	0.259	0.709	.	.	0.129	0.409	0.08	0	0	0	0	13599.3	5.5
zym_gene_08893	zym_gene_08893_2	0.0332505	0.00560355	0.0129707	0.142773	0.00130802	0.000169321	3.51e-05	0.186148	0.0108617	1.03e-08	0.0988429	0.0108617	1.03e-08	-3.042	471	5	.		471	5	.	-5.686	-1.237	.	.	.	0	0	0	.	.	0	.	0	0	0.065	.	.	0.722	0.656	0.535	0.06	0	0	0	0	54289.4	-2.5
zym_gene_00946	zym_gene_00946_2	0.011824	0.00560355	0.0745051	0.180673	0.00130802	1.9e-05	3.24e-08	0.157893	0.0304	1.03e-08	0.150561	0.067032	1.03e-08	-3.042	718	13	.		718	13	.	-6.429	-1.291	.	.	.	0	0	0	PF06985	Family:HET	0	.	0	0	0.045	.	.	0.919	0.171	0.511	0.03	0	0	0	0	82055.5	-8
zym_gene_00789	zym_gene_00789_2	0.011824	0.00130802	0.0350208	0.180673	0.00130802	1.9e-05	3.24e-08	0.157893	0.0304	1.03e-08	0.183899	0.067032	1.03e-08	-3.042	187	2	.		187	2	.	-1.887	-1.319	.	.	.	0	0	0	.	.	0	.	0	0.562	0.282	0.739	.	.	0.956	0.626	0.03	0	0	0	0	21692.9	5
zym_gene_04144	zym_gene_04144_1	0.011824	0.00560355	0.0745051	0.180673	0.00130802	1.9e-05	3.24e-08	0.157893	0.0304	1.03e-08	0.150561	0.067032	1.03e-08	-3.042	441	4	.		441	4	.	-3.714	-1.289	.	.	.	0	0	0	.	.	0	.	0	0	0.067	0.638	.	.	0.107	0.472	0.02	0	0	0	0	50743.4	-1
zym_gene_14103	zym_gene_14103_3	0.011824	0.00560355	0.0350208	0.180673	0.00130802	1.9e-05	3.24e-08	0.107393	0.0304	1.03e-08	0.183899	0.0304	1.03e-08	-3.043	487	6	.		487	6	.	-5.079	0.306	.	.	.	0	0	0	.	.	0	.	0	0	0.014	.	.	0.944	0.027	0.514	0.07	1	1	0	0	54929.5	11
zym_gene_11248	zym_gene_11248_3	0.011824	0.00130802	0.0745051	0.180673	0.00130802	1.9e-05	3.24e-08	0.157893	0.0304	1.03e-08	0.150561	0.067032	1.03e-08	-3.043	284	2	.		284	2	.	-5.218	-1.363	.	.	.	0	0	0	.	.	0	.	0	0.029	0.125	.	.	0.638	0.928	0.409	0.16	0	0	0	0	31001.4	13
zym_gene_14198	zym_gene_14198_1	0.011824	0.00560355	0.0745051	0.183899	0.00130802	1.9e-05	3.24e-08	0.107393	0.0108617	1.03e-08	0.183899	0.0304	1.03e-08	-3.044	530	6	PsPNPi,BghBEC4		530	6	PsPNPi,BghBEC4	-4.859	-2.543	.	.	.	0	0	0	.	.	0	.	0	0	0.032	.	.	0.56	0.117	0.348	0.05	0	0	0	1	58021.3	20.5
zym_gene_10816	zym_gene_10816_1	0.011824	0.00560355	0.0745051	0.183899	0.00130802	1.9e-05	3.24e-08	0.107393	0.0108617	1.03e-08	0.150561	0.0304	1.03e-08	-3.048	252	1	.		252	1	.	-2.928	-1.409	.	.	.	0	0	0	.	.	0	.	0	0.583	0.512	.	.	0.627	0.026	0.44	0.03	0	0	0	0	28032.8	8
zym_gene_08931	zym_gene_08931_2	0.00318293	0.00560355	0.0745051	0.180673	0.00130802	1.9e-05	3.24e-08	0.157893	0.0304	1.03e-08	0.183899	0.067032	1.03e-08	-3.055	357	4	MoHTR1,MoHTR2,PIIN_08944		357	4	MoHTR1,MoHTR2,PIIN_08944	-3.597	-1.344	.	.	.	0	0	0	.	.	0	.	0	0	0.057	.	.	0.576	0.014	0.439	0.13	0	0	0	0	38547.8	1.5
zym_gene_07001	zym_gene_07001_2	0.00318293	0.00130802	0.0350208	0.180673	0.00130802	1.9e-05	3.24e-08	0.107393	0.0304	1.03e-08	0.183899	0.067032	1.03e-08	-3.057	228	4	.		228	4	.	0.001	-1.306	.	.	.	0	0	0	.	.	0	.	0	0.583	0.704	0.578	.	.	0.073	0.402	0.01	0	0	0	0	25414.1	-1
zym_gene_11292	zym_gene_11292_3	0.011824	0.00560355	0.0745051	0.183899	0.00130802	1.9e-05	3.24e-08	0.157893	0.0304	1.03e-08	0.150561	0.067032	1.03e-08	-3.072	172	0	.		172	0	.	-0.912	-1.332	.	.	.	0	0	0	PF04667	Family:Endosulfine	0	.	0	0.932	0.414	0.715	.	.	0.802	0.318	0.15	0	0	0	0	18448.9	1.5
zym_gene_17387	zym_gene_17387_2	0.011824	0.00560355	0.0350208	0.180673	0.000222545	1.31e-06	3.24e-08	0.107393	0.0108617	1.03e-08	0.183899	0.0304	1.03e-08	-3.073	773	7	.		773	7	.	-7.712	-2.548	Fgsg05006	unaffected_pathogenicity	PHI:5804	0	0	0	PF11710,PF11970	Domain:Git3,Domain:GPR_Gpa2_C	0	.	0	0	0.044	.	.	0.989	0.947	0.545	0.07	0	0	0	1	86304.1	25.5
zym_gene_15200	zym_gene_15200_1	0.011824	0.00560355	0.0745051	0.180673	0.00130802	1.9e-05	3.24e-08	0.157893	0.0304	1.03e-08	0.150561	0.067032	1.03e-08	-3.088	207	0	.		207	0	.	-3.291	-1.314	.	.	.	0	0	0	PF02755	Disordered:RPEL	0	.	0	0.02	0.119	0.732	.	.	0.707	0.346	0.06	0	0	0	0	23067.6	-11.5
zym_gene_10929	zym_gene_10929_2	0.011824	0.00560355	0.0350208	0.183899	0.00130802	1.9e-05	3.24e-08	0.157893	0.0108617	1.03e-08	0.150561	0.0304	1.03e-08	-3.088	861	4	.		861	4	.	-3.77	-1.32	.	.	.	0	0	0	PF00439,PF01426	Domain:Bromodomain,Domain:BAH	0	.	0	0	0.044	0.571	.	.	0.721	0.469	0.01	0	0	0	0	98381.8	13
zym_gene_14625	zym_gene_14625_2	0.00318293	0.00130802	0.0350208	0.180673	0.00130802	1.9e-05	3.24e-08	0.107393	0.0304	1.03e-08	0.183899	0.067032	1.03e-08	-3.088	885	2	.		885	2	.	-5.527	-1.377	.	.	.	0	0	0	PF04147	Family:Nop14	0	.	0	0	0.01	.	.	0.508	0.847	0.451	0	0	0	0	0	99567.9	-15
zym_gene_09402	zym_gene_09402_2	0.011824	0.00560355	0.0745051	0.183899	0.00130802	1.9e-05	3.24e-08	0.157893	0.0304	1.03e-08	0.150561	0.067032	1.03e-08	-3.097	209	2	.		209	2	.	-3.214	-1.328	.	.	.	0	0	0	.	.	0	.	0	0.093	0.126	0.657	.	.	0.81	0.422	0.19	0	0	0	0	22166.1	-13.5
zym_gene_09215	zym_gene_09215_3	0.011824	0.00130802	0.0350208	0.180673	0.00130802	1.9e-05	3.24e-08	0.157893	0.0304	1.03e-08	0.183899	0.067032	1.03e-08	-3.099	667	2	.		667	2	.	-4.882	-2.705	.	.	.	0	0	0	PF09731	Family:Mitofilin	0	.	0	0	0.116	0.538	.	.	0.369	0.477	0	0	0	1	0	73484.5	4
zym_gene_17717	zym_gene_17717_3	0.00318293	0.00130802	0.0350208	0.180673	0.00130802	1.9e-05	3.24e-08	0.107393	0.0304	1.03e-08	0.183899	0.067032	1.03e-08	-3.104	513	7	.		513	7	.	-7.367	-2.481	.	.	.	0	0	0	PF07690	Family:MFS_1	0	.	0	0	0.031	.	.	0.836	0.746	0.522	0.21	0	0	0	1	54749.9	-2.5
zym_gene_17370	zym_gene_17370_2	0.011824	0.00560355	0.0745051	0.180673	0.00130802	1.9e-05	3.24e-08	0.157893	0.0304	1.03e-08	0.150561	0.067032	1.03e-08	-3.104	315	0	.		315	0	.	-4.446	-1.609	NMR3,VEDA_05194	reduced_virulence,unaffected_pathogenicity	PHI:2175,PHI:7704	0	1	0	PF05368	Family:NmrA	0	.	0	0.015	0.414	.	.	0.531	0.025	0.404	0.01	0	0	0	0	35080.2	7
zym_gene_08477	zym_gene_08477_3	0.00318293	0.00560355	0.0745051	0.180673	0.00130802	1.9e-05	3.24e-08	0.157893	0.0304	1.03e-08	0.183899	0.067032	1.03e-08	-3.107	418	6	PiCRN8		418	6	PiCRN8	-4.776	-1.745	.	.	.	0	0	0	PF00069	Domain:Pkinase	0	.	0	0	0.014	.	.	0.805	0.059	0.385	0	0	0	0	0	47873.7	1.5
zym_gene_04147	zym_gene_04147_1	0.00318293	0.00130802	0.0350208	0.180673	0.00130802	1.9e-05	3.24e-08	0.107393	0.0304	1.03e-08	0.183899	0.067032	1.03e-08	-3.113	469	0	.		469	0	.	-3.411	-1.331	.	.	.	0	0	0	.	.	0	.	0	0	0.119	0.596	.	.	0.63	0.418	0.03	0	0	0	0	52834	16
zym_gene_14310	zym_gene_14310_2	0.011824	0.00560355	0.0350208	0.180673	0.00130802	1.9e-05	3.24e-08	0.107393	0.0304	1.03e-08	0.183899	0.0304	1.03e-08	-3.122	449	6	.		449	6	.	-1.95	-1.312	.	.	.	0	0	0	PF00160,PF00076	Domain:Pro_isomerase,Domain:RRM_1	1	.	0	0	0.024	0.679	.	.	0.01	0.237	0.02	0	0	0	0	51342	0
zym_gene_09216	zym_gene_09216_3	0.011824	0.00560355	0.0745051	0.183899	0.00130802	1.9e-05	3.24e-08	0.107393	0.0108617	1.03e-08	0.183899	0.0304	1.03e-08	-3.123	1059	11	PiCRN8		1059	11	PiCRN8	-4.045	-1.305	.	.	.	0	0	0	PF00069,PF00498	Domain:Pkinase,Family:FHA	0	.	0	0	0.03	.	.	0.788	0.9	0.41	0	0	0	0	0	118612	-12.5
zym_gene_09938	zym_gene_09938_1	0.011824	0.00560355	0.0745051	0.180673	0.00130802	1.9e-05	3.24e-08	0.157893	0.0304	1.03e-08	0.150561	0.067032	1.03e-08	-3.129	2265	15	.		2265	15	.	-7.974	-2.545	.	.	.	0	0	0	PF00520	Family:Ion_trans	0	.	0	0	0.009	.	.	0.983	0.415	0.358	0.15	0	0	0	1	257310	49
zym_gene_13496	zym_gene_13496_2	0.011824	0.00560355	0.0350208	0.180673	0.00130802	1.9e-05	3.24e-08	0.107393	0.0304	1.03e-08	0.183899	0.0304	1.03e-08	-3.143	594	8	.		594	8	.	-5.961	-1.326	.	.	.	0	0	0	.	.	0	.	0	0	0.01	.	.	0.707	0.913	0.336	0.08	0	0	0	0	65354.8	-55.5
zym_gene_14377	zym_gene_14377_2	0.011824	0.00560355	0.0745051	0.183899	0.00130802	1.9e-05	3.24e-08	0.157893	0.0304	1.03e-08	0.150561	0.067032	1.03e-08	-3.151	493	9	.		493	9	.	-7.674	-2.542	.	.	.	0	0	0	PF07690	Family:MFS_1	0	.	0	0	0.011	.	.	0.912	0.963	0.413	0.1	0	0	0	1	55305	16
zym_gene_17790	zym_gene_17790_1	0.011824	0.00560355	0.0745051	0.183899	0.00130802	1.9e-05	3.24e-08	0.107393	0.0304	1.03e-08	0.150561	0.067032	1.03e-08	-3.154	671	2	.		671	2	.	-6.011	-1.357	.	.	.	0	0	0	.	.	0	.	0	0	0.045	.	.	0.791	0.994	0.549	0.33	0	0	0	0	71913.1	-24.5
zym_gene_09000	zym_gene_09000_2	0.011824	0.00560355	0.0745051	0.183899	0.00130802	1.9e-05	3.24e-08	0.107393	0.0304	1.03e-08	0.150561	0.067032	1.03e-08	-3.173	407	2	.		407	2	.	-3.306	-1.323	.	.	.	0	0	0	PF14612	Family:Ino80_Iec3	0	.	0	0	0.148	0.724	.	.	0.077	0.446	0.01	0	0	0	0	44253.2	-2
zym_gene_12670	zym_gene_12670_3	0.011824	0.00560355	0.0745051	0.183899	0.00130802	1.9e-05	3.24e-08	0.107393	0.0304	1.03e-08	0.150561	0.067032	1.03e-08	-3.174	819	2	.		819	2	.	-6.587	-1.332	.	.	.	0	0	0	.	.	0	.	0	0	0.012	.	.	0.893	0.088	0.232	0.01	0	0	0	0	90361.5	7
zym_gene_10342	zym_gene_10342_1	0.011824	0.00560355	0.0350208	0.183899	0.00130802	1.9e-05	3.24e-08	0.157893	0.0108617	1.03e-08	0.150561	0.0304	1.03e-08	-3.179	656	16	.		656	16	.	-7.209	-2.012	.	.	.	0	0	0	PF04082,PF00172	Domain:Fungal_trans,Domain:Zn_clus	0	.	0	0	0.009	.	.	0.917	0.753	0.368	0.04	0	0	1	0	74226.9	16.5
zym_gene_01413	zym_gene_01413_1	0.011824	0.00560355	0.0745051	0.183899	0.00130802	1.9e-05	3.24e-08	0.157893	0.0304	1.03e-08	0.150561	0.067032	1.03e-08	-3.179	664	36	.		664	36	.	-3.318	-1.309	.	.	.	0	0	0	.	.	0	.	0	0	0.16	0.574	.	.	0.022	0.433	0.06	0	0	0	0	76376.3	0.5
zym_gene_14235	zym_gene_14235_2	0.011824	0.00560355	0.126245	0.183899	0.00130802	0.000169321	3.24e-08	0.107393	0.0304	1.03e-08	0.150561	0.067032	1.03e-08	-3.18	708	8	.		708	8	.	-6.485	-1.331	.	.	.	0	0	0	PF16761,PF10383	Family:Clr2_transil,Family:Clr2	0	.	0	0	0.03	.	.	0.945	0.79	0.259	0	0	0	0	0	79476	-18.5
zym_gene_11318	zym_gene_11318_1	0.00318293	0.00560355	0.0745051	0.180673	0.00130802	1.9e-05	3.24e-08	0.157893	0.0304	1.03e-08	0.183899	0.067032	1.03e-08	-3.182	588	7	.		588	7	.	-7.727	-2.54	.	.	.	0	0	0	PF03901	Family:Glyco_transf_22	0	GT22	0	0	0.039	.	.	0.987	0.93	0.415	0.03	0	0	0	1	67062.9	14
zym_gene_09095	zym_gene_09095_2	0.011824	0.00560355	0.0350208	0.180673	0.00130802	1.9e-05	3.24e-08	0.107393	0.0304	1.03e-08	0.183899	0.0304	1.03e-08	-3.182	1025	9	.		1025	9	.	-6.632	-1.33	.	.	.	0	0	0	PF00400	Repeat:WD40	0	.	0	0	0.011	.	.	0.927	0.304	0.288	0	0	0	0	0	114329	-17.5
zym_gene_16128	zym_gene_16128_3	0.011824	0.00560355	0.0745051	0.183899	0.00130802	1.9e-05	3.24e-08	0.107393	0.0108617	1.03e-08	0.183899	0.0304	1.03e-08	-3.188	1173	13	.		1173	13	.	-6.678	-1.338	FGSG_10057,FgEBR1,ERB1,MGG_09263.6,MGG_09263,Cnf2	reduced_virulence	PHI:1163,PHI:3893,PHI:1090,PHI:2995,PHI:889,PHI:3309	0	1	0	PF00172	Domain:Zn_clus	0	.	0	0	0.032	.	.	0.774	0.176	0.422	0.04	0	0	0	0	130535	30.5
zym_gene_16280	zym_gene_16280_3	0.011824	0.00560355	0.0745051	0.183899	0.00130802	1.9e-05	3.24e-08	0.107393	0.0108617	1.03e-08	0.183899	0.0304	1.03e-08	-3.189	272	2	.		272	2	.	-1.605	-1.302	.	.	.	0	0	0	PF13417,PF00043	Domain:GST_N_3,Domain:GST_C	0	.	0	0.037	0.467	0.591	.	.	0.646	0.366	0.02	0	0	0	0	30669.7	-1
zym_gene_14499	zym_gene_14499_2	0.011824	0.00560355	0.0745051	0.183899	0.00130802	1.9e-05	3.24e-08	0.157893	0.0304	1.03e-08	0.150561	0.067032	1.03e-08	-3.19	1410	27	.		1410	27	.	-7.935	-2.534	.	.	.	0	0	0	PF00005,PF00664	Domain:ABC_tran,Family:ABC_membrane	0	.	0	0	0.009	.	.	0.988	0.624	0.53	0.04	0	0	0	1	154760	34
zym_gene_03149	zym_gene_03149_1	0.011824	0.00560355	0.0745051	0.183899	0.00130802	1.9e-05	3.24e-08	0.157893	0.0304	1.03e-08	0.150561	0.067032	1.03e-08	-3.196	528	13	.		528	13	.	-7.925	-2.544	.	.	.	0	0	0	.	.	0	.	0	0	0.011	.	.	0.988	0.671	0.311	0.3	0	1	0	1	59024.1	1
zym_gene_13629	zym_gene_13629_1	0.011824	0.00560355	0.0745051	0.183899	0.00130802	1.9e-05	3.24e-08	0.107393	0.0108617	1.03e-08	0.183899	0.0304	1.03e-08	-3.196	460	8	.		460	8	.	-6.647	-1.418	.	.	.	0	0	0	PF00724	Domain:Oxidored_FMN	0	.	0	0	0.062	.	.	0.979	0.039	0.384	0	0	0	0	0	51119.4	1
zym_gene_14602	zym_gene_14602_1	0.00318293	0.00560355	0.0745051	0.183899	0.000222545	1.9e-05	3.24e-08	0.107393	0.0304	1.03e-08	0.183899	0.067032	1.03e-08	-3.197	509	6	.		509	6	.	-7.185	-1.698	.	.	.	0	0	0	PF07350	Family:DUF1479	0	.	0	0	0.015	.	.	0.986	0.016	0.324	0.05	0	0	0	0	57179.1	2.5
zym_gene_08229	zym_gene_08229_1	0.00318293	0.00560355	0.0350208	0.180673	0.000222545	1.9e-05	3.24e-08	0.157893	0.0108617	1.03e-08	0.150561	0.0304	1.03e-08	-3.197	473	7	.		473	7	.	-7.704	-2.437	.	.	.	0	0	0	PF09995	Domain:MPAB_Lcp_cat	0	.	0	0	0.046	.	.	0.973	0.18	0.362	0.12	0	0	0	1	53256.8	3
zym_gene_08932	zym_gene_08932_2	0.00318293	0.00560355	0.0745051	0.180673	0.00130802	1.9e-05	3.24e-08	0.157893	0.0304	1.03e-08	0.183899	0.067032	1.03e-08	-3.199	488	9	.		488	9	.	-7.725	-2.547	.	.	.	0	0	0	PF11204	Family:DUF2985	0	.	0	0	0.017	.	.	0.903	0.473	0.419	0.07	0	0	0	1	53882.7	13.5
zym_gene_14539	zym_gene_14539_2	0.011824	0.00130802	0.0745051	0.180673	0.00130802	1.9e-05	3.24e-08	0.157893	0.0304	1.03e-08	0.150561	0.067032	1.03e-08	-3.201	638	12	MoHTR1,PIIN_08944		638	12	MoHTR1,PIIN_08944	-3.34	-1.326	.	.	.	0	0	0	.	.	0	.	0	0	0.032	.	.	0.507	0.968	0.411	0.02	0	0	0	0	71574.5	9.5
zym_gene_09670	zym_gene_09670_1	0.00318293	0.0181658	0.0745051	0.183899	0.000222545	1.9e-05	3.24e-08	0.157893	0.0108617	1.03e-08	0.150561	0.067032	1.03e-08	-3.204	527	0	.		527	0	.	-3.634	-1.344	.	.	.	0	0	0	PF10180	Domain:WKF	0	.	0	0	0.043	0.807	.	.	0.956	0.25	0.05	0	0	0	0	57584.7	6
zym_gene_01396	zym_gene_01396_3	0.011824	0.00560355	0.0745051	0.183899	0.00130802	1.9e-05	3.24e-08	0.157893	0.0304	1.03e-08	0.150561	0.067032	1.03e-08	-3.206	213	8	.		213	8	.	-6.162	-2.483	.	.	.	0	0	0	.	.	0	.	0	0.507	0.139	.	.	0.716	0.048	0.554	0.1	0	0	0	1	24529	-6.5
zym_gene_12878	zym_gene_12878_2	0.011824	0.00560355	0.0745051	0.183899	0.00130802	1.9e-05	3.24e-08	0.107393	0.0304	1.03e-08	0.150561	0.067032	1.03e-08	-3.206	424	5	.		424	5	.	-6.334	-1.365	.	.	.	0	0	0	PF01370	Family:Epimerase	0	.	0	0	0.054	.	.	0.928	0.907	0.291	0.11	0	0	0	0	47765.4	-1
zym_gene_04457	zym_gene_04457_1	0.00318293	0.00560355	0.0745051	0.180673	0.00130802	1.9e-05	3.24e-08	0.157893	0.0304	1.03e-08	0.183899	0.067032	1.03e-08	-3.211	262	13	.		262	13	.	-3.64	-1.491	.	.	.	0	0	0	.	.	0	.	0	0.16	0.377	.	.	0.515	0.964	0.433	0.1	0	0	0	0	29372.7	20
zym_gene_07756	zym_gene_07756_2	0.00318293	0.00560355	0.0745051	0.183899	0.00130802	1.9e-05	3.24e-08	0.157893	0.0304	1.03e-08	0.183899	0.067032	1.03e-08	-3.214	284	4	.		284	4	.	-5.119	-1.364	.	.	.	0	0	0	.	.	0	.	0	0.077	0.322	.	.	0.951	0.178	0.444	0.07	0	0	0	0	31843.7	8.5
zym_gene_16739	zym_gene_16739_1	0.011824	0.00560355	0.0350208	0.180673	0.000222545	1.31e-06	3.24e-08	0.107393	0.0108617	1.03e-08	0.183899	0.0304	1.03e-08	-3.218	593	3	.		593	3	.	-7.706	-2.529	.	.	.	0	0	0	PF13520	Family:AA_permease_2	0	.	0	0	0.009	.	.	0.854	0.065	0.307	0.11	0	0	0	1	64977.8	11
zym_gene_15249	zym_gene_15249_2	0.011824	0.00560355	0.0350208	0.183899	0.00130802	1.9e-05	3.24e-08	0.157893	0.0108617	1.03e-08	0.150561	0.0304	1.03e-08	-3.22	613	8	.		613	8	.	-4.454	-2.108	.	.	.	0	0	0	.	.	0	.	0	0	0.049	0.624	.	.	0.981	0.267	0.01	0	0	1	0	68193.8	33.5
zym_gene_15261	zym_gene_15261_2	0.011824	0.00560355	0.0350208	0.180673	0.000222545	1.31e-06	3.24e-08	0.107393	0.0108617	1.03e-08	0.183899	0.0304	1.03e-08	-3.23	293	0	.		293	0	.	-3.583	-1.382	.	.	.	0	0	0	PF17242	Family:DUF5315	0	.	0	0.013	0.113	0.639	.	.	0.006	0.394	0.13	0	0	0	0	30987	8.5
zym_gene_11664	zym_gene_11664_1	0.011824	0.00560355	0.0350208	0.180673	0.00130802	1.9e-05	3.24e-08	0.107393	0.0304	1.03e-08	0.183899	0.0304	1.03e-08	-3.231	628	8	.		628	8	.	-7.864	-2.547	.	.	.	0	0	0	PF01794,PF08030,PF08022	Family:Ferric_reduct,Domain:NAD_binding_6,Domain:FAD_binding_8	0	.	0	0	0.009	.	.	0.983	0.976	0.392	0.1	0	0	0	1	70655	12.5
zym_gene_13641	zym_gene_13641_1	0.011824	0.00560355	0.0745051	0.180673	0.00130802	1.9e-05	3.24e-08	0.157893	0.0304	1.03e-08	0.150561	0.067032	1.03e-08	-3.232	773	13	.		773	13	.	-8.042	-2.54	.	.	.	0	0	0	PF20163	Family:DUF6536	0	.	0	0	0.009	.	.	0.988	0.115	0.294	0.1	0	0	0	1	86640.9	22.5
zym_gene_08159	zym_gene_08159_2	0.011824	0.00130802	0.0350208	0.180673	0.00130802	1.9e-05	3.24e-08	0.157893	0.0304	1.03e-08	0.183899	0.067032	1.03e-08	-3.269	202	3	.		202	3	.	-4.508	-0.223	.	.	.	0	0	0	.	.	0	.	0	0	0.023	.	.	0.597	0.96	0.465	0.1	1	1	1	0	22287.7	-20
zym_gene_01907	zym_gene_01907_1	0.011824	0.00130802	0.0745051	0.183899	0.00130802	1.9e-05	3.24e-08	0.107393	0.0304	1.03e-08	0.183899	0.067032	1.03e-08	-3.271	166	5	.		166	5	.	-0.293	-1.311	.	.	.	0	0	0	.	.	0	.	0	0.993	0.518	0.692	.	.	0.946	0.491	0.01	0	0	0	0	18777.2	5.5
zym_gene_13626	zym_gene_13626_2	0.011824	0.00560355	0.0745051	0.183899	0.00130802	1.9e-05	3.24e-08	0.157893	0.0304	1.03e-08	0.150561	0.067032	1.03e-08	-3.278	213	7	.		213	7	.	-4.707	-2.494	.	.	.	0	0	0	.	.	0	.	0	0.974	0.366	.	.	0.788	0.268	0.342	0.04	0	0	0	1	23614.3	-1.5
zym_gene_17345	zym_gene_17345_2	0.00318293	0.00130802	0.0350208	0.180673	0.00130802	1.9e-05	3.24e-08	0.107393	0.0304	1.03e-08	0.183899	0.067032	1.03e-08	-3.278	598	11	.		598	11	.	-8.351	-2.51	MoST1,Hxs1,CBU_0347,Itr4_(CNAG_05662),IolT,FRT1,Srt1,FGSG_04610,CNAG_06986	unaffected_pathogenicity,reduced_virulence	PHI:4024,PHI:2968,PHI:9510,PHI:9425,PHI:6381,PHI:538,PHI:2240,PHI:4586,PHI:1094,PHI:9423	0	1	0	PF00083	Family:Sugar_tr	0	.	0	0	0.01	.	.	0.984	0.846	0.414	0.32	0	0	0	1	66407.7	-3.5
zym_gene_03454	zym_gene_03454_2	0.011824	0.00130802	0.0745051	0.183899	0.00130802	1.9e-05	3.24e-08	0.107393	0.0304	1.03e-08	0.183899	0.067032	1.03e-08	-3.28	317	5	.		317	5	.	-4.977	-1.48	.	.	.	0	0	0	.	.	0	.	0	0.014	0.283	.	.	0.783	0.657	0.389	0.02	0	0	0	0	35805.9	2.5
zym_gene_10008	zym_gene_10008_2	0.011824	0.00130802	0.0745051	0.183899	0.00130802	1.9e-05	3.24e-08	0.107393	0.0304	1.03e-08	0.183899	0.067032	1.03e-08	-3.28	533	8	.		533	8	.	-6.752	-1.47	.	.	.	0	0	0	.	.	0	.	0	0	0.012	.	.	0.928	0.388	0.355	0	0	0	0	0	59317.7	9.5
zym_gene_02612	zym_gene_02612_2	0.011824	0.00560355	0.0350208	0.180673	0.000222545	1.31e-06	3.24e-08	0.107393	0.0108617	1.03e-08	0.183899	0.0304	1.03e-08	-3.28	332	4	.		332	4	.	-5.039	-1.302	.	.	.	0	0	0	PF14226,PF03171	Family:DIOX_N,Domain:2OG-FeII_Oxy	0	.	0	0.001	0.131	.	.	0.587	0.873	0.318	0	0	0	0	0	37494.5	-5
zym_gene_04040	zym_gene_04040_3	0.011824	0.00560355	0.0745051	0.183899	0.00130802	1.9e-05	3.24e-08	0.107393	0.0108617	1.03e-08	0.183899	0.0304	1.03e-08	-3.286	512	12	.		512	12	.	-7.683	-2.496	.	.	.	0	0	0	PF00083	Family:Sugar_tr	0	.	0	0	0.022	.	.	0.884	0.067	0.389	0.06	0	1	0	1	56115.3	-3
zym_gene_16109	zym_gene_16109_2	0.0332505	0.00560355	0.126245	0.180673	0.00130802	1.9e-05	2.59e-06	0.186148	0.0304	1.03e-08	0.0988429	0.117708	1.03e-08	-3.286	447	5	.		447	5	.	-8.016	-2.519	MGG_10702,MfsG_(BCIN_06g00026)	reduced_virulence	PHI:812,PHI:9282	0	1	0	PF07690	Family:MFS_1	0	.	0	0	0.074	.	.	0.948	0.517	0.358	0.08	0	0	0	1	48114	7.5
zym_gene_14186	zym_gene_14186_2	0.011824	0.00560355	0.0350208	0.183899	0.00130802	1.9e-05	3.24e-08	0.157893	0.0108617	1.03e-08	0.150561	0.0304	1.03e-08	-3.295	163	3	.		163	3	.	-0.475	-1.369	.	.	.	0	0	0	.	.	0	.	0	0.755	0.538	0.845	.	.	0.633	0.419	0.18	0	0	0	0	18805.3	17
zym_gene_17347	zym_gene_17347_1	0.011824	0.00560355	0.0745051	0.180673	0.00130802	1.9e-05	3.24e-08	0.157893	0.0304	1.03e-08	0.150561	0.067032	1.03e-08	-3.297	699	6	.		699	6	.	-7.822	-1.891	GidA	reduced_virulence	PHI:11091	0	1	0	PF01134,PF13932	Family:GIDA,Domain:GIDA_C	0	.	0	0	0.013	.	.	0.966	0.093	0.539	0	0	0	0	0	77034.8	11
zym_gene_12074	zym_gene_12074_1	0.011824	0.00130802	0.0350208	0.180673	0.00560355	0.000169321	2.59e-06	0.107393	0.0304	1.03e-08	0.183899	0.0304	1.03e-08	-3.297	297	8	.		297	8	.	-4.573	-1.357	.	.	.	0	0	0	PF09347	Domain:DUF1989	0	.	0	0.048	0.42	.	.	0.916	0.129	0.376	0.08	0	0	0	0	33398.6	0
zym_gene_07104	zym_gene_07104_3	0.011824	0.00560355	0.0745051	0.183899	0.00130802	1.9e-05	3.24e-08	0.107393	0.0108617	1.03e-08	0.183899	0.0304	1.03e-08	-3.304	327	3	.		327	3	.	-2.887	-1.328	.	.	.	0	0	0	.	.	0	.	0	0	0.213	0.583	.	.	0.919	0.42	0	0	0	0	0	37450.5	0.5
zym_gene_08770	zym_gene_08770_3	0.00318293	0.00560355	0.0745051	0.180673	0.00130802	1.9e-05	3.24e-08	0.157893	0.0304	1.03e-08	0.183899	0.067032	1.03e-08	-3.31	611	11	.		611	11	.	-8.2	-2.683	.	.	.	0	0	0	PF00561,PF00782	Domain:Abhydrolase_1,Domain:DSPc	0	.	0	0	0.009	.	.	0.987	0.027	0.302	0.03	0	0	0	1	68553.8	18.5
zym_gene_15423	zym_gene_15423_3	0.011824	0.00560355	0.0350208	0.183899	0.00130802	1.9e-05	3.24e-08	0.157893	0.0108617	1.03e-08	0.150561	0.0304	1.03e-08	-3.313	450	13	.		450	13	.	-3.612	-1.335	ArgD,PvdH,XC_0892,Gta2	reduced_virulence,loss_of_pathogenicity,unaffected_pathogenicity	PHI:9305,PHI:3126,PHI:8863,PHI:5059,PHI:3950,PHI:5029	1	1	0	PF00202	Domain:Aminotran_3	0	.	0	0	0.34	.	.	0.826	0.943	0.219	0.14	0	0	0	0	48936.1	8
zym_gene_07928	zym_gene_07928_1	0.011824	0.00130802	0.0350208	0.180673	0.00560355	1.9e-05	2.59e-06	0.157893	0.0304	1.03e-08	0.0988429	0.0304	1.03e-08	-3.314	159	1	.		159	1	.	-3.595	-1.36	.	.	.	0	0	0	.	.	0	.	0	0.008	0.102	0.691	.	.	0.006	0.462	0.12	0	0	0	0	17608.4	-15
zym_gene_08810	zym_gene_08810_2	0.011824	0.00560355	0.0745051	0.183899	0.00130802	1.9e-05	3.24e-08	0.107393	0.0108617	1.03e-08	0.183899	0.0304	1.03e-08	-3.337	330	0	.		330	0	.	-2.759	-1.351	.	.	.	0	0	0	PF00300	Domain:His_Phos_1	0	.	0	0.015	0.273	0.512	.	.	0.281	0.384	0.06	0	0	0	0	36580.4	11
zym_gene_10866	zym_gene_10866_2	0.00318293	0.00560355	0.0350208	0.180673	0.000222545	1.9e-05	3.24e-08	0.157893	0.0108617	1.03e-08	0.150561	0.0304	1.03e-08	-3.338	1419	5	.		1419	5	.	-5.742	-1.34	.	.	.	0	0	0	PF07989,PF10495	Coiled-coil:Cnn_1N,Domain:PACT_coil_coil	0	.	0	0	0.045	.	.	0.689	0.981	0.234	0.01	0	0	0	0	162910	-24.5
zym_gene_08870	zym_gene_08870_1	0.011824	0.00130802	0.0350208	0.180673	0.00130802	1.9e-05	3.24e-08	0.157893	0.0304	1.03e-08	0.150561	0.0304	1.03e-08	-3.338	750	4	.		750	4	.	-5.842	-1.315	.	.	.	0	0	0	.	.	0	.	0	0	0.011	.	.	0.669	0.953	0.339	0	0	0	0	0	84747	1
zym_gene_12562	zym_gene_12562_2	0.00318293	0.00560355	0.0745051	0.180673	0.00130802	1.9e-05	3.24e-08	0.157893	0.0304	1.03e-08	0.183899	0.067032	1.03e-08	-3.338	361	1	.		361	1	.	-3.466	-1.343	.	.	.	0	0	0	PF02840,PF08799	Family:Prp18,Domain:PRP4	0	.	0	0	0.119	0.75	.	.	0.037	0.445	0.01	0	0	0	0	41921.5	8
zym_gene_09300	zym_gene_09300_3	0.011824	0.00560355	0.0745051	0.180673	0.00130802	1.9e-05	3.24e-08	0.157893	0.0304	1.03e-08	0.150561	0.067032	1.03e-08	-3.338	1719	4	.		1719	4	.	-5.861	-1.323	.	.	.	0	0	0	PF00521,PF16898,PF00204,PF02518,PF01751	Family:DNA_topoisoIV,Family:TOPRIM_C,Domain:DNA_gyraseB,Domain:HATPase_c,Family:Toprim	0	.	0	0	0.049	.	.	0.749	0.949	0.374	0	0	0	0	0	192609	13.5
zym_gene_17640	zym_gene_17640_3	0.011824	0.00560355	0.0745051	0.183899	0.00130802	1.9e-05	3.24e-08	0.107393	0.0108617	1.03e-08	0.183899	0.0304	1.03e-08	-3.338	483	0	.		483	0	.	-5.01	-1.322	MoSNF7_(MGG_04174),Snf7,SNF7,FgVPS32_(FGSG_10092),VPS20,FgVPS20_(FGSG_10883)	reduced_virulence,loss_of_pathogenicity,lethal	PHI:8538,PHI:3332,PHI:4643,PHI:3331,PHI:8915,PHI:4642,PHI:8912	1	1	1	PF03357	Family:Snf7	0	.	0	0	0.01	0.654	.	.	0.176	0.345	0	0	0	0	0	53253.3	-13.5
zym_gene_08442	zym_gene_08442_3	0.011824	0.00560355	0.0350208	0.180673	0.000222545	1.31e-06	3.24e-08	0.107393	0.0108617	1.03e-08	0.183899	0.0304	1.03e-08	-3.346	163	2	.		163	2	.	-3.355	-1.312	.	.	.	0	0	0	.	.	0	.	0	0.003	0.136	0.739	.	.	0.024	0.449	0	0	0	0	0	18632.9	-7
zym_gene_04086	zym_gene_04086_2	0.011824	0.00560355	0.0350208	0.180673	0.000222545	1.31e-06	3.24e-08	0.107393	0.0108617	1.03e-08	0.183899	0.0304	1.03e-08	-3.346	137	5	.		137	5	.	-3.348	-1.37	.	.	.	0	0	0	.	.	0	.	0	0	0.103	0.818	.	.	0.991	0.427	0.02	0	0	0	0	15833.7	-22.5
zym_gene_08976	zym_gene_08976_3	0.011824	0.00560355	0.0745051	0.183899	0.00130802	1.9e-05	3.24e-08	0.157893	0.0304	1.03e-08	0.150561	0.067032	1.03e-08	-3.346	243	9	.		243	9	.	-2.084	-1.356	.	.	.	0	0	0	.	.	0	.	0	0.103	0.378	0.651	.	.	0.268	0.244	0.1	0	0	0	0	28456.2	12.5
zym_gene_06256	zym_gene_06256_2	0.011824	0.00560355	0.0745051	0.180673	0.00130802	1.9e-05	3.24e-08	0.157893	0.0304	1.03e-08	0.150561	0.067032	1.03e-08	-3.346	479	4	.		479	4	.	-5.697	-1.317	.	.	.	0	0	0	.	.	0	.	0	0	0.03	.	.	0.651	0.99	0.454	0.01	0	0	0	0	55334.1	-15
zym_gene_04165	zym_gene_04165_2	0.011824	0.00560355	0.0745051	0.183899	0.00130802	1.9e-05	3.24e-08	0.107393	0.0108617	1.03e-08	0.183899	0.0304	1.03e-08	-3.346	309	2	.		309	2	.	-3.842	-1.309	.	.	.	0	0	0	.	.	0	.	0	0	0.017	0.764	.	.	0.501	0.446	0.03	0	0	0	0	36072.8	-12.5
zym_gene_16389	zym_gene_16389_1	0.011824	0.00560355	0.0745051	0.183899	0.00130802	1.9e-05	3.24e-08	0.107393	0.0108617	1.03e-08	0.183899	0.0304	1.03e-08	-3.346	893	5	.		893	5	.	-6.075	-1.309	.	.	.	0	0	0	PF00004	Domain:AAA	0	.	0	0	0.051	.	.	0.84	0.893	0.386	0	0	0	0	0	100710	-9
zym_gene_00632	zym_gene_00632_2	0.011824	0.00130802	0.0745051	0.180673	0.00130802	1.9e-05	3.24e-08	0.157893	0.0304	1.03e-08	0.150561	0.067032	1.03e-08	-3.346	318	3	.		318	3	.	-2.694	-1.319	.	.	.	0	0	0	.	.	0	.	0	0	0.261	0.646	.	.	0.482	0.388	0.06	0	0	0	0	36709.4	0
zym_gene_04459	zym_gene_04459_1	0.011824	0.00130802	0.0350208	0.180673	0.00130802	1.9e-05	3.24e-08	0.157893	0.0304	1.03e-08	0.183899	0.067032	1.03e-08	-3.346	243	5	.		243	5	.	-3.181	-1.372	.	.	.	0	0	0	.	.	0	.	0	0.094	0.14	0.655	.	.	0.845	0.436	0.11	0	0	0	0	27719.9	20
zym_gene_00597	zym_gene_00597_2	0.00318293	0.00560355	0.0745051	0.183899	0.000222545	1.9e-05	3.24e-08	0.107393	0.0304	1.03e-08	0.183899	0.067032	1.03e-08	-3.346	633	8	.		633	8	.	-6.296	-1.361	.	.	.	0	0	0	.	.	0	.	0	0	0.009	.	.	0.787	0.441	0.188	0.02	0	0	0	0	71490.6	26.5
zym_gene_12928	zym_gene_12928_1	0.00318293	0.00560355	0.0745051	0.180673	0.00130802	1.9e-05	3.24e-08	0.157893	0.0304	1.03e-08	0.183899	0.067032	1.03e-08	-3.346	1433	9	.		1433	9	.	-6.309	-1.317	.	.	.	0	0	0	PF16399,PF13087,PF13086	Repeat:Aquarius_N,Domain:AAA_12,Domain:AAA_11	0	.	0	0	0.011	.	.	0.796	0.215	0.468	0.01	0	0	0	0	162168	-9.5
zym_gene_12572	zym_gene_12572_1	0.011824	0.00560355	0.0745051	0.142773	0.000222545	1.9e-05	2.59e-06	0.107393	0.00300785	1.03e-08	0.180673	0.0304	1.03e-08	-3.346	951	8	.		951	8	.	-8.119	-2.645	.	.	.	0	0	0	PF00350,PF01031	Domain:Dynamin_N,Family:Dynamin_M	0	.	0	0	0.009	.	.	0.968	0.004	0.448	0	0	0	1	0	104899	13.5
zym_gene_06223	zym_gene_06223_2	0.011824	0.00130802	0.0745051	0.183899	0.00130802	1.9e-05	3.24e-08	0.107393	0.0304	1.03e-08	0.183899	0.067032	1.03e-08	-3.346	883	8	.		883	8	.	-6.246	-1.343	.	.	.	0	0	0	.	.	0	.	0	0	0.01	.	.	0.82	0.984	0.283	0.02	0	0	0	0	100564	-31.5
zym_gene_17264	zym_gene_17264_2	0.00318293	0.00560355	0.0745051	0.180673	0.00130802	1.9e-05	3.24e-08	0.157893	0.0304	1.03e-08	0.183899	0.067032	1.03e-08	-3.346	431	10	PIIN_08944,MoHTR1,MoHTR2		431	10	PIIN_08944,MoHTR1,MoHTR2	-0.306	-1.32	.	.	.	0	0	0	PF00096	Domain:zf-C2H2	0	.	0	0	0.322	0.725	.	.	0.709	0.397	0.05	0	0	0	0	49044.8	14.5
zym_gene_12505	zym_gene_12505_3	0.011824	0.00130802	0.0745051	0.180673	0.00130802	1.9e-05	3.24e-08	0.157893	0.0304	1.03e-08	0.150561	0.067032	1.03e-08	-3.346	427	9	.		427	9	.	-5.885	-1.323	.	.	.	0	0	0	.	.	0	.	0	0	0.026	.	.	0.705	0.853	0.492	0.03	0	0	0	0	48809.9	4.5
zym_gene_11265	zym_gene_11265_1	0.011824	0.00130802	0.0745051	0.180673	0.00130802	1.9e-05	3.24e-08	0.157893	0.0304	1.03e-08	0.150561	0.067032	1.03e-08	-3.346	1057	8	.		1057	8	.	-5.842	-1.317	.	.	.	0	0	0	PF10408,PF04564	Family:Ufd2P_core,Domain:U-box	0	.	0	0	0.065	.	.	0.713	0.162	0.405	0	0	0	0	0	120441	-10.5
zym_gene_10799	zym_gene_10799_1	0.011824	0.00560355	0.0745051	0.183899	0.00130802	1.9e-05	3.24e-08	0.157893	0.0304	1.03e-08	0.150561	0.067032	1.03e-08	-3.346	391	7	.		391	7	.	-5.566	-1.326	.	.	.	0	0	0	.	.	0	.	0	0	0.051	.	.	0.59	0.399	0.447	0	0	0	0	0	44710.5	-6
zym_gene_08905	zym_gene_08905_2	0.011824	0.00560355	0.0745051	0.183899	0.00130802	1.9e-05	3.24e-08	0.107393	0.0304	1.03e-08	0.150561	0.067032	1.03e-08	-3.346	931	8	.		931	8	.	-4.18	0.376	.	.	.	0	0	0	PF01068,PF04675,PF04679	Domain:DNA_ligase_A_M,Family:DNA_ligase_A_N,Family:DNA_ligase_A_C	0	.	0	0	0.009	.	.	0.602	0.018	0.302	0	1	1	0	0	103639	9
zym_gene_13159	zym_gene_13159_2	0.011824	0.00560355	0.0745051	0.183899	0.00130802	1.9e-05	3.24e-08	0.107393	0.0108617	1.03e-08	0.183899	0.0304	1.03e-08	-3.346	430	6	.		430	6	.	-3.737	-1.327	.	.	.	0	0	0	.	.	0	.	0	0	0.04	0.612	.	.	0.916	0.342	0.01	0	0	0	0	49111.3	14
zym_gene_14659	zym_gene_14659_2	0.00318293	0.00130802	0.0745051	0.183899	0.00130802	1.9e-05	3.24e-08	0.0581932	0.0304	1.03e-08	0.180673	0.117708	1.03e-08	-3.346	238	3	.		238	3	.	-2.862	-1.335	.	.	.	0	0	0	.	.	0	.	0	0.339	0.175	0.671	.	.	0.12	0.425	0.01	0	0	0	0	27164.5	7.5
zym_gene_06620	zym_gene_06620_1	0.011824	0.00560355	0.0350208	0.180673	0.00130802	1.9e-05	3.24e-08	0.107393	0.0304	1.03e-08	0.183899	0.0304	1.03e-08	-3.346	363	10	.		363	10	.	-3.649	-1.301	.	.	.	0	0	0	.	.	0	.	0	0	0.056	0.576	.	.	0.917	0.399	0.02	0	0	0	0	41553	-10.5
zym_gene_16404	zym_gene_16404_2	0.011824	0.00560355	0.0745051	0.183899	0.00130802	1.9e-05	3.24e-08	0.157893	0.0304	1.03e-08	0.150561	0.067032	1.03e-08	-3.346	1419	17	.		1419	17	.	-6.475	-1.314	.	.	.	0	0	0	PF00176	Domain:SNF2-rel_dom	0	.	0	0	0.011	.	.	0.896	0.618	0.419	0	0	0	0	0	160597	-4
zym_gene_04263	zym_gene_04263_2	0.011824	0.00560355	0.0745051	0.183899	0.00130802	1.9e-05	3.24e-08	0.107393	0.0108617	1.03e-08	0.183899	0.0304	1.03e-08	-3.346	348	10	.		348	10	.	-2.09	-1.304	.	.	.	0	0	0	.	.	0	.	0	0.001	0.368	0.566	.	.	0.95	0.351	0.02	0	0	0	0	39232.8	10
zym_gene_14101	zym_gene_14101_2	0.00318293	0.00560355	0.0745051	0.183899	0.000222545	1.9e-05	3.24e-08	0.107393	0.0304	1.03e-08	0.183899	0.067032	1.03e-08	-3.346	1111	6	PiCRN8		1111	6	PiCRN8	-4.677	-1.354	.	.	.	0	0	0	PF00069	Domain:Pkinase	0	.	0	0	0.011	.	.	0.962	0.636	0.217	0.01	0	0	0	0	123954	3
zym_gene_16336	zym_gene_16336_1	0.011824	0.00560355	0.0745051	0.183899	0.00130802	1.9e-05	3.24e-08	0.107393	0.0108617	1.03e-08	0.183899	0.0304	1.03e-08	-3.346	557	9	.		557	9	.	-5.999	-1.383	.	.	.	0	0	0	PF14737,PF01753	Family:DUF4470,Domain:zf-MYND	0	.	0	0	0.009	.	.	0.629	0.054	0.445	0.01	0	0	0	0	64008.4	14
zym_gene_17719	zym_gene_17719_1	0.011824	0.00560355	0.0745051	0.183899	0.00130802	1.9e-05	3.24e-08	0.157893	0.0304	1.03e-08	0.150561	0.067032	1.03e-08	-3.346	812	5	.		812	5	.	-4.806	-1.313	CshA,Lmo0866,RhlE2_(PA0428),RhlE1_(PA3950),CshA_(EF0846),Rhpa,Lmo1246,Lmo1450,MAK5,VAD1,CshB_(EF1377),CshC_(EF1009),Lmo1722	unaffected_pathogenicity,increased_virulence_(hypervirulence),reduced_virulence,lethal	PHI:6510,PHI:7620,PHI:11622,PHI:11623,PHI:11494,PHI:8011,PHI:7618,PHI:7619,PHI:2549,PHI:423,PHI:11498,PHI:11497,PHI:7617	1	1	1	PF00270,PF00271,PF13959	Domain:DEAD,Domain:Helicase_C,Domain:DUF4217	0	.	0	0	0.011	0.748	.	.	0.887	0.421	0	0	0	0	0	91142.1	0
zym_gene_15879	zym_gene_15879_1	0.011824	0.00130802	0.0745051	0.180673	0.00130802	1.9e-05	3.24e-08	0.157893	0.0304	1.03e-08	0.150561	0.067032	1.03e-08	-3.346	829	7	.		829	7	.	-5.65	-1.332	GzWing011	unaffected_pathogenicity	PHI:1639	0	0	0	PF00888,PF10557	Repeat:Cullin,Domain:Cullin_Nedd8	0	.	0	0	0.044	.	.	0.576	0.009	0.341	0	0	0	0	0	94870.1	6.5
zym_gene_17022	zym_gene_17022_2	0.011824	0.00560355	0.0350208	0.180673	0.000222545	1.31e-06	3.24e-08	0.107393	0.0108617	1.03e-08	0.183899	0.0304	1.03e-08	-3.346	343	3	.		343	3	.	-2.537	-1.34	.	.	.	0	0	0	PF00636	Family:Ribonuclease_3	0	.	0	0.001	0.271	0.742	.	.	0.881	0.502	0	0	0	0	0	38892.8	5.5
zym_gene_15184	zym_gene_15184_1	0.011824	0.00560355	0.0745051	0.183899	0.00130802	1.9e-05	3.24e-08	0.107393	0.0108617	1.03e-08	0.183899	0.0304	1.03e-08	-3.346	1127	11	.		1127	11	.	-6.139	-1.331	.	.	.	0	0	0	PF02463	Domain:SMC_N	0	.	0	0	0.011	.	.	0.78	0.933	0.471	0	0	0	0	0	128101	-5
zym_gene_10710	zym_gene_10710_2	0.011824	0.00560355	0.0745051	0.183899	0.00130802	1.9e-05	3.24e-08	0.157893	0.0304	1.03e-08	0.150561	0.067032	1.03e-08	-3.347	294	6	.		294	6	.	-5.369	-1.315	.	.	.	0	0	0	.	.	0	.	0	0.019	0.231	.	.	0.911	0.748	0.545	0.13	0	0	0	0	32757.2	13
zym_gene_14651	zym_gene_14651_2	0.011824	0.00560355	0.0745051	0.183899	0.00130802	1.9e-05	3.24e-08	0.107393	0.0108617	1.03e-08	0.183899	0.0304	1.03e-08	-3.348	578	11	.		578	11	.	-7.95	-2.514	.	.	.	0	0	0	PF07690	Family:MFS_1	0	.	0	0	0.01	.	.	0.983	0.358	0.433	0.04	0	0	0	1	63463.3	-0.5
zym_gene_12614	zym_gene_12614_1	0.011824	0.00560355	0.0350208	0.180673	0.000222545	1.31e-06	3.24e-08	0.107393	0.0108617	1.03e-08	0.183899	0.0304	1.03e-08	-3.349	997	3	.		997	3	.	-6.166	-1.364	.	.	.	0	0	0	PF00270,PF00271	Domain:DEAD,Domain:Helicase_C	0	.	0	0	0.01	.	.	0.774	0.912	0.317	0	0	0	0	0	109725	-15.5
zym_gene_12940	zym_gene_12940_3	0.011824	0.00560355	0.0745051	0.183899	0.00130802	1.9e-05	3.24e-08	0.157893	0.0108617	1.03e-08	0.183899	0.067032	1.03e-08	-3.349	223	3	.		223	3	.	-2.872	-2.24	.	.	.	0	0	0	.	.	0	.	0	0.916	0.25	0.597	.	.	0.018	0.487	0.06	0	0	1	0	24795.6	5
zym_gene_12480	zym_gene_12480_2	0.011824	0.00130802	0.0745051	0.183899	0.00130802	1.9e-05	3.24e-08	0.107393	0.0304	1.03e-08	0.183899	0.067032	1.03e-08	-3.362	727	4	.		727	4	.	-7.703	-2.544	.	.	.	0	0	0	PF04547	Family:Anoctamin	0	.	0	0	0.01	.	.	0.9	0.706	0.403	0.04	0	0	0	1	83127.9	2.5
zym_gene_14352	zym_gene_14352_2	0.011824	0.00130802	0.0745051	0.180673	0.00130802	1.9e-05	3.24e-08	0.157893	0.0304	1.03e-08	0.150561	0.067032	1.03e-08	-3.362	238	6	.		238	6	.	-5.381	-2.51	.	.	.	0	0	0	.	.	0	.	0	0.518	0.356	.	.	0.833	0.071	0.382	0.07	0	0	0	1	27029	3
zym_gene_10886	zym_gene_10886_1	0.00318293	0.00560355	0.0745051	0.183899	0.00130802	1.9e-05	3.24e-08	0.157893	0.0304	1.03e-08	0.183899	0.067032	1.03e-08	-3.366	515	5	.		515	5	.	-7.873	-2.551	.	.	.	0	0	0	PF02417	Family:Chromate_transp	0	.	0	0	0.014	.	.	0.918	0.015	0.347	0.08	0	0	0	1	55582.1	9.5
zym_gene_12974	zym_gene_12974_2	0.011824	0.00560355	0.0745051	0.183899	0.00130802	1.9e-05	3.24e-08	0.157893	0.0304	1.03e-08	0.150561	0.067032	1.03e-08	-3.371	347	4	.		347	4	.	-7.227	-2.522	.	.	.	0	0	0	PF04116	Family:FA_hydroxylase	0	.	0	0	0.024	.	.	0.752	0.774	0.255	0.31	0	0	0	1	40950.9	9
zym_gene_08221	zym_gene_08221_2	0.011824	0.00130802	0.0350208	0.180673	0.00130802	1.9e-05	3.24e-08	0.157893	0.0304	1.03e-08	0.183899	0.067032	1.03e-08	-3.378	177	2	.		177	2	.	-6.353	-1.401	.	.	.	0	0	0	.	.	0	.	0	0.038	0.078	.	.	0.917	0.067	0.413	0.25	0	0	0	0	20235.2	23.5
zym_gene_08665	zym_gene_08665_2	0.011824	0.00560355	0.0745051	0.183899	0.00130802	1.9e-05	3.24e-08	0.157893	0.0304	1.03e-08	0.150561	0.067032	1.03e-08	-3.378	257	2	.		257	2	.	-3.082	-1.309	.	.	.	0	0	0	.	.	0	.	0	0.07	0.173	0.641	.	.	0.356	0.43	0.02	0	0	0	0	29723.5	7
zym_gene_03402	zym_gene_03402_1	0.011824	0.00130802	0.0350208	0.180673	0.00130802	1.9e-05	3.24e-08	0.157893	0.0304	1.03e-08	0.183899	0.067032	1.03e-08	-3.381	849	10	.		849	10	.	-6.596	-1.375	.	.	.	0	0	0	.	.	0	.	0	0	0.009	.	.	0.919	0.662	0.372	0	0	0	0	0	96301.9	19
zym_gene_11763	zym_gene_11763_2	0.011824	0.00560355	0.0745051	0.183899	0.00130802	1.9e-05	3.24e-08	0.157893	0.0304	1.03e-08	0.150561	0.067032	1.03e-08	-3.383	524	5	.		524	5	.	-5.948	-1.324	.	.	.	0	0	0	PF09994	Domain:DUF2235	0	.	0	0	0.099	.	.	0.825	0.216	0.48	0.13	0	0	0	0	59334.1	3.5
zym_gene_12624	zym_gene_12624_2	0.00318293	0.00560355	0.0745051	0.183899	0.000222545	1.9e-05	3.24e-08	0.107393	0.0304	1.03e-08	0.183899	0.067032	1.03e-08	-3.405	1008	7	.		1008	7	.	-8.006	-2.547	.	.	.	0	0	0	PF02714,PF13967,PF14703	Family:RSN1_7TM,Family:RSN1_TM,Domain:PHM7_cyt	0	.	0	0	0.009	.	.	0.969	0.093	0.234	0.19	0	0	0	1	113632	42
zym_gene_03551	zym_gene_03551_3	0.011824	0.00560355	0.0745051	0.183899	0.00130802	1.9e-05	3.24e-08	0.107393	0.0108617	1.03e-08	0.183899	0.0304	1.03e-08	-3.419	387	4	.		387	4	.	-6.987	-2.479	.	.	.	0	0	0	.	.	0	.	0	0	0.15	.	.	0.928	0.812	0.379	0.07	0	0	0	1	43010.8	2.5
zym_gene_13885	zym_gene_13885_2	0.011824	0.00560355	0.0350208	0.180673	0.000222545	1.31e-06	3.24e-08	0.107393	0.0108617	1.03e-08	0.183899	0.0304	1.03e-08	-3.455	587	8	.		587	8	.	-7.561	-2.525	.	.	.	0	0	0	PF00324	Domain:AA_permease	0	.	0	0	0.009	.	.	0.803	0.137	0.335	0.21	0	0	0	1	64571.1	16
zym_gene_08935	zym_gene_08935_3	0.011824	0.00560355	0.0129707	0.180673	0.00130802	1.9e-05	2.59e-06	0.107393	0.0108617	1.03e-08	0.183899	0.0108617	1.03e-08	-3.455	634	12	.		634	12	.	-6.769	-1.368	.	.	.	0	0	0	PF00172	Domain:Zn_clus	0	.	0	0	0.009	.	.	0.988	0.62	0.466	0.04	0	0	0	0	70211.4	-13.5
zym_gene_11695	zym_gene_11695_2	0.011824	0.00130802	0.0350208	0.183899	0.00560355	1.9e-05	3.24e-08	0.0581932	0.067032	1.03e-08	0.183899	0.067032	1.03e-08	-3.456	776	12	.		776	12	.	-7.833	-2.506	.	.	.	0	0	0	PF03169	Family:OPT	0	.	0	0	0.009	.	.	0.988	0.988	0.319	0.19	0	0	0	1	84653.1	4.5
zym_gene_17828	zym_gene_17828_1	0.011824	0.00130802	0.0350208	0.180673	0.00560355	0.000169321	2.59e-06	0.186148	0.0304	1.03e-08	0.150561	0.067032	1.03e-08	-3.459	685	6	.		685	6	.	-7.737	-2.53	.	.	.	0	0	0	PF00209	Family:SNF	0	.	0	0	0.009	.	.	0.93	0.863	0.454	0.14	0	0	0	1	76983.2	8
zym_gene_08209	zym_gene_08209_2	0.011824	0.00130802	0.0350208	0.180673	0.00130802	1.9e-05	3.24e-08	0.157893	0.0304	1.03e-08	0.150561	0.0304	1.03e-08	-3.543	1323	12	.		1323	12	.	-7.803	-2.548	.	.	.	0	0	0	.	.	0	.	0	0	0.011	.	.	0.889	0.06	0.453	0.01	0	0	0	1	144688	3
zym_gene_16972	zym_gene_16972_2	8.05e-06	0.000433301	0.0179474	0.114516	0.00886237	0.00217901	1.08e-08	3.36e-05	0.0440781	0.0179474	0.133166	0.0701061	1.08e-08	-2.66	432	4	.		432	4	.	-4.342	-1.241	Gib2,VGB,GzGPB1,Fgb1,FGB1,MGB1,Bcgb1_(Bcin08g01420),MoPEX7,MGG_01481,Asc1,AfcpcB,CpcB,PiGPB1	reduced_virulence,loss_of_pathogenicity	PHI:4182,PHI:2310,PHI:1015,PHI:300,PHI:2826,PHI:311,PHI:11615,PHI:2155,PHI:797,PHI:772,PHI:3514,PHI:4677,PHI:6111,PHI:4606,PHI:316	1	1	0	PF12265,PF00400	Family:CAF1C_H4-bd,Repeat:WD40	0	.	0	0	0.133	.	.	0.682	0.194	0.595	0.08	0	0	0	0	48604.1	-2
zym_gene_12417	zym_gene_12417_1	0.00014521	0.00134586	0.0179474	0.059159	0.000122454	0.00561903	1.08e-08	0.00391877	0.136989	0.0179474	0.102462	0.0701061	1.08e-08	-3.113	314	1	.		314	1	.	-4.473	-1.31	.	.	.	0	0	0	PF00701	Domain:DHDPS	0	.	0	0.04	0.432	.	.	0.931	0.323	0.331	0.06	0	0	0	0	34745.3	3.5
zym_gene_08125	zym_gene_08125_1	0.000102308	3.12e-07	0.00666227	0.074632	0.00548175	0.000115856	1.11e-08	3.43e-05	0.0111038	0.00258415	0.135392	0.0993431	1.11e-08	-1.969	285	5	.		285	5	.	-1.607	-0.018	.	.	.	0	0	0	PF13640	Domain:2OG-FeII_Oxy_3	0	.	0	0.058	0.62	.	.	0.737	0.976	0.378	0.14	1	1	1	0	32063.9	6.5
zym_gene_09232	zym_gene_09232_1	1.12e-07	0.000679042	0.0299872	0.140599	0.000679042	0.000115856	1.11e-08	0.000516212	0.0993431	0.000877777	0.0864159	0.12547	1.11e-08	-3.347	283	3	.		283	3	.	-4.102	-1.336	.	.	.	0	0	0	PF00651	Domain:BTB	0	.	0	0.008	0.323	.	.	0.587	0.896	0.386	0.14	0	0	0	0	31646.5	16.5
zym_gene_02726	zym_gene_02726_1	7.59e-06	3.02e-08	1.19e-06	0.0357431	0.133061	0.000776089	1.12e-08	0.0195359	0.0716202	0.000421504	0.00598777	0.124396	1.12e-08	-0.908	123	6	.		123	6	.	1.744	-0.98	.	.	.	0	0	0	.	.	0	.	0	0.989	0.888	.	0.519	.	0.677	0.401	0.47	0	0	0	0	13442.1	2
zym_gene_01104	zym_gene_01104_1	0.00023801	1.13e-08	0.000247283	0.00234346	0.0735638	0.00380744	7.04e-06	0.0265824	0.0599922	6.6e-05	0.125463	0.036162	1.13e-08	-2.311	91	0	.		91	0	.	1.132	-1.27	.	.	.	0	0	0	.	.	0	.	0	0.954	0.806	0.649	.	.	0.968	0.39	0.48	0	0	0	0	10200.3	7
zym_gene_09534	zym_gene_09534_1	1.15e-08	1.73e-06	0.00150324	0.0716221	0.0446851	0.000973567	1.65e-08	0.00023188	0.0494527	0.000474842	0.0895276	0.0774643	1.15e-08	-3.278	409	6	.		409	6	.	-7.896	-2.537	.	.	.	0	0	0	.	.	0	.	0	0	0.019	.	.	0.962	0.258	0.533	0.06	0	1	0	1	46191.2	7
zym_gene_12774	zym_gene_12774_4	0.00364552	0.239784	0.254184	0.0873284	0.0929625	0.0988202	0.232406	0.0819173	0.209803	0.318372	0.239784	0.0717587	0.00364552	3.369	103	10	.		103	10	.	7.176	3.312	.	.	.	0	0	0	.	.	0	.	0	1	0.985	0.724	0.967	.	0.964	0.459	0.71	1	1	0	0	10910.5	1
zym_gene_10377	zym_gene_10377_1	0.00074533	0.000970055	0.0068078	0.0923797	3.69e-05	0.000152171	7.57e-07	0.0367358	0.0148921	1.22e-08	0.101618	0.0342969	1.22e-08	-2.544	881	7	.		881	7	.	-6.415	-1.305	.	.	.	0	0	0	PF01591,PF00300	Domain:6PF2K,Domain:His_Phos_1	0	.	0	0	0.011	.	.	0.859	0.415	0.433	0	0	0	0	0	98332.5	0
zym_gene_12939	zym_gene_12939_2	0.0091398	0.00355687	0.0402189	0.160802	0.000970055	3.25e-06	0.000295234	0.147753	0.0148921	1.22e-08	0.140701	0.0148921	1.22e-08	-2.609	175	4	.		175	4	.	-2.388	-1.155	.	.	.	0	0	0	.	.	0	.	0	0.321	0.627	.	.	0.68	0.56	0.322	0.1	0	0	0	0	19820.1	9
zym_gene_03902	zym_gene_03902_1	0.0685668	0.0741187	0.0497117	0.137827	0.0473743	0.0199162	0.0351923	0.137423	0.0101605	1.24e-08	0.0588589	0.00429489	1.24e-08	-1.534	217	7	.		217	7	.	-2.565	0.393	.	.	.	0	0	0	.	.	0	.	0	0.683	0.278	.	.	0.848	0.944	0.308	0.04	1	1	0	0	23823.7	-7.5
zym_gene_12550	zym_gene_12550_1	1.27e-08	4.85e-05	0.00446579	0.0451938	0.000661421	0.00301799	2.02e-08	6.29e-05	0.0510887	0.00446579	0.116896	0.0510887	1.27e-08	-1.862	83	2	.		83	2	.	-1.66	-1.23	.	.	.	0	0	0	.	.	0	.	0	0.614	0.315	0.716	.	.	0.618	0.427	0.44	0	0	0	0	8731.33	-1.5
zym_gene_16640	zym_gene_16640_1	4.52e-05	1.29e-08	0.00151814	0.0184102	0.035481	0.00227927	3.83e-05	2.75e-06	0.141418	0.0101875	0.127085	0.0851393	1.29e-08	-2.968	488	2	.		488	2	.	-3.864	-1.31	.	.	.	0	0	0	.	.	0	.	0	0	0.01	0.633	.	.	0.897	0.463	0	0	0	0	0	54722.6	-36.5
zym_gene_03512	zym_gene_03512_1	5.39e-05	1.29e-08	0.000115439	0.0212751	0.140348	0.0360111	8.1e-05	0.000523639	0.154722	0.0560665	0.0261103	0.144473	1.29e-08	-3.073	101	1	.		101	1	.	-6.354	-2.389	.	.	.	0	0	0	.	.	0	.	0	0.202	0.146	.	.	0.797	0.977	0.45	0.42	0	0	0	1	11497.4	8
zym_gene_00996	zym_gene_00996_1	0.00737757	0.0113739	0.0991923	0.183899	0.000699427	8.6e-06	1.33e-08	0.173682	0.047025	3.78e-07	0.125122	0.090706	1.33e-08	0.352	514	13	MoAVR_Pita,MoAVR_Pita2,BghBEC1019		514	13	MoAVR_Pita,MoAVR_Pita2,BghBEC1019	-0.243	3.148	.	.	.	0	0	0	.	.	0	.	0	0	0.009	.	.	0.944	0.116	0.408	0.35	1	1	0	0	57316.6	-15.5
zym_gene_08702	zym_gene_08702_1	0.00737757	0.0113739	0.0991923	0.168574	0.000699427	8.6e-06	1.33e-08	0.133602	0.0195067	3.78e-07	0.168574	0.047025	1.33e-08	-0.376	890	5	.		890	5	.	-6.618	-1.308	.	.	.	0	0	0	.	.	0	.	0	0	0.01	.	.	0.914	0.124	0.332	0.01	0	0	0	0	99077.9	-29
zym_gene_17639	zym_gene_17639_2	0.0224515	0.00323735	0.0533129	0.168574	0.000699427	8.6e-06	1.33e-08	0.0411509	0.090706	6.13e-06	0.125122	0.090706	1.33e-08	-1.381	84	1	.		84	1	.	-2.04	-1.298	.	.	.	0	0	0	.	.	0	.	0	0.616	0.254	0.615	.	.	0.82	0.482	0.2	0	0	0	0	9207.21	1.5
zym_gene_09568	zym_gene_09568_1	0.00737757	0.0113739	0.0991923	0.168574	0.000699427	8.23e-05	1.33e-08	0.133602	0.047025	3.78e-07	0.168574	0.090706	1.33e-08	-1.677	281	1	.		281	1	.	1.316	0.656	.	.	.	0	0	0	PF00462	Domain:Glutaredoxin	0	.	0	0.729	0.505	0.715	.	.	0.743	0.449	0.08	1	1	0	0	30260.2	9
zym_gene_14018	zym_gene_14018_2	0.00737757	0.0113739	0.0991923	0.183899	0.000699427	8.6e-06	1.33e-08	0.173682	0.047025	3.78e-07	0.125122	0.090706	1.33e-08	-1.849	919	3	.		919	3	.	-6.299	-1.329	.	.	.	0	0	0	PF08235,PF04571	Domain:LNS2,Family:Lipin_N	0	.	0	0	0.046	.	.	0.9	0.748	0.578	0.07	0	0	0	0	99638.3	-41
zym_gene_17855	zym_gene_17855_2	0.0224515	0.00323735	0.0991923	0.168574	0.00323735	8.6e-06	1.33e-08	0.133602	0.047025	3.78e-07	0.125122	0.090706	1.33e-08	-1.944	274	0	.		274	0	.	-2.3	-1.324	EntA,OXI1,THR1,MGG_00056,BRM2,THR,VK055_1961,FabG2,3hnr,STM14_RS15210_(srlD),FabG1,MoSCAD3_(MGG_01180)	reduced_virulence,unaffected_pathogenicity,increased_virulence_(hypervirulence),lethal	PHI:9460,PHI:2837,PHI:7696,PHI:784,PHI:2844,PHI:2312,PHI:7511,PHI:5272,PHI:2802,PHI:10055,PHI:5271,PHI:4077,PHI:8929	1	1	1	PF00106	Domain:adh_short	0	.	0	0.154	0.516	0.755	.	.	0.065	0.627	0.05	0	0	0	0	29850.3	0
zym_gene_17426	zym_gene_17426_2	0.00737757	0.00323735	0.0533129	0.162659	0.000699427	8.23e-05	1.33e-08	0.0828733	0.0195067	3.78e-07	0.183899	0.047025	1.33e-08	-2.226	394	6	.		394	6	.	-6.386	-1.316	.	.	.	0	0	0	PF00459	Family:Inositol_P	0	.	0	0	0.065	.	.	0.98	0.775	0.484	0.09	0	0	0	0	43165.3	-9
zym_gene_04289	zym_gene_04289_3	0.00184092	0.00323735	0.0533129	0.162659	0.00323735	8.23e-05	1.33e-08	0.133602	0.047025	3.78e-07	0.168574	0.047025	1.33e-08	-2.279	251	3	.		251	3	.	-1.523	0.7	.	.	.	0	0	0	PF00406	Domain:ADK	0	.	0	0.035	0.118	0.501	.	.	0.01	0.431	0	1	1	0	0	28530.9	-8
zym_gene_01224	zym_gene_01224_2	0.00737757	0.000699427	0.0229303	0.162659	0.000699427	8.23e-05	1.33e-08	0.0828733	0.0195067	3.78e-07	0.168574	0.0195067	1.33e-08	-2.343	198	1	.		198	1	.	-1.675	-1.312	.	.	.	0	0	0	.	.	0	.	0	0.803	0.271	0.781	.	.	0.944	0.398	0.18	0	0	0	0	21993.3	8
zym_gene_15762	zym_gene_15762_3	0.00737757	0.0113739	0.0991923	0.162659	0.000699427	5.5e-07	1.33e-08	0.0828733	0.00640063	3.78e-07	0.183899	0.090706	1.33e-08	-2.489	208	4	.		208	4	.	-1.702	-1.322	.	.	.	0	0	0	.	.	0	.	0	0.896	0.648	.	.	0.643	0.959	0.429	0.03	0	0	0	0	23103.5	5.5
zym_gene_02580	zym_gene_02580_1	0.0224515	0.00323735	0.0991923	0.183899	0.000699427	8.6e-06	1.33e-08	0.133602	0.047025	3.78e-07	0.168574	0.090706	1.33e-08	-2.591	517	1	.		517	1	.	-6.377	-1.436	.	.	.	0	0	0	PF01103	Domain:Omp85	0	.	0	0	0.116	.	.	0.972	0.042	0.362	0.14	0	0	0	0	55977.6	10
zym_gene_01080	zym_gene_01080_2	0.00737757	0.00323735	0.0533129	0.162659	0.000699427	8.6e-06	1.33e-08	0.133602	0.047025	3.78e-07	0.168574	0.047025	1.33e-08	-2.883	344	5	.		344	5	.	-5.191	-1.325	.	.	.	0	0	0	PF20253	Family:DUF6604	0	.	0	0.001	0.216	.	.	0.74	0.014	0.424	0.02	0	0	0	0	37893.2	13
zym_gene_03218	zym_gene_03218_2	0.00737757	0.0113739	0.0991923	0.168574	0.000699427	8.23e-05	1.33e-08	0.173682	0.047025	3.78e-07	0.168574	0.090706	1.33e-08	-2.916	424	9	.		424	9	.	-6.384	-1.316	.	.	.	0	0	0	.	.	0	.	0	0	0.065	.	.	0.977	0.746	0.477	0.03	0	0	0	0	47410.4	-4.5
zym_gene_00201	zym_gene_00201_2	0.00737757	0.00323735	0.0533129	0.183899	0.00323735	8.23e-05	1.33e-08	0.133602	0.047025	3.78e-07	0.125122	0.090706	1.33e-08	-2.922	161	3	.		161	3	.	-3.394	-1.343	.	.	.	0	0	0	.	.	0	.	0	0.15	0.128	0.514	.	.	0.008	0.616	0.31	0	0	0	0	17603	9.5
zym_gene_11823	zym_gene_11823_3	0.0224515	0.00323735	0.0991923	0.168574	0.00323735	8.23e-05	1.33e-08	0.133602	0.047025	3.78e-07	0.183899	0.090706	1.33e-08	-2.957	300	4	.		300	4	.	-2.105	-1.319	.	.	.	0	0	0	PF00782	Domain:DSPc	0	.	0	0.01	0.371	0.57	.	.	0.819	0.238	0	0	0	0	0	33646.9	-6.5
zym_gene_09445	zym_gene_09445_2	0.00184092	0.0113739	0.0991923	0.183899	0.000699427	8.23e-05	1.33e-08	0.133602	0.047025	3.78e-07	0.183899	0.090706	1.33e-08	-3.047	367	2	.		367	2	.	-6.954	-2.451	.	.	.	0	0	0	PF02535	Family:Zip	0	.	0	0	0.187	.	.	0.938	0.033	0.409	0.21	0	1	0	1	39642.6	-7.5
zym_gene_14278	zym_gene_14278_2	0.0224515	0.00323735	0.0991923	0.168574	0.00323735	8.6e-06	1.33e-08	0.133602	0.047025	3.78e-07	0.125122	0.090706	1.33e-08	-3.066	546	7	.		546	7	.	-3.651	-1.297	.	.	.	0	0	0	PF00743	Family:FMO-like	0	.	0	0	0.055	0.556	.	.	0.966	0.48	0.16	0	0	0	0	62322.6	-6.5
zym_gene_12586	zym_gene_12586_2	0.00184092	0.00323735	0.0533129	0.183899	0.000699427	8.23e-05	1.33e-08	0.0828733	0.047025	3.78e-07	0.183899	0.090706	1.33e-08	-3.067	398	8	.		398	8	.	-7.309	-2.518	.	.	.	0	0	0	.	.	0	.	0	0	0.103	.	.	0.962	0.995	0.537	0.14	0	1	0	1	44274.5	2
zym_gene_11722	zym_gene_11722_2	0.0224515	0.0113739	0.0991923	0.168574	0.00323735	8.23e-05	1.33e-08	0.133602	0.0195067	3.78e-07	0.183899	0.047025	1.33e-08	-3.105	456	1	.		456	1	.	-4.643	-2.24	.	.	.	0	0	0	.	.	0	.	0	0	0.037	0.707	.	.	0.793	0.413	0.04	0	0	1	0	50231.8	-14
zym_gene_17225	zym_gene_17225_1	0.000335887	0.00323735	0.0229303	0.162659	1.2e-05	8.6e-06	1.33e-08	0.0828733	0.0195067	3.78e-07	0.183899	0.090706	1.33e-08	-3.161	638	7	.		638	7	.	-6.908	-2.523	FcABC1,OppF_(bb0335),OppD_(bb0334),VraD,VirB_(lmo1747),CpxA,C2515,MGA_0220,Cab_(NMB0789),FepC_(VK055_1930),HmuV,ZnuC,B0446,FecE,B0779,PstB,STM14_RS07710_(sufC),SufC,RfbE	reduced_virulence,unaffected_pathogenicity,loss_of_pathogenicity	PHI:351,PHI:7821,PHI:7820,PHI:6579,PHI:9216,PHI:8050,PHI:11343,PHI:7715,PHI:8623,PHI:7541,PHI:7909,PHI:11007,PHI:11542,PHI:8010,PHI:11545,PHI:3412,PHI:10100,PHI:6894,PHI:7603	1	1	0	PF01061,PF00005,PF19055	Family:ABC2_membrane,Domain:ABC_tran,Family:ABC2_membrane_7	0	.	0	0	0.009	.	.	0.986	0.671	0.511	0.05	0	0	0	1	71255.9	7
zym_gene_00605	zym_gene_00605_3	0.00737757	0.00323735	0.0991923	0.168574	0.000699427	8.23e-05	1.33e-08	0.133602	0.047025	3.78e-07	0.183899	0.090706	1.33e-08	-3.214	518	4	.		518	4	.	-5.865	-1.36	.	.	.	0	0	0	PF08633	Family:Rox3	0	.	0	0	0.023	.	.	0.615	0.086	0.412	0.07	0	0	0	0	55943.3	8.5
zym_gene_07429	zym_gene_07429_2	0.00737757	0.0113739	0.0533129	0.162659	0.00323735	8.6e-06	1.33e-08	0.173682	0.047025	3.78e-07	0.168574	0.090706	1.33e-08	-3.28	193	2	.		193	2	.	-3.195	-1.304	.	.	.	0	0	0	.	.	0	.	0	0.075	0.14	0.862	.	.	0.015	0.21	0.06	0	0	0	0	21671.9	-7
zym_gene_12652	zym_gene_12652_2	0.00737757	0.0113739	0.0991923	0.183899	0.000699427	8.23e-05	1.33e-08	0.133602	0.047025	3.78e-07	0.168574	0.090706	1.33e-08	-3.346	345	3	.		345	3	.	-4.156	-1.52	.	.	.	0	0	0	PF00380	Family:Ribosomal_S9	0	.	0	0	0.03	0.585	.	.	0.104	0.468	0.03	0	0	0	0	38605.3	36.5
zym_gene_10521	zym_gene_10521_2	0.0531838	0.0113739	0.148788	0.183899	0.0113739	8.23e-05	1.33e-08	0.0828733	0.141039	6.13e-06	0.0358788	0.047025	1.33e-08	-3.474	629	7	.		629	7	.	-7.721	-2.52	.	.	.	0	0	0	.	.	0	.	0	0	0.009	.	.	0.888	0.369	0.405	0.08	0	0	0	1	68812	12
zym_gene_01523	zym_gene_01523_1	1.35e-08	0.000679042	0.00666227	0.0470458	0.000679042	0.00931898	8.43e-05	0.0107072	0.1399	0.0150742	0.104419	0.12547	1.35e-08	-2.164	88	1	.		88	1	.	-1.355	-1.146	.	.	.	0	0	0	.	.	0	.	0	1	0.684	.	.	0.65	0.477	0.444	0.49	0	0	0	0	9359.75	6.5
zym_gene_10302	zym_gene_10302_1	1.36e-08	4.51e-05	0.0111645	0.0854358	0.00228177	0.00321704	2.74e-05	0.00109414	0.116787	0.0111645	0.106795	0.0853441	1.36e-08	-2.296	1354	1	.		1354	1	.	-6.325	-1.308	.	.	.	0	0	0	PF12763	Family:EF-hand_4	0	.	0	0	0.011	.	.	0.866	0.963	0.384	0.17	0	0	0	0	143521	-52
zym_gene_09455	zym_gene_09455_1	5.4e-06	0.000422548	0.00612988	0.0746894	0.0237443	3.21e-07	1.38e-08	5.79e-05	0.0464117	0.000182425	0.0746894	0.0762128	1.38e-08	-2.55	798	0	.		798	0	.	-5.688	-1.311	.	.	.	0	0	0	.	.	0	.	0	0	0.032	.	.	0.634	0.739	0.279	0.04	0	0	0	0	87337.9	14
zym_gene_16601	zym_gene_16601_1	0.00056169	2.22e-05	0.0146996	0.0237443	0.00426672	2.27e-06	1.38e-08	5.79e-05	0.0113139	0.00220915	0.117282	0.0245894	1.38e-08	-3.148	241	1	.		241	1	.	-1.915	-1.419	.	.	.	0	0	0	.	.	0	.	0	0.463	0.349	0.739	.	.	0.13	0.43	0.04	0	0	0	0	26344.6	9
zym_gene_06201	zym_gene_06201_1	0.000126117	1.62e-05	0.00407156	0.00783544	0.000297645	4.49e-05	1.23e-07	0.00598252	0.0168309	1.44e-08	0.142859	0.0333813	1.44e-08	-2.743	155	7	.		155	7	.	0.82	-1.332	.	.	.	0	0	0	.	.	0	.	0	0.981	0.723	0.926	.	.	0.969	0.433	0.12	0	0	0	0	18003.6	2.5
zym_gene_03282	zym_gene_03282_1	0.000157652	1.45e-08	3.06e-06	0.0175947	0.0175947	0.00175242	1.18e-05	0.00140043	0.00955099	3.06e-06	0.0472107	0.0204285	1.45e-08	-1.524	300	3	.		300	3	.	-3.713	-1.298	.	.	.	0	0	0	.	.	0	.	0	0	0.049	0.503	.	.	0.944	0.459	0.08	0	0	0	0	34755.8	-24.5
zym_gene_10741	zym_gene_10741_1	1.04e-06	0.000209397	0.00260157	0.139699	0.103942	6.18e-06	1.45e-08	0.0111967	0.123754	7.01e-05	0.057702	0.138686	1.45e-08	-3.346	1160	13	.		1160	13	.	-6.319	-1.328	.	.	.	0	0	0	PF02463	Domain:SMC_N	0	.	0	0	0.011	.	.	0.842	0.797	0.406	0	0	0	0	0	131199	-2
zym_gene_08500	zym_gene_08500_1	1.46e-08	0.00380292	0.102515	0.148409	0.00380292	0.00156726	3.95e-05	0.000594962	0.112126	0.0358165	0.0737182	0.0747509	1.46e-08	-2.15	332	4	.		332	4	.	-3.411	-1.257	.	.	.	0	0	0	PF05153	Family:MIOX	0	.	0	0	0.091	0.617	.	.	0.911	0.386	0.14	0	0	0	0	38650.9	-16
zym_gene_09273	zym_gene_09273_1	1.46e-08	0.0105602	0.0358165	0.142589	0.000287648	0.013298	6.31e-06	0.000594962	0.112126	0.0358165	0.157139	0.15745	1.46e-08	-2.905	1221	22	.		1221	22	.	-6.523	-1.257	.	.	.	0	0	0	PF00176,PF00271	Domain:SNF2-rel_dom,Domain:Helicase_C	0	.	0	0	0.009	.	.	0.961	0.957	0.316	0	0	0	0	0	136205	18
zym_gene_09321	zym_gene_09321_2	1.46e-08	0.00114755	0.0358165	0.148409	0.0105602	0.00156726	3.95e-05	0.00214041	0.0747509	0.00646999	0.0737182	0.0747509	1.46e-08	-3.28	307	3	.		307	3	.	-1.801	-1.306	.	.	.	0	0	0	PF00248	Domain:Aldo_ket_red	0	.	0	0.015	0.442	0.585	.	.	0.438	0.422	0.01	0	0	0	0	34348.8	2.5
zym_gene_01302	zym_gene_01302_1	1.47e-08	1.21e-06	0.000500629	0.0601988	0.0192265	1.56e-05	4.39e-07	0.00820919	0.00681047	0.000500629	0.125542	0.0514639	1.47e-08	-1.173	77	4	.		77	4	.	-4.437	-2.008	.	.	.	0	0	0	PF06842	Family:DUF1242	0	.	0	0.511	0.299	.	.	0.613	0.987	0.366	0.2	0	1	0	1	8765.37	5.5
zym_gene_09366	zym_gene_09366_2	0.00751669	0.00296761	0.0747742	0.167946	0.000745957	0.000106253	1.5e-08	0.11039	0.109046	1.1e-06	0.167946	0.109046	1.5e-08	-1.94	192	0	.		192	0	.	-5.479	-1.304	.	.	.	0	0	0	.	.	0	.	0	0.197	0.026	.	.	0.619	0.73	0.452	0.44	0	0	0	0	20847.5	17.5
zym_gene_04824	zym_gene_04824_1	0.000506404	0.00014766	0.0171301	0.135066	0.000745957	1.67e-06	1.5e-08	0.0341684	0.0141288	1.06e-05	0.142858	0.0665364	1.5e-08	-1.994	355	22	.		355	22	.	-2.073	-0.203	.	.	.	0	0	0	PF04885	Family:Stig1	0	.	0	0	0.149	.	0.601	.	0.924	0.442	0.7	0	0	0	0	37463.8	19.5
zym_gene_16257	zym_gene_16257_2	0.000506404	0.00014766	0.0393627	0.135066	0.000745957	1.55e-05	1.5e-08	0.0341684	0.0337248	1.1e-06	0.164836	0.0337248	1.5e-08	-2.428	831	4	.		831	4	.	-5.801	-1.33	.	.	.	0	0	0	PF05786	Family:Cnd2	0	.	0	0	0.051	.	.	0.701	0.632	0.489	0.03	0	0	0	0	91508.2	-48
zym_gene_15335	zym_gene_15335_3	0.00751669	0.0245766	0.0393627	0.164836	0.00296761	1.67e-06	1.5e-08	0.11039	0.0665364	1.1e-06	0.167946	0.109046	1.5e-08	-2.964	341	3	.		341	3	.	-3.92	-1.306	.	.	.	0	0	0	.	.	0	.	0	0	0.03	0.645	.	.	0.068	0.41	0.04	0	0	0	0	38113.9	-27.5
zym_gene_03955	zym_gene_03955_2	0.00219786	0.000745957	0.0171301	0.135066	0.0245766	0.000106253	1.5e-08	0.0341684	0.0337248	0.000413569	0.164836	0.0337248	1.5e-08	-3.042	88	3	.		88	3	.	-1.581	-1.277	.	.	.	0	0	0	.	.	0	.	0	0.977	0.256	0.814	.	.	0.655	0.403	0.33	0	0	0	0	10129.5	14
zym_gene_01488	zym_gene_01488_1	8.96e-05	0.000745957	0.118011	0.0523633	0.0245766	1.55e-05	1.5e-08	0.0141974	0.0665364	0.00177647	0.101299	0.169783	1.5e-08	-3.088	165	0	.		165	0	.	-4.077	-1.745	.	.	.	0	0	0	.	.	0	.	0	0.007	0.063	0.744	.	.	0.368	0.487	0.24	0	0	0	0	19417.1	22.5
zym_gene_02157	zym_gene_02157_2	0.00751669	2.24e-05	0.0393627	0.135066	0.00296761	0.00230569	1.5e-08	0.0341684	0.109046	7.58e-05	0.167946	0.109046	1.5e-08	-3.241	204	3	.		204	3	.	-3.149	-2.225	.	.	.	0	0	0	.	.	0	.	0	0.966	0.521	.	.	0.564	0.074	0.443	0.04	0	0	1	0	22495.7	11.5
zym_gene_11033	zym_gene_11033_2	1.68e-08	1.56e-06	0.00186057	0.0389401	0.000939359	8.52e-05	1.07e-07	0.00157271	0.00724605	0.000535833	0.0915977	0.035995	1.68e-08	-1.553	304	9	.		304	9	.	-2.267	0.527	.	.	.	0	0	0	PF07859	Domain:Abhydrolase_3	0	.	0	0.109	0.446	.	.	0.892	0.982	0.457	0.1	1	1	0	0	33425	1
zym_gene_07207	zym_gene_07207_1	1.68e-08	5.51e-05	0.0296187	0.0389401	0.00301378	0.00133076	9.09e-07	0.000449347	0.035995	0.00547833	0.0915977	0.0639042	1.68e-08	-2.087	84	2	.		84	2	.	-4.394	-0.989	.	.	.	0	0	0	.	.	0	.	0	0.89	0.19	.	.	0.932	0.926	0.708	0.18	0	0	0	0	9150.32	-0.5
zym_gene_13181	zym_gene_13181_2	1.68e-08	0.000248144	0.00186057	0.0677027	0.00301378	0.00133076	6.23e-06	0.000449347	0.035995	0.000535833	0.146452	0.0978957	1.68e-08	-2.094	69	1	.		69	1	.	-4.248	-0.546	.	.	.	0	0	0	.	.	0	.	0	0.835	0.064	.	.	0.708	0.063	0.511	0.55	0	0	0	0	7513.52	-2.5
zym_gene_13419	zym_gene_13419_2	1.68e-08	0.000248144	0.0137595	0.132505	0.00301378	0.000367106	6.23e-06	0.000449347	0.035995	0.000535833	0.124392	0.129688	1.68e-08	-2.864	281	0	.		281	0	.	-3.675	-1.318	.	.	.	0	0	0	.	.	0	.	0	0	0.064	0.566	.	.	0.701	0.285	0.03	0	0	0	0	32762.4	-25
zym_gene_10599	zym_gene_10599_1	1.68e-08	5.51e-05	0.00547833	0.132505	0.000939359	0.000367106	3.52e-05	0.00157271	0.0639042	0.00547833	0.146452	0.129688	1.68e-08	-2.92	280	9	.		280	9	.	-1.219	-1.298	.	.	.	0	0	0	PF13639	Domain:zf-RING_2	0	.	0	0.409	0.476	0.676	.	.	0.262	0.278	0.02	0	0	0	0	31554.5	7.5
zym_gene_10699	zym_gene_10699_2	1.68e-08	5.51e-05	0.0548495	0.146452	0.000939359	0.000367106	6.23e-06	0.00010873	0.0978957	0.00186057	0.146452	0.0639042	1.68e-08	-3.048	202	3	.		202	3	.	-0.341	-1.539	.	.	.	0	0	0	PF12597	Family:Cox20	0	.	0	0.552	0.634	0.775	.	.	0.944	0.25	0.03	0	0	0	0	22984	10.5
zym_gene_12199	zym_gene_12199_2	1.06e-06	5.46e-05	0.00176333	0.0857198	0.00666396	0.0200303	1.74e-08	0.00344848	0.139047	0.012049	0.138231	0.139047	1.74e-08	-3.181	871	7	PiCRN8		871	7	PiCRN8	-3.874	-1.329	.	.	.	0	0	0	PF00069	Domain:Pkinase	0	.	0	0	0.1	.	.	0.852	0.925	0.39	0.15	0	0	0	0	96967.1	25
zym_gene_02656	zym_gene_02656_2	2.55e-08	7.04e-05	0.00217951	0.0202971	0.00335503	0.00154955	1.79e-08	2.76e-05	0.0381785	0.0149756	0.144437	0.0994334	1.79e-08	-0.48	367	3	.		367	3	.	-3.337	1.475	.	.	.	0	0	0	.	.	0	CE7,CE1,CE15	0	0	0.067	.	.	0.874	0.688	0.283	0.18	1	1	0	0	41125.7	-10
zym_gene_11622	zym_gene_11622_1	1.81e-08	1.96e-06	0.012049	0.0553903	0.00666396	8.94e-05	1.49e-07	0.00117538	0.0564508	0.00176333	0.144241	0.117531	1.81e-08	-2.298	579	3	.		579	3	.	-5.652	-0.227	.	.	.	0	0	0	PF14269	Repeat:Arylsulfotran_2	0	.	0	0	0.01	.	.	0.986	0.449	0.448	0.03	1	1	1	0	65521.5	-9.5
zym_gene_15872	zym_gene_15872_1	1.81e-08	0.00295612	0.142405	0.117191	0.0112787	0.00363141	0.000439899	0.00788982	0.186919	0.087634	0.190966	0.0919422	1.81e-08	-2.52	2691	36	.		2691	36	.	-6.211	-1.305	.	.	.	0	0	0	PF12074,PF13513	Family:Gcn1_N,Repeat:HEAT_EZ	0	.	0	0.001	0.009	.	.	0.811	0.876	0.367	0	0	0	0	0	293678	-23
zym_gene_10816	zym_gene_10816_2	1.81e-08	0.00295612	0.042306	0.032453	0.0112787	0.000716636	5.53e-05	0.00788982	0.186919	0.087634	0.190966	0.0958496	1.81e-08	-3.048	252	1	.		252	1	.	-2.928	-1.409	.	.	.	0	0	0	.	.	0	.	0	0.583	0.512	.	.	0.627	0.026	0.44	0.03	0	0	0	0	28032.8	8
zym_gene_16308	zym_gene_16308_1	3.43e-05	0.00221937	0.0293263	0.127443	0.0744114	0.00391993	1.81e-08	0.00187396	0.137207	0.014837	0.0581339	0.0959851	1.81e-08	-3.074	314	4	.		314	4	.	-1.827	-1.309	.	.	.	0	0	0	PF13622	Domain:4HBT_3	0	.	0	0.006	0.452	0.606	.	.	0.067	0.366	0.25	0	0	0	0	35721.4	4.5
zym_gene_16139	zym_gene_16139_1	1.81e-08	1.12e-05	0.000542723	0.0154736	0.00249529	0.00035395	1.07e-06	0.0003469	0.0319916	0.00176333	0.132087	0.08706	1.81e-08	-3.346	528	3	.		528	3	.	-5.728	-1.871	SHM,Rv1093_(glyA1),GlyA	reduced_virulence,increased_virulence_(hypervirulence)	PHI:4491,PHI:7584,PHI:2962	1	1	0	PF00464	Domain:SHMT	0	.	0	0	0.021	.	.	0.745	0.004	0.416	0	0	0	0	0	58908.1	11
zym_gene_07120	zym_gene_07120_1	7.26e-06	0.000749789	0.00260072	0.0744114	0.00576833	0.00142914	1.81e-08	0.00187396	0.0667533	0.000897869	0.0581339	0.137579	1.81e-08	-3.346	107	1	.		107	1	.	-2.712	-1.31	.	.	.	0	0	0	.	.	0	.	0	0	0.233	0.887	.	.	0.443	0.45	0.17	0	0	0	0	13257.7	15.5
zym_gene_10903	zym_gene_10903_1	1.83e-08	0.000402785	0.0217244	0.101796	0.000402785	0.00215167	9.99e-07	0.0031816	0.129079	0.0217244	0.160314	0.0529902	1.83e-08	-1.205	877	5	.		877	5	.	-5.903	-1.319	.	.	.	0	0	0	PF08238	Repeat:Sel1	0	.	0	0	0.118	.	.	0.875	0.57	0.397	0.09	0	0	0	0	94783.3	14.5
zym_gene_03877	zym_gene_03877_2	1.83e-08	1.57e-06	0.00283027	0.0330942	0.0145491	0.00215167	9.99e-07	0.000892231	0.129079	0.00283027	0.157231	0.129079	1.83e-08	-2.454	654	1	.		654	1	.	-5.628	-1.31	.	.	.	0	0	0	PF00447,PF00072	Domain:HSF_DNA-bind,Domain:Response_reg	0	.	0	0	0.121	.	.	0.808	0.983	0.466	0.35	0	0	0	0	71039.5	7
zym_gene_15115	zym_gene_15115_2	1.83e-08	8.08e-05	0.00861793	0.0632007	8.08e-05	0.00681361	5.57e-05	3.79e-05	0.156564	0.00861793	0.157231	0.129079	1.83e-08	-2.959	506	4	.		506	4	.	-4.255	-1.32	PiGPB1,Asc1	reduced_virulence,loss_of_pathogenicity	PHI:4606,PHI:316,PHI:3514	1	1	0	PF00400	Repeat:WD40	0	.	0	0	0.086	.	.	0.513	0.087	0.42	0.01	0	0	0	0	57047.7	2.5
zym_gene_08058	zym_gene_08058_1	0.00631447	0.000133951	0.00324437	0.0578132	0.000557784	1.7e-05	7.14e-06	0.0448896	0.00238608	1.89e-08	0.148707	0.0166703	1.89e-08	-2.916	61	2	.		61	2	.	-6.213	-1.37	.	.	.	0	0	0	.	.	0	.	0	0.003	0.086	.	.	0.886	0.193	0.475	0.27	0	0	0	0	7322.35	3
zym_gene_03546	zym_gene_03546_1	2.81e-05	4.4e-06	1.07e-05	0.00577362	0.00195098	0.000386427	9.94e-07	0.0035953	0.000709291	1.89e-08	0.133837	0.0349127	1.89e-08	-3.346	299	2	.		299	2	.	-2.633	-1.327	.	.	.	0	0	0	.	.	0	.	0	0.004	0.267	0.532	.	.	0.946	0.406	0.01	0	0	0	0	34152.2	0
zym_gene_16098	zym_gene_16098_3	0.0860357	0.0141415	0.144355	0.251726	0.0141415	0.000432158	0.000578041	0.175691	0.13668	0.000372321	0.251726	0.264932	0.000372321	3.351	104	8	.		104	8	.	6.669	3.28	.	.	.	0	0	0	.	.	0	.	0	1	0.984	.	0.954	.	0.457	0.197	0.82	1	1	0	0	11183.7	0.5
zym_gene_16696	zym_gene_16696_1	1.02e-06	6.23e-06	0.001113	0.124392	0.00219184	0.00010873	1.9e-08	0.00408965	0.0619476	2.95e-07	0.132505	0.0955435	1.9e-08	0.005	540	5	CfTom1		540	5	CfTom1	-0.71	2.473	.	.	.	0	0	0	PF16862	Domain:Glyco_hydro_79C	0	GH79	0	0	0.009	.	.	0.917	0.822	0.525	0.29	1	1	0	0	59732.6	-18.5
zym_gene_03615	zym_gene_03615_2	0.000195356	0.000165429	0.0211898	0.146452	0.0584101	0.00010873	1.9e-08	0.0107185	0.0347645	2.22e-06	0.132505	0.0619476	1.9e-08	-3.4	223	3	.		223	3	.	-6.48	-2.527	.	.	.	0	0	0	PF03595	Family:SLAC1	0	.	0	0.072	0.21	.	.	0.795	0.06	0.394	0.04	0	0	0	1	24391.7	1.5
zym_gene_04523	zym_gene_04523_2	1.91e-08	1.55e-05	0.00371563	0.00738031	0.0438007	0.000146846	1.11e-06	0.004644	0.107543	0.011346	0.122642	0.107543	1.91e-08	-2.402	119	5	.		119	5	.	2.039	0.064	.	.	.	0	0	0	.	.	0	.	0	0.732	0.771	0.953	.	.	0.053	0.348	0.48	1	1	0	0	13369.8	13
zym_gene_09334	zym_gene_09334_1	0.00188634	2.22e-05	4.14e-05	0.0451721	0.0237443	0.000279869	1.04e-06	0.018033	0.0245894	1.91e-08	0.0851111	0.00451034	1.91e-08	-2.6	385	1	.		385	1	.	-5.935	-1.319	.	.	.	0	0	0	PF12973	Domain:Cupin_7	0	.	0	0	0.045	.	.	0.772	0.95	0.351	0.26	0	0	0	0	42098.6	-52
zym_gene_07780	zym_gene_07780_1	0.00250823	2.02e-08	3.47e-05	0.00358986	0.0892494	0.027985	0.000191819	0.00301799	0.0537205	0.0101131	0.10131	0.0158704	2.02e-08	-1.271	146	2	.		146	2	.	-1.654	-1.206	.	.	.	0	0	0	.	.	0	.	0	0.713	0.691	.	.	0.611	0.057	0.32	0.08	0	0	0	0	15769.5	-0.5
zym_gene_16098	zym_gene_16098_1	0.0011416	0.00138927	0.0623099	0.133746	0.0192937	0.000840153	0.0130363	0.00126523	0.138152	0.134731	0.0361936	0.055704	0.000840153	3.351	104	8	.		104	8	.	6.669	3.28	.	.	.	0	0	0	.	.	0	.	0	1	0.984	.	0.954	.	0.457	0.197	0.82	1	1	0	0	11183.7	0.5
zym_gene_10465	zym_gene_10465_1	0.000568542	8.5e-05	0.0217682	0.138355	0.000328426	1.07e-05	2.06e-08	0.000799803	0.137086	0.00415077	0.127712	0.116225	2.06e-08	-3.361	347	6	.		347	6	.	-5.234	-1.54	.	.	.	0	0	0	PF06999	Family:Suc_Fer-like	0	.	0	0.001	0.275	.	.	0.862	0.929	0.422	0.01	0	0	0	0	38455.8	6.5
zym_gene_13180	zym_gene_13180_2	2.14e-05	3.52e-07	0.00137027	0.0907155	6.46e-05	2.17e-08	8.56e-08	0.000620694	0.0590203	2.34e-05	0.101515	0.0590203	2.17e-08	-0.752	159	8	.		159	8	.	5.839	2.647	.	.	.	0	0	0	.	.	0	.	0	0.999	0.939	0.817	.	.	0.945	0.528	0.15	1	1	0	0	18032.1	5.5
zym_gene_08709	zym_gene_08709_2	0.00175071	2.24e-06	0.0280881	0.0392707	0.00672613	1.44e-06	2.22e-08	0.0105969	0.00945073	0.00027958	0.112742	0.125058	2.22e-08	-0.659	199	4	.		199	4	.	0.889	-1.291	.	.	.	0	0	0	.	.	0	.	0	0.849	0.826	0.593	.	.	0.023	0.408	0.57	0	0	0	0	21852.5	1.5
zym_gene_07094	zym_gene_07094_1	0.00587216	0.00209868	0.0117827	0.112742	0.00209868	0.00158567	2.22e-08	0.0529843	0.125058	7.96e-06	0.121761	0.0486422	2.22e-08	-1.428	196	3	.		196	3	.	-3.94	-2.546	.	.	.	0	0	0	.	.	0	.	0	0.967	0.64	.	.	0.985	0.007	0.49	0.2	0	0	0	1	21162	6.5
zym_gene_16686	zym_gene_16686_2	8.01e-05	2.24e-06	0.0117827	0.00672613	0.00672613	1.2e-05	2.22e-08	0.00357454	0.0234316	0.00027958	0.153651	0.155627	2.22e-08	-2.738	260	3	.		260	3	.	1.481	0.325	.	.	.	0	0	0	PF03364	Family:Polyketide_cyc	0	.	0	0.639	0.622	0.658	.	.	0.889	0.252	0.13	1	1	0	0	28964.6	9
zym_gene_07193	zym_gene_07193_1	8.01e-05	0.000110061	0.0117827	0.147852	0.00672613	1.44e-06	2.22e-08	0.0259623	0.0486422	5.31e-05	0.121761	0.0849205	2.22e-08	-2.83	140	0	.		140	0	.	-3.359	0.907	.	.	.	0	0	0	.	.	0	.	0	0	0.022	.	.	0.536	0.322	0.274	0.34	1	1	0	0	15175.1	-35
zym_gene_12822	zym_gene_12822_1	0.00042104	0.000535315	0.00027958	0.147852	0.0178096	0.00528556	2.22e-08	0.0529843	0.125058	7.96e-06	0.0215989	0.0486422	2.22e-08	-3.306	536	3	.		536	3	.	-7.616	-2.539	.	.	.	0	0	0	PF07690	Family:MFS_1	0	.	0	0	0.011	.	.	0.871	0.73	0.227	0.14	0	0	0	1	58462.4	-0.5
zym_gene_03817	zym_gene_03817_2	0.000182103	0.000479593	0.00631548	0.106795	0.000123986	4.38e-07	2.3e-08	0.0010617	0.0748263	4.77e-05	0.116729	0.0748263	2.3e-08	-1.312	217	7	.		217	7	.	-1.327	-1.281	.	.	.	0	0	0	PF12464,PF00132	Family:Mac,Repeat:Hexapep	0	.	0	0.765	0.736	.	.	0.633	0.961	0.261	0.13	0	0	0	0	23739.2	-2.5
zym_gene_07274	zym_gene_07274_39	4.11e-05	8.08e-07	0.000739116	0.0457105	0.0113188	0.000314444	2.3e-08	0.000301108	0.0748263	0.000739116	0.0546296	0.0457761	2.3e-08	-2.193	53	3	.		53	3	.	3.225	0.815	.	.	.	0	0	0	.	.	0	.	0	0.999	0.794	0.911	.	.	0.429	0.375	0.46	0	0	0	0	6200.02	7.5
zym_gene_10808	zym_gene_10808_2	5.39e-05	0.00324348	0.0298867	0.140348	0.0212751	3.5e-05	2.33e-08	0.00569914	0.144473	0.00175976	0.154317	0.11621	2.33e-08	-2.173	432	4	.		432	4	.	-6.182	-1.302	.	.	.	0	0	0	PF13418,PF13415	Repeat:Kelch_4,Repeat:Kelch_3	0	.	0	0	0.014	.	.	0.774	0.424	0.271	0.4	0	0	0	0	46304.6	-11
zym_gene_16393	zym_gene_16393_2	0.00103686	5.36e-05	0.0136439	0.146195	0.00324348	0.000701353	2.33e-08	0.00569914	0.080486	0.000115439	0.146195	0.154722	2.33e-08	-3.346	336	2	.		336	2	.	-2.794	-1.312	.	.	.	0	0	0	PF00637	Repeat:Clathrin	0	.	0	0	0.2	0.929	.	.	0.77	0.301	0	0	0	0	0	39126.8	-2.5
zym_gene_07780	zym_gene_07780_2	0.00090104	2.34e-08	0.00078223	0.0148571	0.123521	0.105735	0.00625561	9.03e-05	0.16526	0.16887	0.0178891	0.0878937	2.34e-08	-1.271	146	2	.		146	2	.	-1.654	-1.206	.	.	.	0	0	0	.	.	0	.	0	0.713	0.691	.	.	0.611	0.057	0.32	0.08	0	0	0	0	15769.5	-0.5
zym_gene_17473	zym_gene_17473_3	0.000170073	2.34e-08	0.000153652	0.00134957	0.160228	0.00397276	0.000385591	1.17e-05	0.16526	0.140302	0.0415027	0.0878937	2.34e-08	-2.801	129	2	.		129	2	.	-2.148	-1.296	.	.	.	0	0	0	.	.	0	.	0	0.996	0.543	.	.	0.587	0.022	0.413	0.04	0	0	0	0	14385.2	3
zym_gene_03832	zym_gene_03832_3	0.00090104	2.34e-08	0.00078223	0.0148571	0.160228	0.0626661	6.5e-05	1.17e-05	0.105419	0.140194	0.0415027	0.147761	2.34e-08	-3.048	181	1	.		181	1	.	0.483	-1.318	.	.	.	0	0	0	.	.	0	.	0	0.974	0.671	0.886	.	.	0.649	0.455	0.17	0	0	0	0	20003.3	3.5
zym_gene_08420	zym_gene_08420_1	0.000107265	4.44e-08	3.5e-05	0.00129911	0.000364776	2.36e-08	8.2e-08	0.00254826	0.00147436	1.22e-07	0.136511	0.00438038	2.36e-08	-3.084	337	2	.		337	2	.	-7.175	-2.364	.	.	.	0	0	0	.	.	0	.	0	0	0.087	.	.	0.925	0.83	0.28	0.06	0	0	0	1	36614.5	-7
zym_gene_16447	zym_gene_16447_2	7.97e-05	5.31e-05	0.00476289	0.0722975	0.0456423	0.00113168	2.37e-08	0.00619923	0.0805278	0.011189	0.116353	0.109285	2.37e-08	-1.521	222	1	.		222	1	.	-1.983	-1.31	.	.	.	0	0	0	.	.	0	.	0	0.745	0.682	.	.	0.745	0.674	0.434	0.07	0	0	0	0	24433.3	-2
zym_gene_07796	zym_gene_07796_2	1.87e-05	5.31e-05	0.00476289	0.0722975	0.10134	0.0031906	2.37e-08	0.00619923	0.109118	0.011189	0.116353	0.109285	2.37e-08	-2.531	86	0	.		86	0	.	-3.741	-1.374	.	.	.	0	0	0	.	.	0	.	0	0.455	0.42	.	.	0.736	0.091	0.4	0.39	0	0	0	0	10013.8	7
zym_gene_04742	zym_gene_04742_1	0.00157197	0.00238549	0.0382483	0.137435	0.000542507	6.83e-05	1.57e-06	0.0648997	0.00111059	2.39e-08	0.137435	0.0329186	2.39e-08	-1.413	322	9	.		322	9	.	-5.427	-1.274	.	.	.	0	0	0	.	.	0	.	0	0.003	0.238	.	.	0.909	0.133	0.196	0.29	0	0	0	0	35675.3	-6.5
zym_gene_10021	zym_gene_10021_2	0.00157197	0.000542507	0.0159337	0.137435	9.43e-05	8.41e-06	8.87e-08	0.0648997	0.0132112	2.39e-08	0.100785	0.0329186	2.39e-08	-1.547	103	0	.		103	0	.	-1.69	-0.227	.	.	.	0	0	0	.	.	0	.	0	0.54	0.436	.	.	0.502	0.858	0.476	0.29	1	1	1	0	10965.2	2.5
zym_gene_15849	zym_gene_15849_2	0.0059591	0.000542507	0.0382483	0.169416	9.43e-05	6.83e-05	1.57e-06	0.109717	0.0669345	2.39e-08	0.100785	0.0132112	2.39e-08	-1.637	183	1	.		183	1	.	0.915	-1.808	.	.	.	0	0	0	PF08534	Domain:Redoxin	0	.	0	0.952	0.874	0.907	.	.	0.238	0.408	0.24	0	0	0	0	19792.5	6.5
zym_gene_15221	zym_gene_15221_2	0.0059591	0.00822853	0.0749354	0.172554	9.43e-05	8.41e-06	1.57e-06	0.0648997	0.0132112	2.39e-08	0.172554	0.0329186	2.39e-08	-2.043	1364	17	.		1364	17	.	-6.781	-1.309	.	.	.	0	0	0	PF03178,PF10433	Repeat:CPSF_A,Domain:MMS1_N	0	.	0	0	0.009	.	.	0.988	0.264	0.474	0.01	0	0	0	0	149482	-55
zym_gene_01866	zym_gene_01866_1	0.0059591	0.000542507	0.0159337	0.137435	0.000542507	8.41e-06	8.87e-08	0.0313447	0.0329186	2.39e-08	0.145214	0.00428722	2.39e-08	-2.145	100	2	.		100	2	.	0.889	-0.937	.	.	.	0	0	0	.	.	0	.	0	0.967	0.677	.	0.804	.	0.861	0.292	0.63	0	0	0	0	10832.3	3.5
zym_gene_09004	zym_gene_09004_1	0.0177299	0.00822853	0.0749354	0.169416	0.00238549	6.83e-05	1.71e-05	0.17455	0.0132112	2.39e-08	0.100785	0.0329186	2.39e-08	-2.21	283	4	.		283	4	.	-5.377	-1.317	.	.	.	0	0	0	PF13561	Domain:adh_short_C2	0	.	0	0.006	0.164	.	.	0.794	0.993	0.257	0.68	0	0	0	0	29291.5	-4
zym_gene_02813	zym_gene_02813_2	0.0177299	0.00238549	0.0382483	0.137435	0.000542507	0.00040812	1.71e-05	0.17455	0.0132112	2.39e-08	0.169416	0.0329186	2.39e-08	-2.401	297	4	.		297	4	.	-7.406	-2.523	.	.	.	0	0	0	.	.	0	.	0	0.003	0.103	.	.	0.926	0.071	0.52	0.07	0	0	0	1	33554.2	10
zym_gene_13323	zym_gene_13323_2	0.0059591	0.000542507	0.0159337	0.169416	0.00822853	7.15e-07	1.57e-06	0.0648997	0.0132112	2.39e-08	0.172554	0.0329186	2.39e-08	-2.481	131	4	.		131	4	.	-0.6	0.78	.	.	.	0	0	0	.	.	0	.	0	0.618	0.518	.	.	0.667	0.896	0.407	0.25	1	1	0	0	14928.1	6.5
zym_gene_14553	zym_gene_14553_2	0.00157197	0.000542507	0.0159337	0.137435	0.00822853	6.83e-05	1.57e-06	0.152385	0.00428722	2.39e-08	0.145214	0.0329186	2.39e-08	-2.734	569	7	.		569	7	.	-3.416	-1.264	.	.	.	0	0	0	PF06221	Domain:zf-C2HC5	0	.	0	0	0.11	0.666	.	.	0.329	0.37	0.02	0	0	0	0	61669.8	6.5
zym_gene_13291	zym_gene_13291_2	0.0059591	0.00238549	0.0749354	0.137435	0.000542507	6.83e-05	8.87e-08	0.109717	0.0132112	2.39e-08	0.145214	0.0132112	2.39e-08	-3.126	529	2	.		529	2	.	-5.767	-1.378	.	.	.	0	0	0	PF00046	Domain:Homeodomain	0	.	0	0	0.012	.	.	0.617	0.966	0.501	0.09	0	0	0	0	58500.7	15
zym_gene_09117	zym_gene_09117_1	0.0810919	0.00238549	0.0749354	0.172554	0.00238549	0.00186316	1.57e-06	0.109717	0.0132112	2.39e-08	0.172554	0.0329186	2.39e-08	-3.185	307	3	.		307	3	.	-7.304	-2.548	.	.	.	0	0	0	PF02544	Family:Steroid_dh	0	.	0	0	0.092	.	.	0.905	0.73	0.398	0.09	0	0	0	1	34579.1	18
zym_gene_16098	zym_gene_16098_2	0.0336623	0.00374647	0.142335	0.158207	0.232564	0.067042	0.0791035	0.0271669	0.244256	0.181684	0.0791035	0.189254	0.00374647	3.351	104	8	.		104	8	.	6.669	3.28	.	.	.	0	0	0	.	.	0	.	0	1	0.984	.	0.954	.	0.457	0.197	0.82	1	1	0	0	11183.7	0.5
zym_gene_06413	zym_gene_06413_1	1.22e-06	2.52e-06	0.000631197	0.0859728	0.0320866	0.00134777	2.46e-08	0.00124734	0.0886897	0.0019871	0.105512	0.142681	2.46e-08	-2.922	410	9	.		410	9	.	-3.108	-1.294	.	.	.	0	0	0	.	.	0	.	0	0	0.148	0.712	.	.	0.953	0.44	0.2	0	0	0	0	46617.1	21
zym_gene_17104	zym_gene_17104_2	0.00136233	1.33e-05	0.0027184	0.0291038	0.000372824	0.000262483	2.49e-08	0.00782235	0.0160107	6.85e-07	0.136941	0.0348856	2.49e-08	-2.964	447	7	.		447	7	.	-5.419	-1.312	NOB1	lethal	PHI:2550	0	0	1	PF08772,PF17146	Domain:NOB1_Zn_bind,Domain:PIN_6	0	.	0	0	0.134	0.618	.	.	0.073	0.349	0	0	0	0	0	49175.3	1
zym_gene_11258	zym_gene_11258_1	6.74e-05	1.87e-07	0.0027184	0.092263	0.092263	8.64e-06	2.49e-08	0.000727832	0.157276	0.0197448	0.101874	0.154363	2.49e-08	-3.088	827	4	.		827	4	.	-7.383	-2.521	.	.	.	0	0	0	.	.	0	.	0	0	0.009	.	.	0.792	0.867	0.474	0	0	0	0	1	93006.8	14
zym_gene_03616	zym_gene_03616_2	9.07e-05	2.08e-05	0.0083792	0.0517386	0.0273618	0.00221377	2.53e-08	0.00742619	0.141835	0.0083792	0.151805	0.141835	2.53e-08	-3.182	300	2	.		300	2	.	-7.451	-2.54	.	.	.	0	0	0	PF04750	Family:Far-17a_AIG1	0	.	0	0	0.046	.	.	0.872	0.696	0.465	0.11	0	0	0	1	34073.6	11.5
zym_gene_07494	zym_gene_07494_2	2.55e-08	1.39e-05	0.00217951	0.00889083	0.00889083	0.000447649	1.7e-07	0.00172486	0.0661761	0.00616641	0.0913146	0.129757	2.55e-08	-2.107	78	5	.		78	5	.	-1.19	-1.476	.	.	.	0	0	0	.	.	0	.	0	0.539	0.457	.	0.729	.	0.989	0.535	0.68	0	0	1	0	8569.94	2.5
zym_gene_07334	zym_gene_07334_1	2.55e-08	1.39e-05	0.00616641	0.131307	0.00889083	0.000447649	1.32e-06	0.00172486	0.0994334	0.00616641	0.1231	0.0381785	2.55e-08	-3.057	196	3	.		196	3	.	0.186	-1.323	.	.	.	0	0	0	.	.	0	.	0	0.792	0.668	0.563	.	.	0.975	0.47	0.04	0	0	0	0	22179.7	0.5
zym_gene_16098	zym_gene_16098_4	0.262116	0.277546	0.267608	0.158841	0.277546	0.285956	0.048936	0.272758	0.292696	0.289543	0.158841	0.292696	0.048936	3.351	104	8	.		104	8	.	6.669	3.28	.	.	.	0	0	0	.	.	0	.	0	1	0.984	.	0.954	.	0.457	0.197	0.82	1	1	0	0	11183.7	0.5
zym_gene_07837	zym_gene_07837_2	0.190013	0.048936	0.267608	0.277546	0.277546	0.151257	0.0529472	0.00286692	0.292696	0.267608	0.166527	0.262116	0.00286692	3.341	74	6	.		74	6	.	6.604	3.312	.	.	.	0	0	0	.	.	0	.	0	1	0.949	.	0.916	.	0.942	0.537	0.8	1	1	0	0	7696.88	3.5
zym_gene_07837	zym_gene_07837_1	0.0101605	0.114515	0.105423	0.137827	0.0588589	0.137423	0.126361	0.00943002	0.11915	0.0144149	0.0871984	0.135655	0.00943002	3.341	74	6	.		74	6	.	6.604	3.312	.	.	.	0	0	0	.	.	0	.	0	1	0.949	.	0.916	.	0.942	0.537	0.8	1	1	0	0	7696.88	3.5
zym_gene_06409	zym_gene_06409_1	0.000384842	1.05e-05	0.00666227	0.074632	0.128944	0.00931898	1.92e-05	0.0107072	0.0620132	0.0299872	0.0864159	0.12547	1.05e-05	3.314	113	13	.		113	13	.	6.677	3.312	.	.	.	0	0	0	.	.	0	.	0	1	0.969	.	0.885	.	0.886	0.403	0.67	1	1	0	0	12206.4	7
zym_gene_06409	zym_gene_06409_2	0.000239344	0.00363395	0.110961	0.195906	0.0148386	0.0172341	0.000481498	0.0108519	0.119306	0.00522703	0.156725	0.178107	0.000239344	3.314	113	13	.		113	13	.	6.677	3.312	.	.	.	0	0	0	.	.	0	.	0	1	0.969	.	0.885	.	0.886	0.403	0.67	1	1	0	0	12206.4	7
zym_gene_08029	zym_gene_08029_2	0.00539189	0.0094596	0.100227	0.190966	0.00239305	4.14e-05	7.78e-08	0.178866	0.0458027	2.63e-08	0.173606	0.0919422	2.63e-08	0.992	104	2	.		104	2	.	4.769	3.311	.	.	.	0	0	0	.	.	0	.	0	0.967	0.537	0.629	0.848	.	0.835	0.369	0.47	1	1	0	0	11296.6	-2.5
zym_gene_07578	zym_gene_07578_3	0.0185089	0.00239305	0.0517301	0.190966	0.00239305	4.14e-05	7.78e-08	0.13415	0.0178917	2.63e-08	0.190966	0.0458027	2.63e-08	0.969	62	3	.		62	3	.	2.378	3.312	.	.	.	0	0	0	.	.	0	.	0	0.96	0.477	.	.	0.538	0.827	0.23	0.45	1	1	0	0	6690.75	7
zym_gene_11653	zym_gene_11653_3	0.0185089	0.00239305	0.0517301	0.190966	0.00239305	4.14e-05	7.78e-08	0.079707	0.0458027	2.63e-08	0.190966	0.0458027	2.63e-08	0.963	156	2	.		156	2	.	3.066	2.344	.	.	.	0	0	0	.	.	0	.	0	0.971	0.51	0.599	.	.	0.005	0.31	0.48	1	1	0	0	17129.4	-6.5
zym_gene_04422	zym_gene_04422_2	0.00539189	0.0094596	0.0517301	0.167619	0.000439899	3.06e-06	7.78e-08	0.13415	0.0178917	2.63e-08	0.190966	0.0458027	2.63e-08	0.888	128	3	.		128	3	.	1.032	2.612	.	.	.	0	0	0	.	.	0	.	0	0.899	0.481	.	.	0.775	0.771	0.378	0.44	1	1	0	0	13646.5	2.5
zym_gene_12666	zym_gene_12666_3	0.0185089	0.0094596	0.0517301	0.190966	0.000439899	3.06e-06	7.78e-08	0.13415	0.00539503	2.63e-08	0.190966	0.0458027	2.63e-08	0.825	348	3	.		348	3	.	-4.884	-1.288	.	.	.	0	0	0	PF08240	Domain:ADH_N	0	.	0	0.026	0.298	.	.	0.809	0.056	0.449	0.35	0	0	0	0	36810.9	-1.5
zym_gene_03418	zym_gene_03418_2	0.0185089	0.00239305	0.100227	0.173606	0.00239305	4.14e-05	7.78e-08	0.13415	0.0458027	2.63e-08	0.173606	0.0919422	2.63e-08	0.765	426	1	.		426	1	.	-0.359	2.93	.	.	.	0	0	0	.	.	0	.	0	0	0.294	.	.	0.742	0.978	0.321	0.09	1	1	0	0	47314.3	2
zym_gene_17763	zym_gene_17763_2	0.00539189	0.00239305	0.0517301	0.190966	0.000439899	4.14e-05	7.78e-08	0.13415	0.0458027	2.63e-08	0.173606	0.0458027	2.63e-08	0.54	781	2	.		781	2	.	-2.351	2.822	.	.	.	0	0	0	PF01432	Family:Peptidase_M3	0	.	0	0	0.01	.	.	0.928	0.985	0.369	0.41	1	1	0	0	88089.9	-18.5
zym_gene_15090	zym_gene_15090_2	0.00539189	0.00239305	0.0209384	0.167619	0.000439899	4.14e-05	7.78e-08	0.178866	0.0178917	2.63e-08	0.173606	0.0458027	2.63e-08	0.534	128	7	.		128	7	.	1.991	-0.838	.	.	.	0	0	0	.	.	0	.	0	1	0.932	0.517	.	.	0.054	0.446	0.65	0	0	0	1	14129.2	5
zym_gene_11345	zym_gene_11345_2	0.00539189	0.0094596	0.0209384	0.167619	5.53e-05	3.06e-06	7.78e-08	0.13415	0.00539503	2.63e-08	0.173606	0.0178917	2.63e-08	0.476	371	9	.		371	9	.	-1.126	2.959	.	.	.	0	0	0	PF04616	Family:Glyco_hydro_43	0	GH43_30,GH43,GH43_34,GH43_3,GH43_32,GH43_33,GH43_26,GH43_29,GH43_8,GH43_31,GH43_4,GH43_5,GH43_10,GH43_11,GH43_17,GH43_22,GH43_6,GH117,GH43_12	0	0	0.134	.	.	0.666	0.052	0.277	0.42	1	1	0	0	40636.9	-13.5
zym_gene_13883	zym_gene_13883_2	0.00539189	0.0094596	0.0209384	0.167619	5.53e-05	3.06e-06	7.78e-08	0.13415	0.00539503	2.63e-08	0.173606	0.0178917	2.63e-08	0.353	841	10	MoCDIP1		841	10	MoCDIP1	0.695	3.307	.	.	.	0	0	0	PF12708	Repeat:Pectate_lyase_3	0	GH55	0	0	0.145	.	.	0.904	0.114	0.466	0.77	1	1	0	0	90596.5	8
zym_gene_00675	zym_gene_00675_3	0.0185089	0.0094596	0.0209384	0.167619	0.000439899	3.06e-06	7.78e-08	0.079707	0.0178917	2.63e-08	0.190966	0.0178917	2.63e-08	0.323	339	1	.		339	1	.	-2.342	3.075	.	.	.	0	0	0	.	.	0	.	0	0	0.01	.	.	0.947	0.005	0.238	0.7	1	1	0	0	34248.7	-7
zym_gene_10040	zym_gene_10040_2	0.0185089	0.0094596	0.100227	0.173606	0.00239305	4.14e-05	7.78e-08	0.178866	0.0458027	2.63e-08	0.125714	0.0919422	2.63e-08	0.296	583	5	.		583	5	.	-3.189	1.981	.	.	.	0	0	0	PF00144	Domain:Beta-lactamase	0	.	0	0	0.009	.	.	0.858	0.153	0.39	0.62	1	1	0	0	63566.1	-20
zym_gene_11024	zym_gene_11024_2	0.0185089	0.0094596	0.0517301	0.190966	0.000439899	3.06e-06	7.78e-08	0.13415	0.0178917	2.63e-08	0.173606	0.0458027	2.63e-08	0.228	396	3	.		396	3	.	-1.45	3.15	.	.	.	0	0	0	.	.	0	.	0	0	0.044	.	.	0.754	0.828	0.536	0.71	1	1	0	0	40040	-19.5
zym_gene_04604	zym_gene_04604_2	0.00539189	0.0094596	0.100227	0.190966	0.00239305	4.14e-05	7.78e-08	0.178866	0.0458027	2.63e-08	0.173606	0.0919422	2.63e-08	0.18	545	8	.		545	8	.	-2.248	3.066	.	.	.	0	0	0	PF05577	Domain:Peptidase_S28	0	.	0	0	0.009	.	.	0.97	0.831	0.684	0.32	1	1	0	0	60211.2	-14.5
zym_gene_08329	zym_gene_08329_1	0.0185089	0.00239305	0.0517301	0.190966	0.00239305	4.14e-05	7.78e-08	0.13415	0.0458027	2.63e-08	0.125714	0.0458027	2.63e-08	-0.008	694	4	.		694	4	.	-0.874	1.607	.	.	.	0	0	0	.	.	0	.	0	0	0.031	0.706	.	.	0.555	0.531	0.03	1	1	0	0	79883.3	-2
zym_gene_06564	zym_gene_06564_2	0.0185089	0.0094596	0.100227	0.173606	0.00239305	4.14e-05	7.78e-08	0.13415	0.0458027	2.63e-08	0.125714	0.0919422	2.63e-08	-0.033	671	7	.		671	7	.	-6.731	-1.229	.	.	.	0	0	0	.	.	0	.	0	0	0.01	.	.	0.981	0.005	0.372	0.01	0	0	0	0	74427.9	-1
zym_gene_01274	zym_gene_01274_2	0.00539189	0.0094596	0.0209384	0.167619	5.53e-05	3.06e-06	7.78e-08	0.13415	0.00539503	2.63e-08	0.173606	0.0178917	2.63e-08	-0.082	533	19	PpCBEL		533	19	PpCBEL	0.985	3.172	.	.	.	0	0	0	.	.	0	.	0	0	0.105	.	.	0.652	0.091	0.318	0.67	1	1	0	0	57381.8	5
zym_gene_13884	zym_gene_13884_2	0.00539189	0.00239305	0.100227	0.173606	0.00239305	4.14e-05	7.78e-08	0.13415	0.0458027	2.63e-08	0.190966	0.0919422	2.63e-08	-0.129	1090	44	.		1090	44	.	-1.733	3.241	.	.	.	0	0	0	PF09362,PF01822	Domain:DUF1996,Domain:WSC	0	.	0	0	0.031	.	.	0.828	0.205	0.224	0.76	1	1	0	0	114258	2.5
zym_gene_03227	zym_gene_03227_3	0.0185089	0.00239305	0.100227	0.190966	0.00239305	4.14e-05	7.78e-08	0.13415	0.0178917	2.63e-08	0.173606	0.0458027	2.63e-08	-0.141	133	3	.		133	3	.	0.745	0.321	.	.	.	0	0	0	.	.	0	.	0	0.991	0.877	.	.	0.815	0.926	0.317	0.43	1	1	1	0	14994.8	8.5
zym_gene_15461	zym_gene_15461_2	0.0185089	0.0094596	0.0517301	0.173606	0.00239305	4.14e-05	7.78e-08	0.178866	0.0178917	2.63e-08	0.125714	0.0458027	2.63e-08	-0.215	360	5	.		360	5	.	-4.884	-0.556	.	.	.	0	0	0	PF11999	Family:Ice_binding	0	.	0	0	0.029	.	.	0.628	0.983	0.435	0.74	0	1	0	1	37028	-17.5
zym_gene_03419	zym_gene_03419_1	0.0185089	0.00239305	0.100227	0.173606	0.00239305	4.14e-05	7.78e-08	0.13415	0.0458027	2.63e-08	0.173606	0.0919422	2.63e-08	-0.306	695	6	.		695	6	.	-5.226	0.121	.	.	.	0	0	0	PF10250	Family:O-FucT	0	.	0	0	0.009	.	.	0.988	0.888	0.436	0.02	1	1	1	0	78874.8	8
zym_gene_10101	zym_gene_10101_2	0.00539189	0.0094596	0.153808	0.167619	0.00239305	0.000341665	7.78e-08	0.178866	0.0458027	2.63e-08	0.173606	0.0919422	2.63e-08	-0.383	357	5	.		357	5	.	-3.764	1.571	.	.	.	0	0	0	PF02089	Domain:Palm_thioest	0	.	0	0	0.021	.	.	0.947	0.134	0.45	0.04	1	1	0	0	40174.7	-11.5
zym_gene_07914	zym_gene_07914_2	0.00539189	0.0094596	0.100227	0.190966	0.00239305	4.14e-05	7.78e-08	0.13415	0.0178917	2.63e-08	0.190966	0.0458027	2.63e-08	-0.42	429	13	MoCDIP4,CoNIS1		429	13	MoCDIP4,CoNIS1	1.385	3.312	.	.	.	0	0	0	.	.	0	AA11,AA9	0	0	0.067	.	.	0.543	0.978	0.576	0.61	1	1	0	0	43835.1	-3.5
zym_gene_16420	zym_gene_16420_3	0.00539189	0.0094596	0.100227	0.190966	0.00239305	4.14e-05	7.78e-08	0.13415	0.0178917	2.63e-08	0.190966	0.0458027	2.63e-08	-0.493	161	3	.		161	3	.	0.89	1.971	.	.	.	0	0	0	.	.	0	.	0	0.943	0.673	.	.	0.916	0.003	0.254	0.25	1	1	1	0	17539.1	9
zym_gene_09504	zym_gene_09504_2	0.0185089	0.0094596	0.100227	0.190966	0.00239305	4.14e-05	7.78e-08	0.13415	0.0178917	2.63e-08	0.173606	0.0458027	2.63e-08	-0.625	467	5	.		467	5	.	-5.889	-1.295	.	.	.	0	0	0	PF03702	Family:AnmK	0	.	0	0	0.133	.	.	0.909	0.571	0.573	0.15	0	0	0	0	51465.6	-4.5
zym_gene_14311	zym_gene_14311_2	0.0185089	0.0094596	0.0517301	0.190966	0.00239305	4.14e-05	7.78e-08	0.079707	0.0458027	2.63e-08	0.173606	0.0458027	2.63e-08	-0.741	420	2	.		420	2	.	-4.422	-1.243	.	.	.	0	0	0	PF01408	Family:GFO_IDH_MocA	0	GH109	0	0	0.337	.	.	0.784	0.982	0.407	0.22	0	0	0	0	46403.8	3
zym_gene_14687	zym_gene_14687_3	0.00539189	0.0094596	0.0517301	0.167619	0.000439899	3.06e-06	7.78e-08	0.13415	0.0178917	2.63e-08	0.190966	0.0458027	2.63e-08	-0.744	523	10	.		523	10	.	-3.491	1.795	.	.	.	0	0	0	.	.	0	.	0	0	0.025	.	.	0.927	0.031	0.548	0.72	1	1	0	0	53156.2	-5
zym_gene_07473	zym_gene_07473_3	0.0185089	0.00239305	0.0517301	0.167619	0.00239305	4.14e-05	7.78e-08	0.178866	0.0458027	2.63e-08	0.173606	0.0919422	2.63e-08	-0.755	89	9	.		89	9	.	3.705	0.743	.	.	.	0	0	0	.	.	0	.	0	1	0.842	0.981	0.563	.	0.402	0.24	0.75	0	0	0	0	9566.49	-6.5
zym_gene_09434	zym_gene_09434_1	0.0185089	0.0094596	0.0517301	0.173606	0.00239305	4.14e-05	7.78e-08	0.178866	0.0178917	2.63e-08	0.125714	0.0458027	2.63e-08	-0.804	597	9	.		597	9	.	-6.512	-1.297	.	.	.	0	0	0	PF00920	Family:ILVD_EDD	0	.	0	0	0.011	.	.	0.947	0.988	0.301	0.16	0	0	0	0	64031.2	-6
zym_gene_10461	zym_gene_10461_2	0.00539189	0.0094596	0.0209384	0.190966	0.000439899	4.14e-05	7.78e-08	0.178866	0.00539503	2.63e-08	0.125714	0.0178917	2.63e-08	-0.866	687	7	.		687	7	.	-2.807	2.459	.	.	.	0	0	0	PF03572	Family:Peptidase_S41	0	.	0	0	0.009	.	.	0.962	0.968	0.302	0.26	1	1	0	0	76124.4	-10
zym_gene_03649	zym_gene_03649_3	0.0185089	0.0094596	0.0517301	0.190966	0.000439899	3.06e-06	7.78e-08	0.13415	0.00539503	2.63e-08	0.190966	0.0458027	2.63e-08	-0.915	293	9	.		293	9	.	-3.549	-1.291	.	.	.	0	0	0	PF07286	Family:D-Glu_cyclase	0	.	0	0.161	0.554	.	.	0.881	0.569	0.306	0.21	0	0	0	0	32110	1
zym_gene_15041	zym_gene_15041_2	0.0185089	0.00239305	0.100227	0.173606	0.00239305	4.14e-05	7.78e-08	0.13415	0.0458027	2.63e-08	0.173606	0.0919422	2.63e-08	-0.996	355	2	.		355	2	.	-4.469	0.501	.	.	.	0	0	0	.	.	0	.	0	0	0.073	.	.	0.895	0.013	0.436	0.42	1	1	0	0	37282.8	4
zym_gene_06305	zym_gene_06305_3	0.00539189	0.0094596	0.0517301	0.167619	0.0094596	0.000341665	5.82e-06	0.189968	0.0178917	2.63e-08	0.125714	0.0458027	2.63e-08	-1.036	63	3	.		63	3	.	-1.386	2.187	.	.	.	0	0	0	.	.	0	.	0	0.003	0.207	.	.	0.656	0.643	0.421	0.61	1	1	0	0	6617.74	0
zym_gene_13947	zym_gene_13947_1	0.00539189	0.0094596	0.100227	0.173606	0.00239305	4.14e-05	7.78e-08	0.178866	0.0178917	2.63e-08	0.190966	0.0919422	2.63e-08	-1.071	166	2	.		166	2	.	-1.458	-1.3	.	.	.	0	0	0	PF13577	Domain:SnoaL_4	0	.	0	0.582	0.394	0.758	.	.	0.056	0.265	0.17	0	0	0	0	18363.7	-5
zym_gene_07813	zym_gene_07813_3	0.00539189	0.0094596	0.100227	0.190966	0.00239305	4.14e-05	7.78e-08	0.13415	0.0178917	2.63e-08	0.190966	0.0458027	2.63e-08	-1.078	108	2	.		108	2	.	-0.994	1.001	.	.	.	0	0	0	.	.	0	.	0	0.076	0.502	.	.	0.646	0.669	0.542	0.42	1	1	0	0	11585.7	8.5
zym_gene_06470	zym_gene_06470_3	0.00539189	0.000439899	0.0517301	0.190966	0.00239305	4.14e-05	7.78e-08	0.079707	0.0458027	2.63e-08	0.190966	0.0919422	2.63e-08	-1.095	64	0	.		64	0	.	-1.991	-1.266	.	.	.	0	0	0	.	.	0	.	0	0.023	0.813	.	.	0.763	0.974	0.547	0.63	0	0	0	0	7093.7	4
zym_gene_05205	zym_gene_05205_2	0.00539189	0.0094596	0.100227	0.190966	0.00239305	4.14e-05	7.78e-08	0.178866	0.0458027	2.63e-08	0.173606	0.0919422	2.63e-08	-1.113	153	1	.		153	1	.	-0.659	-1.303	.	.	.	0	0	0	.	.	0	.	0	0.973	0.456	0.699	.	.	0.707	0.504	0.19	0	0	0	0	16451.5	-1.5
zym_gene_10318	zym_gene_10318_2	0.00539189	0.00239305	0.0517301	0.190966	0.00239305	4.14e-05	7.78e-08	0.079707	0.0458027	2.63e-08	0.173606	0.0919422	2.63e-08	-1.145	156	3	.		156	3	.	-2.581	-1.333	.	.	.	0	0	0	PF00179	Domain:UQ_con	0	.	0	0.947	0.571	.	.	0.847	0.838	0.403	0.13	0	0	0	0	17047.3	-1
zym_gene_06303	zym_gene_06303_2	0.00539189	0.0094596	0.100227	0.173606	0.00239305	4.14e-05	7.78e-08	0.13415	0.0178917	2.63e-08	0.190966	0.0458027	2.63e-08	-1.223	142	7	.		142	7	.	-1.331	-1.199	.	.	.	0	0	0	.	.	0	.	0	0.99	0.648	.	.	0.573	0.851	0.351	0.48	0	0	0	0	15741.2	15.5
zym_gene_04393	zym_gene_04393_2	0.00539189	0.0094596	0.100227	0.190966	0.00239305	4.14e-05	7.78e-08	0.178866	0.0458027	2.63e-08	0.173606	0.0919422	2.63e-08	-1.238	446	14	BghBEC2,GoEC2,MoCDIP2,BghBEC4,MoCDIP11		446	14	BghBEC2,GoEC2,MoCDIP2,BghBEC4,MoCDIP11	-5.829	-2.532	.	.	.	0	0	0	PF05730	Domain:CFEM	1	.	0	0	0.02	.	.	0.919	0.006	0.62	0.13	0	1	0	1	49493.8	10
zym_gene_14298	zym_gene_14298_3	0.0185089	0.00239305	0.100227	0.190966	0.00239305	4.14e-05	7.78e-08	0.13415	0.0178917	2.63e-08	0.173606	0.0458027	2.63e-08	-1.255	674	3	.		674	3	.	-6.54	-1.303	.	.	.	0	0	0	PF02752	Domain:Arrestin_C	0	.	0	0	0.05	.	.	0.966	0.139	0.408	0.03	0	0	0	0	74209.1	9
zym_gene_08628	zym_gene_08628_1	0.0185089	0.0094596	0.0517301	0.167619	0.000439899	3.06e-06	7.78e-08	0.13415	0.0178917	2.63e-08	0.173606	0.0458027	2.63e-08	-1.255	1072	5	PiCRN8		1072	5	PiCRN8	-4.459	-1.304	.	.	.	0	0	0	PF00069	Domain:Pkinase	0	.	0	0	0.012	.	.	0.925	0.984	0.491	0	0	0	0	0	117048	33
zym_gene_15267	zym_gene_15267_1	0.00539189	0.00239305	0.100227	0.167619	0.00239305	4.14e-05	7.78e-08	0.178866	0.0178917	2.63e-08	0.190966	0.0919422	2.63e-08	-1.284	518	11	.		518	11	.	-6.878	-2.532	ZrfC,Zip2,Zip1,ZrfB,ZrfA	loss_of_pathogenicity,reduced_virulence,unaffected_pathogenicity	PHI:3907,PHI:6241,PHI:6240,PHI:3909,PHI:3908	1	1	0	PF02535	Family:Zip	0	.	0	0	0.013	.	.	0.925	0.01	0.443	0.49	0	1	0	1	54905.9	-8
zym_gene_14779	zym_gene_14779_1	0.00114181	0.00239305	0.0517301	0.190966	0.000439899	4.14e-05	7.78e-08	0.079707	0.0458027	2.63e-08	0.190966	0.0919422	2.63e-08	-1.306	329	4	.		329	4	.	-1.349	1.065	.	.	.	0	0	0	PF13417,PF00043	Domain:GST_N_3,Domain:GST_C	0	.	0	0	0.045	0.606	.	.	0.791	0.497	0.05	1	1	0	0	37221.4	-9.5
zym_gene_03138	zym_gene_03138_3	0.0185089	0.0094596	0.100227	0.173606	0.00239305	4.14e-05	7.78e-08	0.13415	0.0178917	2.63e-08	0.173606	0.0458027	2.63e-08	-1.385	193	2	.		193	2	.	-7.439	-2.049	.	.	.	0	0	0	.	.	0	.	0	0.003	0.023	.	.	0.964	0.009	0.411	0.32	0	1	0	1	20945.9	9
zym_gene_07728	zym_gene_07728_2	0.00539189	0.0094596	0.0517301	0.190966	0.00239305	4.14e-05	7.78e-08	0.178866	0.0178917	2.63e-08	0.173606	0.0458027	2.63e-08	-1.417	205	3	.		205	3	.	-2.538	-0.107	.	.	.	0	0	0	.	.	0	.	0	0.774	0.456	.	.	0.961	0.089	0.42	0.21	1	1	1	0	22636.2	2
zym_gene_10723	zym_gene_10723_2	0.0185089	0.00239305	0.0517301	0.190966	0.00239305	4.14e-05	7.78e-08	0.13415	0.0178917	2.63e-08	0.173606	0.0178917	2.63e-08	-1.436	389	4	.		389	4	.	-6.099	-1.3	.	.	.	0	0	0	PF07986,PF16752	Domain:TBCC,Domain:TBCC_N	0	.	0	0	0.094	.	.	0.871	0.043	0.388	0.08	0	0	0	0	42108.4	-3.5
zym_gene_12440	zym_gene_12440_1	0.0185089	0.0094596	0.0517301	0.190966	0.000439899	3.06e-06	7.78e-08	0.079707	0.00539503	2.63e-08	0.190966	0.0178917	2.63e-08	-1.451	555	10	.		555	10	.	-6.695	-1.295	.	.	.	0	0	0	.	.	0	.	0	0	0.011	.	.	0.956	0.175	0.434	0.15	0	0	0	0	61834.1	-8
zym_gene_08326	zym_gene_08326_3	0.00539189	0.00239305	0.0517301	0.190966	0.000439899	4.14e-05	7.78e-08	0.13415	0.0458027	2.63e-08	0.190966	0.0919422	2.63e-08	-1.455	1066	9	.		1066	9	.	-6.439	-1.287	.	.	.	0	0	0	PF07569,PF09453,PF00400	Family:Hira,Motif:HIRA_B,Repeat:WD40	0	.	0	0	0.044	.	.	0.988	0.992	0.567	0.05	0	0	0	0	116119	-0.5
zym_gene_16213	zym_gene_16213_1	0.0185089	0.0094596	0.100227	0.173606	0.00239305	4.14e-05	7.78e-08	0.079707	0.0178917	2.63e-08	0.173606	0.0458027	2.63e-08	-1.466	474	6	.		474	6	.	-6.364	-1.229	.	.	.	0	0	0	PF09994	Domain:DUF2235	0	.	0	0	0.044	.	.	0.962	0.753	0.228	0.22	0	0	0	0	52636.1	3.5
zym_gene_10105	zym_gene_10105_1	0.0185089	0.0094596	0.100227	0.190966	0.00239305	4.14e-05	7.78e-08	0.178866	0.0458027	2.63e-08	0.125714	0.0919422	2.63e-08	-1.5	466	1	.		466	1	.	-6.213	-1.294	.	.	.	0	0	0	PF08423	Domain:Rad51	0	.	0	0	0.031	.	.	0.795	0.07	0.28	0.15	0	0	0	0	50247.8	1.5
zym_gene_13283	zym_gene_13283_2	0.0185089	0.0094596	0.100227	0.190966	0.00239305	4.14e-05	7.78e-08	0.178866	0.0178917	2.63e-08	0.173606	0.0919422	2.63e-08	-1.513	888	10	.		888	10	.	-6.675	-1.304	.	.	.	0	0	0	PF12937,PF00400	Domain:F-box-like,Repeat:WD40	0	.	0	0	0.009	.	.	0.955	0.358	0.42	0.1	0	0	0	0	97706	23.5
zym_gene_11486	zym_gene_11486_1	0.00539189	0.0094596	0.0517301	0.167619	0.000439899	3.06e-06	7.78e-08	0.13415	0.0178917	2.63e-08	0.190966	0.0458027	2.63e-08	-1.555	490	8	.		490	8	.	-6.632	-1.368	.	.	.	0	0	0	PF00106	Domain:adh_short	0	.	0	0	0.031	.	.	0.928	0.003	0.243	0.37	0	0	0	0	52468.4	8.5
zym_gene_02459	zym_gene_02459_2	0.00539189	0.000439899	0.0209384	0.167619	0.00239305	4.14e-05	7.78e-08	0.13415	0.0458027	2.63e-08	0.173606	0.0458027	2.63e-08	-1.577	53	2	.		53	2	.	-3.562	-0.317	.	.	.	0	0	0	.	.	0	.	0	0.991	0.185	.	.	0.899	0.934	0.365	0.75	0	0	0	0	5719.51	9
zym_gene_09567	zym_gene_09567_3	0.0185089	0.0094596	0.100227	0.190966	0.00239305	4.14e-05	7.78e-08	0.13415	0.0178917	2.63e-08	0.173606	0.0458027	2.63e-08	-1.615	313	0	.		313	0	.	-3.589	-1.316	.	.	.	0	0	0	PF05368	Family:NmrA	0	.	0	0.01	0.411	.	.	0.502	0.084	0.55	0.3	0	0	0	0	34159.8	-6.5
zym_gene_14702	zym_gene_14702_2	0.0185089	0.0094596	0.0517301	0.173606	0.00239305	4.14e-05	7.78e-08	0.178866	0.0178917	2.63e-08	0.125714	0.0458027	2.63e-08	-1.625	351	9	.		351	9	.	-3.931	-1.297	.	.	.	0	0	0	PF08240,PF00107	Domain:ADH_N,Domain:ADH_zinc_N	0	.	0	0.014	0.422	.	.	0.742	0.982	0.236	0.33	0	0	0	0	37899.2	-1
zym_gene_03863	zym_gene_03863_2	0.00539189	0.00239305	0.0517301	0.167619	0.00239305	4.14e-05	7.78e-08	0.178866	0.0458027	2.63e-08	0.190966	0.0919422	2.63e-08	-1.63	636	10	PIIN_08944,MoHTR1,MoHTR2		636	10	PIIN_08944,MoHTR1,MoHTR2	-4.177	-1.31	.	.	.	0	0	0	.	.	0	.	0	0	0.031	.	.	0.831	0.777	0.392	0.08	0	0	0	0	69519.1	-9.5
zym_gene_14463	zym_gene_14463_1	0.00539189	0.0094596	0.100227	0.173606	0.000439899	4.14e-05	7.78e-08	0.13415	0.0178917	2.63e-08	0.190966	0.0919422	2.63e-08	-1.63	593	9	.		593	9	.	-7.274	-2.011	.	.	.	0	0	0	PF01866	Family:Diphthamide_syn	0	.	0	0	0.01	.	.	0.89	0.056	0.442	0.09	0	0	1	0	64627.2	-22.5
zym_gene_11498	zym_gene_11498_2	0.0185089	0.0094596	0.100227	0.173606	0.00239305	4.14e-05	7.78e-08	0.13415	0.0178917	2.63e-08	0.173606	0.0458027	2.63e-08	-1.678	434	6	.		434	6	.	-6.405	-1.297	.	.	.	0	0	0	PF01546,PF07687	Family:Peptidase_M20,Domain:M20_dimer	0	.	0	0	0.076	.	.	0.982	0.336	0.421	0.06	0	0	0	0	47366.9	-5
zym_gene_15713	zym_gene_15713_2	0.00539189	0.00239305	0.0517301	0.190966	0.00239305	4.14e-05	7.78e-08	0.079707	0.0458027	2.63e-08	0.173606	0.0919422	2.63e-08	-1.684	87	4	.		87	4	.	-3.245	-1.187	.	.	.	0	0	0	.	.	0	.	0	0.306	0.447	.	.	0.605	0.069	0.353	0.71	0	0	0	0	9034.36	2
zym_gene_02562	zym_gene_02562_2	0.00539189	0.0094596	0.100227	0.173606	0.000439899	4.14e-05	7.78e-08	0.079707	0.0458027	2.63e-08	0.173606	0.0919422	2.63e-08	-1.699	675	6	.		675	6	.	-6.396	-1.299	.	.	.	0	0	0	PF12697	Domain:Abhydrolase_6	0	.	0	0	0.032	.	.	0.933	0.878	0.298	0.31	0	0	0	0	71345.3	19
zym_gene_16312	zym_gene_16312_2	0.00539189	0.000439899	0.0517301	0.190966	0.00239305	4.14e-05	7.78e-08	0.079707	0.0458027	2.63e-08	0.190966	0.0919422	2.63e-08	-1.732	281	1	.		281	1	.	-3.76	-1.295	.	.	.	0	0	0	PF00117	Domain:GATase	0	.	0	0.004	0.033	0.597	.	.	0.837	0.404	0.13	0	0	0	0	31708.6	-10
zym_gene_01258	zym_gene_01258_2	0.00539189	0.00239305	0.0517301	0.167619	0.00239305	4.14e-05	7.78e-08	0.13415	0.0458027	2.63e-08	0.173606	0.0919422	2.63e-08	-1.736	791	5	PiCRN8		791	5	PiCRN8	-4.596	-1.312	.	.	.	0	0	0	PF00069	Domain:Pkinase	0	.	0	0	0.011	.	.	0.926	0.378	0.559	0.03	0	0	0	0	85887.5	3
zym_gene_11800	zym_gene_11800_2	0.00539189	0.0094596	0.0517301	0.190966	0.000439899	4.14e-05	7.78e-08	0.178866	0.0178917	2.63e-08	0.125714	0.0458027	2.63e-08	-1.742	764	4	.		764	4	.	-6.365	-1.312	.	.	.	0	0	0	PF04818,PF00076	Repeat:CID,Domain:RRM_1	0	.	0	0	0.054	.	.	0.926	0.46	0.249	0.29	0	0	0	0	81751.2	28.5
zym_gene_16218	zym_gene_16218_1	0.0185089	0.00239305	0.0517301	0.190966	0.00239305	4.14e-05	7.78e-08	0.178866	0.0458027	2.63e-08	0.173606	0.0919422	2.63e-08	-1.78	459	3	.		459	3	.	-9.584	-2.338	ERG12	lethal	PHI:2542	0	0	1	PF00288,PF08544	Family:GHMP_kinases_N,Family:GHMP_kinases_C	0	.	0	0	0.033	.	.	0.926	0.019	0.365	0.12	0	0	0	1	48539.9	-6
zym_gene_12266	zym_gene_12266_1	0.0185089	0.00239305	0.100227	0.173606	0.00239305	4.14e-05	7.78e-08	0.13415	0.0458027	2.63e-08	0.173606	0.0919422	2.63e-08	-1.797	222	2	.		222	2	.	-5.722	-2.539	.	.	.	0	0	0	.	.	0	.	0	0.287	0.399	.	.	0.951	0.065	0.496	0.16	0	1	0	1	24731.1	5
zym_gene_13976	zym_gene_13976_2	0.0185089	0.0094596	0.100227	0.190966	0.00239305	4.14e-05	5.82e-06	0.178866	0.0458027	2.63e-08	0.125714	0.146164	2.63e-08	-1.833	443	6	.		443	6	.	-5.811	-1.109	.	.	.	0	0	0	PF08450	Repeat:SGL	0	.	0	0	0.01	.	.	0.73	0.862	0.478	0.56	0	0	0	0	48736.5	-18.5
zym_gene_08918	zym_gene_08918_2	0.0185089	0.0094596	0.100227	0.190966	0.00239305	4.14e-05	7.78e-08	0.178866	0.0458027	2.63e-08	0.125714	0.0919422	2.63e-08	-1.834	767	4	.		767	4	.	-6.155	-1.287	.	.	.	0	0	0	PF00199,PF06628,PF18011	Domain:Catalase,Family:Catalase-rel,Domain:Catalase_C	0	.	0	0	0.079	.	.	0.866	0.011	0.424	0.05	0	0	0	0	85906.6	-2.5
zym_gene_11766	zym_gene_11766_2	0.00539189	0.0094596	0.0517301	0.173606	0.000439899	4.14e-05	7.78e-08	0.13415	0.0178917	2.63e-08	0.173606	0.0458027	2.63e-08	-1.848	644	6	.		644	6	.	-6.299	-1.31	.	.	.	0	0	0	PF00022	Family:Actin	0	.	0	0	0.01	.	.	0.852	0.954	0.478	0.07	0	0	0	0	69950.4	-10.5
zym_gene_15379	zym_gene_15379_2	0.0185089	0.00239305	0.0517301	0.190966	0.00239305	4.14e-05	7.78e-08	0.178866	0.0178917	2.63e-08	0.125714	0.0458027	2.63e-08	-1.855	589	7	.		589	7	.	-8.492	-2.503	PHO89	reduced_virulence	PHI:3528	0	1	0	PF01384	Family:PHO4	0	.	0	0	0.01	.	.	0.986	0.13	0.175	0.15	0	1	0	1	64166.9	3
zym_gene_04353	zym_gene_04353_1	0.0185089	0.0094596	0.100227	0.190966	0.00239305	4.14e-05	7.78e-08	0.13415	0.0178917	2.63e-08	0.173606	0.0458027	2.63e-08	-1.879	241	1	.		241	1	.	-2.989	-1.303	.	.	.	0	0	0	.	.	0	.	0	0.065	0.196	0.673	.	.	0.159	0.428	0	0	0	0	0	27615.6	-4.5
zym_gene_08483	zym_gene_08483_1	0.0185089	0.0094596	0.0517301	0.173606	0.00239305	4.14e-05	7.78e-08	0.178866	0.0178917	2.63e-08	0.125714	0.0458027	2.63e-08	-1.89	312	4	.		312	4	.	-4.746	-1.299	.	.	.	0	0	0	.	.	0	.	0	0.027	0.172	.	.	0.565	0.893	0.372	0	0	0	0	0	35176.4	2
zym_gene_01478	zym_gene_01478_1	0.00114181	0.00239305	0.0209384	0.167619	0.000439899	4.14e-05	7.78e-08	0.13415	0.0178917	2.63e-08	0.173606	0.0458027	2.63e-08	-1.89	152	1	.		152	1	.	-1.512	-1.297	.	.	.	0	0	0	PF07727	Family:RVT_2	0	.	0	0.055	0.463	0.648	.	.	0.958	0.402	0.1	0	0	0	0	17863	3
zym_gene_13715	zym_gene_13715_2	0.00539189	0.00239305	0.0517301	0.190966	0.00239305	4.14e-05	7.78e-08	0.079707	0.0178917	2.63e-08	0.190966	0.0458027	2.63e-08	-1.92	1084	4	.		1084	4	.	-6.435	-1.303	.	.	.	0	0	0	.	.	0	.	0	0	0.012	.	.	0.899	0.778	0.495	0.01	0	0	0	0	118895	-9.5
zym_gene_06222	zym_gene_06222_3	0.0185089	0.00239305	0.0517301	0.190966	0.00239305	4.14e-05	7.78e-08	0.079707	0.0458027	2.63e-08	0.190966	0.0458027	2.63e-08	-1.925	118	4	.		118	4	.	0.515	1.16	.	.	.	0	0	0	.	.	0	.	0	0.861	0.648	.	.	0.731	0.912	0.492	0.16	1	1	0	0	13317.2	-0.5
zym_gene_04148	zym_gene_04148_1	0.0185089	0.00239305	0.0517301	0.190966	0.00239305	4.14e-05	7.78e-08	0.178866	0.0458027	2.63e-08	0.173606	0.0919422	2.63e-08	-1.927	311	2	.		311	2	.	-5.566	-1.301	.	.	.	0	0	0	.	.	0	.	0	0.014	0.185	.	.	0.844	0.034	0.44	0.08	0	0	0	0	34694.3	-3.5
zym_gene_01827	zym_gene_01827_1	0.00539189	0.0094596	0.100227	0.167619	0.00239305	4.14e-05	7.78e-08	0.178866	0.0458027	2.63e-08	0.173606	0.0919422	2.63e-08	-1.929	231	8	.		231	8	.	-2.793	-1.316	.	.	.	0	0	0	.	.	0	.	0	0.594	0.659	.	.	0.908	0.023	0.414	0.31	0	0	0	0	25199.8	4.5
zym_gene_16587	zym_gene_16587_1	0.0185089	0.0094596	0.100227	0.190966	0.00239305	4.14e-05	7.78e-08	0.178866	0.0458027	2.63e-08	0.125714	0.0919422	2.63e-08	-1.933	839	21	.		839	21	.	-5.913	-2.521	.	.	.	0	0	0	PF11807	Family:UstYa	1	.	0	0	0.009	.	.	0.991	0.707	0.355	0.2	0	0	0	1	91693.1	11
zym_gene_13581	zym_gene_13581_3	0.0185089	0.00239305	0.0517301	0.167619	0.00239305	4.14e-05	7.78e-08	0.178866	0.0458027	2.63e-08	0.173606	0.0919422	2.63e-08	-1.964	1152	4	.		1152	4	.	-6.351	-1.309	.	.	.	0	0	0	PF10650	Domain:zf-C3H1	0	.	0	0	0.031	.	.	0.862	0.288	0.438	0.17	0	0	0	0	123843	-44
zym_gene_15027	zym_gene_15027_2	0.00539189	0.00239305	0.0209384	0.190966	0.00239305	4.14e-05	7.78e-08	0.13415	0.0178917	2.63e-08	0.173606	0.0458027	2.63e-08	-2.022	329	3	.		329	3	.	-3.288	0.527	.	.	.	0	0	0	PF05637	Family:Glyco_transf_34	0	GT34	0	0	0.124	.	.	0.613	0.985	0.576	0.02	1	1	0	0	37616.1	0
zym_gene_02809	zym_gene_02809_3	0.0185089	0.00239305	0.100227	0.167619	0.00239305	4.14e-05	7.78e-08	0.178866	0.0458027	2.63e-08	0.125714	0.0919422	2.63e-08	-2.053	216	4	.		216	4	.	-2.642	-1.29	.	.	.	0	0	0	PF04199	Family:Cyclase	0	.	0	0.727	0.556	.	.	0.714	0.129	0.444	0.22	0	0	0	0	23440.4	-5.5
zym_gene_11868	zym_gene_11868_2	0.00539189	0.0094596	0.0517301	0.190966	0.000439899	4.14e-05	7.78e-08	0.178866	0.0178917	2.63e-08	0.125714	0.0458027	2.63e-08	-2.068	241	3	.		241	3	.	-3.651	-1.311	.	.	.	0	0	0	PF01302,PF14560	Domain:CAP_GLY,Domain:Ubiquitin_2	0	.	0	0.05	0.051	0.642	.	.	0.668	0.326	0.04	0	0	0	0	26836.8	-12.5
zym_gene_03567	zym_gene_03567_2	0.0185089	0.0094596	0.100227	0.173606	0.00239305	4.14e-05	7.78e-08	0.178866	0.0458027	2.63e-08	0.125714	0.0919422	2.63e-08	-2.082	286	6	.		286	6	.	-4.031	-1.313	.	.	.	0	0	0	.	.	0	.	0	0.329	0.439	.	.	0.876	0.237	0.291	0.12	0	0	0	0	31420.8	13
zym_gene_06210	zym_gene_06210_4	0.0185089	0.0094596	0.0517301	0.190966	0.00239305	4.14e-05	7.78e-08	0.13415	0.0458027	2.63e-08	0.173606	0.0458027	2.63e-08	-2.107	222	2	.		222	2	.	-0.634	-1.309	.	.	.	0	0	0	.	.	0	.	0	0.829	0.488	0.807	.	.	0.513	0.422	0.2	0	0	0	0	23964.2	3.5
zym_gene_16306	zym_gene_16306_2	0.00114181	0.00239305	0.0517301	0.167619	5.53e-05	4.14e-05	7.78e-08	0.0371516	0.0178917	2.63e-08	0.167619	0.0458027	2.63e-08	-2.122	514	5	.		514	5	.	-6.427	-1.339	.	.	.	0	0	0	.	.	0	.	0	0	0.014	.	.	0.83	0.085	0.387	0.02	0	0	0	0	55040.7	-2
zym_gene_11417	zym_gene_11417_1	0.00539189	0.00239305	0.0517301	0.167619	0.00239305	4.14e-05	7.78e-08	0.13415	0.0458027	2.63e-08	0.173606	0.0919422	2.63e-08	-2.15	1045	11	CfTom1		1045	11	CfTom1	-4.758	-1.252	.	.	.	0	0	0	PF02836,PF02929,PF02837,PF16353,PF00703	Domain:Glyco_hydro_2_C,Domain:Bgal_small_N,Domain:Glyco_hydro_2_N,Domain:LacZ_4,Domain:Glyco_hydro_2	0	GH2,GH5,GH158,CBM67	0	0	0.009	.	.	0.986	0.07	0.411	0.05	0	0	0	0	118557	-21
zym_gene_00670	zym_gene_00670_2	0.00539189	0.0094596	0.100227	0.173606	0.000439899	4.14e-05	7.78e-08	0.079707	0.0178917	2.63e-08	0.190966	0.0458027	2.63e-08	-2.152	647	8	.		647	8	.	-7.42	-2.147	.	.	.	0	0	0	.	.	0	.	0	0	0.011	.	.	0.961	0.874	0.579	0.29	0	0	1	0	70610.7	-0.5
zym_gene_16781	zym_gene_16781_2	0.0185089	0.00239305	0.0517301	0.167619	0.000439899	3.06e-06	7.78e-08	0.13415	0.0178917	2.63e-08	0.173606	0.0458027	2.63e-08	-2.153	248	5	.		248	5	.	-2.989	-1.284	.	.	.	0	0	0	.	.	0	.	0	0.27	0.571	.	.	0.758	0.826	0.279	0.23	0	0	0	0	28024.9	-3.5
zym_gene_08888	zym_gene_08888_2	0.0185089	0.0094596	0.0517301	0.190966	0.00239305	4.14e-05	7.78e-08	0.13415	0.0458027	2.63e-08	0.173606	0.0458027	2.63e-08	-2.176	569	15	.		569	15	.	-6.762	-1.343	.	.	.	0	0	0	.	.	0	.	0	0	0.01	.	.	0.991	0.542	0.372	0.09	0	0	0	0	62735.9	9.5
zym_gene_03426	zym_gene_03426_1	0.0185089	0.0094596	0.0517301	0.173606	0.00239305	4.14e-05	7.78e-08	0.178866	0.0178917	2.63e-08	0.125714	0.0458027	2.63e-08	-2.184	271	1	.		271	1	.	-3.788	-1.31	.	.	.	0	0	0	.	.	0	.	0	0	0.046	0.778	.	.	0.012	0.259	0.01	0	0	0	0	29763.8	-19.5
zym_gene_11396	zym_gene_11396_1	0.00539189	0.0094596	0.100227	0.173606	0.000439899	4.14e-05	7.78e-08	0.13415	0.0178917	2.63e-08	0.190966	0.0919422	2.63e-08	-2.205	352	9	.		352	9	.	-4.798	-1.373	.	.	.	0	0	0	PF08240,PF00107	Domain:ADH_N,Domain:ADH_zinc_N	0	.	0	0.005	0.382	.	.	0.948	0.647	0.347	0.27	0	0	0	0	38115.9	5
zym_gene_09477	zym_gene_09477_1	0.00539189	0.00239305	0.0517301	0.190966	0.000439899	4.14e-05	7.78e-08	0.13415	0.0178917	2.63e-08	0.173606	0.0458027	2.63e-08	-2.213	299	5	.		299	5	.	-6.507	-2.546	.	.	.	0	0	0	.	.	0	.	0	0.043	0.275	.	.	0.913	0.02	0.403	0.03	0	1	0	1	33195.2	2.5
zym_gene_14490	zym_gene_14490_2	0.0185089	0.00239305	0.100227	0.173606	0.00239305	4.14e-05	7.78e-08	0.079707	0.0178917	2.63e-08	0.190966	0.0458027	2.63e-08	-2.216	587	4	.		587	4	.	-5.186	-1.316	.	.	.	0	0	0	.	.	0	.	0	0	0.079	.	.	0.52	0.672	0.253	0.03	0	0	0	0	63586.8	17.5
zym_gene_08740	zym_gene_08740_3	0.0185089	0.000439899	0.0209384	0.167619	0.00239305	4.14e-05	7.78e-08	0.178866	0.0458027	2.63e-08	0.173606	0.0458027	2.63e-08	-2.216	541	2	.		541	2	.	-5.997	-1.309	.	.	.	0	0	0	.	.	0	.	0	0	0.052	.	.	0.803	0.799	0.546	0.04	0	0	0	0	58668.3	-3.5
zym_gene_15692	zym_gene_15692_2	0.0185089	0.0094596	0.187987	0.173606	0.0094596	0.000341665	5.82e-06	0.178866	0.0458027	2.63e-08	0.173606	0.0919422	2.63e-08	-2.253	366	10	.		366	10	.	-4.549	-1.467	CHT	unaffected_pathogenicity	PHI:143	0	0	0	PF00795	Family:CN_hydrolase	0	.	0	0.001	0.378	.	.	0.756	0.086	0.301	0.23	0	0	0	0	40177.5	0.5
zym_gene_07592	zym_gene_07592_2	0.0185089	0.00239305	0.0517301	0.190966	0.00239305	4.14e-05	7.78e-08	0.178866	0.0178917	2.63e-08	0.173606	0.0458027	2.63e-08	-2.277	115	3	.		115	3	.	-4.145	-1.282	.	.	.	0	0	0	.	.	0	.	0	0.313	0.24	.	.	0.585	0.932	0.343	0.61	0	0	0	0	12396	6.5
zym_gene_11538	zym_gene_11538_3	0.00539189	0.00239305	0.0209384	0.167619	0.00239305	4.14e-05	7.78e-08	0.079707	0.0458027	2.63e-08	0.190966	0.0458027	2.63e-08	-2.278	395	11	.		395	11	.	-3.832	-1.296	.	.	.	0	0	0	.	.	0	.	0	0	0.023	0.513	.	.	0.961	0.343	0	0	0	0	0	44783.5	-12.5
zym_gene_17196	zym_gene_17196_2	0.0185089	0.0094596	0.0517301	0.190966	0.00239305	4.14e-05	7.78e-08	0.178866	0.0178917	2.63e-08	0.125714	0.0458027	2.63e-08	-2.287	282	7	.		282	7	.	-6.278	-2.518	.	.	.	0	0	0	.	.	0	.	0	0.041	0.306	.	.	0.908	0.199	0.413	0.25	0	0	0	1	31037.8	6
zym_gene_15741	zym_gene_15741_2	0.0185089	0.00239305	0.100227	0.190966	0.00239305	4.14e-05	7.78e-08	0.13415	0.0178917	2.63e-08	0.173606	0.0458027	2.63e-08	-2.299	443	1	.		443	1	.	-6.75	-2.154	.	.	.	0	0	0	.	.	0	.	0	0	0.012	.	.	0.698	0.947	0.496	0.24	0	0	1	0	48907.3	46
zym_gene_17653	zym_gene_17653_2	0.0185089	0.00239305	0.0517301	0.190966	0.00239305	4.14e-05	7.78e-08	0.13415	0.0458027	2.63e-08	0.125714	0.0458027	2.63e-08	-2.303	630	7	.		630	7	.	-6.626	-1.297	.	.	.	0	0	0	PF07287	Family:AtuA	0	.	0	0	0.01	.	.	0.926	0.178	0.407	0.15	0	0	0	0	69685.1	-3
zym_gene_07996	zym_gene_07996_4	0.0185089	0.0094596	0.100227	0.173606	0.00239305	4.14e-05	7.78e-08	0.13415	0.00539503	2.63e-08	0.190966	0.0458027	2.63e-08	-2.31	178	15	.		178	15	.	1.497	-1.327	.	.	.	0	0	0	PF01485	Domain:IBR	0	.	0	1	0.866	0.81	.	.	0.943	0.319	0.07	0	0	0	0	20829.6	8
zym_gene_01017	zym_gene_01017_2	0.0185089	0.0094596	0.0517301	0.190966	0.000439899	3.06e-06	7.78e-08	0.079707	0.00539503	2.63e-08	0.190966	0.0178917	2.63e-08	-2.332	1093	17	.		1093	17	.	-4.758	0.687	.	.	.	0	0	0	.	.	0	.	0	0	0.01	.	.	0.96	0.023	0.431	0.01	1	1	0	0	119031	-13.5
zym_gene_06851	zym_gene_06851_1	0.0185089	0.0094596	0.0209384	0.167619	0.000439899	3.06e-06	7.78e-08	0.079707	0.0178917	2.63e-08	0.190966	0.0178917	2.63e-08	-2.332	1217	7	.		1217	7	.	-6.531	-1.313	.	.	.	0	0	0	.	.	0	.	0	0	0.031	.	.	0.986	0.964	0.427	0	0	0	0	0	133631	-27
zym_gene_15612	zym_gene_15612_2	0.0185089	0.00239305	0.0517301	0.190966	0.00239305	4.14e-05	7.78e-08	0.178866	0.0178917	2.63e-08	0.125714	0.0458027	2.63e-08	-2.338	281	1	.		281	1	.	-3.017	-1.183	.	.	.	0	0	0	.	.	0	.	0	0.03	0.551	.	.	0.685	0.966	0.44	0.07	0	0	0	0	31751.9	-2
zym_gene_16366	zym_gene_16366_2	0.0185089	0.0094596	0.100227	0.190966	0.00239305	4.14e-05	7.78e-08	0.13415	0.0178917	2.63e-08	0.173606	0.0458027	2.63e-08	-2.347	230	1	.		230	1	.	-1.126	0.76	.	.	.	0	0	0	PF09766	Family:FmiP_Thoc5	0	.	0	0.002	0.126	0.817	.	.	0.868	0.307	0	1	1	0	0	26251.4	-7.5
zym_gene_14244	zym_gene_14244_1	0.0185089	0.00239305	0.100227	0.173606	0.00239305	4.14e-05	7.78e-08	0.13415	0.0458027	2.63e-08	0.173606	0.0919422	2.63e-08	-2.352	312	2	.		312	2	.	-5.21	-1.446	.	.	.	0	0	0	PF13460	Domain:NAD_binding_10	0	.	0	0.004	0.136	.	.	0.544	0.064	0.363	0.04	0	0	0	0	34393.6	-6
zym_gene_15649	zym_gene_15649_2	0.00539189	0.00239305	0.100227	0.190966	0.00239305	4.14e-05	7.78e-08	0.178866	0.0458027	2.63e-08	0.173606	0.0919422	2.63e-08	-2.419	1045	5	.		1045	5	.	-7.007	-2.513	PmrA_(Afu2g05860),PMR1,VK055_1980,Eca1,SrcA_(Afu6g06740),Calcium-transporting_ATPase_3,Pmc1,PmcB,PmcC,PmcA,MgtB,ChPMA2	unaffected_pathogenicity,reduced_virulence,loss_of_pathogenicity	PHI:10337,PHI:440,PHI:7492,PHI:7150,PHI:10338,PHI:2096,PHI:2098,PHI:2095,PHI:3801,PHI:7152,PHI:8866,PHI:7153,PHI:7151,PHI:2099,PHI:7573,PHI:4750	1	1	0	PF00122,PF00689,PF00702,PF00690,PF13246	Family:E1-E2_ATPase,Family:Cation_ATPase_C,Domain:Hydrolase,Domain:Cation_ATPase_N,Family:Cation_ATPase	0	.	0	0	0.01	.	.	0.988	0.133	0.428	0.18	0	0	0	1	112439	2.5
zym_gene_17401	zym_gene_17401_2	0.0185089	0.0094596	0.0517301	0.190966	0.000439899	3.06e-06	7.78e-08	0.079707	0.0178917	2.63e-08	0.173606	0.0458027	2.63e-08	-2.42	526	4	.		526	4	.	-3.832	0.659	VdCYP1,Fgm1_(FGSG_10991),BcBOT1_(CND5),HiC-15,AKT7,Abl1_(Lema_T087750.1)	loss_of_pathogenicity,reduced_virulence,increased_virulence_(hypervirulence),unaffected_pathogenicity	PHI:6331,PHI:9040,PHI:438,PHI:7173,PHI:4194,PHI:10272	1	1	0	PF00067	Domain:p450	0	.	0	0	0.011	.	.	0.985	0.08	0.414	0.05	1	1	0	0	59460.5	6.5
zym_gene_07272	zym_gene_07272_2	0.0185089	0.0094596	0.100227	0.190966	0.00239305	4.14e-05	7.78e-08	0.13415	0.0178917	2.63e-08	0.173606	0.0458027	2.63e-08	-2.428	74	3	.		74	3	.	-1.96	-1.286	.	.	.	0	0	0	.	.	0	.	0	0.993	0.216	0.681	.	.	0.062	0.424	0.19	0	0	0	0	8361.39	5.5
zym_gene_09713	zym_gene_09713_3	0.00539189	0.0094596	0.0209384	0.167619	0.000439899	4.14e-05	7.78e-08	0.13415	0.0178917	2.63e-08	0.173606	0.0178917	2.63e-08	-2.437	341	5	.		341	5	.	-4.079	-1.296	.	.	.	0	0	0	PF00248	Domain:Aldo_ket_red	0	.	0	0.001	0.356	.	.	0.636	0.628	0.32	0.12	0	0	0	0	37481.5	0
zym_gene_17302	zym_gene_17302_2	0.0185089	0.0094596	0.0517301	0.190966	0.000439899	3.06e-06	7.78e-08	0.13415	0.0178917	2.63e-08	0.173606	0.0458027	2.63e-08	-2.453	606	1	.		606	1	.	-5.631	-1.333	.	.	.	0	0	0	.	.	0	.	0	0	0.03	.	.	0.575	0.448	0.452	0.13	0	0	0	0	65436.1	-10
zym_gene_11354	zym_gene_11354_1	0.0185089	0.0094596	0.0517301	0.190966	0.000439899	3.06e-06	7.78e-08	0.079707	0.00539503	2.63e-08	0.190966	0.0178917	2.63e-08	-2.456	813	11	.		813	11	.	-7.394	-1.893	.	.	.	0	0	0	PF00330,PF00694	Family:Aconitase,Domain:Aconitase_C	0	.	0	0	0.01	.	.	0.982	0.018	0.279	0.16	0	0	0	0	86948.8	-2.5
zym_gene_13428	zym_gene_13428_2	0.0185089	0.0094596	0.100227	0.190966	0.0094596	0.000341665	7.78e-08	0.13415	0.0458027	2.63e-08	0.125714	0.0458027	2.63e-08	-2.458	900	6	.		900	6	.	-8.014	-2.501	.	.	.	0	0	0	PF00005,PF00664	Domain:ABC_tran,Family:ABC_membrane	0	.	0	0	0.009	.	.	0.988	0.057	0.372	0.03	0	1	0	1	100199	-12
zym_gene_01355	zym_gene_01355_1	0.00539189	0.0094596	0.100227	0.190966	0.00239305	4.14e-05	7.78e-08	0.178866	0.0458027	2.63e-08	0.173606	0.0919422	2.63e-08	-2.46	639	9	.		639	9	.	-6.472	-1.278	.	.	.	0	0	0	.	.	0	.	0	0	0.009	.	.	0.932	0.955	0.547	0.23	0	0	0	0	67358.8	-68.5
zym_gene_09896	zym_gene_09896_3	0.0185089	0.00239305	0.0517301	0.190966	0.00239305	4.14e-05	7.78e-08	0.13415	0.0178917	2.63e-08	0.173606	0.0178917	2.63e-08	-2.469	713	6	.		713	6	.	-5.266	0.151	.	.	.	0	0	0	PF02629,PF00549	Domain:CoA_binding,Domain:Ligase_CoA	0	.	0	0	0.013	.	.	0.954	0.02	0.389	0.07	1	1	0	0	76917.4	10
zym_gene_11721	zym_gene_11721_2	0.0185089	0.0094596	0.0517301	0.167619	0.000439899	3.06e-06	7.78e-08	0.13415	0.0178917	2.63e-08	0.173606	0.0458027	2.63e-08	-2.473	928	3	.		928	3	.	-7.272	-2.096	.	.	.	0	0	0	PF04253,PF04389,PF02225	Domain:TFR_dimer,Family:Peptidase_M28,Family:PA	0	.	0	0	0.01	.	.	0.929	0.981	0.226	0.04	0	0	1	0	103752	-29
zym_gene_08133	zym_gene_08133_1	0.00539189	0.000439899	0.0209384	0.167619	0.000439899	4.14e-05	5.82e-06	0.13415	0.0458027	2.63e-08	0.190966	0.0458027	2.63e-08	-2.524	438	10	.		438	10	.	-4.761	0.223	.	.	.	0	0	0	PF02574	Family:S-methyl_trans	0	.	0	0	0.032	.	.	0.894	0.954	0.357	0.02	1	1	1	0	48659.2	-4
zym_gene_13649	zym_gene_13649_2	0.0185089	0.0094596	0.100227	0.173606	0.00239305	4.14e-05	7.78e-08	0.13415	0.00539503	2.63e-08	0.190966	0.0458027	2.63e-08	-2.526	449	7	.		449	7	.	-5.908	-1.474	.	.	.	0	0	0	PF04303	Family:PrpF	0	.	0	0	0.189	.	.	0.988	0.953	0.44	0.18	0	0	0	0	49090.7	2
zym_gene_05026	zym_gene_05026_3	0.00539189	0.0094596	0.100227	0.190966	0.00239305	4.14e-05	7.78e-08	0.178866	0.0458027	2.63e-08	0.173606	0.0919422	2.63e-08	-2.545	147	1	.		147	1	.	-2.958	-1.278	.	.	.	0	0	0	.	.	0	.	0	0.656	0.492	.	.	0.758	0.993	0.547	0.21	0	0	0	0	16247.3	-3
zym_gene_10744	zym_gene_10744_3	0.00539189	0.00239305	0.0517301	0.167619	0.00239305	4.14e-05	7.78e-08	0.178866	0.0458027	2.63e-08	0.173606	0.0458027	2.63e-08	-2.548	437	1	.		437	1	.	-6.653	-1.416	.	.	.	0	0	0	PF10392	Family:COG5	0	.	0	0	0.049	.	.	0.967	0.175	0.422	0.36	0	0	0	0	46686.9	6.5
zym_gene_01962	zym_gene_01962_4	0.0185089	0.0094596	0.0517301	0.190966	0.00239305	4.14e-05	7.78e-08	0.178866	0.0178917	2.63e-08	0.125714	0.0458027	2.63e-08	-2.552	119	3	.		119	3	.	-1.399	-1.234	.	.	.	0	0	0	.	.	0	.	0	0.981	0.32	0.693	.	.	0.039	0.368	0.43	0	0	0	0	12690.5	12.5
zym_gene_16307	zym_gene_16307_3	0.00539189	0.00239305	0.0517301	0.167619	0.00239305	4.14e-05	7.78e-08	0.13415	0.0458027	2.63e-08	0.173606	0.0919422	2.63e-08	-2.562	1339	17	.		1339	17	.	-5.234	-0.009	.	.	.	0	0	0	PF13838,PF00637,PF01394	Repeat:Clathrin_H_link,Repeat:Clathrin,Repeat:Clathrin_propel	0	.	0	0	0.01	.	.	0.943	0.912	0.344	0.01	1	1	1	0	150895	-31.5
zym_gene_00551	zym_gene_00551_3	0.0185089	0.0094596	0.0517301	0.190966	0.000439899	3.06e-06	7.78e-08	0.079707	0.00539503	2.63e-08	0.190966	0.0178917	2.63e-08	-2.574	132	1	.		132	1	.	0.34	-1.457	.	.	.	0	0	0	.	.	0	.	0	0.9	0.711	0.797	.	.	0.218	0.416	0.01	0	0	0	0	14990	8.5
zym_gene_01473	zym_gene_01473_1	0.00539189	0.0094596	0.0517301	0.190966	0.000439899	4.14e-05	7.78e-08	0.178866	0.0178917	2.63e-08	0.125714	0.0458027	2.63e-08	-2.578	420	13	.		420	13	.	-6.449	-2.107	.	.	.	0	0	0	.	.	0	.	0	0	0.065	.	.	0.632	0.062	0.418	0.27	0	0	1	0	44347.5	-23.5
zym_gene_02733	zym_gene_02733_2	0.0185089	0.00239305	0.100227	0.190966	0.00239305	4.14e-05	7.78e-08	0.178866	0.0458027	2.63e-08	0.125714	0.0919422	2.63e-08	-2.605	82	3	.		82	3	.	-1.525	0.647	.	.	.	0	0	0	.	.	0	.	0	0.981	0.363	.	.	0.812	0.81	0.445	0.48	1	1	0	0	9354.64	11
zym_gene_11992	zym_gene_11992_2	0.0185089	0.00239305	0.0209384	0.167619	0.000439899	3.06e-06	7.78e-08	0.13415	0.0178917	2.63e-08	0.173606	0.0178917	2.63e-08	-2.607	372	3	.		372	3	.	-7.539	-2.51	.	.	.	0	0	0	.	.	0	.	0	0	0.071	.	.	0.987	0.919	0.45	0.27	0	0	0	1	41122.7	-9
zym_gene_06388	zym_gene_06388_2	0.0185089	0.0094596	0.0517301	0.190966	0.000439899	3.06e-06	7.78e-08	0.079707	0.00539503	2.63e-08	0.190966	0.0178917	2.63e-08	-2.618	175	4	.		175	4	.	-1.141	-2.551	.	.	.	0	0	0	.	.	0	.	0	0.943	0.627	0.508	.	.	0.893	0.384	0.17	0	1	0	1	19588.9	13
zym_gene_07552	zym_gene_07552_2	0.00539189	0.0094596	0.0517301	0.190966	0.00239305	4.14e-05	7.78e-08	0.178866	0.0178917	2.63e-08	0.173606	0.0458027	2.63e-08	-2.634	110	1	.		110	1	.	-4.154	-1.314	.	.	.	0	0	0	.	.	0	.	0	0.497	0.226	.	.	0.62	0.914	0.331	0.49	0	0	0	0	11876.5	8
zym_gene_15865	zym_gene_15865_4	0.0185089	0.00239305	0.0517301	0.190966	0.00239305	4.14e-05	7.78e-08	0.178866	0.0178917	2.63e-08	0.125714	0.0458027	2.63e-08	-2.642	644	1	.		644	1	.	-7.063	-2.028	.	.	.	0	0	0	PF17897	Domain:VCPO_N	0	.	0	0	0.059	.	.	0.96	0.851	0.388	0.37	0	0	1	0	70390.9	-14.5
zym_gene_13282	zym_gene_13282_2	0.00539189	0.0094596	0.100227	0.190966	0.00239305	4.14e-05	7.78e-08	0.178866	0.0458027	2.63e-08	0.173606	0.0919422	2.63e-08	-2.654	529	5	.		529	5	.	-3.799	-1.289	.	.	.	0	0	0	.	.	0	.	0	0	0.028	0.519	.	.	0.956	0.356	0.02	0	0	0	0	57746.8	-5
zym_gene_11447	zym_gene_11447_2	0.0185089	0.00239305	0.0517301	0.190966	0.00239305	4.14e-05	7.78e-08	0.178866	0.0458027	2.63e-08	0.125714	0.0458027	2.63e-08	-2.659	597	18	.		597	18	.	-6.735	-1.344	.	.	.	0	0	0	.	.	0	.	0	0	0.009	.	.	0.959	0.305	0.416	0.2	0	0	0	0	67366.8	5.5
zym_gene_08746	zym_gene_08746_2	0.0185089	0.0094596	0.0517301	0.190966	0.00239305	4.14e-05	7.78e-08	0.079707	0.0458027	2.63e-08	0.173606	0.0458027	2.63e-08	-2.664	88	0	.		88	0	.	-0.397	-1.285	.	.	.	0	0	0	.	.	0	.	0	0.999	0.504	0.931	.	.	0.018	0.419	0.5	0	0	0	0	9498.15	3.5
zym_gene_04491	zym_gene_04491_3	0.00114181	0.0094596	0.100227	0.190966	0.00239305	4.14e-05	7.78e-08	0.178866	0.0458027	2.63e-08	0.190966	0.0919422	2.63e-08	-2.68	224	0	.		224	0	.	-1.459	-1.311	.	.	.	0	0	0	.	.	0	.	0	0.98	0.289	0.671	.	.	0.956	0.409	0.02	0	0	0	0	25001.6	2
zym_gene_09255	zym_gene_09255_3	0.0185089	0.0094596	0.100227	0.167619	0.00239305	4.14e-05	7.78e-08	0.178866	0.0458027	2.63e-08	0.125714	0.0919422	2.63e-08	-2.693	773	7	.		773	7	.	-6.782	-1.303	.	.	.	0	0	0	PF00218,PF00697,PF00117	Domain:IGPS,Domain:PRAI,Domain:GATase	0	.	0	0	0.01	.	.	0.987	0.189	0.428	0.02	0	0	0	0	83693	-0.5
zym_gene_01421	zym_gene_01421_3	0.0185089	0.00239305	0.0209384	0.190966	0.00239305	4.14e-05	7.78e-08	0.178866	0.0178917	2.63e-08	0.173606	0.0458027	2.63e-08	-2.695	310	3	.		310	3	.	-5.899	-1.261	.	.	.	0	0	0	PF01636	Family:APH	0	.	0	0.001	0.136	.	.	0.964	0.953	0.416	0.07	0	0	0	0	35547.1	-4
zym_gene_09710	zym_gene_09710_3	0.00539189	0.0094596	0.100227	0.173606	0.000439899	4.14e-05	7.78e-08	0.13415	0.0458027	2.63e-08	0.173606	0.0919422	2.63e-08	-2.705	588	7	.		588	7	.	-4.62	0.288	.	.	.	0	0	0	PF00587,PF03129	Domain:tRNA-synt_2b,Domain:HGTP_anticodon	0	.	0	0	0.011	.	.	0.824	0.984	0.437	0	1	1	0	0	66047.8	2.5
zym_gene_12076	zym_gene_12076_3	0.00539189	0.00239305	0.0517301	0.167619	0.00239305	4.14e-05	7.78e-08	0.13415	0.0458027	2.63e-08	0.173606	0.0919422	2.63e-08	-2.709	642	3	.		642	3	.	-7.885	-2.538	.	.	.	0	0	0	PF14269	Repeat:Arylsulfotran_2	0	.	0	0	0.009	.	.	0.988	0.888	0.253	0.29	0	1	0	1	72820.6	-13.5
zym_gene_00552	zym_gene_00552_3	0.0185089	0.0094596	0.0517301	0.190966	0.000439899	3.06e-06	7.78e-08	0.079707	0.00539503	2.63e-08	0.190966	0.0178917	2.63e-08	-2.709	78	0	.		78	0	.	-0.208	-1.626	.	.	.	0	0	0	.	.	0	.	0	0.917	0.53	0.923	0.609	.	0.93	0.494	0.39	0	0	0	0	9484.87	6
zym_gene_17707	zym_gene_17707_2	0.00539189	0.0094596	0.100227	0.190966	0.000439899	4.14e-05	7.78e-08	0.13415	0.0458027	2.63e-08	0.173606	0.0919422	2.63e-08	-2.709	139	0	.		139	0	.	-1.118	-1.308	.	.	.	0	0	0	.	.	0	.	0	0.954	0.351	0.803	.	.	0.898	0.275	0.35	0	0	0	0	14899.4	-2
zym_gene_07881	zym_gene_07881_3	0.0185089	0.0094596	0.0209384	0.190966	0.000439899	3.06e-06	7.78e-08	0.13415	0.00539503	2.63e-08	0.173606	0.0178917	2.63e-08	-2.711	92	1	.		92	1	.	-2.387	-1.313	.	.	.	0	0	0	.	.	0	.	0	1	0.102	0.725	.	.	0.766	0.343	0.07	0	0	0	0	9679.51	2.5
zym_gene_17503	zym_gene_17503_3	0.00539189	0.00239305	0.100227	0.167619	0.00239305	4.14e-05	7.78e-08	0.178866	0.0458027	2.63e-08	0.173606	0.0919422	2.63e-08	-2.714	387	6	.		387	6	.	-6.364	-1.309	.	.	.	0	0	0	.	.	0	.	0	0	0.022	.	.	0.885	0.737	0.409	0.06	0	0	0	0	43545.9	-8
zym_gene_09686	zym_gene_09686_1	0.00539189	0.00239305	0.0517301	0.190966	0.00239305	4.14e-05	5.82e-06	0.13415	0.0458027	2.63e-08	0.173606	0.0919422	2.63e-08	-2.714	936	12	.		936	12	.	-6.663	-1.31	.	.	.	0	0	0	PF11635	Family:Med16	0	.	0	0	0.009	.	.	0.988	0.86	0.443	0.05	0	0	0	0	103806	6.5
zym_gene_09772	zym_gene_09772_2	0.0185089	0.00239305	0.100227	0.173606	0.00239305	4.14e-05	7.78e-08	0.079707	0.0178917	2.63e-08	0.190966	0.0458027	2.63e-08	-2.714	709	8	.		709	8	.	-5.939	-1.194	.	.	.	0	0	0	PF03571	Family:Peptidase_M49	0	.	0	0	0.01	.	.	0.757	0.985	0.459	0.04	0	0	0	0	79227.9	-12.5
zym_gene_08780	zym_gene_08780_3	0.00539189	0.00239305	0.0209384	0.167619	0.000439899	4.14e-05	7.78e-08	0.178866	0.0178917	2.63e-08	0.125714	0.0178917	2.63e-08	-2.719	453	5	.		453	5	.	-6.554	-1.377	.	.	.	0	0	0	PF02595	Family:Gly_kinase	0	.	0	0	0.055	.	.	0.974	0.416	0.406	0.16	0	0	0	0	47563.1	-7
zym_gene_15820	zym_gene_15820_2	0.00539189	0.00239305	0.0517301	0.190966	0.00239305	4.14e-05	7.78e-08	0.079707	0.0458027	2.63e-08	0.173606	0.0919422	2.63e-08	-2.729	669	4	.		669	4	.	-5.834	-1.307	.	.	.	0	0	0	.	.	0	.	0	0	0.067	.	.	0.711	0.076	0.429	0.05	0	0	0	0	73187.9	24
zym_gene_06527	zym_gene_06527_3	0.00539189	0.000439899	0.0209384	0.167619	0.00239305	4.14e-05	7.78e-08	0.13415	0.0458027	2.63e-08	0.173606	0.0458027	2.63e-08	-2.729	85	2	.		85	2	.	-1.671	-1.334	.	.	.	0	0	0	.	.	0	.	0	0.363	0.393	0.715	.	.	0.384	0.392	0.11	0	0	0	0	9372.84	5.5
zym_gene_16554	zym_gene_16554_3	0.0185089	0.00239305	0.0517301	0.190966	0.00239305	4.14e-05	7.78e-08	0.178866	0.0178917	2.63e-08	0.190966	0.0919422	2.63e-08	-2.734	691	1	.		691	1	.	-5.65	-1.313	.	.	.	0	0	0	.	.	0	.	0	0	0.032	.	.	0.623	0.803	0.542	0.04	0	0	0	0	74272.5	8.5
zym_gene_00550	zym_gene_00550_2	0.0185089	0.0094596	0.0517301	0.190966	0.000439899	3.06e-06	7.78e-08	0.079707	0.00539503	2.63e-08	0.190966	0.0178917	2.63e-08	-2.747	131	2	.		131	2	.	0.573	-1.344	.	.	.	0	0	0	.	.	0	.	0	0.936	0.754	0.613	.	.	0.024	0.403	0.13	0	0	0	0	15140	7
zym_gene_04140	zym_gene_04140_2	0.0185089	0.0094596	0.100227	0.173606	0.00239305	4.14e-05	7.78e-08	0.13415	0.0458027	2.63e-08	0.125714	0.0919422	2.63e-08	-2.747	213	3	.		213	3	.	-3.268	-1.38	.	.	.	0	0	0	.	.	0	.	0	0.162	0.643	.	.	0.874	0.1	0.392	0.1	0	0	0	0	24364.8	8.5
zym_gene_11487	zym_gene_11487_3	0.00539189	0.0094596	0.0517301	0.167619	0.000439899	3.06e-06	7.78e-08	0.13415	0.0178917	2.63e-08	0.190966	0.0458027	2.63e-08	-2.747	225	3	.		225	3	.	-1.131	-1.313	.	.	.	0	0	0	.	.	0	.	0	0.869	0.421	0.603	.	.	0.032	0.433	0.04	0	0	0	0	25293.1	11
zym_gene_13838	zym_gene_13838_1	0.0185089	0.0094596	0.0517301	0.190966	0.000439899	3.06e-06	7.78e-08	0.13415	0.0178917	2.63e-08	0.173606	0.0458027	2.63e-08	-2.773	285	3	.		285	3	.	-6.487	-1.296	.	.	.	0	0	0	PF01636	Family:APH	0	.	0	0.001	0.052	.	.	0.977	0.455	0.538	0.22	0	0	0	0	32753.2	-7.5
zym_gene_17205	zym_gene_17205_3	0.00539189	0.0094596	0.100227	0.190966	0.00239305	4.14e-05	7.78e-08	0.13415	0.0178917	2.63e-08	0.190966	0.0458027	2.63e-08	-2.773	619	1	.		619	1	.	-5.714	-1.347	.	.	.	0	0	0	.	.	0	.	0	0	0.031	.	.	0.585	0.2	0.261	0	0	0	0	0	68204.2	-12.5
zym_gene_09651	zym_gene_09651_3	0.0479248	0.00239305	0.0517301	0.190966	0.00239305	0.000341665	7.78e-08	0.079707	0.0458027	2.63e-08	0.190966	0.0178917	2.63e-08	-2.774	379	11	.		379	11	.	-5.288	-1.333	.	.	.	0	0	0	.	.	0	.	0	0	0.145	.	.	0.664	0.401	0.314	0.19	0	0	0	0	41839.9	15
zym_gene_13458	zym_gene_13458_3	0.0185089	0.00239305	0.0517301	0.167619	0.00239305	4.14e-05	7.78e-08	0.178866	0.0458027	2.63e-08	0.125714	0.0458027	2.63e-08	-2.776	464	2	PiCRN8		464	2	PiCRN8	-3.698	-2.105	.	.	.	0	0	0	PF00069	Domain:Pkinase	0	.	0	0	0.142	.	.	0.514	0.409	0.425	0.24	0	0	1	0	52603.6	9
zym_gene_00295	zym_gene_00295_2	0.00539189	0.0094596	0.100227	0.190966	0.00239305	4.14e-05	7.78e-08	0.178866	0.0458027	2.63e-08	0.173606	0.0919422	2.63e-08	-2.784	147	0	.		147	0	.	-2.925	-1.306	.	.	.	0	0	0	.	.	0	.	0	0.25	0.177	0.607	.	.	0.213	0.263	0.24	0	0	0	0	17059.5	19.5
zym_gene_03572	zym_gene_03572_2	0.0185089	0.0094596	0.0517301	0.190966	0.000439899	3.06e-06	7.78e-08	0.13415	0.00539503	2.63e-08	0.190966	0.0458027	2.63e-08	-2.785	1038	8	.		1038	8	.	-6.633	-1.326	.	.	.	0	0	0	PF10193	Family:Telomere_reg-2	0	.	0	0	0.01	.	.	0.959	0.704	0.318	0	0	0	0	0	114078	-1
zym_gene_12406	zym_gene_12406_3	0.00114181	0.00239305	0.0517301	0.190966	0.00239305	4.14e-05	5.82e-06	0.178866	0.0458027	2.63e-08	0.190966	0.0919422	2.63e-08	-2.786	582	0	.		582	0	.	-5.546	-1.325	.	.	.	0	0	0	.	.	0	.	0	0	0.027	.	.	0.534	0.396	0.439	0.21	0	0	0	0	63349	47
zym_gene_13145	zym_gene_13145_2	0.0185089	0.0094596	0.0517301	0.190966	0.000439899	3.06e-06	7.78e-08	0.13415	0.0178917	2.63e-08	0.173606	0.0458027	2.63e-08	-2.79	1645	2	.		1645	2	.	-6.174	-1.325	.	.	.	0	0	0	.	.	0	.	0	0	0.011	.	.	0.797	0.945	0.224	0.3	0	0	0	0	171007	-29.5
zym_gene_07754	zym_gene_07754_2	0.0185089	0.0094596	0.100227	0.190966	0.00239305	4.14e-05	7.78e-08	0.178866	0.0458027	2.63e-08	0.125714	0.0919422	2.63e-08	-2.799	411	3	.		411	3	.	-4.091	-1.308	.	.	.	0	0	0	.	.	0	.	0	0	0.01	0.525	.	.	0.024	0.454	0.03	0	0	0	0	46251.6	-41
zym_gene_09202	zym_gene_09202_1	0.00539189	0.00239305	0.0517301	0.190966	0.00239305	4.14e-05	7.78e-08	0.13415	0.0458027	2.63e-08	0.173606	0.0919422	2.63e-08	-2.812	501	12	.		501	12	.	-6.08	-1.299	.	.	.	0	0	0	PF00393,PF03446	Domain:6PGD,Domain:NAD_binding_2	0	.	0	0	0.033	.	.	0.76	0.271	0.47	0	0	0	0	0	55606.4	-8
zym_gene_14753	zym_gene_14753_3	0.0185089	0.0094596	0.100227	0.190966	0.00239305	4.14e-05	7.78e-08	0.178866	0.0458027	2.63e-08	0.125714	0.0919422	2.63e-08	-2.815	478	6	.		478	6	.	-6.417	-1.319	.	.	.	0	0	0	PF13450	Domain:NAD_binding_8	0	.	0	0	0.029	.	.	0.911	0.672	0.324	0.21	0	0	0	0	52941.4	-2
zym_gene_16680	zym_gene_16680_4	0.00539189	0.0094596	0.100227	0.190966	0.00239305	4.14e-05	7.78e-08	0.13415	0.0178917	2.63e-08	0.190966	0.0458027	2.63e-08	-2.82	417	8	.		417	8	.	-5.653	-1.305	.	.	.	0	0	0	PF00465	Family:Fe-ADH	0	.	0	0	0.201	.	.	0.912	0.132	0.401	0.3	0	0	0	0	45069.7	8.5
zym_gene_10297	zym_gene_10297_1	0.0185089	0.00239305	0.0209384	0.167619	0.000439899	3.06e-06	7.78e-08	0.13415	0.0178917	2.63e-08	0.190966	0.0458027	2.63e-08	-2.834	2040	31	.		2040	31	.	-6.702	-1.32	.	.	.	0	0	0	PF20210	Repeat:Laa1_Sip1_HTR5	0	.	0	0	0.014	.	.	0.988	0.589	0.406	0.02	0	0	0	0	221581	-10.5
zym_gene_11412	zym_gene_11412_1	0.0185089	0.000439899	0.0517301	0.190966	0.00239305	4.14e-05	7.78e-08	0.13415	0.0458027	2.63e-08	0.190966	0.0919422	2.63e-08	-2.842	518	5	.		518	5	.	-5.62	-0.252	.	.	.	0	0	0	PF00067	Domain:p450	0	.	0	0	0.009	.	.	0.941	0.198	0.3	0.07	1	1	1	0	59705.8	14
zym_gene_05275	zym_gene_05275_1	0.0185089	0.0094596	0.0517301	0.190966	0.00239305	4.14e-05	7.78e-08	0.13415	0.0458027	2.63e-08	0.173606	0.0458027	2.63e-08	-2.844	190	4	.		190	4	.	-3.126	-2.038	.	.	.	0	0	0	.	.	0	.	0	0.879	0.487	.	.	0.565	0.553	0.41	0.03	0	0	1	0	21768.1	7.5
zym_gene_07749	zym_gene_07749_2	0.0185089	0.00239305	0.100227	0.173606	0.00239305	4.14e-05	7.78e-08	0.13415	0.0458027	2.63e-08	0.173606	0.0919422	2.63e-08	-2.852	289	7	.		289	7	.	-3.857	-1.174	.	.	.	0	0	0	.	.	0	.	0	0.314	0.356	.	.	0.742	0.89	0.29	0.02	0	0	0	0	32119.8	-0.5
zym_gene_17212	zym_gene_17212_2	0.0185089	0.00239305	0.0517301	0.167619	0.00239305	4.14e-05	7.78e-08	0.178866	0.0458027	2.63e-08	0.173606	0.0919422	2.63e-08	-2.86	321	0	.		321	0	.	-6.538	-2.502	.	.	.	0	0	0	PF01066	Family:CDP-OH_P_transf	0	.	0	0.013	0.257	.	.	0.895	0.016	0.429	0.36	0	0	0	1	34176.4	8
zym_gene_08385	zym_gene_08385_2	0.00539189	0.0094596	0.0517301	0.167619	0.000439899	3.06e-06	7.78e-08	0.13415	0.0178917	2.63e-08	0.190966	0.0458027	2.63e-08	-2.861	764	12	.		764	12	.	-6.785	-1.452	.	.	.	0	0	0	PF00172,PF11951	Domain:Zn_clus,Family:Fungal_trans_2	0	.	0	0	0.01	.	.	0.988	0.937	0.395	0.06	0	0	0	0	84752.8	2
zym_gene_09724	zym_gene_09724_1	0.00539189	0.00239305	0.0517301	0.190966	0.00239305	4.14e-05	7.78e-08	0.079707	0.0458027	2.63e-08	0.173606	0.0919422	2.63e-08	-2.871	1231	4	.		1231	4	.	-7.302	-2.064	.	.	.	0	0	0	.	.	0	.	0	0	0.011	.	.	0.899	0.274	0.4	0.01	0	0	1	0	136255	-67.5
zym_gene_15604	zym_gene_15604_2	0.0185089	0.0094596	0.100227	0.173606	0.00239305	4.14e-05	7.78e-08	0.178866	0.0178917	2.63e-08	0.173606	0.0919422	2.63e-08	-2.875	244	9	.		244	9	.	-3.347	-1.296	.	.	.	0	0	0	.	.	0	.	0	0.538	0.382	.	.	0.56	0.007	0.393	0.04	0	0	0	0	27571.4	3
zym_gene_13735	zym_gene_13735_1	0.0185089	0.00239305	0.0517301	0.190966	0.00239305	4.14e-05	7.78e-08	0.13415	0.0178917	2.63e-08	0.190966	0.0458027	2.63e-08	-2.883	268	2	.		268	2	.	-3.374	-1.304	.	.	.	0	0	0	.	.	0	.	0	0.001	0.121	0.646	.	.	0.504	0.427	0.08	0	0	0	0	30244.3	22
zym_gene_15213	zym_gene_15213_3	0.00539189	0.00239305	0.0517301	0.190966	0.00239305	4.14e-05	7.78e-08	0.079707	0.0178917	2.63e-08	0.190966	0.0458027	2.63e-08	-2.89	119	4	.		119	4	.	0.344	-1.346	.	.	.	0	0	0	.	.	0	.	0	0.983	0.65	0.734	.	.	0.949	0.43	0.09	0	0	0	0	13409.3	7.5
zym_gene_13081	zym_gene_13081_2	0.00539189	0.0094596	0.0517301	0.167619	0.00239305	4.14e-05	7.78e-08	0.13415	0.0458027	2.63e-08	0.190966	0.0458027	2.63e-08	-2.905	673	11	.		673	11	.	-4.68	0.745	.	.	.	0	0	0	PF00179	Domain:UQ_con	0	.	0	0	0.009	.	.	0.953	0.059	0.429	0.02	1	1	0	0	76500.4	7
zym_gene_01295	zym_gene_01295_2	0.00539189	0.000439899	0.0517301	0.167619	0.00239305	4.14e-05	7.78e-08	0.13415	0.0458027	2.63e-08	0.173606	0.0919422	2.63e-08	-2.907	201	4	.		201	4	.	-5.014	-1.415	.	.	.	0	0	0	.	.	0	.	0	0.021	0.23	.	.	0.741	0.91	0.311	0.18	0	0	0	0	23147.8	16
zym_gene_06341	zym_gene_06341_2	0.00539189	0.0094596	0.0517301	0.190966	0.000439899	4.14e-05	7.78e-08	0.13415	0.0178917	2.63e-08	0.125714	0.0458027	2.63e-08	-2.909	60	1	.		60	1	.	-1.612	-1.094	.	.	.	0	0	0	.	.	0	.	0	0.301	0.367	0.885	.	.	0.017	0.376	0.11	0	0	0	0	6809.05	6.5
zym_gene_09565	zym_gene_09565_2	0.0185089	0.0094596	0.0209384	0.190966	0.000439899	3.06e-06	7.78e-08	0.13415	0.00539503	2.63e-08	0.173606	0.0178917	2.63e-08	-2.922	337	4	.		337	4	.	-7.687	-2.55	.	.	.	0	0	0	PF00153	Repeat:Mito_carr	0	.	0	0	0.069	.	.	0.955	0.023	0.441	0.33	0	0	0	1	37378	22
zym_gene_00673	zym_gene_00673_1	0.0185089	0.0094596	0.100227	0.190966	0.00239305	4.14e-05	7.78e-08	0.178866	0.0458027	2.63e-08	0.125714	0.0919422	2.63e-08	-2.925	390	6	.		390	6	.	-7.309	-2.196	.	.	.	0	0	0	PF17784	Domain:Sulfotransfer_4	0	.	0	0	0.02	.	.	0.882	0.456	0.39	0.09	0	0	1	0	44871	15
zym_gene_07573	zym_gene_07573_3	0.0185089	0.0094596	0.100227	0.190966	0.00239305	4.14e-05	7.78e-08	0.178866	0.0458027	2.63e-08	0.125714	0.0919422	2.63e-08	-2.933	68	3	.		68	3	.	-4.704	-0.778	.	.	.	0	0	0	.	.	0	.	0	0.662	0.086	.	.	0.769	0.023	0.274	0.18	0	0	0	0	7931.27	3
zym_gene_04304	zym_gene_04304_2	0.00539189	0.0094596	0.0517301	0.190966	0.00239305	4.14e-05	7.78e-08	0.178866	0.0178917	2.63e-08	0.173606	0.0458027	2.63e-08	-2.938	199	2	.		199	2	.	-3.929	-2.467	.	.	.	0	0	0	.	.	0	.	0	0.867	0.498	.	.	0.766	0.98	0.445	0.31	0	0	0	1	22113.1	5.5
zym_gene_13651	zym_gene_13651_1	0.00539189	0.0094596	0.0517301	0.190966	0.000439899	4.14e-05	7.78e-08	0.178866	0.00539503	2.63e-08	0.173606	0.0458027	2.63e-08	-2.941	508	2	.		508	2	.	-5.689	-1.305	.	.	.	0	0	0	PF04108	Domain:ATG17_like	0	.	0	0	0.045	.	.	0.611	0.091	0.403	0.01	0	0	0	0	56610.5	-23
zym_gene_03895	zym_gene_03895_2	0.00539189	0.0094596	0.0517301	0.173606	0.00239305	4.14e-05	7.78e-08	0.178866	0.0178917	2.63e-08	0.173606	0.0458027	2.63e-08	-2.943	208	7	.		208	7	.	-0.546	-1.312	.	.	.	0	0	0	.	.	0	.	0	0.986	0.481	0.588	.	.	0.905	0.417	0.05	0	0	0	0	23327.5	3.5
zym_gene_13612	zym_gene_13612_3	0.0185089	0.0094596	0.0517301	0.167619	0.00239305	4.14e-05	7.78e-08	0.13415	0.0458027	2.63e-08	0.173606	0.0458027	2.63e-08	-2.952	366	2	.		366	2	.	-5.635	-1.331	.	.	.	0	0	0	PF00134	Domain:Cyclin_N	0	.	0	0	0.087	.	.	0.72	0.804	0.535	0.22	0	0	0	0	40687.9	11.5
zym_gene_10137	zym_gene_10137_2	0.0185089	0.00239305	0.100227	0.190966	0.00239305	4.14e-05	7.78e-08	0.178866	0.0458027	2.63e-08	0.125714	0.0919422	2.63e-08	-2.957	222	4	.		222	4	.	-0.892	-1.37	.	.	.	0	0	0	PF11326	Family:DUF3128	0	.	0	0.595	0.504	0.637	.	.	0.721	0.308	0.03	0	0	0	0	25055.5	-4
zym_gene_11155	zym_gene_11155_1	0.0185089	0.00239305	0.100227	0.190966	0.00239305	4.14e-05	7.78e-08	0.13415	0.0178917	2.63e-08	0.173606	0.0458027	2.63e-08	-2.958	1306	16	.		1306	16	.	-6.666	-1.311	.	.	.	0	0	0	PF04762	Repeat:IKI3	0	.	0	0	0.01	.	.	0.988	0.828	0.427	0	0	0	0	0	145402	-19
zym_gene_11944	zym_gene_11944_2	0.0185089	0.00239305	0.0517301	0.167619	0.00239305	4.14e-05	7.78e-08	0.13415	0.0458027	2.63e-08	0.173606	0.0458027	2.63e-08	-2.959	897	7	.		897	7	.	-6.616	-1.317	.	.	.	0	0	0	.	.	0	CE1	0	0	0.032	.	.	0.957	0.168	0.46	0	0	0	0	0	98768.1	21
zym_gene_15754	zym_gene_15754_1	0.00539189	0.0094596	0.0517301	0.173606	0.00239305	4.14e-05	7.78e-08	0.178866	0.0178917	2.63e-08	0.173606	0.0458027	2.63e-08	-2.961	895	2	.		895	2	.	-6.654	-2.19	.	.	.	0	0	0	PF12751	Family:Vac7	0	.	0	0	0.07	.	.	0.763	0.966	0.436	0.01	0	0	1	0	97435.5	36.5
zym_gene_10316	zym_gene_10316_3	0.0185089	0.0094596	0.0517301	0.190966	0.00239305	4.14e-05	7.78e-08	0.079707	0.0458027	2.63e-08	0.173606	0.0458027	2.63e-08	-2.961	1024	2	.		1024	2	.	-7.615	-2.52	.	.	.	0	0	0	.	.	0	.	0	0	0.012	.	.	0.899	0.965	0.333	0	0	0	0	1	113120	31
zym_gene_13257	zym_gene_13257_2	0.0185089	0.00239305	0.0517301	0.190966	0.00239305	4.14e-05	7.78e-08	0.178866	0.0178917	2.63e-08	0.173606	0.0458027	2.63e-08	-2.964	665	9	.		665	9	.	-6.157	-1.308	.	.	.	0	0	0	PF12330	Family:Haspin_kinase	0	.	0	0	0.011	.	.	0.792	0.88	0.419	0	0	0	0	0	74474.9	-7
zym_gene_14028	zym_gene_14028_2	0.0185089	0.00239305	0.0517301	0.190966	0.00239305	4.14e-05	7.78e-08	0.178866	0.0178917	2.63e-08	0.190966	0.0919422	2.63e-08	-2.965	1050	13	.		1050	13	.	-7.377	-2.012	.	.	.	0	0	0	PF01546,PF07687,PF00400	Family:Peptidase_M20,Domain:M20_dimer,Repeat:WD40	0	.	0	0	0.009	.	.	0.961	0.462	0.444	0.01	0	0	1	0	116606	7
zym_gene_16998	zym_gene_16998_2	0.00114181	0.0094596	0.0517301	0.167619	0.000439899	4.14e-05	7.78e-08	0.178866	0.0178917	2.63e-08	0.173606	0.0458027	2.63e-08	-2.965	1939	28	.		1939	28	.	-6.668	-1.308	Jar1_(BCIN_02g00190),MoJMJ1	reduced_virulence	PHI:10735,PHI:7021	0	1	0	PF08429,PF02373,PF01388,PF02375,PF02928,PF00628	Family:PLU-1,Domain:JmjC,Domain:ARID,Family:JmjN,Domain:zf-C5HC2,Domain:PHD	0	.	0	0	0.048	.	.	0.861	0.762	0.237	0	0	0	0	0	217502	8.5
zym_gene_00694	zym_gene_00694_2	0.00539189	0.0094596	0.0517301	0.190966	0.000439899	4.14e-05	7.78e-08	0.079707	0.0458027	2.63e-08	0.190966	0.0458027	2.63e-08	-2.967	143	3	.		143	3	.	-0.145	-1.391	.	.	.	0	0	0	.	.	0	.	0	0.959	0.558	0.806	.	.	0.97	0.265	0.02	0	0	0	0	16205.2	6
zym_gene_07223	zym_gene_07223_2	0.0185089	0.0094596	0.0517301	0.173606	0.00239305	4.14e-05	7.78e-08	0.13415	0.00539503	2.63e-08	0.173606	0.0178917	2.63e-08	-2.971	642	11	.		642	11	.	-6.742	-1.415	.	.	.	0	0	0	PF06985	Family:HET	0	.	0	0	0.009	.	.	0.961	0.651	0.526	0.07	0	0	0	0	71882.9	12.5
zym_gene_01357	zym_gene_01357_3	0.0185089	0.000439899	0.100227	0.190966	0.00239305	4.14e-05	7.78e-08	0.13415	0.0458027	2.63e-08	0.173606	0.0919422	2.63e-08	-2.971	123	1	.		123	1	.	-0.215	-1.461	.	.	.	0	0	0	.	.	0	.	0	0.999	0.57	0.879	.	.	0.285	0.409	0.15	0	0	0	0	13914.6	3.5
zym_gene_15542	zym_gene_15542_2	0.00539189	0.0094596	0.100227	0.173606	0.000439899	4.14e-05	7.78e-08	0.079707	0.0458027	2.63e-08	0.173606	0.0919422	2.63e-08	-2.976	515	6	.		515	6	.	-5.98	-0.255	Abl1_(Lema_T087750.1),HiC-15,BcBOT1_(CND5),Fgm1_(FGSG_10991),CYP51C	unaffected_pathogenicity,reduced_virulence	PHI:10272,PHI:7173,PHI:438,PHI:9040,PHI:9826	0	1	0	PF00067	Domain:p450	0	.	0	0	0.016	.	.	0.884	0.025	0.28	0.01	1	1	1	0	57861.5	0.5
zym_gene_12887	zym_gene_12887_3	0.00539189	0.0094596	0.0517301	0.190966	0.000439899	3.06e-06	7.78e-08	0.13415	0.0178917	2.63e-08	0.190966	0.0458027	2.63e-08	-2.985	560	4	.		560	4	.	-8.079	-2.616	.	.	.	0	0	0	PF04083	Family:Abhydro_lipase	0	.	0	0	0.01	.	.	0.985	0.249	0.468	0.07	0	1	0	1	62796.7	2.5
zym_gene_04170	zym_gene_04170_2	0.00539189	0.0094596	0.100227	0.190966	0.00239305	4.14e-05	7.78e-08	0.13415	0.0458027	2.63e-08	0.190966	0.0919422	2.63e-08	-2.995	318	5	.		318	5	.	-4.879	-1.337	.	.	.	0	0	0	.	.	0	.	0	0.005	0.187	.	.	0.626	0.917	0.417	0.1	0	0	0	0	36133.2	-1
zym_gene_07043	zym_gene_07043_2	0.0185089	0.00239305	0.100227	0.173606	0.00239305	4.14e-05	7.78e-08	0.079707	0.0178917	2.63e-08	0.190966	0.0458027	2.63e-08	-2.999	153	2	.		153	2	.	-3.599	-1.333	.	.	.	0	0	0	.	.	0	.	0	0	0.059	0.688	.	.	0.973	0.395	0.08	0	0	0	0	16781	-28.5
zym_gene_05985	zym_gene_05985_1	0.0185089	0.00239305	0.0209384	0.190966	0.00239305	4.14e-05	7.78e-08	0.178866	0.0178917	2.63e-08	0.125714	0.0178917	2.63e-08	-3.016	387	7	.		387	7	.	-6.255	-1.307	.	.	.	0	0	0	.	.	0	.	0	0	0.009	.	.	0.793	0.445	0.459	0.26	0	0	0	0	42973.2	26
zym_gene_11311	zym_gene_11311_1	0.0185089	0.000439899	0.0517301	0.167619	0.00239305	4.14e-05	7.78e-08	0.178866	0.0458027	2.63e-08	0.125714	0.0458027	2.63e-08	-3.018	446	12	.		446	12	.	-5.514	-1.32	.	.	.	0	0	0	PF00782	Domain:DSPc	0	.	0	0	0.064	.	.	0.641	0.938	0.352	0.02	0	0	0	0	49272.1	16
zym_gene_07734	zym_gene_07734_2	0.00539189	0.0094596	0.100227	0.190966	0.00239305	4.14e-05	7.78e-08	0.178866	0.0178917	2.63e-08	0.190966	0.0919422	2.63e-08	-3.022	326	2	.		326	2	.	-6.058	-1.34	.	.	.	0	0	0	.	.	0	.	0	0	0.024	.	.	0.697	0.027	0.246	0.05	0	0	0	0	36437	-18
zym_gene_03838	zym_gene_03838_2	0.0185089	0.00239305	0.0209384	0.167619	0.000439899	3.06e-06	7.78e-08	0.13415	0.0178917	2.63e-08	0.173606	0.0178917	2.63e-08	-3.036	588	5	.		588	5	.	-8.005	-2.538	.	.	.	0	0	0	.	.	0	.	0	0	0.009	.	.	0.986	0.263	0.396	0.32	0	0	0	1	63231	25
zym_gene_03437	zym_gene_03437_1	0.0185089	0.0094596	0.100227	0.173606	0.00239305	4.14e-05	7.78e-08	0.13415	0.0458027	2.63e-08	0.125714	0.0919422	2.63e-08	-3.041	322	5	.		322	5	.	-4.187	-1.198	.	.	.	0	0	0	.	.	0	.	0	0.002	0.275	.	.	0.509	0.032	0.367	0.21	0	0	0	0	36571.4	14.5
zym_gene_07726	zym_gene_07726_2	0.00539189	0.0094596	0.100227	0.190966	0.00239305	4.14e-05	7.78e-08	0.178866	0.0458027	2.63e-08	0.173606	0.0919422	2.63e-08	-3.041	211	6	.		211	6	.	-4.212	-1.329	.	.	.	0	0	0	.	.	0	.	0	0.304	0.42	.	.	0.893	0.228	0.442	0.21	0	0	0	0	24126.7	10.5
zym_gene_09400	zym_gene_09400_2	0.0185089	0.0094596	0.100227	0.173606	0.00239305	4.14e-05	7.78e-08	0.178866	0.0178917	2.63e-08	0.173606	0.0919422	2.63e-08	-3.042	196	4	.		196	4	.	-3.936	-1.329	.	.	.	0	0	0	.	.	0	.	0	0.311	0.269	.	.	0.544	0.982	0.236	0.16	0	0	0	0	22560.5	15.5
zym_gene_01873	zym_gene_01873_2	0.00539189	0.00239305	0.0517301	0.190966	0.00239305	4.14e-05	7.78e-08	0.079707	0.0178917	2.63e-08	0.190966	0.0458027	2.63e-08	-3.042	327	3	.		327	3	.	-3.218	-1.292	.	.	.	0	0	0	.	.	0	.	0	0	0.145	0.743	.	.	0.385	0.241	0.05	0	0	0	0	37470.2	21.5
zym_gene_11712	zym_gene_11712_3	0.0185089	0.000439899	0.0209384	0.167619	0.000439899	4.14e-05	5.82e-06	0.13415	0.0458027	2.63e-08	0.190966	0.0458027	2.63e-08	-3.042	587	9	.		587	9	.	-6.587	-1.338	.	.	.	0	0	0	PF04030,PF01565	Family:ALO,Domain:FAD_binding_4	0	AA7	0	0	0.01	.	.	0.957	0.967	0.609	0.09	0	0	0	0	66454.9	2
zym_gene_01958	zym_gene_01958_1	0.00539189	0.0094596	0.0517301	0.190966	0.000439899	4.14e-05	7.78e-08	0.13415	0.00539503	2.63e-08	0.173606	0.0178917	2.63e-08	-3.042	196	4	.		196	4	.	-2.374	-1.315	.	.	.	0	0	0	.	.	0	.	0	0.434	0.214	0.692	.	.	0.956	0.356	0.03	0	0	0	0	22998.8	5
zym_gene_13494	zym_gene_13494_2	0.0185089	0.0094596	0.100227	0.190966	0.00239305	4.14e-05	7.78e-08	0.178866	0.0458027	2.63e-08	0.125714	0.0919422	2.63e-08	-3.042	411	5	.		411	5	.	-6.286	-1.324	.	.	.	0	0	0	.	.	0	.	0	0	0.038	.	.	0.822	0.017	0.407	0.04	0	0	0	0	47122.4	11.5
zym_gene_03371	zym_gene_03371_2	0.00539189	0.0094596	0.100227	0.173606	0.000439899	4.14e-05	7.78e-08	0.13415	0.0458027	2.63e-08	0.173606	0.0919422	2.63e-08	-3.046	398	6	.		398	6	.	-6.431	-1.572	.	.	.	0	0	0	PF04199	Family:Cyclase	0	.	0	0	0.109	.	.	0.962	0.501	0.242	0.09	0	0	0	0	45028.2	1.5
zym_gene_06829	zym_gene_06829_2	0.0185089	0.0094596	0.0517301	0.190966	0.00239305	4.14e-05	7.78e-08	0.178866	0.0178917	2.63e-08	0.125714	0.0458027	2.63e-08	-3.048	176	7	.		176	7	.	0.562	-1.311	.	.	.	0	0	0	.	.	0	.	0	0.952	0.684	0.876	.	.	0.814	0.318	0.07	0	0	0	0	20157.3	-3
zym_gene_03893	zym_gene_03893_3	0.0185089	0.0094596	0.0517301	0.190966	0.000439899	3.06e-06	7.78e-08	0.13415	0.0178917	2.63e-08	0.173606	0.0458027	2.63e-08	-3.051	216	6	.		216	6	.	-3.541	-2.074	.	.	.	0	0	0	.	.	0	.	0	0.117	0.593	.	.	0.599	0.24	0.428	0.12	0	0	1	0	24396.9	5
zym_gene_10945	zym_gene_10945_2	0.0185089	0.0094596	0.0517301	0.190966	0.000439899	3.06e-06	7.78e-08	0.079707	0.00539503	2.63e-08	0.190966	0.0178917	2.63e-08	-3.055	421	0	.		421	0	.	-3.282	-1.321	.	.	.	0	0	0	PF08208	Family:RNA_polI_A34	0	.	0	0	0.13	0.675	.	.	0.762	0.25	0.2	0	0	0	0	44580.7	10
zym_gene_06460	zym_gene_06460_2	0.0185089	0.00239305	0.0517301	0.167619	0.00239305	4.14e-05	7.78e-08	0.178866	0.0458027	2.63e-08	0.125714	0.0458027	2.63e-08	-3.057	146	3	.		146	3	.	-0.882	-2.225	.	.	.	0	0	0	.	.	0	.	0	0.995	0.6	0.669	.	.	0.571	0.428	0.02	0	0	1	0	16597.1	2
zym_gene_15586	zym_gene_15586_3	0.0185089	0.00239305	0.0517301	0.190966	0.000439899	3.06e-06	7.78e-08	0.079707	0.0178917	2.63e-08	0.190966	0.0458027	2.63e-08	-3.078	630	8	.		630	8	.	-6.279	-2.048	.	.	.	0	0	0	PF01734	Family:Patatin	0	.	0	0	0.168	.	.	0.814	0.318	0.376	0.11	0	0	1	0	69999.1	16
zym_gene_08153	zym_gene_08153_3	0.00539189	0.0094596	0.0517301	0.167619	0.00239305	4.14e-05	5.82e-06	0.079707	0.0178917	2.63e-08	0.190966	0.0178917	2.63e-08	-3.081	179	3	.		179	3	.	-5.331	-2.535	.	.	.	0	0	0	PF00083	Family:Sugar_tr	0	.	0	0.484	0.382	.	.	0.862	0.324	0.284	0.05	0	1	0	1	20575.6	-2
zym_gene_04012	zym_gene_04012_2	0.00539189	0.0094596	0.100227	0.190966	0.00239305	4.14e-05	7.78e-08	0.13415	0.0178917	2.63e-08	0.190966	0.0458027	2.63e-08	-3.084	250	6	.		250	6	.	-5.496	-2.489	.	.	.	0	0	0	.	.	0	.	0	0.069	0.316	.	.	0.659	0.459	0.414	0.23	0	0	0	1	27478.4	-6
zym_gene_14067	zym_gene_14067_2	0.00539189	0.00239305	0.0517301	0.190966	0.00239305	4.14e-05	7.78e-08	0.13415	0.0458027	2.63e-08	0.173606	0.0919422	2.63e-08	-3.088	771	4	.		771	4	.	-5.512	-1.322	.	.	.	0	0	0	PF01480	Family:PWI	0	.	0	0	0.066	.	.	0.647	0.987	0.364	0.02	0	0	0	0	85718.9	-28
zym_gene_12620	zym_gene_12620_2	0.00539189	0.0094596	0.0517301	0.190966	0.00239305	4.14e-05	7.78e-08	0.178866	0.0178917	2.63e-08	0.173606	0.0458027	2.63e-08	-3.088	336	1	.		336	1	.	-3.453	-1.324	.	.	.	0	0	0	PF10483	Family:Elong_Iki1	0	.	0	0.001	0.114	0.5	.	.	0.751	0.434	0	0	0	0	0	37374.8	-5.5
zym_gene_08263	zym_gene_08263_3	0.0185089	0.0094596	0.100227	0.173606	0.00239305	4.14e-05	7.78e-08	0.13415	0.0178917	2.63e-08	0.173606	0.0458027	2.63e-08	-3.088	1238	6	.		1238	6	.	-5.885	-1.355	.	.	.	0	0	0	PF04869,PF04871	Repeat:Uso1_p115_head,Family:Uso1_p115_C	0	.	0	0	0.01	.	.	0.669	0.96	0.367	0	0	0	0	0	135065	-47.5
zym_gene_10089	zym_gene_10089_2	0.00539189	0.0094596	0.100227	0.173606	0.00239305	4.14e-05	7.78e-08	0.178866	0.0178917	2.63e-08	0.190966	0.0919422	2.63e-08	-3.088	463	0	.		463	0	.	-7.015	-2.541	.	.	.	0	0	0	PF03907	Family:Spo7	0	.	0	0	0.048	.	.	0.716	0.877	0.461	0.07	0	0	0	1	52554.5	24.5
zym_gene_13127	zym_gene_13127_2	0.0185089	0.0094596	0.100227	0.190966	0.00239305	4.14e-05	7.78e-08	0.13415	0.0178917	2.63e-08	0.173606	0.0458027	2.63e-08	-3.088	3236	6	.		3236	6	.	-4.038	-1.302	.	.	.	0	0	0	PF16910,PF06650,PF16908,PF16909,PF12624	Repeat:VPS13_mid_rpt,Family:SHR-BD,Family:VPS13,Family:VPS13_C,Family:Chorein_N	0	.	0	0	0.01	0.615	.	.	0.03	0.414	0	0	0	0	0	364523	-33.5
zym_gene_11908	zym_gene_11908_3	0.00539189	0.000439899	0.0517301	0.190966	0.00239305	4.14e-05	7.78e-08	0.079707	0.0458027	2.63e-08	0.190966	0.0919422	2.63e-08	-3.088	579	3	.		579	3	.	-6.046	-1.301	.	.	.	0	0	0	PF18101	Domain:Pan3_PK	0	.	0	0	0.047	.	.	0.772	0.247	0.495	0	0	0	0	0	64438.2	9
zym_gene_01839	zym_gene_01839_1	0.00539189	0.0094596	0.100227	0.167619	0.00239305	4.14e-05	7.78e-08	0.178866	0.0458027	2.63e-08	0.173606	0.0919422	2.63e-08	-3.09	419	3	.		419	3	.	-3.903	-1.304	.	.	.	0	0	0	.	.	0	.	0	0	0.013	0.789	.	.	0.208	0.288	0	0	0	0	0	46303.9	-16
zym_gene_00602	zym_gene_00602_2	0.00539189	0.0094596	0.100227	0.167619	0.00239305	4.14e-05	7.78e-08	0.178866	0.0458027	2.63e-08	0.173606	0.0919422	2.63e-08	-3.091	1708	23	.		1708	23	.	-6.669	-1.302	.	.	.	0	0	0	.	.	0	.	0	0	0.01	.	.	0.988	0.765	0.306	0	0	0	0	0	193247	-4.5
zym_gene_12012	zym_gene_12012_2	0.00539189	0.00239305	0.100227	0.173606	0.00239305	4.14e-05	7.78e-08	0.13415	0.0458027	2.63e-08	0.190966	0.0919422	2.63e-08	-3.107	434	2	.		434	2	.	-5.71	-1.352	.	.	.	0	0	0	PF00169	Domain:PH	0	.	0	0	0.016	.	.	0.591	0.698	0.247	0	0	0	0	0	48049.9	17.5
zym_gene_09732	zym_gene_09732_2	0.00539189	0.00239305	0.0209384	0.167619	0.000439899	3.06e-06	7.78e-08	0.079707	0.0178917	2.63e-08	0.190966	0.0458027	2.63e-08	-3.109	528	0	.		528	0	.	-3.73	-1.307	.	.	.	0	0	0	.	.	0	.	0	0	0.011	0.852	.	.	0.979	0.319	0	0	0	0	0	58101.8	-23.5
zym_gene_05151	zym_gene_05151_2	0.00539189	0.00239305	0.0517301	0.167619	0.00239305	4.14e-05	7.78e-08	0.13415	0.0458027	2.63e-08	0.173606	0.0919422	2.63e-08	-3.11	97	1	.		97	1	.	-3.276	-1.354	.	.	.	0	0	0	.	.	0	.	0	0.099	0.162	0.51	.	.	0.071	0.446	0.46	0	0	0	0	11002.7	15.5
zym_gene_13611	zym_gene_13611_2	0.0185089	0.0094596	0.100227	0.173606	0.00239305	4.14e-05	7.78e-08	0.178866	0.0178917	2.63e-08	0.173606	0.0919422	2.63e-08	-3.114	629	2	.		629	2	.	-3.802	-1.306	.	.	.	0	0	0	PF00787	Domain:PX	0	.	0	0	0.032	0.5	.	.	0.969	0.401	0	0	0	0	0	70435	2.5
zym_gene_06389	zym_gene_06389_1	0.0185089	0.0094596	0.0517301	0.190966	0.000439899	3.06e-06	7.78e-08	0.079707	0.00539503	2.63e-08	0.190966	0.0178917	2.63e-08	-3.115	590	9	.		590	9	.	-7.994	-2.48	.	.	.	0	0	0	.	.	0	.	0	0	0.009	.	.	0.987	0.039	0.625	0.03	0	0	0	1	65576.4	12
zym_gene_08307	zym_gene_08307_2	0.0185089	0.0094596	0.0209384	0.190966	0.000439899	3.06e-06	7.78e-08	0.13415	0.00539503	2.63e-08	0.173606	0.0178917	2.63e-08	-3.115	1077	18	.		1077	18	.	-6.721	-1.396	.	.	.	0	0	0	PF00133,PF08264	Family:tRNA-synt_1,Domain:Anticodon_1	0	.	0	0	0.01	.	.	0.987	0.961	0.462	0	0	0	0	0	119762	-7.5
zym_gene_17043	zym_gene_17043_2	0.00539189	0.0094596	0.100227	0.173606	0.000439899	4.14e-05	7.78e-08	0.13415	0.0458027	2.63e-08	0.173606	0.0919422	2.63e-08	-3.115	493	12	.		493	12	.	-6.276	-1.296	.	.	.	0	0	0	.	.	0	.	0	0	0.01	.	.	0.777	0.066	0.42	0.02	0	0	0	0	56507.4	-6.5
zym_gene_10573	zym_gene_10573_1	0.00539189	0.0094596	0.100227	0.190966	0.00239305	4.14e-05	7.78e-08	0.178866	0.0458027	2.63e-08	0.173606	0.0919422	2.63e-08	-3.122	557	6	.		557	6	.	-3.837	-1.313	.	.	.	0	0	0	.	.	0	.	0	0	0.03	0.63	.	.	0.556	0.417	0.01	0	0	0	0	62415.7	13.5
zym_gene_12912	zym_gene_12912_2	0.0185089	0.00239305	0.0517301	0.190966	0.00239305	4.14e-05	7.78e-08	0.13415	0.0178917	2.63e-08	0.190966	0.0458027	2.63e-08	-3.123	989	9	.		989	9	.	-7.215	-2.016	.	.	.	0	0	0	PF00454,PF11522	Family:PI3_PI4_kinase,Family:Pik1	0	.	0	0	0.009	.	.	0.925	0.842	0.257	0	0	0	1	0	109176	6.5
zym_gene_06207	zym_gene_06207_1	0.0185089	0.00239305	0.0517301	0.190966	0.00239305	4.14e-05	7.78e-08	0.178866	0.0458027	2.63e-08	0.173606	0.0919422	2.63e-08	-3.135	360	5	.		360	5	.	-6.612	-2.524	.	.	.	0	0	0	.	.	0	.	0	0	0.154	.	.	0.75	0.587	0.308	0.01	0	0	0	1	40628.6	8
zym_gene_08683	zym_gene_08683_3	0.00539189	0.0094596	0.0517301	0.190966	0.00239305	4.14e-05	7.78e-08	0.13415	0.0458027	2.63e-08	0.190966	0.0458027	2.63e-08	-3.137	474	3	.		474	3	.	-4.062	0.585	.	.	.	0	0	0	PF01494	Family:FAD_binding_3	0	.	0	0	0.039	.	.	0.772	0.941	0.257	0.05	1	1	0	0	52908.8	0
zym_gene_05465	zym_gene_05465_2	0.0185089	0.0094596	0.100227	0.173606	0.00239305	4.14e-05	7.78e-08	0.178866	0.0458027	2.63e-08	0.125714	0.0919422	2.63e-08	-3.144	289	8	.		289	8	.	-5.74	-1.313	.	.	.	0	0	0	PF13923	Domain:zf-C3HC4_2	0	.	0	0.009	0.11	.	.	0.807	0.654	0.388	0.02	0	0	0	0	33546.7	-5.5
zym_gene_10408	zym_gene_10408_2	0.0185089	0.00239305	0.0517301	0.190966	0.00239305	4.14e-05	7.78e-08	0.178866	0.0178917	2.63e-08	0.125714	0.0458027	2.63e-08	-3.144	412	1	.		412	1	.	-4.76	-2.548	.	.	.	0	0	0	PF03839	Family:Sec62	0	.	0	0	0.091	0.665	.	.	0.504	0.347	0.05	0	0	0	1	45810.4	15.5
zym_gene_09128	zym_gene_09128_2	0.00539189	0.0094596	0.0517301	0.190966	0.00239305	4.14e-05	7.78e-08	0.178866	0.0178917	2.63e-08	0.173606	0.0458027	2.63e-08	-3.147	393	0	.		393	0	.	-3.867	-1.4	.	.	.	0	0	0	.	.	0	.	0	0	0.019	0.684	.	.	0.98	0.432	0.06	0	0	0	0	44744.4	20.5
zym_gene_14320	zym_gene_14320_3	0.0185089	0.0094596	0.0517301	0.173606	0.00239305	4.14e-05	7.78e-08	0.13415	0.0178917	2.63e-08	0.125714	0.0458027	2.63e-08	-3.148	611	2	.		611	2	.	-5.496	-1.329	.	.	.	0	0	0	PF00809	Domain:Pterin_bind	0	.	0	0	0.011	.	.	0.513	0.803	0.323	0.02	0	0	0	0	66811.4	-72
zym_gene_00948	zym_gene_00948_2	0.00539189	0.00239305	0.0517301	0.167619	0.00239305	4.14e-05	7.78e-08	0.13415	0.0458027	2.63e-08	0.173606	0.0919422	2.63e-08	-3.152	547	6	BghBEC4,MoCDIP7,MoCDIP11		547	6	BghBEC4,MoCDIP7,MoCDIP11	-4.99	-2.252	.	.	.	0	0	0	.	.	0	.	0	0	0.012	.	.	0.755	0.951	0.261	0.22	0	0	1	0	59240.8	23.5
zym_gene_04521	zym_gene_04521_3	0.0185089	0.00239305	0.100227	0.173606	0.00239305	4.14e-05	7.78e-08	0.13415	0.0458027	2.63e-08	0.173606	0.0919422	2.63e-08	-3.161	115	1	.		115	1	.	-1.915	0.321	.	.	.	0	0	0	.	.	0	.	0	0.973	0.245	.	.	0.578	0.555	0.431	0.2	1	1	0	0	12679.1	8.5
zym_gene_08531	zym_gene_08531_3	0.0185089	0.00239305	0.0517301	0.190966	0.00239305	4.14e-05	7.78e-08	0.13415	0.0178917	2.63e-08	0.173606	0.0178917	2.63e-08	-3.162	278	2	.		278	2	.	-2.932	-1.321	.	.	.	0	0	0	PF06172	Domain:Cupin_5	0	.	0	0.053	0.232	0.508	.	.	0.111	0.49	0.02	0	0	0	0	30603	-2.5
zym_gene_10062	zym_gene_10062_2	0.00539189	0.0094596	0.100227	0.190966	0.00239305	4.14e-05	7.78e-08	0.178866	0.0178917	2.63e-08	0.190966	0.0919422	2.63e-08	-3.169	772	16	.		772	16	.	-7.797	-2.445	.	.	.	0	0	0	PF00654,PF00571	Family:Voltage_CLC,Domain:CBS	0	.	0	0	0.009	.	.	0.987	0.854	0.3	0.06	0	0	0	1	84039.6	11
zym_gene_13210	zym_gene_13210_2	0.0185089	0.00239305	0.0517301	0.190966	0.00239305	4.14e-05	7.78e-08	0.178866	0.0458027	2.63e-08	0.173606	0.0919422	2.63e-08	-3.173	378	5	.		378	5	.	-3.955	-1.305	.	.	.	0	0	0	.	.	0	.	0	0	0.009	0.659	.	.	0.374	0.375	0.01	0	0	0	0	43071.8	34
zym_gene_05133	zym_gene_05133_1	0.00114181	0.00239305	0.0517301	0.190966	0.000439899	4.14e-05	7.78e-08	0.079707	0.0458027	2.63e-08	0.190966	0.0919422	2.63e-08	-3.174	405	1	.		405	1	.	-2.777	-1.333	.	.	.	0	0	0	.	.	0	.	0	0	0.255	0.703	.	.	0.145	0.252	0.08	0	0	0	0	43492.3	3
zym_gene_11435	zym_gene_11435_2	0.0185089	0.00239305	0.0517301	0.190966	0.00239305	4.14e-05	7.78e-08	0.13415	0.0458027	2.63e-08	0.173606	0.0919422	2.63e-08	-3.18	296	9	.		296	9	.	-5.727	-1.328	.	.	.	0	0	0	.	.	0	.	0	0.006	0.167	.	.	0.858	0.024	0.373	0.06	0	0	0	0	33785.7	-4
zym_gene_12559	zym_gene_12559_3	0.0185089	0.0094596	0.0517301	0.190966	0.000439899	3.06e-06	7.78e-08	0.13415	0.0178917	2.63e-08	0.173606	0.0458027	2.63e-08	-3.18	1233	5	.		1233	5	.	-6.351	-1.335	.	.	.	0	0	0	PF04408,PF00271,PF00270	Domain:HA2,Domain:Helicase_C,Domain:DEAD	0	.	0	0	0.011	.	.	0.867	0.985	0.416	0.01	0	0	0	0	136498	-7.5
zym_gene_10113	zym_gene_10113_3	0.0479248	0.0281969	0.0517301	0.173606	0.000439899	3.06e-06	5.82e-06	0.13415	0.00122614	2.63e-08	0.173606	0.0178917	2.63e-08	-3.181	409	5	.		409	5	.	-4.985	-1.307	.	.	.	0	0	0	PF01717	Domain:Meth_synt_2	0	.	0	0	0.178	.	.	0.59	0.035	0.439	0.06	0	0	0	0	46322.7	-8
zym_gene_16628	zym_gene_16628_2	0.0185089	0.00239305	0.0517301	0.190966	0.0094596	0.000341665	5.82e-06	0.178866	0.0458027	2.63e-08	0.0721178	0.0458027	2.63e-08	-3.182	736	18	PIIN_08944,MoHTR2		736	18	PIIN_08944,MoHTR2	-4.239	-1.326	.	.	.	0	0	0	.	.	0	.	0	0	0.031	.	.	0.79	0.035	0.346	0.03	0	0	0	0	82099.9	3
zym_gene_09147	zym_gene_09147_3	0.00539189	0.0094596	0.0517301	0.190966	0.0094596	0.000341665	7.33e-05	0.189968	0.00539503	2.63e-08	0.173606	0.0458027	2.63e-08	-3.188	362	0	.		362	0	.	-5.272	-1.342	.	.	.	0	0	0	PF02826	Domain:2-Hacid_dh_C	0	.	0	0	0.177	.	.	0.7	0.173	0.449	0.01	0	0	0	0	40085.1	-0.5
zym_gene_01312	zym_gene_01312_2	0.00539189	0.0094596	0.0209384	0.167619	5.53e-05	3.06e-06	7.78e-08	0.13415	0.00539503	2.63e-08	0.173606	0.0178917	2.63e-08	-3.189	310	13	.		310	13	.	-5.05	-1.365	.	.	.	0	0	0	.	.	0	.	0	0.003	0.162	.	.	0.561	0.022	0.271	0.21	0	0	0	0	34662.2	26.5
zym_gene_15137	zym_gene_15137_3	0.0185089	0.0094596	0.100227	0.190966	0.00239305	4.14e-05	7.78e-08	0.178866	0.0458027	2.63e-08	0.125714	0.0919422	2.63e-08	-3.191	259	1	.		259	1	.	-5.417	-1.311	.	.	.	0	0	0	.	.	0	.	0	0	0.09	.	.	0.591	0.112	0.397	0.01	0	0	0	0	29169.9	-18.5
zym_gene_09706	zym_gene_09706_2	0.0185089	0.0094596	0.100227	0.173606	0.00239305	4.14e-05	7.78e-08	0.13415	0.0458027	2.63e-08	0.125714	0.0919422	2.63e-08	-3.196	281	2	.		281	2	.	-5.602	-1.887	.	.	.	0	0	0	PF13621	Domain:Cupin_8	0	.	0	0.025	0.29	.	.	0.876	0.498	0.449	0.06	0	0	0	0	31325.9	-2.5
zym_gene_04141	zym_gene_04141_2	0.00539189	0.0094596	0.0517301	0.190966	0.00239305	4.14e-05	7.78e-08	0.178866	0.0178917	2.63e-08	0.173606	0.0458027	2.63e-08	-3.197	195	3	.		195	3	.	-3.762	-1.311	.	.	.	0	0	0	.	.	0	.	0	0.025	0.407	.	.	0.62	0.695	0.403	0.07	0	0	0	0	22552.7	-1
zym_gene_12578	zym_gene_12578_2	0.0185089	0.00239305	0.100227	0.190966	0.00239305	4.14e-05	7.78e-08	0.178866	0.0458027	2.63e-08	0.125714	0.0919422	2.63e-08	-3.197	1193	13	.		1193	13	.	-7.872	-2.529	.	.	.	0	0	0	PF00664,PF00005	Family:ABC_membrane,Domain:ABC_tran	0	.	0	0	0.009	.	.	0.988	0.913	0.481	0.08	0	0	0	1	131304	8
zym_gene_04106	zym_gene_04106_2	0.00539189	0.0094596	0.100227	0.190966	0.000439899	4.14e-05	7.78e-08	0.13415	0.0458027	2.63e-08	0.173606	0.0919422	2.63e-08	-3.2	322	11	.		322	11	.	-2.266	-1.353	.	.	.	0	0	0	.	.	0	.	0	0.079	0.341	0.668	.	.	0.343	0.335	0.06	0	0	0	0	36376	7
zym_gene_03434	zym_gene_03434_1	0.00539189	0.0094596	0.100227	0.173606	0.000439899	4.14e-05	7.78e-08	0.13415	0.0458027	2.63e-08	0.173606	0.0919422	2.63e-08	-3.209	854	13	.		854	13	.	-6.356	-1.318	.	.	.	0	0	0	.	.	0	.	0	0	0.044	.	.	0.933	0.871	0.259	0.03	0	0	0	0	96954.8	9
zym_gene_09388	zym_gene_09388_1	0.00539189	0.0094596	0.0517301	0.190966	0.000439899	4.14e-05	7.78e-08	0.13415	0.00539503	2.63e-08	0.173606	0.0178917	2.63e-08	-3.218	455	7	.		455	7	.	-7.84	-2.491	.	.	.	0	0	0	.	.	0	.	0	0	0.024	.	.	0.949	0.019	0.393	0.29	0	0	0	1	51816.6	-0.5
zym_gene_06400	zym_gene_06400_1	0.0185089	0.0094596	0.100227	0.190966	0.00239305	4.14e-05	7.78e-08	0.178866	0.0178917	2.63e-08	0.173606	0.0919422	2.63e-08	-3.222	732	8	.		732	8	.	-4.44	0.628	.	.	.	0	0	0	.	.	0	.	0	0	0.077	.	.	0.987	0.571	0.371	0.25	1	1	0	0	78106.7	-10.5
zym_gene_09096	zym_gene_09096_1	0.00539189	0.0094596	0.100227	0.167619	0.00239305	4.14e-05	7.78e-08	0.178866	0.0458027	2.63e-08	0.173606	0.0919422	2.63e-08	-3.239	855	11	MoHTR2,PIIN_08944		855	11	MoHTR2,PIIN_08944	-4.547	-1.386	.	.	.	0	0	0	.	.	0	.	0	0	0.032	.	.	0.953	0.809	0.449	0.02	0	0	0	0	94143.9	4
zym_gene_09717	zym_gene_09717_1	0.0185089	0.0094596	0.100227	0.173606	0.00239305	4.14e-05	7.78e-08	0.178866	0.0458027	2.63e-08	0.125714	0.0919422	2.63e-08	-3.265	326	5	.		326	5	.	-7.427	-2.549	.	.	.	0	0	0	PF05875	Family:Ceramidase	0	.	0	0	0.044	.	.	0.828	0.36	0.372	0.22	0	0	0	1	38242.2	7
zym_gene_11252	zym_gene_11252_2	0.00539189	0.0094596	0.0209384	0.167619	5.53e-05	3.06e-06	7.78e-08	0.13415	0.00539503	2.63e-08	0.173606	0.0178917	2.63e-08	-3.27	511	4	.		511	4	.	-7.953	-2.522	.	.	.	0	0	0	PF07690	Family:MFS_1	0	.	0	0	0.012	.	.	0.975	0.234	0.434	0.1	0	0	0	1	57442.7	-3.5
zym_gene_09285	zym_gene_09285_1	0.00539189	0.00239305	0.0209384	0.167619	0.000439899	4.14e-05	7.78e-08	0.178866	0.0178917	2.63e-08	0.173606	0.0458027	2.63e-08	-3.271	170	2	.		170	2	.	-0.184	-1.335	.	.	.	0	0	0	.	.	0	.	0	0.937	0.569	0.848	.	.	0.224	0.476	0.04	0	0	0	0	19156.7	6.5
zym_gene_14255	zym_gene_14255_1	0.0185089	0.00239305	0.100227	0.173606	0.00239305	4.14e-05	7.78e-08	0.13415	0.0458027	2.63e-08	0.173606	0.0919422	2.63e-08	-3.28	1585	13	.		1585	13	.	-6.699	-1.314	.	.	.	0	0	0	.	.	0	.	0	0	0.01	.	.	0.957	0.285	0.535	0.01	0	0	0	0	180028	4
zym_gene_16120	zym_gene_16120_3	0.00539189	0.00239305	0.100227	0.167619	0.00239305	4.14e-05	7.78e-08	0.178866	0.0458027	2.63e-08	0.173606	0.0919422	2.63e-08	-3.28	241	2	.		241	2	.	-2.083	-1.304	.	.	.	0	0	0	PF00583	Family:Acetyltransf_1	0	.	0	0.054	0.369	0.737	.	.	0.267	0.317	0.05	0	0	0	0	27851.7	-3.5
zym_gene_00580	zym_gene_00580_2	0.0185089	0.00239305	0.0517301	0.190966	0.00239305	4.14e-05	7.78e-08	0.079707	0.0458027	2.63e-08	0.190966	0.0458027	2.63e-08	-3.28	555	9	.		555	9	.	-6.643	-1.339	.	.	.	0	0	0	.	.	0	.	0	0	0.009	.	.	0.977	0.966	0.419	0.13	0	0	0	0	63913.6	21
zym_gene_17246	zym_gene_17246_1	0.00539189	0.0094596	0.100227	0.190966	0.00239305	4.14e-05	7.78e-08	0.13415	0.0178917	2.63e-08	0.190966	0.0458027	2.63e-08	-3.285	1444	25	.		1444	25	.	-6.873	-2.521	FgABC1,Fg10995,Fgm5_(FGSG_10995),FUM19,MLT1,OppD_(bb0334),VraD,PotA,FecE,ProV,PstB,STM14_RS15350,RfbE,FepC_(VK055_1930),HmuV,VirB_(lmo1747),ZnuC,Cab_(NMB0789),C2515,B0446,B0779	reduced_virulence,loss_of_pathogenicity,unaffected_pathogenicity	PHI:3924,PHI:9036,PHI:8224,PHI:9268,PHI:267,PHI:7820,PHI:6579,PHI:6319,PHI:8010,PHI:8968,PHI:3412,PHI:9450,PHI:9760,PHI:11314,PHI:10083,PHI:7603,PHI:7541,PHI:7909,PHI:9216,PHI:11007,PHI:8623,PHI:11343,PHI:11542,PHI:11545	1	1	0	PF00005,PF00664	Domain:ABC_tran,Family:ABC_membrane	0	.	0	0	0.009	.	.	0.988	0.867	0.453	0.18	0	0	0	1	158891	19.5
zym_gene_14751	zym_gene_14751_3	0.0185089	0.0094596	0.0517301	0.190966	0.000439899	3.06e-06	7.78e-08	0.13415	0.00539503	2.63e-08	0.190966	0.0458027	2.63e-08	-3.29	240	5	.		240	5	.	-6.037	-2.433	.	.	.	0	0	0	PF00083	Family:Sugar_tr	0	.	0	0.092	0.259	.	.	0.831	0.933	0.408	0.12	0	0	0	1	25725.8	-6.5
zym_gene_09979	zym_gene_09979_2	0.0185089	0.00239305	0.0517301	0.190966	0.00239305	4.14e-05	7.78e-08	0.13415	0.0458027	2.63e-08	0.173606	0.0919422	2.63e-08	-3.291	583	14	.		583	14	.	-7.525	-2.419	.	.	.	0	0	0	PF06609	Family:TRI12	0	.	0	0	0.012	.	.	0.904	0.969	0.417	0.18	0	0	0	1	63285.6	-2.5
zym_gene_14769	zym_gene_14769_3	0.0185089	0.0094596	0.100227	0.173606	0.00239305	4.14e-05	7.78e-08	0.079707	0.0178917	2.63e-08	0.173606	0.0458027	2.63e-08	-3.315	536	4	.		536	4	.	-7.669	-2.234	.	.	.	0	0	0	PF01494	Family:FAD_binding_3	0	.	0	0	0.012	.	.	0.981	0.289	0.429	0.03	0	0	1	0	59502.2	6
zym_gene_17732	zym_gene_17732_2	0.0185089	0.0094596	0.0517301	0.190966	0.00239305	4.14e-05	7.78e-08	0.079707	0.0178917	2.63e-08	0.190966	0.0178917	2.63e-08	-3.338	346	0	.		346	0	.	-2.571	-1.328	.	.	.	0	0	0	PF00076	Domain:RRM_1	0	.	0	0	0.255	0.793	.	.	0.926	0.477	0.02	0	0	0	0	39060.5	7.5
zym_gene_11257	zym_gene_11257_2	0.0185089	0.00239305	0.100227	0.190966	0.00239305	4.14e-05	7.78e-08	0.178866	0.0458027	2.63e-08	0.125714	0.0919422	2.63e-08	-3.338	588	0	.		588	0	.	-4.044	-1.366	.	.	.	0	0	0	PF10375	Domain:GRAB	0	.	0	0	0.011	0.708	.	.	0.067	0.39	0	0	0	0	0	65695.5	-25
zym_gene_13440	zym_gene_13440_2	0.0185089	0.0094596	0.100227	0.173606	0.00239305	4.14e-05	7.78e-08	0.178866	0.0178917	2.63e-08	0.173606	0.0919422	2.63e-08	-3.338	400	0	.		400	0	.	-3.513	-1.317	.	.	.	0	0	0	.	.	0	.	0	0	0.076	0.697	.	.	0.88	0.565	0.01	0	0	0	0	46236.7	5
zym_gene_09605	zym_gene_09605_3	0.0185089	0.000439899	0.0517301	0.190966	0.00239305	4.14e-05	7.78e-08	0.13415	0.0458027	2.63e-08	0.190966	0.0919422	2.63e-08	-3.338	810	1	.		810	1	.	-3.858	-1.313	.	.	.	0	0	0	PF01846,PF00397	Family:FF,Domain:WW	0	.	0	0	0.032	0.698	.	.	0.231	0.445	0.04	0	0	0	0	95012.5	17.5
zym_gene_03854	zym_gene_03854_1	0.0185089	0.00239305	0.0517301	0.190966	0.000439899	3.06e-06	7.78e-08	0.079707	0.0178917	2.63e-08	0.190966	0.0458027	2.63e-08	-3.338	337	1	.		337	1	.	-3.436	-1.328	.	.	.	0	0	0	.	.	0	.	0	0	0.095	0.785	.	.	0.621	0.432	0.03	0	0	0	0	40426	11
zym_gene_11973	zym_gene_11973_2	0.00539189	0.00239305	0.0209384	0.167619	0.000439899	3.06e-06	7.78e-08	0.079707	0.0178917	2.63e-08	0.190966	0.0458027	2.63e-08	-3.346	604	4	.		604	4	.	-6.526	-1.378	.	.	.	0	0	0	PF12921	Family:ATP13	0	.	0	0	0.06	.	.	0.955	0.194	0.372	0.13	0	0	0	0	69755.7	36
zym_gene_13173	zym_gene_13173_1	0.0185089	0.00239305	0.0517301	0.190966	0.00239305	4.14e-05	7.78e-08	0.178866	0.0458027	2.63e-08	0.173606	0.0919422	2.63e-08	-3.346	389	3	.		389	3	.	-3.186	-1.305	.	.	.	0	0	0	PF01728	Family:FtsJ	0	.	0	0	0.153	0.659	.	.	0.623	0.435	0	0	0	0	0	44167.8	1.5
zym_gene_12906	zym_gene_12906_2	0.00539189	0.0094596	0.0517301	0.173606	0.00239305	4.14e-05	7.78e-08	0.178866	0.0178917	2.63e-08	0.173606	0.0458027	2.63e-08	-3.346	578	9	.		578	9	.	-6.674	-1.308	.	.	.	0	0	0	PF00646	Domain:F-box	0	.	0	0	0.009	.	.	0.987	0.779	0.314	0.09	0	0	0	0	65566	7
zym_gene_15883	zym_gene_15883_3	0.0185089	0.00239305	0.0517301	0.190966	0.00239305	4.14e-05	7.78e-08	0.178866	0.0178917	2.63e-08	0.125714	0.0458027	2.63e-08	-3.346	274	7	.		274	7	.	-2.47	-1.317	.	.	.	0	0	0	PF00172	Domain:Zn_clus	0	.	0	0.118	0.297	0.627	.	.	0.155	0.43	0.08	0	0	0	0	31338	10.5
[truncated: 55,864 more rows]
[truncated: 54 more columns]

## Sheet: 3B-locus
Supplementary Data 9B: Complete protein-isoform dataset with functional annotation, Predector effector prediction results, and EffectorFisher p-values, for Z. tritici versus the Phenotype-D dataset.
[truncated: 16,491 more rows]
[truncated: 56 more columns]
