# Supplementary material for: EffectorFisher: association of disease phenotype with pangenomic protein-isoform profiles for improved prediction of fungal pathogenicity effectors
Source: Sci Rep. 2026 Mar 11;16:13077. doi: 10.1038/s41598-026-43646-x (PMC13100121; doi:10.1038/s41598-026-43646-x)
Supplement: Supplementary file 15 — Supplementary Material 15 [file 41598_2026_43646_MOESM15_ESM.xlsx]

## Sheet: Pedigree
Supplementary Data 10A: Pedigree information for wheat cultivars included in Phenotype Datasets A-C.
Cultivar	Parent1	Parent2	Year	Region	AltID(s)	wheatpedigree#ID	Source	url_info	url_pedigree
Halberd	Insignia-49	2(Bobin/2(Kenya-Standard/Scimitar)	1969	AUS:SA		23502	Zeven A., Zeven-Hissink N. Genealogies of 14000 wheat varieties. Wageningen. 1976. 120 p.; 1992 Crop variety sowing guide for Western Australia. Wheat. Bull.4234. 1991. P. 18-46.	http://wheatpedigree.net/sort/show/23502	http://wheatpedigree.net/sort/renderPedigree/23502
Scepter	Wyalkatchem	Mace	2010	AUS	RAC2182		AGT Variety Snapshot - Scepter	https://www.agtbreeding.com.au/assets/docs/general/scepter-southern-zone_02-2016.pdf
BG261	BR34	Grandin	2007	n/a			Timothy L. Friesen, Zengcui Zhang, Peter S. Solomon, Richard P. Oliver, Justin D. Faris, Characterization of the Interaction of a Novel Stagonospora nodorum Host-Selective Toxin with a Wheat Susceptibility Gene, Plant Physiology, Volume 146, Issue 2, February 2008, Pages 323–324	https://doi.org/10.1104/pp.107.108761
Suntop	SUN-436-E	2(2*Pastor/Sunco)	2011	AUS:SA		115912	Plant Varieties Journal. 2011. V. 24 (4).	http://wheatpedigree.net/sort/show/115912	http://wheatpedigree.net/sort/renderPedigree/115912
Calingiri	Reeves	2(Kulin/Chino-S)	1997	AUS:WA		81688	O'Brien L., Morell M., Wrigley C., Appel R. Genetic pool of Australian wheats. In: The world wheat book. A history of wheat breeding. Ed. A.P.Bonjean, W.J.Angus. Londres-Paris-New York. 2001. P. 611-648.	http://wheatpedigree.net/sort/show/81688	http://wheatpedigree.net/sort/renderPedigree/81688
Wyalkatchem	Machete	3(GUTHA/11th-Isepton-135/2*Jacup)	2001	AUS:WA		84080	Cornish G.B., Batey I.L., Wrigley C.W. Australian Wheat Varieties:Grain Quality Data on Recently Registered Varieties. - VAWCRC Report No 8. October 2002.; Descriptions from the Voluntary Cereal Registration Scheme //PlantVarieties Journal. 2002. V. 15 (3): 52-54.	http://wheatpedigree.net/sort/show/84080	http://wheatpedigree.net/sort/renderPedigree/84080
H30	Calingiri	Wyalkatchem
H114	Calingiri	Wyalkatchem
56zwb11	2(ATTILA*2/PBW65*2)	MURGA
105zif14	SEKSAKA-6	IZAZ-8
Lancer	IMPROVED-FIFE	ROMA	1890	AUS:NSW		34001	Zeven A., Zeven-Hissink N. Genealogies of 14000 wheat varieties. Wageningen. 1976. 120 p; Macindoe S.L., Brown C.W. Wheat breeding and varieties in Australia. 3rd Edition. 1968. 255 p.; McMillan J.R.A. Varieties of wheat in Australia. A catalogue, withpedigree or source, and a genealogical chart showing the relationships of the more important varieties. Bull. 72. 1933. Melbourne. 28 p.	http://wheatpedigree.net/sort/show/34001	http://wheatpedigree.net/sort/renderPedigree/34001
Mace	Wyalkatchem	2(Stylet,Wyalkatchem)	2008	AUS:SA		107582	Descriptions from the Voluntary Cereal Registration Scheme //PlantVarieties Journal. 2007. V. 21 (4): 469-504.	http://wheatpedigree.net/sort/show/107582	http://wheatpedigree.net/sort/renderPedigree/107582
Carnamah	Bolsena-1-CH	77-W-660	1996	AUS:WA		71762	Descriptions from the Voluntary Cereal Registration Scheme //PlantVarieties Journal. 1997. V. 10 (1): 42-45.; Descriptions of the (Australian) wheat varieties used in study including pedigrees and GBSS characteristics (Internet).	http://wheatpedigree.net/sort/show/71762	http://wheatpedigree.net/sort/renderPedigree/71762
Cadoux	Jacup	2(Gamenya/2(Gamenya/Centrifen))	1992	AUS:WA		9644	The wheat data from the University of Missouri Database (from Ken Kephart). 1615 records. USA. 24.05.1994.; DePauw R. Personal communication. Agriculture and Agrifood Canada.Swift Current, Saskatchewan, Canada. 1.09.1994.	http://wheatpedigree.net/sort/show/9644	http://wheatpedigree.net/sort/renderPedigree/9644
Eradu	Gamenya	Ciano-67	1982	AUS:WA		18437	1992 Crop variety sowing guide for Western Australia. Wheat. Bull.4234. 1991. P. 18-46.; Mackay M.C. Personal communication for Z.Stehno. - Australian Winter Cereals Collection. 1992.; The Australian Winter Cereals Collection Pedigree Database. Version 27.11.1994 (M.C.Mackay). Tamworth, Australia. 1994.	http://wheatpedigree.net/sort/show/18437	http://wheatpedigree.net/sort/renderPedigree/18437
Grandin	ND-593	2(Lenana/2(Butte*2/ND507))	1989	USA:ND		22645	The wheat data from the University of Missouri Database (from Ken Kephart). 1615 records. USA. 24.05.1994.; DePauw R. Personal communication. Agriculture and Agrifood Canada.Swift Current, Saskatchewan, Canada. 1.09.1994.	http://wheatpedigree.net/sort/show/22645	http://wheatpedigree.net/sort/renderPedigree/22645
Machete	Madden	2(MEC-3/2*GABO)	1985	AUS:SA		39878	1992 Crop variety sowing guide for Western Australia. Wheat. Bull.4234. 1991. P. 18-46.; The Australian Winter Cereals Collection Pedigree Database. Version 27.11.1994 (M.C.Mackay). Tamworth, Australia. 1994.	http://wheatpedigree.net/sort/show/39878	http://wheatpedigree.net/sort/renderPedigree/39878

## Sheet: Helium_input
						Supplementary Data 10B: Pedigree information for wheat cultivars included in Phenotype Datasets A-C.
						# heliumInput = PEDIGREE
						LineName	Parent
						Halberd	Insignia-49
						Halberd	x1
						x1	Bobin
						x1	x2
						x2	Kenya-Standard
						x2	Scimitar
						Scepter	Wyalkatchem
						Scepter	Mace
						BG261	BR34
						BG261	Grandin
						Suntop	SUN-436-E
						Suntop	x3
						x3	2*Pastor
						x3	Sunco
						Calingiri	Reeves
						Calingiri	x4
						x4	Kulin
						x4	Chino-S
						Wyalkatchem	Machete
						Wyalkatchem	x5
						x5	Gutha
						x5	x6
						x6	11th-Isepton-135
						x6	2*Jacup
						Lancer	Improved-Fife
						Lancer	Roma
						Mace	Wyalkatchem
						x7	Stylet
						x7	Wyalkatchem
						Mace	x7
						Carnamah	Bolsena-1-CH
						Carnamah	77-W-660
						Cadoux	Jacup
						Cadoux	x8
						x8	Gamenya
						x8	x9
						x9	Gamenya
						x9	Centrifen
						Eradu	Gamenya
						Eradu	Ciano-67
						Grandin	ND-593
						Grandin	x10
						x10	Lenana
						x10	x11
						x11	Butte*2
						x11	ND507
						Machete	Madden
						Machete	x12
						x12	MEC-3
						x12	2*GABO
						H30	Calingiri
						H30	Wyalkatchem
						H114	Calingiri
						H114	Wyalkatchem
						56zwb11	2(ATTILA*2/PBW65*2)
						56zwb11	MURGA
						105zif14	SEKSAKA-6
						105zif14	IZAZ-8
